# Supplementary material for: Modified ent-Abietane Diterpenoids from the Leaves of Suregada zanzibariensis
Source: J Nat Prod. 2022 Sep 8;85(9):2135–41. doi: 10.1021/acs.jnatprod.2c00147 (PMC9513791; doi:10.1021/acs.jnatprod.2c00147)
Supplement: Supplementary file 2 — np2c00147_si_002.cif [file np2c00147_si_002.cif]

data_1
_audit_creation_date               2022-06-26
_audit_creation_method
;
Olex2 1.2
(compiled 2018.05.29 svn.r3508 for OlexSys, GUI svn.r5506)
;
_shelxl_version_number             2014/6
_publ_contact_author_address      
;
Department of Chemistry
Nanoscience Center
University of Jyvaskyla
P.O. Box 35
Jyvaskyla FI-40014
Finland
;
_publ_contact_author_email        'kari.t.rissanen@jyu.fi'
_publ_contact_author_name         'K. T. Rissanen'
_publ_contact_author_phone        '+358 50562372199'
_publ_section_title 

; Crystal structure of C~20~H~24~O~4~ (TMK-SZL-50_2)
;

loop_ 
 _publ_author_name 
 _publ_author_address 

 'M. Erd\'elyi' # Author 1 
; 
Department of Chemistry - BMC
Husargatan 3
752 37 Uppsala
Sweden
; 
 'K. T. Rissanen' # Author 2 
; 
Department of Chemistry
Nanoscience Center
University of Jyvaskyla
P.O. Box 35
Jyvaskyla FI-40014
Finland
; 
'J. S. Ward' # Author 3 
; 
Department of Chemistry
Nanoscience Center
University of Jyvaskyla
P.O. Box 35
Jyvaskyla FI-40014
Finland
; 
 
_publ_section_abstract 

; 
The crystal structure of C~20~H~24~O~4~ (TMK-SZL-50_2) is reported.
; 
 
_publ_section_comment 

; 
The asymmetric cell contained one molecule of C~20~H~24~O~4~. The 
absolute configuration was determined by refinement of the Flack 
parameter which gave the unambiguous value of 0.07(6).
;     
   
_publ_section_exptl_prep 
# Brief details or a reference. Include solvent if known 
; 
The title compound was recrystallised by ME. 
The sample ID is TMK-SZL-50.
; 

_publ_section_references
;
Dolomanov, O.V., Bourhis, L.J., Gildea, R.J, Howard, J.A.K. & Puschmann, H.
 (2009), J. Appl. Cryst. 42, 339-341.

Sheldrick, G.M. (2015). Acta Cryst. A71, 3-8.

Sheldrick, G.M. (2015). Acta Cryst. C71, 3-8.
;
_chemical_name_common              ?
_chemical_name_systematic          ?
_chemical_formula_moiety           'C20 H24 O4'
_chemical_formula_sum              'C20 H24 O4'
_chemical_formula_weight           328.39
_chemical_absolute_configuration   'ad'
_chemical_melting_point            ?
loop_
  _atom_type_symbol
  _atom_type_description
  _atom_type_scat_dispersion_real
  _atom_type_scat_dispersion_imag
  _atom_type_scat_source
 'C' 'C' 0.0181 0.0091 'International Tables Vol C Tables 4.2.6.8 and 6.1.1.4'
 'H' 'H' 0.0000 0.0000 'International Tables Vol C Tables 4.2.6.8 and 6.1.1.4'
 'O' 'O' 0.0492 0.0322 'International Tables Vol C Tables 4.2.6.8 and 6.1.1.4'

_shelx_space_group_comment
;
The symmetry employed for this shelxl refinement is uniquely defined
by the following loop, which should always be used as a source of
symmetry information in preference to the above space-group names.
They are only intended as comments.
;
_space_group_crystal_system        'orthorhombic'
_space_group_IT_number             19
_space_group_name_H-M_alt          'P 21 21 21'
_space_group_name_Hall             'P 2ac 2ab'
loop_
  _space_group_symop_operation_xyz
 'x, y, z'
 '-x+1/2, -y, z+1/2'
 '-x, y+1/2, -z+1/2'
 'x+1/2, -y+1/2, -z'

_cell_length_a                     8.45090(10)
_cell_length_b                     10.75900(10)
_cell_length_c                     18.4968(2)
_cell_angle_alpha                  90
_cell_angle_beta                   90
_cell_angle_gamma                  90
_cell_volume                       1681.79(3)
_cell_formula_units_Z              4
_cell_measurement_reflns_used      8852
_cell_measurement_temperature      120.01(10)
_cell_measurement_theta_max        76.3770
_cell_measurement_theta_min        2.3730
_shelx_estimated_absorpt_T_max     ?
_shelx_estimated_absorpt_T_min     ?
_exptl_absorpt_coefficient_mu      0.721
_exptl_absorpt_correction_T_max    1.000
_exptl_absorpt_correction_T_min    0.489
_exptl_absorpt_correction_type     gaussian
_exptl_absorpt_process_details
;
CrysAlisPro 1.171.40.84a (Rigaku Oxford Diffraction, 2020)
Numerical absorption correction based on gaussian integration over
a multifaceted crystal model
Empirical absorption correction using spherical harmonics,
implemented in SCALE3 ABSPACK scaling algorithm.
;
_exptl_absorpt_special_details     ?
_exptl_crystal_colour              colourless
_exptl_crystal_colour_primary      colourless
_exptl_crystal_density_diffrn      1.297
_exptl_crystal_density_meas        ?
_exptl_crystal_density_method      ?
_exptl_crystal_description         block
_exptl_crystal_F_000               704
loop_
  _exptl_crystal_face_index_h
  _exptl_crystal_face_index_k
  _exptl_crystal_face_index_l
  _exptl_crystal_face_perp_dist
 1 -7 0 0.1177
 -1 -1 -12 0.0773
 -5 1 4 0.1437
 -1 1 12 0.1396
 5 -1 1 0.1633
 0 7 1 0.1508
 5 -1 4 0.1369
 -3 1 10 0.1332
 -4 4 -1 0.1436
 5 0 2 0.1495
 -2 6 0 0.1464
 -5 1 -2 0.1572
 2 6 6 0.1533
 0 6 6 0.1426
 -2 6 5 0.1342
 -4 4 2 0.1361
 -1 0 -12 0.0764
 0 4 -9 0.1494
 0 4 10 0.1449
 -2 4 9 0.1315
 -4 3 6 0.1334
 -5 0 4 0.1440
 -4 -1 8 0.1513
 -1 -2 11 0.1657
 2 -2 11 0.1781
 0 -2 12 0.1697
 4 1 -9 0.1906
 -1 2 -11 0.1057
 -3 -5 3 0.1758
 -2 -6 3 0.1725
 -2 7 0 0.1455
 0 7 -4 0.1657

_exptl_crystal_size_max            0.367
_exptl_crystal_size_mid            0.267
_exptl_crystal_size_min            0.244
loop_
  _exptl_oxdiff_crystal_face_indexfrac_h
  _exptl_oxdiff_crystal_face_indexfrac_k
  _exptl_oxdiff_crystal_face_indexfrac_l
  _exptl_oxdiff_crystal_face_x
  _exptl_oxdiff_crystal_face_y
  _exptl_oxdiff_crystal_face_z
 1.0103 -6.8598 -0.2680 0.0753 -0.9550 0.2870
 -1.0892 -0.7095 -11.6997 0.9280 -0.1226 -0.3519
 -5.1411 1.1849 3.6818 -0.4670 0.0606 -0.8822
 -0.5245 1.0019 11.8226 -0.9896 0.1305 0.0614
 5.4327 -0.8939 0.7632 0.1105 -0.0136 0.9938
 -0.3170 6.9615 0.5553 -0.0775 0.9839 -0.1609
 5.2162 -0.6399 3.5703 -0.1274 0.0178 0.9917
 -2.7568 1.2646 10.1495 -0.9231 0.1213 -0.3650
 -4.2664 4.3292 -1.2826 -0.0422 0.5269 -0.8489
 5.3858 0.4235 2.1961 -0.0127 0.1728 0.9849
 -2.3969 6.2773 -0.3438 -0.0667 0.8431 -0.5336
 -5.3757 0.7260 -2.0795 -0.0002 -0.0090 -1.0000
 1.7159 5.6420 5.9803 -0.4547 0.8382 0.3012
 0.2395 6.1429 5.6679 -0.4769 0.8786 0.0255
 -1.7847 6.0497 4.5354 -0.4471 0.8231 -0.3502
 -4.1027 4.4987 1.9353 -0.3016 0.5541 -0.7759
 -1.1684 -0.0098 -11.7278 0.9256 -0.0247 -0.3778
 -0.3724 4.4416 -9.2319 0.7317 0.6251 -0.2717
 0.0229 3.6608 10.2146 -0.8489 0.5204 0.0927
 -1.7809 3.8270 9.2479 -0.8266 0.5064 -0.2455
 -3.9508 3.3091 6.0857 -0.6336 0.3876 -0.6696
 -5.0832 -0.3520 4.4938 -0.5269 -0.1569 -0.8353
 -3.9062 -1.0771 8.2320 -0.7944 -0.2358 -0.5597
 -1.4508 -1.7700 11.1736 -0.9566 -0.2833 -0.0683
 2.0680 -1.9547 10.6009 -0.7987 -0.2359 0.5535
 -0.1861 -1.9315 11.5313 -0.9458 -0.2799 0.1649
 3.5746 1.2118 -8.8726 0.8361 0.2481 0.4892
 -0.6718 1.9811 -11.4189 0.9095 0.2690 -0.3169
 -3.1632 -5.4935 2.6588 -0.2999 -0.8482 -0.4366
 -2.0572 -6.1610 3.4207 -0.3257 -0.9201 -0.2177
 -1.6218 6.6693 -0.0051 -0.0715 0.9151 -0.3969
 0.0003 6.9956 -3.9971 0.3059 0.9959 -0.1708

_exptl_transmission_factor_max     ?
_exptl_transmission_factor_min     ?
_diffrn_reflns_av_R_equivalents    0.0199
_diffrn_reflns_av_unetI/netI       0.0189
_diffrn_reflns_Laue_measured_fraction_full  0.989
_diffrn_reflns_Laue_measured_fraction_max  0.988
_diffrn_reflns_limit_h_max         10
_diffrn_reflns_limit_h_min         -7
_diffrn_reflns_limit_k_max         13
_diffrn_reflns_limit_k_min         -13
_diffrn_reflns_limit_l_max         22
_diffrn_reflns_limit_l_min         -22
_diffrn_reflns_number              9850
_diffrn_reflns_point_group_measured_fraction_full  0.990
_diffrn_reflns_point_group_measured_fraction_max  0.986
_diffrn_reflns_theta_full          67.684
_diffrn_reflns_theta_max           74.499
_diffrn_reflns_theta_min           4.782
_diffrn_ambient_environment        N~2~
_diffrn_ambient_temperature        120.01(10)
_diffrn_detector                   'CCD plate'
_diffrn_detector_area_resol_mean   5.1947
_diffrn_detector_type              Atlas
_diffrn_measured_fraction_theta_full  0.989
_diffrn_measured_fraction_theta_max  0.988
_diffrn_measurement_details
;
List of Runs (angles in degrees, time in seconds):

  # Type    Start    End  Width  t~exp~   \w     \q     \k     \f   Frames
--------------------------------------------------------------------------
  1  \w   -114.00 -14.00   1.00    1.00    --  -42.17 -57.00-150.00  100
  2  \w    -21.00  75.00   1.00    1.00    --   42.17 -77.00  30.00   96
  3  \w     40.00 141.00   1.00    1.00    --  112.00 -61.00 -30.00  101
  4  \w     59.00 178.00   1.00    1.00    --  112.00  15.00 150.00  119
  5  \w     36.00 109.00   1.00    1.00    --  112.00-111.00  90.00   73
  6  \w     29.00 107.00   1.00    1.00    --  112.00 -94.00 -30.00   78
  7  \w    103.00 178.00   1.00    1.00    --  112.00  77.00 -90.00   75
  8  \w     39.00 138.00   1.00    1.00    --  112.00 -45.00 120.00   99
  9  \w   -117.00 -18.00   1.00    1.00    --  -42.17 -37.00  90.00   99
 10  \w   -114.00 -14.00   1.00    1.00    --  -42.17 -57.00   0.00  100
 11  \w      6.00  83.00   1.00    1.00    --   42.17 -99.00-120.00   77
;
_diffrn_measurement_device         'four-circle diffractometer'
_diffrn_measurement_device_type    'SuperNova, Dual, Cu at home/near, Atlas'
_diffrn_measurement_method         '\w scans'
_diffrn_orient_matrix_type        
 'CrysAlisPro convention (1999,Acta A55,543-557)'
_diffrn_orient_matrix_UB_11        0.0313467000
_diffrn_orient_matrix_UB_12        -0.0031565000
_diffrn_orient_matrix_UB_13        -0.0820418000
_diffrn_orient_matrix_UB_21        0.0209306000
_diffrn_orient_matrix_UB_22        0.1422985000
_diffrn_orient_matrix_UB_23        -0.0000966000
_diffrn_orient_matrix_UB_31        0.1782361000
_diffrn_orient_matrix_UB_32        -0.0161520000
_diffrn_orient_matrix_UB_33        0.0144670000
_diffrn_radiation_monochromator    mirror
_diffrn_radiation_probe            x-ray
_diffrn_radiation_type             CuK\a
_diffrn_radiation_wavelength       1.54184
_diffrn_source                     'micro-focus sealed X-ray tube'
_diffrn_source_type                'SuperNova (Cu) X-ray Source'
_reflns_Friedel_coverage           0.731
_reflns_Friedel_fraction_full      0.993
_reflns_Friedel_fraction_max       0.984
_reflns_number_gt                  3328
_reflns_number_total               3400
_reflns_odcompleteness_completeness  98.76
_reflns_odcompleteness_iscentric   1
_reflns_odcompleteness_theta       74.33
_reflns_special_details
;
 Reflections were merged by SHELXL according to the crystal
 class for the calculation of statistics and refinement.
 
 _reflns_Friedel_fraction is defined as the number of unique
 Friedel pairs measured divided by the number that would be
 possible theoretically, ignoring centric projections and
 systematic absences.
;
_reflns_threshold_expression       'I > 2\s(I)'
_computing_cell_refinement         'CrysAlisPro 1.171.40.84a (Rigaku OD, 2020)'
_computing_data_collection         'CrysAlisPro 1.171.40.84a (Rigaku OD, 2020)'
_computing_data_reduction          'CrysAlisPro 1.171.40.84a (Rigaku OD, 2020)'
_computing_molecular_graphics      'Olex2 (Dolomanov et al., 2009)'
_computing_publication_material    'Olex2 (Dolomanov et al., 2009)'
_computing_structure_refinement    'ShelXL (Sheldrick, 2015)'
_computing_structure_solution      'ShelXT (Sheldrick, 2015)'
_refine_diff_density_max           0.222
_refine_diff_density_min           -0.137
_refine_diff_density_rms           0.031
_refine_ls_abs_structure_details
;
 Flack x determined using 1398 quotients [(I+)-(I-)]/[(I+)+(I-)]
 (Parsons, Flack and Wagner, Acta Cryst. B69 (2013) 249-259).
;
_refine_ls_abs_structure_Flack     0.07(6)
_refine_ls_extinction_coef         .
_refine_ls_extinction_method       none
_refine_ls_goodness_of_fit_ref     1.032
_refine_ls_hydrogen_treatment      mixed
_refine_ls_matrix_type             full
_refine_ls_number_parameters       223
_refine_ls_number_reflns           3400
_refine_ls_number_restraints       0
_refine_ls_R_factor_all            0.0288
_refine_ls_R_factor_gt             0.0282
_refine_ls_restrained_S_all        1.032
_refine_ls_shift/su_max            0.000
_refine_ls_shift/su_mean           0.000
_refine_ls_structure_factor_coef   Fsqd
_refine_ls_weighting_details      
 'w=1/[\s^2^(Fo^2^)+(0.0441P)^2^+0.2849P] where P=(Fo^2^+2Fc^2^)/3'
_refine_ls_weighting_scheme        calc
_refine_ls_wR_factor_gt            0.0745
_refine_ls_wR_factor_ref           0.0750
_refine_special_details            ?
_olex2_refinement_description
;
1. Fixed Uiso
 At 1.2 times of:
  All C(H) groups, All C(H,H) groups
 At 1.5 times of:
  All C(H,H,H) groups, All O(H) groups
2.a Ternary CH refined with riding coordinates:
 C3(H3), C9(H9), C12(H12)
2.b Secondary CH2 refined with riding coordinates:
 C2(H2A,H2B), C6(H6A,H6B), C7(H7A,H7B), C11(H11A,H11B)
2.c Aromatic/amide H refined with riding coordinates:
 C14(H14)
2.d X=CH2 refined with riding coordinates:
 C18(H18A,H18B)
2.e Idealised Me refined as rotating group:
 C17(H17A,H17B,H17C), C19(H19A,H19B,H19C), C20(H20A,H20B,H20C)
;
_atom_sites_solution_hydrogens     mixed
_atom_sites_solution_primary       dual
_atom_sites_solution_secondary     ?
loop_
  _atom_site_label
  _atom_site_type_symbol
  _atom_site_fract_x
  _atom_site_fract_y
  _atom_site_fract_z
  _atom_site_U_iso_or_equiv
  _atom_site_adp_type
  _atom_site_occupancy
  _atom_site_site_symmetry_order
  _atom_site_calc_flag
  _atom_site_refinement_flags_posn
  _atom_site_refinement_flags_adp
  _atom_site_refinement_flags_occupancy
  _atom_site_disorder_assembly
  _atom_site_disorder_group
 O1 O 0.75813(13) 0.13464(10) 0.58880(6) 0.0211(2) Uani 1 1 d . . . . .
 O2 O 0.45250(13) 0.23739(10) 0.51447(6) 0.0181(2) Uani 1 1 d . . . . .
 H2 H 0.387(3) 0.266(2) 0.4856(13) 0.027 Uiso 1 1 d R . . . .
 O3 O 0.99664(13) 0.51731(12) 0.71491(7) 0.0286(3) Uani 1 1 d . . . . .
 O4 O 1.16704(16) 0.67678(14) 0.70825(9) 0.0447(4) Uani 1 1 d . . . . .
 C1 C 0.63618(17) 0.14744(14) 0.62336(8) 0.0170(3) Uani 1 1 d . . . . .
 C2 C 0.54810(19) 0.03806(15) 0.65402(9) 0.0210(3) Uani 1 1 d . . . . .
 H2A H 0.5315 0.0500 0.7054 0.025 Uiso 1 1 calc R . . . .
 H2B H 0.6099 -0.0370 0.6474 0.025 Uiso 1 1 calc R . . . .
 C3 C 0.38688(19) 0.02445(15) 0.61552(9) 0.0213(3) Uani 1 1 d . . . . .
 H3 H 0.3218 -0.0308 0.6453 0.026 Uiso 1 1 calc R . . . .
 C4 C 0.30182(19) 0.14903(15) 0.61191(8) 0.0194(3) Uani 1 1 d . . . . .
 C5 C 0.39847(18) 0.26181(14) 0.58703(8) 0.0162(3) Uani 1 1 d . . . . .
 C6 C 0.30856(18) 0.38503(14) 0.58922(9) 0.0189(3) Uani 1 1 d . . . . .
 H6A H 0.2746 0.4015 0.6384 0.023 Uiso 1 1 calc R . . . .
 H6B H 0.2148 0.3787 0.5592 0.023 Uiso 1 1 calc R . . . .
 C7 C 0.41103(18) 0.49337(15) 0.56248(9) 0.0205(3) Uani 1 1 d . . . . .
 H7A H 0.4285 0.4842 0.5109 0.025 Uiso 1 1 calc R . . . .
 H7B H 0.3543 0.5706 0.5701 0.025 Uiso 1 1 calc R . . . .
 C8 C 0.56874(18) 0.50068(15) 0.60015(8) 0.0183(3) Uani 1 1 d . . . . .
 C9 C 0.65898(17) 0.37910(14) 0.60346(8) 0.0162(3) Uani 1 1 d . . . . .
 H9 H 0.6819 0.3569 0.5532 0.019 Uiso 1 1 calc R . . . .
 C10 C 0.55379(17) 0.27300(14) 0.63324(8) 0.0153(3) Uani 1 1 d . . . . .
 C11 C 0.82231(18) 0.38681(15) 0.64191(8) 0.0189(3) Uani 1 1 d . . . . .
 H11A H 0.8403 0.3104 0.6685 0.023 Uiso 1 1 calc R . . . .
 H11B H 0.9048 0.3940 0.6057 0.023 Uiso 1 1 calc R . . . .
 C12 C 0.83414(18) 0.49617(16) 0.69361(9) 0.0222(3) Uani 1 1 d . . . . .
 H12 H 0.7684 0.4813 0.7364 0.027 Uiso 1 1 calc R . . . .
 C13 C 0.78392(19) 0.61285(16) 0.65697(9) 0.0230(3) Uani 1 1 d . . . . .
 C14 C 0.62941(19) 0.60953(15) 0.62249(9) 0.0218(3) Uani 1 1 d . . . . .
 H14 H 0.5726 0.6827 0.6159 0.026 Uiso 1 1 calc R . . . .
 C15 C 0.9021(2) 0.69597(16) 0.65927(11) 0.0301(4) Uani 1 1 d . . . . .
 C16 C 1.0365(2) 0.63653(18) 0.69588(11) 0.0320(4) Uani 1 1 d . . . . .
 C17 C 0.9154(3) 0.82331(18) 0.62768(14) 0.0428(5) Uani 1 1 d . . . . .
 H17A H 0.8293 0.8372 0.5948 0.064 Uiso 1 1 calc GR . . . .
 H17B H 1.0139 0.8307 0.6022 0.064 Uiso 1 1 calc GR . . . .
 H17C H 0.9115 0.8839 0.6657 0.064 Uiso 1 1 calc GR . . . .
 C18 C 0.1502(2) 0.15668(16) 0.62964(9) 0.0252(4) Uani 1 1 d . . . . .
 H18A H 0.0957 0.0859 0.6443 0.030 Uiso 1 1 calc R . . . .
 H18B H 0.0983 0.2328 0.6274 0.030 Uiso 1 1 calc R . . . .
 C19 C 0.4081(2) -0.03933(16) 0.54186(10) 0.0288(4) Uani 1 1 d . . . . .
 H19A H 0.3089 -0.0398 0.5165 0.043 Uiso 1 1 calc GR . . . .
 H19B H 0.4433 -0.1233 0.5491 0.043 Uiso 1 1 calc GR . . . .
 H19C H 0.4852 0.0052 0.5139 0.043 Uiso 1 1 calc GR . . . .
 C20 C 0.51246(18) 0.29551(15) 0.71338(8) 0.0198(3) Uani 1 1 d . . . . .
 H20A H 0.4263 0.2424 0.7272 0.030 Uiso 1 1 calc GR . . . .
 H20B H 0.4822 0.3808 0.7200 0.030 Uiso 1 1 calc GR . . . .
 H20C H 0.6031 0.2774 0.7429 0.030 Uiso 1 1 calc GR . . . .

loop_
  _atom_site_aniso_label
  _atom_site_aniso_U_11
  _atom_site_aniso_U_22
  _atom_site_aniso_U_33
  _atom_site_aniso_U_23
  _atom_site_aniso_U_13
  _atom_site_aniso_U_12
 O1 0.0179(5) 0.0236(5) 0.0216(5) 0.0021(5) 0.0036(4) 0.0044(5)
 O2 0.0187(5) 0.0225(5) 0.0131(5) 0.0003(4) -0.0008(4) 0.0020(4)
 O3 0.0185(6) 0.0399(7) 0.0273(6) -0.0076(5) -0.0064(5) -0.0006(5)
 O4 0.0234(6) 0.0497(9) 0.0610(10) -0.0173(7) -0.0092(7) -0.0084(6)
 C1 0.0152(7) 0.0213(7) 0.0146(7) 0.0017(6) -0.0011(5) 0.0035(6)
 C2 0.0196(7) 0.0208(7) 0.0226(8) 0.0057(6) 0.0028(6) 0.0044(6)
 C3 0.0215(7) 0.0210(8) 0.0214(7) 0.0033(6) 0.0034(6) -0.0014(6)
 C4 0.0191(7) 0.0231(8) 0.0160(7) 0.0021(6) -0.0011(6) -0.0004(6)
 C5 0.0141(7) 0.0205(7) 0.0139(7) 0.0007(6) -0.0004(6) 0.0016(6)
 C6 0.0146(6) 0.0216(7) 0.0205(7) 0.0005(6) -0.0019(6) 0.0037(6)
 C7 0.0188(7) 0.0184(7) 0.0242(7) 0.0005(6) -0.0058(6) 0.0031(6)
 C8 0.0167(7) 0.0200(7) 0.0182(7) -0.0002(6) -0.0005(6) 0.0019(6)
 C9 0.0141(6) 0.0190(7) 0.0156(7) -0.0012(5) -0.0007(6) 0.0026(6)
 C10 0.0126(6) 0.0193(7) 0.0140(7) 0.0005(5) 0.0002(5) 0.0022(6)
 C11 0.0149(7) 0.0226(7) 0.0191(7) -0.0001(6) -0.0017(6) 0.0025(6)
 C12 0.0148(7) 0.0327(9) 0.0191(7) -0.0045(7) -0.0022(6) -0.0005(7)
 C13 0.0203(8) 0.0246(8) 0.0242(8) -0.0094(7) 0.0009(7) 0.0013(6)
 C14 0.0191(8) 0.0207(7) 0.0256(8) -0.0031(6) 0.0001(6) 0.0025(6)
 C15 0.0239(8) 0.0288(9) 0.0377(10) -0.0131(8) 0.0005(8) -0.0020(7)
 C16 0.0245(8) 0.0360(10) 0.0354(9) -0.0153(8) -0.0022(8) -0.0044(8)
 C17 0.0300(10) 0.0277(9) 0.0706(15) -0.0061(10) 0.0014(10) -0.0048(8)
 C18 0.0195(8) 0.0274(8) 0.0287(9) 0.0061(7) 0.0005(7) -0.0018(7)
 C19 0.0396(10) 0.0206(7) 0.0263(8) -0.0006(6) 0.0001(8) 0.0019(7)
 C20 0.0178(7) 0.0276(8) 0.0140(7) -0.0004(6) 0.0003(6) 0.0036(6)

_geom_special_details
;
 All esds (except the esd in the dihedral angle between two l.s. planes)
 are estimated using the full covariance matrix.  The cell esds are taken
 into account individually in the estimation of esds in distances, angles
 and torsion angles; correlations between esds in cell parameters are only
 used when they are defined by crystal symmetry.  An approximate (isotropic)
 treatment of cell esds is used for estimating esds involving l.s. planes.
;
loop_
  _geom_bond_atom_site_label_1
  _geom_bond_atom_site_label_2
  _geom_bond_distance
  _geom_bond_site_symmetry_2
  _geom_bond_publ_flag
 O1 C1 1.2205(19) . ?
 O2 H2 0.83(2) . ?
 O2 C5 1.4419(18) . ?
 O3 C12 1.4467(18) . ?
 O3 C16 1.372(2) . ?
 O4 C16 1.207(2) . ?
 C1 C2 1.504(2) . ?
 C1 C10 1.531(2) . ?
 C2 H2A 0.9700 . ?
 C2 H2B 0.9700 . ?
 C2 C3 1.544(2) . ?
 C3 H3 0.9800 . ?
 C3 C4 1.522(2) . ?
 C3 C19 1.536(2) . ?
 C4 C5 1.533(2) . ?
 C4 C18 1.325(2) . ?
 C5 C6 1.529(2) . ?
 C5 C10 1.5710(19) . ?
 C6 H6A 0.9700 . ?
 C6 H6B 0.9700 . ?
 C6 C7 1.534(2) . ?
 C7 H7A 0.9700 . ?
 C7 H7B 0.9700 . ?
 C7 C8 1.506(2) . ?
 C8 C9 1.515(2) . ?
 C8 C14 1.343(2) . ?
 C9 H9 0.9800 . ?
 C9 C10 1.548(2) . ?
 C9 C11 1.555(2) . ?
 C10 C20 1.542(2) . ?
 C11 H11A 0.9700 . ?
 C11 H11B 0.9700 . ?
 C11 C12 1.520(2) . ?
 C12 H12 0.9800 . ?
 C12 C13 1.488(2) . ?
 C13 C14 1.454(2) . ?
 C13 C15 1.341(2) . ?
 C14 H14 0.9300 . ?
 C15 C16 1.469(3) . ?
 C15 C17 1.494(3) . ?
 C17 H17A 0.9600 . ?
 C17 H17B 0.9600 . ?
 C17 H17C 0.9600 . ?
 C18 H18A 0.9300 . ?
 C18 H18B 0.9300 . ?
 C19 H19A 0.9600 . ?
 C19 H19B 0.9600 . ?
 C19 H19C 0.9600 . ?
 C20 H20A 0.9600 . ?
 C20 H20B 0.9600 . ?
 C20 H20C 0.9600 . ?

loop_
  _geom_angle_atom_site_label_1
  _geom_angle_atom_site_label_2
  _geom_angle_atom_site_label_3
  _geom_angle
  _geom_angle_site_symmetry_1
  _geom_angle_site_symmetry_3
  _geom_angle_publ_flag
 C5 O2 H2 108.6(15) . . ?
 C16 O3 C12 108.08(14) . . ?
 O1 C1 C2 121.81(14) . . ?
 O1 C1 C10 123.11(14) . . ?
 C2 C1 C10 114.87(12) . . ?
 C1 C2 H2A 109.7 . . ?
 C1 C2 H2B 109.7 . . ?
 C1 C2 C3 109.70(12) . . ?
 H2A C2 H2B 108.2 . . ?
 C3 C2 H2A 109.7 . . ?
 C3 C2 H2B 109.7 . . ?
 C2 C3 H3 107.1 . . ?
 C4 C3 C2 110.69(13) . . ?
 C4 C3 H3 107.1 . . ?
 C4 C3 C19 114.17(14) . . ?
 C19 C3 C2 110.40(14) . . ?
 C19 C3 H3 107.1 . . ?
 C3 C4 C5 117.28(13) . . ?
 C18 C4 C3 120.02(15) . . ?
 C18 C4 C5 122.70(15) . . ?
 O2 C5 C4 107.69(12) . . ?
 O2 C5 C6 109.88(12) . . ?
 O2 C5 C10 104.82(11) . . ?
 C4 C5 C10 110.03(12) . . ?
 C6 C5 C4 114.43(12) . . ?
 C6 C5 C10 109.54(12) . . ?
 C5 C6 H6A 109.3 . . ?
 C5 C6 H6B 109.3 . . ?
 C5 C6 C7 111.71(12) . . ?
 H6A C6 H6B 107.9 . . ?
 C7 C6 H6A 109.3 . . ?
 C7 C6 H6B 109.3 . . ?
 C6 C7 H7A 109.0 . . ?
 C6 C7 H7B 109.0 . . ?
 H7A C7 H7B 107.8 . . ?
 C8 C7 C6 112.97(13) . . ?
 C8 C7 H7A 109.0 . . ?
 C8 C7 H7B 109.0 . . ?
 C7 C8 C9 114.77(13) . . ?
 C14 C8 C7 121.71(14) . . ?
 C14 C8 C9 123.23(13) . . ?
 C8 C9 H9 105.8 . . ?
 C8 C9 C10 111.22(12) . . ?
 C8 C9 C11 114.78(12) . . ?
 C10 C9 H9 105.8 . . ?
 C10 C9 C11 112.72(12) . . ?
 C11 C9 H9 105.8 . . ?
 C1 C10 C5 104.33(12) . . ?
 C1 C10 C9 110.31(11) . . ?
 C1 C10 C20 110.88(12) . . ?
 C9 C10 C5 110.04(12) . . ?
 C20 C10 C5 110.23(11) . . ?
 C20 C10 C9 110.87(12) . . ?
 C9 C11 H11A 109.0 . . ?
 C9 C11 H11B 109.0 . . ?
 H11A C11 H11B 107.8 . . ?
 C12 C11 C9 112.80(12) . . ?
 C12 C11 H11A 109.0 . . ?
 C12 C11 H11B 109.0 . . ?
 O3 C12 C11 110.83(12) . . ?
 O3 C12 H12 110.1 . . ?
 O3 C12 C13 105.19(13) . . ?
 C11 C12 H12 110.1 . . ?
 C13 C12 C11 110.35(13) . . ?
 C13 C12 H12 110.1 . . ?
 C14 C13 C12 115.80(14) . . ?
 C15 C13 C12 109.62(15) . . ?
 C15 C13 C14 134.36(17) . . ?
 C8 C14 C13 119.94(14) . . ?
 C8 C14 H14 120.0 . . ?
 C13 C14 H14 120.0 . . ?
 C13 C15 C16 107.47(16) . . ?
 C13 C15 C17 130.96(19) . . ?
 C16 C15 C17 121.41(17) . . ?
 O3 C16 C15 109.58(15) . . ?
 O4 C16 O3 120.75(19) . . ?
 O4 C16 C15 129.6(2) . . ?
 C15 C17 H17A 109.5 . . ?
 C15 C17 H17B 109.5 . . ?
 C15 C17 H17C 109.5 . . ?
 H17A C17 H17B 109.5 . . ?
 H17A C17 H17C 109.5 . . ?
 H17B C17 H17C 109.5 . . ?
 C4 C18 H18A 120.0 . . ?
 C4 C18 H18B 120.0 . . ?
 H18A C18 H18B 120.0 . . ?
 C3 C19 H19A 109.5 . . ?
 C3 C19 H19B 109.5 . . ?
 C3 C19 H19C 109.5 . . ?
 H19A C19 H19B 109.5 . . ?
 H19A C19 H19C 109.5 . . ?
 H19B C19 H19C 109.5 . . ?
 C10 C20 H20A 109.5 . . ?
 C10 C20 H20B 109.5 . . ?
 C10 C20 H20C 109.5 . . ?
 H20A C20 H20B 109.5 . . ?
 H20A C20 H20C 109.5 . . ?
 H20B C20 H20C 109.5 . . ?

_shelx_res_file
;
TITL tmk-szl-50_2_numabs2_a.res in P2(1)2(1)2(1)
REM Old TITL TMK-SZL-50_2_numabs2 in P2(1)2(1)2(1)
REM SHELXT solution in P2(1)2(1)2(1)
REM R1 0.123, Rweak 0.033, Alpha 0.001, Orientation as input
REM Flack x = 0.297 ( 0.058 ) from Parsons' quotients
REM Formula found by SHELXT: C17 O5
CELL 1.54184 8.4509 10.759 18.4968 90 90 90
ZERR 4 0.0001 0.0001 0.0002 0 0 0
LATT -1
SYMM 0.5-X,-Y,0.5+Z
SYMM -X,0.5+Y,0.5-Z
SYMM 0.5+X,0.5-Y,-Z
SFAC C H O
UNIT 80 96 16

L.S. 4 0 0
PLAN  20
BOND $H
list 4
fmap 2 53
acta
SHEL 50 0.8
REM <olex2.extras>
REM <HklSrc "%.\\TMK-SZL-50_2_numabs2.hkl">
REM </olex2.extras>

WGHT    0.044100    0.284900
FVAR       1.49089
O1    3    0.758125    0.134637    0.588800    11.00000    0.01792    0.02364 =
         0.02159    0.00213    0.00358    0.00435
O2    3    0.452504    0.237387    0.514466    11.00000    0.01873    0.02247 =
         0.01310    0.00031   -0.00077    0.00202
H2    2    0.386825    0.266157    0.485609    11.00000   -1.50000
O3    3    0.996643    0.517313    0.714909    11.00000    0.01846    0.03994 =
         0.02728   -0.00756   -0.00642   -0.00057
O4    3    1.167042    0.676778    0.708248    11.00000    0.02341    0.04973 =
         0.06103   -0.01728   -0.00915   -0.00838
C1    1    0.636179    0.147444    0.623361    11.00000    0.01524    0.02134 =
         0.01457    0.00168   -0.00111    0.00347
C2    1    0.548096    0.038057    0.654016    11.00000    0.01962    0.02082 =
         0.02255    0.00574    0.00282    0.00443
AFIX  23
H2A   2    0.531546    0.049995    0.705443    11.00000   -1.20000
H2B   2    0.609905   -0.037045    0.647360    11.00000   -1.20000
AFIX   0
C3    1    0.386884    0.024446    0.615518    11.00000    0.02154    0.02096 =
         0.02141    0.00330    0.00339   -0.00139
AFIX  13
H3    2    0.321756   -0.030809    0.645329    11.00000   -1.20000
AFIX   0
C4    1    0.301821    0.149034    0.611912    11.00000    0.01907    0.02307 =
         0.01603    0.00209   -0.00110   -0.00035
C5    1    0.398473    0.261808    0.587033    11.00000    0.01411    0.02052 =
         0.01391    0.00067   -0.00043    0.00157
C6    1    0.308556    0.385033    0.589215    11.00000    0.01457    0.02158 =
         0.02048    0.00055   -0.00189    0.00369
AFIX  23
H6A   2    0.274646    0.401513    0.638390    11.00000   -1.20000
H6B   2    0.214775    0.378704    0.559204    11.00000   -1.20000
AFIX   0
C7    1    0.411027    0.493366    0.562485    11.00000    0.01880    0.01843 =
         0.02422    0.00048   -0.00575    0.00312
AFIX  23
H7A   2    0.428500    0.484181    0.510930    11.00000   -1.20000
H7B   2    0.354296    0.570639    0.570103    11.00000   -1.20000
AFIX   0
C8    1    0.568738    0.500682    0.600152    11.00000    0.01675    0.01998 =
         0.01825   -0.00021   -0.00047    0.00194
C9    1    0.658975    0.379098    0.603460    11.00000    0.01406    0.01899 =
         0.01555   -0.00120   -0.00073    0.00262
AFIX  13
H9    2    0.681917    0.356892    0.553157    11.00000   -1.20000
AFIX   0
C10   1    0.553795    0.273002    0.633240    11.00000    0.01262    0.01935 =
         0.01405    0.00053    0.00024    0.00223
C11   1    0.822309    0.386806    0.641913    11.00000    0.01492    0.02264 =
         0.01910   -0.00015   -0.00175    0.00246
AFIX  23
H11A  2    0.840272    0.310435    0.668547    11.00000   -1.20000
H11B  2    0.904785    0.393966    0.605680    11.00000   -1.20000
AFIX   0
C12   1    0.834136    0.496171    0.693610    11.00000    0.01482    0.03274 =
         0.01905   -0.00450   -0.00216   -0.00054
AFIX  13
H12   2    0.768394    0.481262    0.736385    11.00000   -1.20000
AFIX   0
C13   1    0.783915    0.612855    0.656966    11.00000    0.02027    0.02461 =
         0.02419   -0.00938    0.00086    0.00128
C14   1    0.629407    0.609529    0.622486    11.00000    0.01912    0.02067 =
         0.02556   -0.00305    0.00013    0.00251
AFIX  43
H14   2    0.572598    0.682687    0.615892    11.00000   -1.20000
AFIX   0
C15   1    0.902054    0.695975    0.659268    11.00000    0.02390    0.02881 =
         0.03773   -0.01308    0.00048   -0.00200
C16   1    1.036532    0.636527    0.695878    11.00000    0.02451    0.03603 =
         0.03541   -0.01534   -0.00217   -0.00437
C17   1    0.915405    0.823305    0.627679    11.00000    0.02997    0.02772 =
         0.07063   -0.00611    0.00140   -0.00475
AFIX 137
H17A  2    0.829336    0.837179    0.594782    11.00000   -1.50000
H17B  2    1.013940    0.830685    0.602212    11.00000   -1.50000
H17C  2    0.911521    0.883892    0.665740    11.00000   -1.50000
AFIX   0
C18   1    0.150181    0.156682    0.629643    11.00000    0.01949    0.02741 =
         0.02874    0.00608    0.00054   -0.00178
AFIX  93
H18A  2    0.095697    0.085930    0.644294    11.00000   -1.20000
H18B  2    0.098259    0.232801    0.627434    11.00000   -1.20000
AFIX   0
C19   1    0.408061   -0.039327    0.541858    11.00000    0.03957    0.02056 =
         0.02633   -0.00064    0.00013    0.00191
AFIX 137
H19A  2    0.308898   -0.039791    0.516540    11.00000   -1.50000
H19B  2    0.443276   -0.123252    0.549053    11.00000   -1.50000
H19C  2    0.485244    0.005203    0.513943    11.00000   -1.50000
AFIX   0
C20   1    0.512465    0.295509    0.713382    11.00000    0.01779    0.02756 =
         0.01404   -0.00042    0.00027    0.00364
AFIX 137
H20A  2    0.426348    0.242357    0.727159    11.00000   -1.50000
H20B  2    0.482224    0.380756    0.720024    11.00000   -1.50000
H20C  2    0.603092    0.277426    0.742854    11.00000   -1.50000
AFIX   0
HKLF 4

REM  tmk-szl-50_2_numabs2_a.res in P2(1)2(1)2(1)
REM R1 =  0.0282 for    3328 Fo > 4sig(Fo)  and  0.0288 for all    3400 data
REM    223 parameters refined using      0 restraints

END

WGHT      0.0441      0.2849

REM Highest difference peak  0.222,  deepest hole -0.137,  1-sigma level  0.031
Q1    1   0.6016  0.3225  0.6208  11.00000  0.05    0.22
Q2    1   0.3484  0.2039  0.6006  11.00000  0.05    0.21
Q3    1   0.5990  0.2146  0.6333  11.00000  0.05    0.20
Q4    1   0.3536  0.3255  0.5938  11.00000  0.05    0.20
Q5    1   0.4773  0.2645  0.6108  11.00000  0.05    0.18
Q6    1   0.5870  0.0916  0.6406  11.00000  0.05    0.17
Q7    1   0.3652  0.4406  0.5803  11.00000  0.05    0.17
Q8    1   0.8264  0.4441  0.6683  11.00000  0.05    0.17
Q9    1   0.6020  0.4394  0.6132  11.00000  0.05    0.17
Q10   1   0.4891  0.5011  0.5834  11.00000  0.05    0.17
Q11   1   0.3478  0.0890  0.6106  11.00000  0.05    0.15
Q12   1   0.8117  0.6745  0.6758  11.00000  0.05    0.14
Q13   1   0.7970  0.5553  0.6754  11.00000  0.05    0.14
Q14   1   0.7359  0.3837  0.6250  11.00000  0.05    0.14
Q15   1   0.8473  0.6430  0.6388  11.00000  0.05    0.13
Q16   1   0.7126  0.6169  0.6335  11.00000  0.05    0.13
Q17   1   0.6192  0.5602  0.5917  11.00000  0.05    0.13
Q18   1   0.3926 -0.0002  0.5819  11.00000  0.05    0.13
Q19   1   0.4690  0.0351  0.6345  11.00000  0.05    0.12
Q20   1   0.9772  0.6625  0.6605  11.00000  0.05    0.11
;
_shelx_res_checksum                32027
_shelx_hkl_file
;
   0   0   1    5.66    0.50
   0   0  -1   37.99    1.23
   0   0   2  942.99    8.04
   0   0  -2  932.17    8.62
   0   0   3    1.10    0.53
   0   0  -3    0.80    0.63
   0   0   5    0.68    0.79
   0   0  -5   20.21    2.18
   0   0   6  517.98   10.56
   0   0  -6  493.24   11.20
   0   0   7    2.21    1.10
   0   0  -7   -0.17    1.11
   0   0   8 6478.98   43.57
   0   0  -8 6529.98   48.57
   0   0   9    1.86    1.35
   0   0  -9    1.57    1.78
   0   0  10 6880.17   51.69
   0   0 -10 6647.88   56.50
   0   0  11    8.87    2.16
   0   0 -11    6.43    2.60
   0   0  12 3044.51   38.93
   0   0 -12 3085.19   43.73
   0   0  13    1.74    1.81
   0   0 -13   -0.98    1.93
   0   0 -14 1078.64   28.20
   0   0 -14 1031.27   28.36
   0   0  14 1059.67   25.71
   0   0 -15    8.33    2.90
   0   0 -15    3.16    2.41
   0   0  15    0.42    1.38
   0   0  15    5.34    2.13
   0   0 -16  532.49   20.83
   0   0 -16  529.88   20.06
   0   0  16  527.89   19.76
   0   0  16  564.76   20.27
   0   0 -17   -0.16    1.99
   0   0  17    3.53    2.96
   0   0 -18    9.96    3.44
   0   0  18    8.61    2.83
   0   0 -19    1.61    1.77
   0   0  19   -0.80    1.85
   0   0 -20  148.94    9.58
   0   0  20  138.90    8.11
   0   0 -21   -0.22    1.43
   0   1   0    0.09    0.11
   0  -1   0    4.24    0.55
   0   1  -2 4800.81   22.53
   0   1  -3  699.86   10.08
   0  -1  -3  708.96    9.12
   0   1   3  727.29    9.36
   0  -1   3  705.68    8.54
   0  -1  -4 6143.01   30.98
   0   1  -7  441.01   12.11
   0   1   7  455.03   11.01
   0  -1   7  459.88   10.57
   0  -1  -8 6631.91   47.62
   0   1  -8 6541.47   49.94
   0   1   8 6514.76   44.94
   0  -1   8 6533.81   42.93
   0  -1  -9 7546.66   55.24
   0   1  -9 7661.70   58.31
   0  -1   9 7492.62   49.66
   0  -1 -10  492.34   15.22
   0   1 -10  496.88   15.85
   0   1  10  506.16   14.47
   0  -1  10  528.38   14.05
   0  -1 -11  373.41   14.27
   0   1 -11  395.53   15.11
   0  -1  11  377.68   12.69
   0   1  11  383.84   13.41
   0  -1 -12   53.08    5.91
   0   1 -12   45.27    5.63
   0   1  12   45.36    5.00
   0  -1  12   51.39    5.03
   0  -1 -13  216.33   12.30
   0   1 -13  206.74   12.37
   0   1  13  221.06   11.60
   0  -1  13  231.26   11.09
   0  -1 -14    4.05    2.97
   0   1 -14   11.68    3.18
   0   1 -14   13.11    3.52
   0   1  14    3.11    1.93
   0  -1 -14    4.57    1.91
   0  -1  14    6.24    2.43
   0  -1  14    5.05    2.50
   0   1 -15    6.04    2.68
   0  -1 -15   12.66    3.28
   0   1 -15    2.68    2.36
   0   1  15    2.84    1.72
   0  -1 -15    3.08    2.00
   0  -1  15    5.59    2.31
   0  -1  15    3.23    2.52
   0   1 -16  383.51   17.63
   0  -1 -16  378.42   17.69
   0   1 -16  349.74   17.82
   0  -1 -16  376.96   16.95
   0   1  16  375.08   17.05
   0  -1  16  394.08   16.99
   0   1 -17   90.57    8.78
   0  -1 -17  105.96    9.55
   0  -1  17   94.27    8.36
   0   1  17  104.83    8.77
   0   1 -18  303.42   15.23
   0  -1 -18  310.04   15.63
   0   1  18  314.78   14.45
   0  -1  18  322.83   14.64
   0  -1 -19  309.39   15.06
   0   1 -19  309.78   14.70
   0   1  19  294.35   13.11
   0  -1  19  308.36   13.34
   0  -1 -20   33.86    4.73
   0   1 -20   32.73    4.60
   0  -1  20   36.10    4.16
   0   1  20   33.07    4.08
   0  -1 -21   21.70    3.52
   0  -1 -22  293.37   10.12
   0   2   0  121.48    2.56
   0  -2   0  119.95    3.80
   0   2  -2   15.61    1.64
   0   2  -2   16.22    1.29
   0  -2   2   13.49    1.63
   0  -2  -2   15.10    1.48
   0   2  -3   51.83    3.11
   0  -2  -3   52.49    2.83
   0   2   3   49.64    2.82
   0  -2   3   47.67    2.41
   0   2  -4    9.06    1.56
   0   2   4    7.46    1.36
   0  -2   4   10.63    1.37
   0  -2  -4    5.21    1.08
   0   2  -5 5257.19   37.10
   0   2   5 5231.18   33.88
   0  -2   5 5332.95   30.91
   0   2  -6  902.98   16.85
   0  -2  -6  911.38   14.80
   0  -2   6  890.94   13.86
   0   2  -7   31.24    3.64
   0  -2   7   33.36    2.96
   0  -2  -7   30.24    3.03
   0   2   7   34.96    3.34
   0   2  -8 3372.51   37.65
   0  -2   8 3252.67   30.34
   0   2   8 3332.73   33.97
   0  -2  -8 3229.16   32.31
   0   2  -9   34.57    4.28
   0  -2   9   36.96    3.58
   0  -2  -9   45.66    4.27
   0   2   9   41.04    4.25
   0   2 -10  323.43   13.37
   0  -2  10  308.17   10.70
   0   2  10  292.31   11.54
   0  -2 -10  281.02   11.09
   0   2 -11  807.76   22.30
   0  -2  11  814.68   18.37
   0   2  11  844.14   20.71
   0   2 -12  206.44   11.90
   0  -2  12  198.97    9.67
   0   2  12  193.38   10.57
   0  -2 -12  190.87   10.41
   0   2 -13   37.75    5.63
   0  -2 -13   35.06    4.79
   0  -2  13   39.18    4.63
   0   2  13   33.45    4.80
   0  -2 -14  365.82   16.67
   0   2 -14  372.97   16.95
   0   2 -14  350.72   17.13
   0   2  14  371.43   16.28
   0  -2  14  357.10   14.28
   0  -2 -14  337.53   15.18
   0  -2  14  369.06   16.12
   0  -2 -15   60.27    7.09
   0   2 -15   56.25    6.81
   0   2 -15   52.64    6.95
   0   2  15   54.53    6.56
   0  -2 -15   53.63    6.38
   0  -2  15   51.15    6.41
   0   2 -16   16.27    4.15
   0  -2 -16   26.65    5.10
   0  -2  16   19.12    4.07
   0  -2 -17   70.87    7.91
   0   2 -17   67.06    7.42
   0  -2  17   62.23    6.80
   0   2 -18  384.51   16.97
   0  -2 -18  361.46   17.03
   0   2  18  366.94   15.43
   0  -2  18  403.92   16.17
   0  -2 -19  471.12   18.33
   0   2 -19  479.91   17.85
   0  -2  19  420.12   15.25
   0   2  19  448.56   15.84
   0  -2 -20  490.19   17.34
   0  -2  20  490.69   14.59
   0   2  20  472.86   14.45
   0  -2 -21   64.21    5.73
   0  -2 -22   91.60    5.61
   0  -3   0    1.38    0.52
   0  -3   0    0.40    0.56
   0   3   0    0.38    0.32
   0  -3  -1  353.70    8.09
   0  -3  -1  356.19    5.19
   0  -3   1  351.91    8.36
   0   3  -1  348.93    7.86
   0   3   1  378.65    5.81
   0   3  -1  348.79    5.62
   0  -3  -2    3.70    0.55
   0   3  -2    2.50    0.67
   0  -3  -3 2703.22   23.50
   0  -3   3 2709.52   25.54
   0  -3   3 2666.86   19.93
   0   3  -3 2579.06   24.51
   0   3  -3 2586.55   19.43
   0   3   4 6459.89   39.18
   0   3  -4 6370.30   34.62
   0   3   5 8968.48   49.11
   0  -3   5 8963.58   42.66
   0   3   6  693.24   14.60
   0  -3  -6  679.75   13.95
   0  -3   7   42.90    3.49
   0   3   7   30.02    3.36
   0  -3  -7   35.60    3.53
   0   3  -7   43.80    4.44
   0  -3  -8 3260.72   34.64
   0  -3   8 3263.61   31.22
   0  -3  -9   62.97    5.17
   0  -3   9   74.51    5.01
   0   3   9   67.69    5.67
   0   3  -9   76.54    6.54
   0  -3  10   81.69    5.63
   0  -3 -10   76.04    6.12
   0   3  10   82.16    6.65
   0   3 -10   80.37    7.07
   0  -3  11  265.69   10.54
   0  -3 -11  249.39   11.49
   0   3  11  259.64   12.35
   0   3 -11  260.53   13.07
   0  -3 -12  428.68   15.94
   0   3  12  443.96   17.10
   0   3 -12  438.81   17.86
   0   3 -13    5.85    2.87
   0  -3 -13    2.01    1.95
   0   3 -13    1.84    2.21
   0   3  13    0.86    1.43
   0  -3 -13    0.96    1.41
   0   3 -14  246.96   14.00
   0  -3 -14  234.86   13.65
   0   3 -14  248.15   14.84
   0  -3 -14  248.29   13.29
   0  -3  14  230.05   13.02
   0  -3 -15  264.87   14.97
   0   3 -15  260.88   14.67
   0   3 -15  276.15   15.99
   0   3 -15  208.65   13.88
   0  -3 -15  261.42   14.08
   0  -3  15  253.05   13.77
   0   3 -16    1.05    2.00
   0  -3 -16    2.15    2.31
   0  -3  16    4.67    2.43
   0  -3 -17    3.27    2.70
   0   3 -17   -0.32    2.20
   0  -3  17    1.32    2.02
   0  -3 -18  990.04   27.59
   0  -3  18  986.78   24.86
   0  -3 -19   76.35    7.42
   0   3  19   77.58    6.46
   0  -3  19   71.87    6.25
   0  -3 -20    0.27    1.58
   0   3  20    1.08    1.08
   0  -3 -21  132.38    7.77
   0  -3 -22    2.35    1.23
   0  -4   0    2.45    1.12
   0  -4   0    2.68    0.76
   0   4   0    4.10    0.72
   0  -4   1   46.05    2.86
   0  -4  -1   49.44    2.29
   0  -4  -1   49.87    3.64
   0  -4   1   49.21    3.75
   0   4  -1   48.70    3.46
   0   4  -1   50.67    2.32
   0  -4  -2  196.40    3.92
   0  -4  -2  182.17    7.08
   0   4  -2  189.78    7.05
   0   4  -2  196.65    4.97
   0  -4   3  409.94   11.43
   0  -4   3  422.37    8.99
   0  -4  -3  403.28   10.69
   0   4  -3  417.58   10.97
   0   4  -3  434.88    8.28
   0  -4  -5  293.51    9.84
   0  -4   5  293.44    8.15
   0   4  -5  298.17    8.43
   0   4  -5  294.83   10.51
   0  -4  -6  993.32   18.51
   0  -4   6 1026.72   16.15
   0   4  -6 1014.35   17.12
   0   4  -6 1057.40   20.88
   0  -4   7  480.65   11.62
   0  -4  -7  532.00   14.18
   0   4  -7  488.79   12.97
   0   4  -7  502.94   15.41
   0  -4  -8  594.14   15.78
   0  -4   8  580.35   13.44
   0   4  -8  600.92   17.76
   0   4  -8  561.91   15.02
   0  -4  -9    4.73    1.87
   0   4  -9    2.74    1.65
   0  -4 -10   -2.35    1.46
   0   4 -10    0.14    1.92
   0   4 -10    1.70    1.48
   0  -4 -11  110.27    8.00
   0   4 -11  131.37    9.77
   0   4 -11  106.92    8.05
   0  -4 -12   14.65    3.34
   0   4 -12   18.09    4.21
   0   4 -12    4.57    2.10
   0  -4 -12    9.28    2.72
   0  -4 -13  193.89   12.19
   0   4 -13  204.10   13.29
   0   4 -13  195.57   12.37
   0  -4 -13  201.22   11.78
   0   4  13  189.04   11.58
   0  -4  13  210.23   12.49
   0  -4 -14  378.70   17.55
   0   4 -14  381.34   18.57
   0   4 -14  344.83   16.85
   0  -4 -14  369.82   16.48
   0   4  14  388.17   16.57
   0  -4  14  371.02   16.76
   0  -4 -15  104.32    9.47
   0   4  15  109.18    8.89
   0  -4  15  108.25    9.13
   0  -4 -16    0.93    2.40
   0  -4  16    1.88    1.65
   0  -4 -17   26.29    5.04
   0  -4  17   28.56    4.58
   0  -4 -18   37.89    5.71
   0  -4  18   22.42    3.81
   0  -4 -19   38.40    5.20
   0  -4  19   41.51    4.57
   0   4  19   36.87    4.29
   0  -4 -20    0.66    1.71
   0   4  20    1.09    1.30
   0  -4 -21    3.46    1.70
   0  -4 -22    6.89    1.48
   0   5   0    0.65    1.02
   0  -5   0   -0.09    1.36
   0  -5   0    3.50    0.95
   0   5  -1    8.57    1.90
   0  -5  -1    8.33    1.15
   0  -5   1    9.27    1.59
   0  -5   1    9.10    2.34
   0   5  -2   98.76    5.73
   0  -5  -2   97.43    5.99
   0  -5   2   99.84    5.11
   0  -5   2  108.08    6.55
   0   5  -3  211.39    8.72
   0  -5  -3  218.30    9.01
   0  -5   3  197.20    9.14
   0  -5   3  200.92    7.81
   0  -5   3  212.47    7.09
   0   5  -4 1653.18   25.59
   0  -5   4 1683.13   27.13
   0  -5  -4 1614.29   25.13
   0  -5   4 1624.81   19.86
   0   5  -5 4953.60   46.91
   0   5  -5 5138.48   35.71
   0  -5  -5 5151.54   46.18
   0  -5   5 5002.35   36.35
   0   5  -6 8287.52   63.22
   0   5  -6 8180.98   48.56
   0  -5  -6 8164.10   58.95
   0   5  -7  539.55   13.77
   0   5  -7  551.01   17.25
   0  -5  -7  544.66   16.08
   0   5  -8 2996.59   42.18
   0  -5  -8 2901.54   38.21
   0   5  -9   78.26    7.29
   0  -5  -9   33.53    4.45
   0   5 -10  597.04   20.77
   0  -5 -10  578.01   18.55
   0  -5 -11   83.24    7.82
   0   5 -11  103.71    9.14
   0  -5 -11   84.74    7.52
   0  -5  11   87.28    7.94
   0   5  11   79.35    7.55
   0  -5 -12   64.94    7.21
   0   5 -12   66.60    7.65
   0  -5 -12   64.34    6.84
   0   5  12   59.33    6.84
   0  -5  12   68.90    7.34
   0  -5 -13  455.37   19.06
   0   5 -13  455.12   20.21
   0  -5 -13  485.85   19.03
   0  -5  13  469.23   19.05
   0   5  13  448.55   18.37
   0  -5 -14    6.84    3.31
   0  -5  14   11.30    3.55
   0   5  14    6.46    2.74
   0  -5 -15  273.29   15.14
   0   5  15  285.40   14.40
   0  -5  15  273.53   14.36
   0  -5 -16   44.97    6.34
   0   5  16   63.92    6.52
   0  -5  16   62.57    6.68
   0  -5 -17   23.93    4.62
   0  -5  17   20.01    3.89
   0  -5 -18  116.51    9.10
   0  -5  18  120.26    7.99
   0  -5 -19    2.85    2.05
   0  -5  19    0.14    1.32
   0   5  19    5.47    1.66
   0  -5 -20   21.18    3.34
   0  -5 -21   18.43    2.60
   0  -6   0 7241.88   58.20
   0   6   0 7187.55   51.84
   0  -6   1  159.67    8.81
   0  -6  -1  148.26    8.35
   0   6  -1  176.45    8.45
   0   6   1  160.62    7.72
   0  -6   2 2143.88   25.05
   0  -6   2 2077.26   32.05
   0   6  -2 2126.61   29.73
   0  -6   3  309.31   10.51
   0  -6  -3  328.82   12.55
   0  -6   3  292.15   12.36
   0   6  -3  295.66   11.56
   0  -6   4  781.25   17.43
   0  -6  -4  730.80   19.05
   0   6  -4  751.95   18.94
   0  -6   5   75.33    5.89
   0  -6  -5   67.16    5.91
   0   6  -5   81.78    6.64
   0  -6  -6  725.17   19.82
   0  -6   6  691.26   18.48
   0   6  -6  663.03   19.57
   0  -6  -7  101.74    7.75
   0   6  -7   99.57    8.02
   0  -6  -8  268.84   12.91
   0   6  -8  254.46   13.17
   0  -6  -9   -1.01    1.64
   0   6  -9    2.52    2.01
   0  -6 -10  740.15   23.11
   0   6 -10  745.93   24.19
   0  -6 -10  735.88   22.62
   0  -6  10  768.18   24.05
   0   6  10  696.40   22.83
   0  -6 -11  140.63   10.55
   0   6 -11  129.42   10.56
   0  -6 -11  135.83   10.00
   0   6  11  141.92   10.54
   0  -6  11  152.68   10.97
   0  -6 -12 1734.49   37.31
   0   6 -12 1806.37   39.86
   0  -6 -12 1758.10   36.64
   0  -6  12 1759.01   39.04
   0   6  12 1761.53   37.13
   0  -6  12 1756.44   37.23
   0  -6 -13  378.71   17.59
   0   6  13  386.70   17.42
   0  -6  13  407.07   18.02
   0  -6 -14   67.22    7.72
   0  -6  14   68.22    7.36
   0   6  14   73.37    7.52
   0  -6 -15  337.32   16.48
   0  -6  15  376.71   16.54
   0   6  15  345.53   15.66
   0  -6 -16  156.58   11.09
   0  -6  16  151.68   10.01
   0   6  16  165.44   10.31
   0  -6 -17  107.76    8.72
   0   6  17  109.39    7.57
   0  -6  17  110.21    7.81
   0  -6 -18  349.32   14.53
   0  -6  18  324.25   11.73
   0  -6 -19   -1.16    2.00
   0   6  19   -0.72    1.31
   0  -6 -20   15.11    2.58
   0   7   0   -0.25    1.18
   0  -7   0    8.85    2.73
   0   7  -1 2772.38   36.64
   0   7   1 2754.95   35.53
   0  -7  -1 2633.19   39.70
   0  -7   1 2553.48   39.67
   0   7  -2  510.73   16.27
   0   7   2  538.06   15.58
   0  -7  -2  535.57   17.92
   0  -7   2  515.87   18.04
   0   7  -3  164.51    9.45
   0   7   3  164.17    8.67
   0  -7   3  178.08   10.89
   0  -7  -3  155.85    9.86
   0   7  -4  133.00    8.75
   0  -7  -4  124.07    8.86
   0   7  -5   22.23    3.92
   0  -7  -5   18.49    3.71
   0   7  -6 3724.45   49.52
   0  -7   6 3638.21   45.28
   0  -7  -7  601.83   20.32
   0   7  -7  624.26   20.92
   0  -7  -7  610.27   20.46
   0  -7   7  635.73   19.69
   0  -7   7  584.35   21.00
   0  -7  -8    8.03    2.43
   0   7  -8   16.29    3.87
   0  -7  -8    5.48    2.17
   0  -7   8   12.26    3.08
   0  -7   8    5.96    2.31
   0   7   8   12.19    3.56
   0  -7  -9  428.65   18.04
   0   7  -9  426.48   18.43
   0  -7  -9  417.74   17.74
   0  -7   9  368.47   16.39
   0   7   9  409.22   18.12
   0  -7   9  406.84   17.95
   0  -7 -10  261.24   14.52
   0   7 -10  267.85   15.01
   0  -7 -10  252.88   14.21
   0  -7  10  237.39   13.62
   0   7  10  246.64   14.21
   0  -7  10  251.12   14.36
   0  -7 -11  263.80   14.76
   0  -7 -11  246.03   14.11
   0  -7  11  255.71   14.44
   0   7  11  265.36   14.77
   0  -7 -12   61.66    7.46
   0  -7  12   56.99    7.15
   0   7  12   62.15    7.28
   0  -7 -13  129.77   10.45
   0   7  13  120.72    9.82
   0  -7  13  126.72    9.91
   0  -7 -14   29.60    5.11
   0  -7  14   34.63    5.07
   0   7  14   34.27    5.26
   0  -7 -15   61.63    7.09
   0  -7  15   63.61    6.59
   0   7  15   66.76    6.78
   0  -7 -16    4.85    2.51
   0  -7  16    2.02    1.54
   0   7  16    3.88    2.07
   0  -7 -17  790.34   21.71
   0  -7  17  781.28   18.35
   0   7  17  734.03   17.75
   0  -7 -18   71.27    6.12
   0  -7 -19   93.84    6.05
   0  -8   0 9556.88   83.27
   0  -8   0 8984.75   81.95
   0  -8  -1 3287.64   46.34
   0  -8  -1 3118.42   48.10
   0  -8  -1 3042.09   47.12
   0  -8   1 3361.60   50.20
   0  -8   1 3283.86   49.42
   0  -8  -2  931.58   24.89
   0  -8   2 1100.00   28.83
   0  -8  -2 1024.69   27.55
   0  -8  -2 1039.65   27.75
   0  -8   2  970.18   27.25
   0   8  -2 1052.60   25.02
   0  -8  -3  172.23   10.73
   0   8   3  161.44   10.08
   0  -8   3  172.87   11.57
   0  -8  -3  178.80   11.55
   0  -8  -3  166.09   11.23
   0   8  -3  180.78   10.78
   0   8   4 1313.82   29.22
   0  -8  -4 1366.59   30.72
   0  -8  -4 1358.12   31.99
   0  -8   4 1323.62   32.31
   0   8  -4 1396.35   30.53
   0   8   5  757.33   22.78
   0  -8  -5  724.09   22.90
   0  -8   5  769.35   24.80
   0  -8  -5  744.78   23.90
   0   8  -5  754.51   23.03
   0  -8  -6 1378.91   32.01
   0   8  -6 1299.42   31.09
   0  -8  -6 1315.75   32.24
   0  -8   6 1327.72   32.79
   0  -8  -7 2088.45   39.98
   0   8  -7 1990.46   39.41
   0  -8  -7 2020.36   40.09
   0  -8   7 2070.95   41.23
   0  -8  -8  203.39   12.84
   0   8  -8  176.71   12.03
   0  -8  -8  199.42   12.79
   0   8   8  214.10   13.42
   0  -8   8  195.16   12.82
   0  -8  -9  214.42   13.38
   0  -8   9  201.80   13.02
   0   8   9  216.26   13.47
   0  -8 -10 1571.11   36.10
   0  -8  10 1545.24   35.68
   0   8  10 1660.77   37.24
   0  -8 -11  587.29   22.07
   0  -8  11  540.41   20.84
   0   8  11  554.23   21.21
   0  -8 -12  140.44   10.85
   0  -8  12  150.39   10.78
   0   8  12  148.20   10.88
   0  -8 -13  307.93   15.55
   0  -8  13  304.00   14.70
   0   8  13  312.35   15.15
   0  -8 -14   11.00    3.26
   0   8  14    3.74    2.38
   0  -8  14    6.93    2.40
   0  -8 -15   42.35    5.57
   0  -8  15   41.20    4.89
   0   8  15   39.28    4.88
   0  -8 -16    1.42    1.99
   0  -8  16   -1.14    1.39
   0   8  16    0.93    1.40
   0  -8 -17   -0.39    1.46
   0   8  17   -0.68    0.99
   0  -8  17   -3.42    1.24
   0  -8 -18  142.18    7.24
   0  -9   0    8.13    3.08
   0  -9   0   -3.08    3.18
   0  -9   0    4.08    3.22
   0  -9   1 2999.87   46.91
   0  -9  -1 3059.36   47.02
   0  -9  -1 3084.40   51.71
   0  -9   1 3206.41   53.49
   0  -9   1 3089.60   51.22
   0  -9  -1 3155.23   51.42
   0  -9  -2 8739.66   79.93
   0   9   2 8801.34   76.03
   0  -9  -2 8601.33   84.59
   0  -9  -2 8913.24   87.42
   0  -9  -3  395.10   17.28
   0   9   3  389.59   16.42
   0  -9   3  407.48   18.77
   0  -9  -3  393.04   18.60
   0  -9  -4   16.90    4.19
   0  -9  -4   15.45    3.99
   0  -9   4   14.17    3.88
   0  -9  -5 2593.57   44.98
   0  -9   5 2470.78   46.03
   0  -9  -5 2446.24   46.72
   0  -9  -6 1582.29   35.40
   0  -9   6 1551.64   36.33
   0  -9  -7  815.68   25.73
   0   9   7  782.95   25.86
   0  -9  -8  150.79   11.07
   0  -9   8  143.64   10.95
   0   9   8  144.41   11.08
   0  -9  -9  358.45   17.22
   0  -9   9  353.58   16.89
   0   9   9  348.63   16.97
   0  -9 -10  323.04   16.07
   0  -9  10  313.77   15.63
   0   9  10  328.74   16.11
   0  -9 -11  287.70   14.91
   0  -9  11  284.42   14.39
   0   9  11  297.20   14.99
   0  -9 -12  138.35   10.05
   0   9  12  125.12    9.38
   0  -9 -13   22.82    4.32
   0  -9  13   15.55    3.27
   0   9  13   20.31    3.81
   0  -9 -14  197.59   10.97
   0  -9  14  183.33    9.40
   0   9  14  198.44   10.31
   0  -9 -15   15.22    3.19
   0   9  15   14.82    2.80
   0  -9  15   16.49    2.57
   0  -9 -16    5.19    1.97
   0   9  16    2.02    1.07
   0  -9 -17   52.78    4.10
   0 -10   0   39.80    5.62
   0 -10   0   31.68    5.61
   0 -10   1   -0.33    1.66
   0 -10  -1    1.10    1.87
   0 -10   1    2.45    2.77
   0 -10   2  550.42   20.02
   0 -10  -2  532.02   20.15
   0 -10   2  519.94   21.34
   0 -10   3   23.99    4.31
   0 -10  -3   23.08    4.62
   0 -10   3   30.09    5.36
   0 -10  -4    0.14    1.95
   0 -10   4    2.80    1.84
   0 -10   4    2.09    2.44
   0 -10  -5  128.56   10.03
   0 -10   5  119.72   10.18
   0  10   5  120.73   10.18
   0 -10  -6    3.76    2.34
   0 -10   6    4.02    2.59
   0  10   6    1.00    2.06
   0 -10  -7    0.96    2.18
   0  10   7   -0.56    2.21
   0 -10   7    3.68    2.83
   0 -10  -8  322.39   15.67
   0 -10   8  301.08   15.08
   0  10   8  327.74   15.90
   0 -10  -9   58.27    6.76
   0 -10   9   47.19    6.04
   0  10   9   55.02    6.47
   0 -10 -10    2.71    2.44
   0  10  10   -0.12    2.05
   0 -10  10    1.21    1.80
   0 -10 -11   89.76    7.59
   0 -10  11   91.48    7.33
   0  10  11   97.41    7.92
   0 -10 -12    9.88    2.91
   0 -10  12    5.39    2.14
   0  10  12    7.26    2.46
   0 -10 -13   35.09    4.43
   0 -10  13   36.07    3.91
   0  10  13   32.58    4.08
   0 -10 -14  146.94    7.96
   0 -10  14  142.10    6.46
   0  10  14  141.84    7.26
   0 -10 -15    3.26    1.60
   0  10  15    2.04    1.03
   0 -11   0   -1.54    1.98
   0 -11  -1   42.58    5.57
   0 -11   1   36.65    5.12
   0 -11  -2  779.95   23.24
   0 -11   2  821.02   22.98
   0 -11   2  772.13   24.67
   0 -11  -3    2.62    2.13
   0 -11   3   -0.10    1.70
   0 -11   3   -0.52    2.19
   0  11   3    1.51    2.22
   0 -11  -4   56.79    6.46
   0 -11   4   57.11    5.99
   0 -11   4   54.26    6.55
   0  11   4   55.57    6.64
   0 -11  -5   56.76    6.38
   0 -11   5   58.25    5.89
   0 -11   5   59.43    6.72
   0  11   5   62.55    6.89
   0 -11   6  182.92    9.80
   0 -11  -6  179.11   10.96
   0 -11   6  176.53   11.06
   0  11   6  186.32   11.39
   0 -11  -7  356.94   15.04
   0 -11   7  340.00   12.70
   0 -11   7  357.25   15.16
   0  11   7  364.16   15.52
   0 -11   8    0.37    1.11
   0 -11  -8   -0.96    1.78
   0 -11   8    1.37    1.62
   0  11   8    0.22    1.82
   0 -11  -9    5.40    2.40
   0  11   9    2.17    2.07
   0 -11   9    2.67    1.79
   0 -11 -10    1.58    1.66
   0  11  10    1.87    1.59
   0 -11  10   -1.32    1.29
   0 -11 -11   41.74    4.46
   0 -11  11   43.54    4.21
   0  11  11   42.98    4.51
   0 -11 -12   70.70    5.28
   0 -11  12   62.90    4.31
   0  11  12   69.08    5.12
   0 -11 -13    2.39    1.24
   0  11  13    4.79    1.46
   0 -12   0  122.35    7.94
   0  12   0  135.68    8.38
   0 -12   1   -0.29    1.46
   0 -12  -1    0.39    1.47
   0  12  -1   -1.41    1.90
   0  12   1   -0.71    1.32
   0 -12   2   26.14    3.67
   0 -12  -2   26.86    3.88
   0  12  -2   27.36    3.60
   0  12   2   28.72    4.12
   0 -12   3  193.24    9.20
   0 -12  -3  208.56   10.55
   0  12   3  201.99   10.49
   0 -12   4  135.82    7.41
   0 -12  -4  140.27    8.54
   0  12   4  152.37    9.05
   0 -12   5   84.57    5.58
   0 -12  -5   89.12    6.76
   0  12   5   94.45    7.09
   0 -12  -6   30.90    4.09
   0  12   6   28.10    3.88
   0 -12  -7   20.31    3.19
   0  12   7   21.60    3.34
   0 -12  -8    0.30    1.17
   0  12   8   -0.71    1.25
   0 -12  -9    4.08    1.36
   0  12   9    3.60    1.41
   0 -12 -10  109.92    5.56
   0  12  10  125.51    6.13
   0 -13   0   -0.75    0.93
   0 -13  -1    7.55    1.62
   0  13   1    7.36    1.50
   0 -13  -2  105.62    5.31
   0  13   2  118.43    5.78
   0 -13  -3  133.79    5.90
   0  13   3  155.22    6.66
   0 -13  -4   49.80    3.54
   0  13   4   52.92    3.90
   0  13   5   25.07    2.68
   0  13   6  359.31    9.12
  -1   0   0    1.00    0.21
   1   0   0    0.56    0.31
  -1   0   1  820.39    8.50
   1   0  -1  808.05    8.39
   1   0   4 4207.12   23.48
  -1   0  -4 4223.53   26.09
  -1   0   5 3884.92   29.51
   1   0  -5 3824.07   29.60
  -1   0   7 3849.14   33.98
   1   0   7 3779.85   29.69
   1   0  -7 3830.60   35.47
  -1   0  -7 3810.94   33.81
   1   0   8  958.93   16.30
  -1   0   8  968.75   18.33
  -1   0  -8 1006.25   18.87
   1   0  -8  995.28   19.52
   1   0   9 1713.33   23.39
  -1   0  -9 1685.14   26.35
  -1   0  10  271.72   11.05
   1   0  10  251.07    9.71
   1   0 -10  255.85   11.33
  -1   0  11  503.88   15.71
   1   0  11  508.32   14.83
   1   0 -11  525.65   17.39
  -1   0 -11  506.43   16.56
  -1   0  12   96.52    7.31
   1   0  12   96.65    6.91
  -1   0 -12   92.60    7.56
   1   0 -12   99.63    8.22
   1   0  13  976.76   23.23
  -1   0  13  951.13   23.96
   1   0 -13  899.66   25.66
  -1   0 -13  948.80   25.33
   1   0 -14  234.56   13.54
  -1   0 -14  248.60   13.26
   1   0 -14  258.17   14.55
  -1   0 -14  235.33   13.31
  -1   0  14  242.54   12.64
   1   0  14  261.92   12.74
  -1   0 -15    6.01    2.78
   1   0 -15    8.05    3.25
  -1   0 -15    2.06    2.03
  -1   0  15    6.08    2.36
   1   0  15    5.19    2.35
   1   0 -16    1.77    2.26
  -1   0 -16    0.97    1.94
  -1   0 -16    1.64    1.91
  -1   0  16    1.66    1.59
  -1   0 -16    1.19    2.19
   1   0  16    4.67    2.45
   1   0 -17   10.76    3.66
  -1   0 -17   13.16    3.43
   1   0  17   13.09    3.79
  -1   0 -18  129.51    9.66
   1   0 -18  140.19   10.90
   1   0  18  132.08    9.91
  -1   0 -19  253.84   12.76
   1   0 -19  267.45   14.33
   1   0  19  271.82   13.48
   1   0 -20   88.85    7.78
  -1   0 -20   70.07    6.19
   1   0  20   76.95    6.69
   1   0 -21   28.37    4.12
  -1   0 -21   32.91    3.78
   1   0  21   31.10    3.77
   1   0  22   72.41    4.42
   1  -1  22   70.69    4.27
  -1  -1 -21   34.70    3.97
   1  -1  21   37.74    4.11
   1   1 -20  306.91   13.95
  -1  -1 -20  289.29   12.55
   1  -1  20  287.89   12.60
   1   1 -19  256.26   13.74
  -1  -1 -19  238.06   12.56
   1  -1  19  247.24   12.79
   1   1 -18  113.89    9.75
  -1  -1 -18  136.83   10.06
   1  -1  18  132.62   10.00
  -1  -1 -17  166.26   11.40
   1   1 -17  181.76   12.55
   1  -1  17  184.80   12.09
   1   1 -16  636.16   23.36
  -1  -1 -16  664.48   22.64
   1  -1  16  656.60   22.57
   1  -1  16  676.05   23.18
  -1  -1 -15   10.95    3.14
   1   1 -15   10.22    3.45
   1   1 -15   14.08    3.91
  -1  -1 -15   13.18    3.18
  -1   1  15   20.58    3.99
   1  -1  15   11.30    3.46
   1   1 -14  980.98   27.56
  -1  -1 -14  936.51   25.79
   1   1 -14 1005.23   28.67
  -1  -1 -14  993.54   26.81
   1  -1  14  956.40   23.53
  -1  -1 -14  986.68   26.18
  -1   1  14 1001.38   26.19
   1  -1  14  968.71   26.65
  -1   1  13  276.16   13.16
   1  -1  13  284.67   12.13
  -1  -1 -13  284.06   13.40
  -1  -1 -13  251.37   12.93
   1   1 -13  253.48   13.81
   1  -1  12 1239.10   23.65
  -1   1  12 1285.59   26.84
   1   1 -12 1241.10   28.48
  -1  -1 -12 1228.80   26.71
  -1   1  11  908.03   21.31
   1  -1  11  867.82   18.48
   1   1 -11  844.45   22.30
  -1  -1 -11  853.92   20.83
  -1   1  10 1222.91   23.35
   1  -1  10 1156.83   19.98
  -1  -1 -10 1173.34   22.85
   1   1 -10 1175.98   24.93
   1  -1   9  758.55   14.96
  -1   1   9  764.57   17.55
  -1  -1  -9  750.84   16.91
   1   1  -9  764.35   18.78
  -1   1   8 3349.79   34.19
   1  -1   8 3463.20   29.35
  -1  -1  -8 3427.24   33.49
   1   1  -8 3338.30   36.67
   1  -1   7  109.84    4.82
  -1   1   7  105.44    5.73
  -1  -1  -7  119.58    5.74
   1   1  -7   95.15    5.81
  -1   1   6 3368.84   29.42
   1  -1   6 3240.88   23.58
  -1  -1  -6 3278.88   26.91
   1   1  -6 3384.58   31.41
  -1   1   1  195.08    3.96
  -1  -1  -1  207.41    4.33
   1   1  -1  165.62    4.40
   1  -1   1  185.87    3.02
   1   1  -1  171.77    3.48
   1  -1  -1  193.33    4.36
   1  -1  -1  180.00    2.77
   1   1   1  186.85    3.03
  -1  -1   1  182.97    3.81
   1  -1  -1  179.67    3.50
   1   1   1  189.31    4.43
  -1  -1   4 5153.52   31.72
  -1   1  -4 5303.42   31.97
   1   1   6 3248.58   27.77
  -1  -1   6 3455.50   30.33
   1  -1  -6 3380.26   30.84
  -1   1  -6 3207.50   30.08
  -1  -1   7   97.39    5.56
   1  -1  -7  102.29    5.88
  -1   1  -7  105.10    5.95
  -1  -1   8 3480.44   34.53
   1   1   8 3468.84   32.92
   1   1   9  819.77   17.25
  -1  -1   9  764.22   17.30
  -1   1  -9  794.02   18.75
   1  -1  -9  776.92   18.44
   1   1  10 1189.35   22.11
  -1  -1  10 1155.94   22.41
   1  -1 -10 1184.75   24.41
  -1   1 -10 1227.87   24.86
  -1  -1  11  840.55   20.24
   1   1  11  826.98   19.97
  -1   1 -11  822.87   21.66
   1   1  12 1191.22   25.28
  -1   1 -12 1222.58   27.95
   1  -1 -13  255.57   12.04
   1   1  13  260.56   12.50
  -1  -1  13  290.56   13.06
  -1   1 -13  270.73   13.93
   1  -1 -14  963.29   27.34
  -1   1 -14  970.70   26.15
  -1  -1  14 1004.65   25.33
   1  -1 -14 1024.79   25.01
  -1   1 -14  958.63   27.33
  -1   1 -15   20.50    4.44
   1  -1 -15   15.34    3.85
   1  -1 -15   15.30    3.31
  -1  -1  15   12.91    3.10
  -1   1 -15   12.78    3.43
  -1   1 -16  649.53   22.04
   1  -1 -16  678.42   24.14
  -1   1 -16  677.91   24.32
  -1  -1  16  678.88   22.30
   1  -1 -17  190.34   12.84
  -1   1 -17  191.72   11.92
   1   1  17  183.34   12.08
   1  -1 -18  120.22   10.14
  -1   1 -18  139.38    9.89
   1   1  18  138.43   10.08
   1  -1 -19  243.03   13.65
  -1   1 -19  253.06   12.30
   1   1  19  264.59   13.27
   1  -1 -20  307.93   14.21
  -1   1 -20  303.47   12.19
   1   1  20  308.50   13.02
   1  -1 -21   37.83    4.56
   1   1  21   36.24    4.06
   1  -1 -22   77.35    5.51
   1   1  22   71.87    4.33
  -1  -2 -21  170.86    8.31
   1  -2  21  182.47    8.39
  -1  -2 -20  182.72    9.94
   1  -2  20  174.94    9.58
  -1  -2 -19  142.19    9.72
   1   2 -19  147.61   10.33
   1  -2  19  139.03    9.55
  -1  -2 -18   69.07    7.26
   1   2 -18   62.00    7.30
   1  -2  18   67.70    7.21
   1   2 -17  716.24   24.48
  -1  -2 -17  699.37   23.26
   1  -2  17  714.36   23.55
   1   2 -16  644.83   23.50
  -1  -2 -16  638.48   22.42
   1  -2  16  677.80   23.23
   1   2 -15 1554.14   36.11
  -1  -2 -15 1467.50   33.62
   1   2 -15 1546.48   37.39
   1   2 -15 1520.05   37.30
  -1  -2 -15 1517.85   34.60
  -1   2  15 1618.66   35.40
   1  -2  15 1576.32   35.11
  -1  -2 -14  168.45   11.05
   1   2 -14  149.45   11.14
   1   2 -14  165.26   11.82
   1   2 -14  152.57   11.44
  -1  -2 -14  166.61   11.14
  -1   2  14  143.75   10.33
   1  -2  14  177.91   11.71
  -1  -2 -13 1070.48   26.62
  -1   2  13 1097.54   26.83
   1   2 -13 1108.52   29.09
  -1  -2 -12  496.75   17.31
  -1   2  12  483.12   16.91
   1   2 -12  458.44   17.98
   1  -2  11 2559.97   30.43
  -1   2  11 2531.61   36.31
  -1  -2 -11 2477.95   36.26
   1   2 -11 2497.34   39.31
   1  -2  10  339.47   10.32
  -1  -2 -10  337.49   12.54
  -1   2  10  356.53   13.05
   1   2 -10  365.26   14.26
  -1   2   9 1636.44   26.30
   1  -2   9 1567.93   20.87
  -1  -2  -9 1653.23   25.94
   1   2  -9 1657.04   28.49
  -1  -2  -9 1634.79   24.61
  -1  -2  -8 4483.82   40.21
   1  -2   8 4389.69   31.78
  -1   2   8 4379.84   40.21
   1   2  -8 4525.32   44.24
  -1  -2  -8 4404.89   36.95
   1  -2   7  158.88    5.50
  -1  -2  -7  155.09    7.03
  -1   2   7  154.16    6.99
  -1  -2  -7  152.06    6.31
  -1   2   6  532.97   11.96
   1  -2   6  534.92    8.91
  -1  -2  -6  520.19   11.90
   1   2  -6  564.23   13.35
  -1   2   5 2828.53   25.50
   1  -2   5 2882.83   18.06
  -1  -2  -5 2896.57   26.17
   1   2  -5 2942.70   27.78
   1   2  -5 2887.47   27.93
  -1  -2  -4 5886.54   34.93
   1   2  -4 6106.22   37.06
  -1   2   2 1931.65   15.10
  -1  -2  -2 1864.73   17.05
   1   2  -2 1861.89   16.21
   1   2  -2 1916.43   17.58
   1  -2   1  524.76    8.31
   1  -2   1  511.33    8.56
  -1   2   1  510.94    6.52
  -1  -2  -1  516.35    8.53
   1   2  -1  534.75    7.39
   1  -2   0 2176.36   15.84
   1  -2   0 2171.92   16.52
  -1  -2   0 2191.62   17.29
   1   2   0 2178.39   17.07
  -1  -2   1  514.47    8.52
   1  -2  -1  499.51    7.85
   1  -2  -1  498.76    7.22
   1   2   1  497.14    8.14
   1  -2  -2 1986.65   14.58
   1  -2  -2 1899.61   15.55
  -1  -2   2 1989.08   17.55
   1   2   2 1890.07   16.33
  -1   2  -2 1905.06   18.35
  -1  -2   4 5882.41   35.63
  -1  -2   5 2890.99   26.68
   1  -2  -5 2845.25   22.41
  -1   2  -5 2923.62   28.61
  -1  -2   6  530.45   12.36
   1  -2  -6  528.37   10.56
  -1   2  -6  529.17   13.14
   1  -2  -7  147.07    6.08
   1   2   7  154.93    7.12
  -1   2  -7  159.19    7.79
  -1  -2   8 4361.15   39.74
   1  -2  -8 4434.28   36.00
   1   2   8 4399.55   40.18
  -1  -2   9 1643.76   25.61
   1  -2  -9 1552.30   22.90
   1   2   9 1582.74   25.61
  -1   2  -9 1659.74   28.28
   1   2  10  364.90   13.03
   1  -2 -10  375.46   12.12
  -1  -2  10  361.05   12.71
   1  -2 -11 2552.53   33.89
  -1  -2  11 2525.71   35.19
   1   2  11 2457.09   35.99
  -1   2 -11 2519.13   39.47
   1  -2 -12  491.99   15.90
  -1  -2  12  472.08   16.09
  -1   2 -12  444.42   17.65
   1  -2 -13 1006.63   27.32
  -1   2 -13 1053.23   28.09
  -1  -2  13 1140.24   25.95
   1  -2 -13 1168.31   25.63
   1  -2 -14  138.50   10.65
  -1   2 -14  166.36   10.95
  -1   2 -14  176.35   12.05
   1  -2 -14  158.00    9.96
  -1  -2  14  160.16   10.15
   1   2  14  148.90   10.31
   1  -2 -15 1545.08   35.97
  -1   2 -15 1588.82   34.01
  -1   2 -15 1539.37   36.75
  -1  -2  15 1510.17   31.83
   1   2  15 1546.31   33.27
  -1   2 -16  662.89   22.02
   1  -2 -16  652.70   23.82
  -1   2 -17  729.04   22.80
   1  -2 -17  686.82   24.23
  -1   2 -18   67.42    6.67
   1  -2 -18   68.65    7.70
   1   2  18   67.08    7.27
   1  -2 -19  132.28   10.07
   1   2  19  140.29    9.68
   1  -2 -20  185.29   10.83
   1   2  20  194.13   10.07
   1  -2 -21  164.00    9.11
   1   2  21  173.39    8.22
   1  -2 -22  123.14    6.72
   1   2  22  118.09    5.21
  -1  -3 -21   42.33    4.09
   1  -3  21   42.55    3.89
  -1  -3 -20   62.26    5.75
   1  -3  20   63.04    5.56
  -1  -3 -19  170.61   10.49
   1  -3  19  189.75   10.65
  -1  -3 -18  608.04   20.92
   1  -3  18  609.99   20.61
   1   3 -17  138.68   10.64
  -1  -3 -17  120.65    9.89
   1  -3  17  139.16   10.47
  -1  -3 -16  488.08   19.68
   1   3 -16  475.70   20.17
   1  -3  16  475.38   19.42
  -1  -3 -15  225.13   13.37
   1   3 -15  215.58   13.65
   1   3 -15  219.69   14.14
   1   3 -15  195.63   13.40
  -1  -3 -15  210.31   13.12
   1  -3  15  196.07   13.12
  -1   3  15  207.28   13.19
   1  -3  15  214.15   13.16
  -1  -3 -14   85.96    8.17
   1   3 -14   93.26    9.05
   1   3 -14   90.36    8.95
   1   3 -14   93.89    9.12
  -1   3  14   88.15    8.43
  -1  -3 -14   86.12    8.20
   1  -3  14   85.79    8.23
  -1  -3 -13  172.17   11.12
   1   3 -13  193.87   12.46
   1   3 -13  178.76   12.09
   1   3 -13  180.05   12.04
  -1   3  13  170.78   11.16
  -1  -3 -13  183.81   11.32
   1  -3  13  195.17   12.06
   1   3 -12    7.81    2.91
   1   3 -12   13.07    3.63
  -1  -3 -12   11.63    2.99
  -1   3  12   17.23    3.65
   1   3 -11 1398.16   30.78
   1   3 -11 1398.46   29.92
  -1  -3 -11 1372.32   28.10
  -1   3  11 1340.33   27.96
   1   3 -10 4331.88   50.67
   1   3 -10 4214.01   48.80
  -1   3  10 4309.20   47.22
  -1  -3 -10 4223.28   46.53
   1   3  -9 1409.39   26.65
   1   3  -9 1493.43   28.28
  -1   3   9 1450.44   25.40
   1   3  -8 2014.92   30.67
   1   3  -8 1995.26   29.49
  -1  -3  -8 2068.15   28.94
   1   3  -7    7.98    2.12
   1   3  -7   10.30    2.25
  -1  -3  -7    5.39    1.72
  -1   3   7    4.50    1.41
   1   3  -6 2110.07   26.49
   1   3  -6 2136.26   27.51
  -1   3   6 2121.09   25.05
   1  -3   6 2036.90   16.65
  -1  -3  -6 2104.18   25.78
   1   3  -5  782.69   15.62
   1   3  -5  802.29   15.25
  -1  -3  -5  793.30   14.99
   1  -3   5  781.41    8.95
  -1   3   5  764.67   13.95
   1   3  -4 2005.31   22.36
  -1  -3  -4 2024.97   22.79
   1  -3   4 2062.80   11.83
   1   3  -3 2941.83   25.20
   1   3  -3 2986.84   25.66
  -1  -3  -3 3009.57   26.62
  -1   3   3 2987.26   23.44
   1  -3   3 2992.62   26.66
   1   3  -2 1594.95   17.44
   1   3  -2 1680.02   17.51
  -1   3   2 1586.85   15.67
   1  -3   2 1558.12   18.63
   1  -3   2 1602.21   18.34
  -1  -3  -2 1661.13   19.01
   1   3  -1  757.38   10.61
   1   3  -1  759.84   11.43
   1  -3   1  816.70   12.22
   1  -3   1  800.92   12.47
  -1  -3  -1  725.14   12.41
   1   3   0 1693.65   14.42
   1   3   0 1661.50   16.42
  -1  -3   0 1737.34   19.06
   1  -3   0 1633.11   16.40
   1  -3   0 1735.57   17.83
   1   3   1  772.14    8.99
   1   3   1  772.65   11.12
   1  -3  -1  754.95   10.68
  -1  -3   1  763.78   12.67
   1  -3  -1  776.22   11.56
  -1   3  -2 1648.22   19.55
   1   3   2 1650.29   16.69
   1  -3  -2 1631.10   15.51
  -1  -3   2 1623.59   19.28
  -1   3  -3 2951.77   27.50
   1   3   3 2887.12   23.26
   1  -3  -3 2917.31   23.07
  -1  -3   3 2924.49   26.84
   1  -3  -3 2895.23   21.35
  -1   3  -4 1982.67   24.07
  -1  -3   4 1962.12   23.40
  -1  -3   4 2008.91   22.38
   1  -3  -4 2054.74   20.39
  -1   3  -5  813.13   16.27
  -1  -3   5  776.53   14.70
  -1   3  -6 2050.12   27.92
   1  -3  -6 2120.86   23.15
  -1  -3   6 2054.00   25.18
  -1   3  -7    8.62    2.53
   1  -3  -7    5.45    1.54
  -1  -3   7    8.95    2.17
  -1   3  -8 2055.86   31.59
  -1  -3   8 2002.20   27.46
  -1   3  -9 1542.95   28.85
  -1  -3   9 1510.39   25.16
   1  -3  -9 1489.76   23.65
  -1  -3  10 4366.21   44.80
   1  -3 -10 4396.42   43.02
  -1   3 -11 1359.93   30.42
   1  -3 -11 1433.76   25.99
  -1  -3  11 1421.65   26.73
  -1   3 -12   13.45    3.46
   1  -3 -12   18.51    3.37
  -1  -3  12   11.35    2.85
   1  -3 -13  173.82   11.54
  -1   3 -13  186.96   12.35
   1  -3 -13  179.28   10.30
  -1  -3  13  183.70   10.46
   1   3  13  167.93   11.09
  -1   3 -14   98.84    9.33
   1  -3 -14   93.30    8.93
  -1   3 -14   87.69    8.09
   1   3  14  105.60    8.91
  -1   3 -15  224.84   14.32
  -1   3 -15  238.91   13.24
   1  -3 -15  206.78   13.55
   1   3  15  220.38   12.86
  -1   3 -16  512.18   19.13
   1  -3 -16  469.77   20.19
   1   3  16  526.83   19.54
   1  -3 -17  137.43   11.01
   1   3  17  136.55    9.61
   1  -3 -18  616.81   21.90
   1  -3 -19  183.23   11.28
   1   3  19  188.94   10.73
   1  -3 -20   63.01    6.32
   1   3  20   60.15    5.48
   1  -3 -21   42.99    4.73
   1   3  21   38.15    3.67
   1  -3 -22  208.44    8.19
  -1  -4 -21   62.51    4.60
   1  -4  21   57.99    3.98
  -1  -4 -20   24.95    3.57
   1  -4  20   31.51    3.82
  -1  -4 -19   45.54    5.31
   1  -4  19   36.10    4.72
  -1  -4 -18    6.21    2.93
   1  -4  18    4.52    2.51
  -1  -4 -17  237.96   13.38
   1  -4  17  239.95   13.46
  -1  -4 -16   73.09    7.78
   1  -4  16   64.72    7.37
  -1  -4 -15  381.74   17.50
   1  -4  15  392.23   17.94
  -1  -4 -14  501.74   19.77
   1   4 -14  532.94   21.90
   1   4 -14  484.34   20.42
   1  -4  14  462.40   20.13
  -1  -4 -14  505.05   20.11
   1  -4  14  503.55   20.19
  -1  -4 -13  194.23   12.15
   1   4 -13  198.38   12.51
   1   4 -13  217.32   13.66
  -1  -4 -13  200.26   12.31
  -1   4  13  229.81   13.37
   1  -4  13  197.90   12.49
   1   4 -12   56.53    6.92
  -1  -4 -12   57.28    6.36
   1   4 -12   51.20    6.14
   1   4 -12   61.69    7.09
  -1   4  12   51.93    6.12
   1  -4  12   50.87    6.31
   1   4 -11  262.29   13.23
   1   4 -11  268.64   13.94
  -1  -4 -11  262.58   12.92
  -1   4  11  288.71   13.72
   1   4 -10    9.95    2.60
   1   4 -10   10.34    2.91
  -1   4  10   18.14    3.38
  -1  -4 -10   11.79    2.90
   1   4  -9  531.82   17.79
   1   4  -9  511.43   16.46
  -1   4   9  546.20   16.73
  -1  -4  -9  567.79   17.21
   1   4  -8  185.95    9.22
   1   4  -8  200.44   10.27
  -1   4   8  195.16    9.53
  -1  -4  -8  191.22    9.47
   1   4  -7  353.09   12.89
   1   4  -7  342.33   11.80
  -1  -4  -7  341.71   12.11
  -1   4   7  356.69   11.98
   1   4  -6 1724.45   26.58
   1   4  -6 1740.37   24.96
  -1   4   6 1703.11   24.48
  -1  -4  -6 1714.17   25.61
   1   4  -5  478.32   13.12
   1   4  -5  443.71   11.88
   1  -4   5  483.97   13.40
  -1   4   5  457.76   11.81
  -1  -4  -5  452.00   12.63
   1   4  -4 2908.09   30.44
  -1  -4  -4 2975.86   30.97
  -1   4   4 2911.11   28.25
   1  -4   4 2905.79   30.63
   1   4  -3 4408.58   35.04
   1  -4   3 4441.20   35.96
  -1  -4  -3 4382.88   36.50
   1   4  -2 7176.54   39.52
   1   4  -2 6876.64   40.77
  -1  -4  -2 7061.05   45.76
   1  -4   2 7256.81   46.43
   1  -4   2 6906.48   42.03
   1   4  -1 3025.77   24.69
   1  -4   1 3001.93   26.33
   1  -4   1 3013.38   28.64
  -1  -4  -1 3083.31   29.90
   1   4   0 1385.67   16.34
   1   4   0 1420.60   16.05
  -1  -4   0 1340.09   19.53
   1  -4   0 1449.55   19.57
   1  -4   0 1374.33   16.84
   1   4   1 3056.86   24.21
   1   4   1 3040.98   22.30
   1  -4  -1 3016.68   24.02
   1   4   2 7057.22   37.25
  -1  -4   2 7148.02   46.71
   1  -4  -2 7110.50   42.12
  -1   4  -3 4595.02   38.25
  -1  -4   3 4597.89   38.60
   1  -4  -3 4706.74   28.74
   1  -4  -3 4652.26   34.64
  -1   4  -4 2940.19   19.46
  -1   4  -4 2978.31   32.41
  -1  -4   4 2975.85   32.29
   1  -4  -4 2867.43   28.01
  -1  -4   4 2939.30   29.34
  -1   4  -5  460.37    9.32
  -1   4  -5  493.58   13.92
   1  -4  -5  452.46   11.61
  -1  -4   5  472.64   12.22
  -1   4  -6 1687.75   27.18
   1  -4  -6 1772.32   23.81
  -1  -4   6 1739.55   24.71
  -1   4  -7  350.98   13.28
  -1  -4   7  364.10   11.89
   1  -4  -7  363.24   11.36
  -1   4  -8  182.54   10.17
   1  -4  -8  171.19    8.20
  -1  -4   8  192.41    9.03
  -1   4  -9  582.07   18.76
   1  -4  -9  540.07   15.20
  -1  -4   9  581.56   16.13
  -1   4 -10    8.80    3.02
   1  -4 -10   14.11    2.72
  -1  -4  10    9.92    2.48
  -1   4 -11  285.78   14.63
  -1  -4  11  299.47   12.50
   1  -4 -11  309.14   12.73
   1  -4 -12   56.77    6.51
  -1   4 -12   51.65    6.83
   1  -4 -12   57.04    5.77
   1   4  12   65.37    7.00
  -1   4 -13  202.96   13.36
   1  -4 -13  212.93   12.96
   1   4  13  197.66   12.30
  -1   4 -14  514.04   21.75
   1  -4 -14  498.80   20.46
   1   4  14  512.33   19.89
   1  -4 -15  398.67   18.44
   1   4  15  372.08   16.94
   1  -4 -16   59.06    7.35
   1   4  16   67.55    7.13
   1  -4 -17  259.79   14.54
   1   4  17  254.05   13.08
   1  -4 -18    4.43    2.67
   1   4  18    2.59    1.77
   1  -4 -19   42.85    5.58
   1   4  19   48.43    5.33
   1  -4 -20   24.31    3.82
   1   4  20   23.88    3.29
   1  -4 -21   69.15    5.42
   1   4  21   63.82    4.25
   1  -4 -22   24.16    2.60
  -1  -5 -21   43.60    3.34
  -1  -5 -20   53.77    4.72
   1  -5  20   50.38    4.18
  -1  -5 -19   16.42    3.26
   1  -5  19   18.67    3.16
  -1  -5 -18  194.78   11.15
   1  -5  18  168.47   10.02
  -1  -5 -17   23.94    4.68
   1  -5  17   20.27    4.18
  -1  -5 -16  581.16   21.23
   1  -5  16  591.01   21.36
  -1  -5 -15  382.34   17.53
   1  -5  15  395.63   17.90
  -1  -5 -14  647.71   22.77
   1  -5  14  691.20   23.85
  -1  -5 -13  137.47   10.41
   1   5 -13  123.41   10.51
  -1  -5 -13  133.45   10.46
   1  -5  13  130.96   10.91
  -1   5  13  131.55    9.52
   1  -5  13  137.18   10.69
  -1  -5 -12  308.91   15.28
   1   5 -12  295.64   14.85
   1   5 -12  305.36   16.00
  -1  -5 -12  314.29   15.49
   1  -5  12  330.98   16.60
   1  -5  12  324.17   16.03
  -1   5  12  308.35   14.61
  -1  -5 -11  104.52    8.62
   1   5 -11  112.04    9.31
   1   5 -11  107.55    8.51
   1  -5  11  105.53    9.14
  -1  -5 -11  108.01    8.82
  -1   5  11  102.37    8.31
   1  -5  11  118.53    9.62
   1   5 -10  652.92   20.11
   1   5 -10  682.45   21.96
  -1  -5 -10  666.89   20.86
   1  -5  10  677.41   22.03
   1   5  -9 1093.93   26.68
   1   5  -9 1106.74   24.55
  -1  -5  -9 1108.25   25.60
   1  -5   9 1113.26   26.86
   1   5  -8  246.51   12.10
   1   5  -8  243.75   11.03
  -1  -5  -8  243.10   11.75
   1  -5   8  232.35   11.71
   1   5  -7  226.83   10.96
   1   5  -7  232.16   10.02
  -1  -5  -7  223.01   10.66
   1  -5   7  217.28   10.77
   1   5  -6  356.01   13.11
   1   5  -6  348.40   11.43
   1  -5   6  368.16   13.26
  -1  -5  -6  372.45   13.23
   1   5  -5 2173.93   26.92
   1   5  -5 2200.82   30.63
  -1  -5  -5 2188.10   31.08
   1   5  -4  123.35    6.87
   1   5  -4  148.28    6.74
   1  -5   4  117.80    6.77
  -1  -5  -4  140.69    7.73
   1   5  -3  125.36    5.85
   1   5  -3  120.79    6.47
   1  -5   3  129.82    7.45
  -1  -5  -3  126.00    7.17
   1  -5   3  123.97    6.56
   1   5  -2  258.45    7.92
   1   5  -2  251.33    8.74
   1  -5   2  259.43   10.04
  -1  -5  -2  254.49   10.05
   1  -5   2  255.13    8.93
   1   5  -1  100.96    4.86
  -1  -5  -1  111.64    6.59
   1  -5   1   95.13    6.08
   1  -5   1   96.06    5.17
   1   5   0    8.69    1.56
   1   5   0    9.64    1.73
  -1  -5   0   12.17    2.52
   1  -5   0    7.26    2.05
   1  -5   0    7.74    1.59
  -1   5  -1   94.95    5.95
   1   5   1  111.17    4.93
   1   5   1  107.48    5.00
  -1  -5   1  114.74    6.80
   1  -5  -1   99.52    4.89
  -1  -5   1  123.93    4.73
   1  -5  -1   99.48    5.93
  -1   5  -2  240.46    9.56
   1   5   2  253.36    7.45
   1   5   2  258.08    7.71
  -1  -5   2  242.33   10.04
   1  -5  -2  248.45    9.25
   1  -5  -2  255.01    7.25
  -1   5  -3  133.52    7.36
   1  -5  -3  126.81    5.10
   1  -5  -3  114.76    6.37
  -1  -5   3  128.46    7.56
  -1   5  -4  118.15    7.24
  -1  -5   4  125.08    6.68
  -1  -5   4  115.69    7.35
   1  -5  -4  106.05    6.24
  -1   5  -5 2155.09   31.72
   1  -5  -5 2205.14   29.06
  -1  -5   5 2180.02   28.25
  -1   5  -6  369.22   13.82
  -1  -5   6  368.46   12.01
   1  -5  -6  346.81   12.06
  -1   5  -7  230.75   11.56
  -1  -5   7  250.22   10.35
   1  -5  -7  217.34    9.86
  -1   5  -8  232.58   12.10
   1  -5  -8  249.39   10.84
  -1  -5   8  263.44   10.85
  -1   5  -9 1083.11   27.21
   1  -5  -9 1082.83   23.54
  -1   5 -10  691.43   22.69
   1  -5 -10  699.70   19.58
   1  -5 -11  112.93    9.08
  -1   5 -11  112.55    9.53
   1  -5 -11  114.81    8.37
   1   5  11  103.25    8.92
  -1   5 -12  327.41   16.95
   1  -5 -12  304.66   15.39
   1   5  12  323.00   16.10
  -1  -5  12  343.30   15.70
  -1   5 -13  146.57   11.60
   1  -5 -13  126.75   10.18
   1   5  13  123.68   10.16
   1  -5 -14  680.81   23.84
   1   5  14  674.36   23.19
   1  -5 -15  389.17   18.04
   1   5  15  393.53   17.46
   1  -5 -16  607.32   22.16
   1   5  16  626.62   21.12
   1  -5 -17   26.74    4.86
   1   5  17   30.20    4.76
   1  -5 -18  166.57   10.73
   1   5  18  170.86    9.41
   1  -5 -19   30.62    4.51
   1  -5 -20   57.39    5.34
   1   5  20   53.56    4.39
   1  -5 -21   42.37    3.84
  -1  -6 -20  326.85    9.99
  -1  -6 -19  127.99    7.63
   1  -6  19  117.19    6.57
  -1  -6 -18   16.20    3.33
   1  -6  18   18.25    3.18
  -1  -6 -17  382.02   15.93
   1  -6  17  380.52   15.38
  -1  -6 -16   75.48    7.76
   1  -6  16   62.04    6.71
  -1  -6 -15  462.56   18.98
   1  -6  15  492.28   19.62
  -1  -6 -14  530.30   20.60
   1  -6  14  522.54   20.79
  -1   6  14  529.62   19.23
  -1  -6 -13   52.68    6.76
  -1   6  13   49.64    6.27
   1  -6  13   60.42    7.43
  -1  -6 -12  995.60   28.05
   1   6 -12 1012.54   29.30
  -1  -6 -12  983.67   28.77
   1  -6  12 1037.50   30.25
   1  -6  12 1035.02   29.33
  -1   6  12 1052.72   27.84
  -1  -6 -11  611.41   21.58
   1   6 -11  631.67   22.65
   1  -6  11  585.09   22.13
  -1  -6 -11  580.46   21.60
  -1   6  11  610.21   21.26
   1  -6  11  607.89   22.28
  -1  -6 -10  559.80   20.22
   1   6 -10  619.26   21.90
   1  -6  10  610.86   21.85
  -1  -6 -10  585.74   20.82
  -1   6  10  608.97   20.81
   1  -6  10  573.84   21.22
  -1  -6  -9  172.13   10.88
   1   6  -9  174.88   11.21
  -1  -6  -9  178.99   11.18
   1  -6   9  171.92   11.20
   1  -6   9  154.19   10.91
   1   6  -8  101.81    8.18
  -1  -6  -8   97.89    8.16
   1  -6   8  110.44    8.59
   1   6  -7  374.09   14.92
  -1  -6  -7  347.71   14.71
   1  -6   7  340.11   14.33
   1   6  -6  133.94    8.63
   1  -6   6  126.68    8.29
  -1  -6  -6  128.78    8.83
   1   6  -5  242.55   11.02
   1  -6   5  225.43   10.49
  -1  -6  -5  245.01   11.69
   1   6  -4  249.95   10.70
  -1  -6  -4  250.48   11.68
   1  -6   4  272.22   10.99
   1   6  -3  841.89   18.55
  -1  -6  -3  841.91   20.57
   1  -6   3  783.83   17.82
   1   6  -2  234.68    9.34
  -1  -6  -2  228.83   10.73
   1  -6   2  216.03   10.39
   1  -6   2  222.92    8.93
   1   6  -1 2162.61   26.84
   1  -6   1 2110.80   26.18
  -1  -6  -1 2171.91   32.44
  -1   6   0  538.28   15.53
   1   6   0  576.14   13.49
   1  -6   0  524.15   15.57
  -1  -6   0  565.28   16.65
   1  -6   0  579.91   12.97
  -1   6  -1 2109.20   31.13
  -1  -6   1 2048.66   32.25
   1  -6  -1 2091.28   30.87
  -1   6  -2  218.19   10.19
  -1  -6   2  212.45   10.69
   1  -6  -2  219.66   10.01
  -1   6  -3  796.88   19.79
  -1  -6   3  792.72   20.81
   1  -6  -3  740.65   18.47
  -1   6  -4  277.58   12.02
   1  -6  -4  249.30   10.81
  -1  -6   4  247.18   11.84
  -1  -6   4  240.71   10.03
  -1   6  -5  222.88   11.15
  -1  -6   5  244.14   10.28
   1  -6  -5  234.27   10.74
  -1   6  -6  125.50    8.78
   1  -6  -6  129.08    8.27
  -1   6  -7  345.31   15.11
   1  -6  -7  371.75   14.20
  -1   6  -8  109.60    8.91
   1  -6  -8  103.81    7.75
   1  -6  -9  154.20   10.35
   1   6   9  180.37   10.91
  -1   6  -9  171.07   11.46
   1  -6  -9  165.52   10.06
   1   6   9  185.28   11.90
   1  -6 -10  557.72   20.18
  -1   6 -10  602.45   22.13
   1  -6 -10  601.20   19.59
   1   6  10  600.88   21.73
  -1  -6  10  589.55   20.71
  -1   6 -11  621.46   23.02
   1  -6 -11  604.17   21.57
  -1  -6  11  639.94   21.71
   1   6  11  606.93   22.34
  -1   6 -12 1038.72   30.75
   1  -6 -12 1011.98   28.48
   1   6  12 1024.37   29.17
  -1  -6  12 1092.93   28.26
   1  -6 -13   54.56    7.03
  -1  -6  13   66.02    7.05
   1   6  13   56.16    7.05
  -1  -6  14  607.20   20.16
   1   6  14  565.46   21.28
   1  -6 -15  475.06   19.57
   1   6  15  451.83   18.55
   1  -6 -16   67.28    7.46
   1   6  16   76.55    7.33
   1  -6 -17  394.29   16.54
   1   6  17  372.06   14.64
   1  -6 -18   18.64    3.72
   1   6  18   14.21    2.82
   1  -6 -19  123.84    7.92
   1  -6 -20  343.72   11.17
   1   6  20  288.51    8.15
  -1  -7 -19   91.36    5.54
   1  -7  19   71.16    4.05
  -1  -7 -18   37.41    4.36
   1  -7  18   35.41    3.73
  -1  -7 -17   63.42    6.24
   1  -7  17   57.94    5.62
  -1  -7 -16   53.94    6.18
   1  -7  16   46.70    5.44
  -1  -7 -15  505.24   19.22
   1  -7  15  506.41   18.82
  -1   7  15  487.62   16.77
  -1  -7 -14  446.46   18.74
   1  -7  14  456.73   18.75
  -1   7  14  484.89   17.91
  -1  -7 -13  168.18   11.78
   1  -7  13  175.99   12.10
  -1   7  13  161.83   10.90
  -1  -7 -12  576.22   21.84
  -1   7  12  615.35   21.63
   1  -7  12  577.09   22.10
  -1  -7 -11  302.27   15.77
   1  -7  11  319.43   16.50
  -1   7  11  305.63   15.44
  -1  -7 -10  175.58   12.01
   1   7 -10  161.17   11.42
   1  -7  10  163.98   11.59
  -1  -7 -10  157.74   11.78
  -1   7  10  175.41   11.72
   1  -7  10  167.56   11.94
  -1  -7  -9  574.68   21.14
   1   7  -9  534.81   20.34
  -1  -7  -9  557.09   21.36
   1  -7   9  551.75   20.63
   1  -7   9  563.25   21.49
  -1   7   9  542.15   20.35
  -1  -7  -8  155.64   10.81
   1   7  -8  142.13   10.13
   1  -7   8  149.23   10.41
  -1  -7  -8  164.67   11.38
   1  -7   8  161.48   11.53
  -1  -7  -7  729.77   22.72
   1   7  -7  805.37   23.16
  -1  -7  -7  748.73   23.51
   1  -7   7  759.09   22.36
   1  -7   7  722.81   23.68
  -1  -7  -6  261.92   13.31
   1   7  -6  292.57   13.53
   1  -7   6  279.46   12.94
  -1  -7  -6  260.70   13.61
   1   7  -5  835.87   21.90
  -1  -7  -5  779.17   22.79
   1  -7   5  821.62   21.36
   1   7  -4 1787.62   30.69
   1  -7   4 1790.76   30.11
  -1  -7  -3 1693.99   32.76
   1  -7   2  684.16   20.80
  -1  -7  -2  660.02   20.36
  -1   7   1  143.27    8.81
  -1  -7  -1  126.02    9.02
   1  -7   1  138.48    9.24
  -1  -7   0    2.33    1.77
   1  -7   0    2.43    1.61
  -1   7  -1  152.43    9.25
   1  -7  -1  142.41    9.17
  -1  -7   1  136.28    9.40
  -1   7  -2  700.82   19.96
   1  -7  -2  657.86   19.68
  -1  -7   2  676.82   21.05
  -1   7  -3 1662.95   31.41
  -1  -7   3 1664.33   33.45
   1  -7  -3 1693.51   31.48
  -1   7  -4 1620.53   32.01
   1  -7  -4 1621.76   30.98
  -1   7  -5  796.46   22.93
   1  -7  -5  828.89   22.42
  -1   7  -6  281.52   14.06
   1  -7  -6  266.56   13.02
   1  -7  -7  749.65   22.61
   1   7   7  764.64   22.80
  -1   7  -7  735.22   23.40
   1  -7  -7  732.95   21.97
  -1  -7   7  736.59   23.48
   1   7   8  168.00   10.95
   1  -7  -8  146.89   10.37
  -1   7  -8  141.89   10.69
   1  -7  -8  140.75    9.84
  -1  -7   8  148.41   10.78
   1   7   8  158.29   11.28
  -1   7  -9  567.23   21.87
   1  -7  -9  531.78   20.10
  -1  -7   9  551.05   20.64
   1   7   9  596.82   22.11
   1  -7 -10  181.03   12.05
  -1   7 -10  173.52   12.44
  -1  -7  10  146.43   10.52
   1   7  10  180.76   12.44
  -1  -7  10  171.60   11.54
   1  -7 -11  313.13   15.93
  -1  -7  11  311.75   15.54
   1   7  11  275.92   15.30
   1  -7 -12  577.96   21.93
   1   7  12  608.01   22.59
  -1  -7  12  636.71   21.59
   1  -7 -13  179.00   12.17
  -1  -7  13  179.73   11.13
   1   7  13  177.06   12.26
   1  -7 -14  466.96   19.18
  -1  -7  14  468.18   17.01
   1   7  14  440.53   18.52
   1  -7 -15  540.38   20.10
   1   7  15  487.37   18.42
   1  -7 -16   60.40    6.57
   1   7  16   50.17    5.52
   1  -7 -17   65.74    6.34
   1   7  17   65.75    5.72
   1  -7 -18   34.29    4.33
   1   7  18   29.91    3.31
   1  -7 -19   89.00    5.79
   1   7  19   79.80    4.51
  -1  -8 -18  118.46    6.22
  -1  -8 -17   75.79    5.89
   1  -8  17   74.80    5.20
  -1  -8 -16   36.31    4.73
   1  -8  16   26.19    3.61
  -1  -8 -15    5.85    2.69
   1  -8  15    8.68    2.68
  -1   8  15    7.79    2.21
  -1  -8 -14   44.27    5.91
  -1   8  14   39.18    4.92
   1  -8  14   27.14    4.54
  -1  -8 -13  512.70   19.64
   1  -8  13  494.29   19.17
  -1   8  13  497.02   18.32
  -1  -8 -12   47.36    6.57
   1  -8  12   45.88    6.28
  -1   8  12   45.75    6.06
  -1  -8 -11   31.11    5.44
  -1   8  11   17.29    3.93
   1  -8  11   24.27    4.77
  -1  -8 -10   87.46    8.79
   1  -8  10   79.84    8.34
  -1   8  10   73.05    7.98
  -1  -8  -9  233.53   14.10
  -1   8   9  250.20   14.35
   1  -8   9  235.32   14.25
  -1  -8  -8  341.97   16.74
  -1  -8  -8  331.08   16.98
   1  -8   8  315.79   16.48
  -1  -8  -7  627.37   22.25
  -1  -8  -7  649.23   23.42
   1  -8   7  622.00   22.99
  -1  -8  -6   90.11    8.32
  -1  -8  -6   89.51    8.72
   1  -8   6   88.87    8.75
  -1  -8  -5   82.90    7.88
  -1  -8  -5   82.48    8.23
   1  -8   5   79.02    8.10
  -1  -8  -4 1940.51   37.04
   1  -8   4 1807.43   37.79
  -1  -8  -4 1888.32   38.35
  -1   8   4 1900.78   34.76
  -1  -8  -3 3349.17   48.65
   1  -8   3 3428.16   51.49
  -1  -8  -3 3403.19   51.51
  -1   8   3 3403.45   46.69
  -1  -8  -2  704.42   22.12
  -1  -8  -2  692.99   23.12
  -1  -8  -2  705.72   23.12
   1  -8   2  715.43   23.25
  -1   8   2  734.24   21.52
  -1  -8  -1  169.04   10.87
   1  -8   1  152.69   10.79
   1  -8   1  165.23   11.14
  -1  -8  -1  170.19   11.47
  -1  -8  -1  168.06   11.37
  -1   8   1  164.42   10.35
  -1  -8   0   53.54    6.46
  -1  -8   0   58.08    6.75
   1  -8   0   58.84    6.82
   1  -8   0   53.45    6.38
  -1   8   0   52.66    5.88
   1  -8  -1  172.08   11.15
  -1  -8   1  164.85   11.44
   1  -8  -1  152.74   10.69
  -1  -8   1  187.22   12.04
  -1   8  -1  154.69   10.14
   1  -8  -2  701.61   21.00
   1   8   2  681.03   20.91
   1  -8  -2  734.21   23.32
  -1  -8   2  725.18   23.84
  -1  -8   2  717.11   23.53
   1  -8  -2  658.35   21.63
  -1   8  -2  704.14   21.86
   1  -8  -3 3318.24   46.48
   1   8   3 3268.15   46.70
   1  -8  -3 3316.83   49.53
  -1  -8   3 3362.27   51.24
  -1  -8   3 3404.87   52.38
   1  -8  -3 3329.27   48.88
  -1   8  -3 3301.02   48.18
   1   8   4 1903.19   36.13
   1  -8  -4 1778.30   34.74
   1  -8  -4 1878.70   36.68
  -1  -8   4 1856.83   38.28
  -1   8  -4 1859.20   36.84
   1   8   5   84.27    7.90
   1  -8  -5   83.60    7.70
  -1   8  -5   75.91    7.82
  -1  -8   5   84.17    8.32
   1  -8  -5   73.77    7.52
   1  -8  -6   82.14    7.83
   1   8   6   90.53    8.20
  -1   8  -6   95.73    8.81
   1  -8  -6   93.08    8.39
  -1  -8   6   95.68    8.87
   1   8   6  102.78    9.24
   1  -8  -7  615.49   21.56
   1   8   7  644.80   21.88
  -1   8  -7  619.61   22.73
  -1  -8   7  609.78   22.25
   1   8   7  651.33   23.29
   1  -8  -8  303.31   15.50
  -1   8  -8  315.65   16.67
  -1  -8   8  301.71   15.77
   1   8   8  335.84   16.88
   1  -8  -9  246.09   14.12
  -1  -8   9  239.04   13.92
   1   8   9  249.84   14.51
   1  -8 -10   75.89    8.07
  -1  -8  10   81.67    8.03
   1   8  10   72.86    8.06
   1  -8 -11   25.53    4.67
   1   8  11   25.83    5.10
  -1  -8  11   25.96    4.58
   1  -8 -12   45.03    6.32
  -1  -8  12   41.99    5.44
   1   8  12   45.24    6.41
   1  -8 -13  495.97   19.41
  -1  -8  13  524.82   17.73
   1   8  13  505.85   19.66
   1  -8 -14   35.02    5.32
  -1  -8  14   38.75    4.57
   1   8  14   39.68    5.43
   1  -8 -15    8.89    2.87
   1   8  15    7.32    2.40
   1  -8 -16   33.14    4.49
   1   8  16   33.97    4.22
   1  -8 -17   68.81    5.74
   1   8  17   69.51    5.05
   1  -8 -18  116.36    6.37
  -1  -9 -17   12.50    1.92
  -1  -9 -16   47.55    4.46
   1  -9  16   46.34    3.82
  -1  -9 -15   85.75    6.71
   1  -9  15   84.42    5.97
  -1   9  15   79.99    5.36
  -1  -9 -14   11.84    2.94
  -1   9  14   11.09    2.76
   1  -9  14   13.92    2.99
  -1  -9 -13   17.37    3.92
  -1   9  13   20.59    3.77
   1  -9  13   18.45    3.68
   1  -9  12  288.00   14.13
  -1   9  12  262.22   13.08
  -1  -9 -11   96.65    8.77
   1  -9  11   91.02    8.41
  -1   9  11   90.39    8.20
  -1  -9 -10   50.62    6.63
   1  -9  10   47.69    6.42
  -1   9  10   58.19    6.98
  -1  -9  -9    3.09    2.29
  -1   9   9    3.50    2.41
   1  -9   9    2.33    1.93
  -1  -9  -8  385.30   17.85
   1  -9   8  394.32   18.21
  -1   9   8  384.49   17.88
  -1  -9  -7  233.52   13.92
   1  -9   7  223.61   13.83
  -1  -9  -6  562.15   21.49
   1  -9   6  550.59   21.79
  -1  -9  -5  719.10   23.92
   1  -9   5  663.82   23.88
  -1  -9  -4  228.23   13.45
  -1  -9  -4  242.86   14.96
   1  -9   4  227.28   14.12
   1  -9   3  154.78   10.20
  -1  -9  -3  148.67   10.81
  -1  -9  -3  143.55   11.44
   1  -9   3  141.15   11.09
   1  -9   2  988.01   25.41
  -1  -9  -2  990.32   27.62
  -1  -9  -2  975.67   29.49
   1  -9   2  960.19   28.47
  -1  -9  -1  432.83   18.24
   1  -9   1  433.08   16.96
  -1  -9  -1  457.08   20.13
   1  -9   1  439.48   19.21
  -1  -9   0  705.76   23.39
   1   9   0  724.51   21.56
   1  -9   0  747.98   22.43
   1  -9   0  759.62   25.11
  -1  -9   0  720.44   24.85
   1  -9   0  722.53   25.12
  -1  -9   0  697.52   25.31
   1  -9  -1  431.46   17.11
   1   9   1  433.24   17.03
  -1  -9   1  454.54   20.30
  -1  -9   1  427.28   19.10
   1  -9  -1  439.12   19.07
   1  -9  -2  919.82   25.29
   1   9   2  930.34   25.24
   1  -9  -2  918.81   27.53
   1  -9  -2  904.46   27.55
  -1  -9   2  972.53   28.93
  -1  -9   2  950.55   29.54
   1  -9  -3  141.47   10.16
   1   9   3  132.51    9.79
   1  -9  -3  126.38   10.36
  -1  -9   3  150.59   11.56
  -1   9  -3  144.30   10.73
   1  -9  -4  244.69   13.38
   1   9   4  231.45   13.00
  -1   9  -4  241.71   14.08
  -1  -9   4  231.11   14.20
   1  -9  -5  715.84   23.17
   1   9   5  685.82   22.54
  -1  -9   5  690.81   24.24
   1   9   5  679.88   23.71
   1  -9  -6  569.03   20.90
   1   9   6  582.15   20.86
  -1  -9   6  572.21   21.92
   1   9   6  569.55   21.77
   1  -9  -7  205.36   12.74
  -1  -9   7  205.26   13.07
   1   9   7  218.12   13.63
   1  -9  -8  378.61   17.21
  -1  -9   8  396.33   17.73
   1   9   8  406.83   18.45
   1  -9  -9    1.65    2.26
   1   9   9    2.72    2.38
  -1  -9   9    0.33    1.88
   1  -9 -10   56.51    6.77
  -1  -9  10   50.65    6.20
   1   9  10   61.09    7.23
   1  -9 -11   93.44    8.49
  -1  -9  11   81.51    7.44
   1   9  11   93.12    8.44
   1  -9 -12  300.45   14.45
  -1  -9  12  288.08   12.76
   1   9  12  326.52   15.13
   1  -9 -13   23.80    4.30
  -1  -9  13   20.65    3.41
   1   9  13   20.27    3.89
   1  -9 -14   15.65    3.40
   1   9  14   14.11    3.14
   1  -9 -15   87.24    6.66
   1   9  15   75.06    5.90
   1  -9 -16   49.79    4.58
   1   9  16   49.48    4.11
   1  -9 -17   12.41    1.99
  -1 -10 -15   90.76    5.37
   1 -10  15   81.12    4.34
  -1 -10 -14   28.51    3.66
   1 -10  14   28.91    3.23
  -1  10  14   29.04    3.10
  -1 -10 -13  180.07    9.51
   1 -10  13  189.74    9.16
  -1  10  13  185.87    8.82
  -1 -10 -12  106.41    7.90
   1 -10  12  103.59    7.47
  -1  10  12  102.39    7.32
  -1 -10 -11   39.80    5.32
   1 -10  11   40.37    5.25
  -1  10  11   49.15    5.58
  -1 -10 -10  150.55   10.24
   1 -10  10  153.20   10.18
  -1  10  10  146.06    9.89
  -1 -10  -9  372.68   16.32
   1 -10   9  376.76   16.37
  -1  10   9  378.54   16.38
  -1 -10  -8  209.89   12.57
   1 -10   8  202.65   12.40
  -1  10   8  216.96   12.80
  -1 -10  -7  447.03   18.54
   1 -10   7  405.97   17.81
  -1  10   7  433.12   18.36
  -1 -10  -6  378.55   17.17
   1 -10   6  369.53   17.48
  -1 -10  -5  139.33   10.47
   1 -10   5  136.53   10.88
  -1 -10  -4  193.46   12.44
   1 -10   4  188.38   12.78
  -1 -10  -3   10.16    3.26
   1 -10   3   13.43    3.12
   1 -10   3    6.84    3.24
   1 -10   2  451.04   16.93
  -1 -10  -2  449.98   18.63
   1 -10   2  461.02   19.86
  -1 -10  -1  260.71   14.28
   1 -10   1  257.28   12.99
   1 -10   1  238.36   14.39
  -1 -10   0  247.27   13.92
   1  10   0  256.78   12.58
   1 -10   0  261.30   13.30
   1 -10   0  254.75   14.91
  -1 -10   1  257.26   14.17
   1  10   1  245.78   12.68
   1 -10  -1  240.67   12.87
   1 -10  -1  248.78   14.45
  -1 -10   1  249.33   14.84
   1 -10  -2  471.79   18.23
   1  10   2  479.34   18.00
  -1 -10   2  488.10   19.63
  -1 -10   2  464.85   20.08
   1  10   3   15.44    3.71
  -1 -10   3    8.10    2.79
   1 -10  -3   13.15    3.37
  -1 -10   3    9.80    3.71
   1  10   3   17.63    4.01
   1 -10  -4  173.20   11.23
  -1 -10   4  187.89   12.64
   1  10   4  187.87   12.26
   1 -10  -5  146.80   10.45
  -1 -10   5  145.63   11.04
   1  10   5  150.27   10.98
   1 -10  -6  366.92   16.41
  -1 -10   6  389.23   17.61
   1  10   6  374.89   17.28
   1 -10  -7  429.31   17.61
  -1 -10   7  420.99   17.80
   1  10   7  404.25   17.90
   1 -10  -8  196.54   11.84
  -1 -10   8  195.13   11.74
   1  10   8  216.10   12.89
   1 -10  -9  378.74   16.04
  -1 -10   9  342.75   14.79
   1  10   9  382.66   16.58
   1 -10 -10  168.03   10.47
  -1 -10  10  158.09    9.56
   1  10  10  162.30   10.49
   1 -10 -11   42.74    5.35
  -1 -10  11   42.98    4.74
   1  10  11   41.12    5.22
   1 -10 -12  110.22    7.75
  -1 -10  12  103.05    6.43
   1  10  12   96.89    7.39
   1 -10 -13  183.76    9.32
   1  10  13  183.19    9.27
   1 -10 -14   32.56    3.66
   1  10  14   28.65    3.40
   1 -10 -15   88.90    5.09
   1  10  15   83.97    4.78
  -1 -11 -13   39.40    3.45
   1 -11  13   30.91    2.70
  -1 -11 -12  345.74   11.37
   1 -11  12  353.31   10.73
  -1  11  12  347.75   10.63
  -1 -11 -11   59.07    5.28
   1 -11  11   65.33    5.31
  -1  11  11   64.98    5.34
  -1 -11 -10   77.69    6.39
   1 -11  10   78.68    6.30
  -1  11  10   88.23    6.66
  -1 -11  -9    4.67    2.31
   1 -11   9    6.09    2.16
  -1  11   9    7.50    2.59
  -1 -11  -8  144.35    9.40
   1 -11   8  149.26    9.52
  -1  11   8  156.95    9.70
  -1 -11  -7   41.53    5.45
   1 -11   7   44.77    5.64
  -1  11   7   47.56    5.69
  -1 -11  -6   34.64    5.09
   1 -11   6   45.97    5.84
  -1  11   6   41.60    5.59
  -1 -11  -5    6.89    3.03
   1 -11   5    8.40    3.24
  -1  11   5    9.90    3.36
  -1 -11  -4  266.88   13.66
   1 -11   4  276.02   14.39
  -1 -11  -3   54.16    6.25
   1 -11   3   56.17    6.91
   1 -11   2   72.56    6.29
  -1 -11  -2   79.21    7.69
   1 -11   2   82.83    8.11
  -1 -11  -1  414.27   17.23
   1 -11   1  420.84   15.46
   1 -11   1  422.43   18.05
   1  11  -1  441.82   15.97
   1 -11   0   10.10    2.60
  -1 -11   0    6.49    2.64
   1  11   0   10.72    2.75
   1 -11  -1  406.49   15.59
  -1 -11   1  408.74   16.96
   1  11   1  415.29   16.46
   1 -11  -2   79.09    7.15
  -1 -11   2   77.13    7.49
   1  11   2   82.92    7.52
   1 -11  -3   46.18    5.62
  -1 -11   3   51.95    6.06
   1  11   3   50.26    6.16
  -1 -11   4  258.47   13.06
   1 -11  -4  252.69   12.44
   1  11   4  235.75   12.72
  -1 -11   5    5.12    2.48
   1 -11  -5    3.58    2.19
  -1 -11   5    1.36    1.82
   1  11   5    5.55    2.33
  -1 -11   6   41.50    5.16
   1 -11  -6   40.17    4.92
  -1 -11   6   34.83    4.87
   1  11   6   41.19    5.38
   1 -11  -7   42.97    5.13
  -1 -11   7   43.75    5.05
  -1 -11   7   38.35    4.92
   1  11   7   41.18    5.39
  -1 -11   8  163.93    9.00
   1 -11  -8  144.96    8.95
  -1 -11   8  154.07    9.09
   1  11   8  150.78    9.54
   1 -11  -9    4.01    1.77
  -1 -11   9    6.69    1.97
  -1 -11   9    6.03    2.10
   1  11   9    6.28    2.44
  -1 -11  10   80.34    5.48
   1 -11 -10   81.19    6.17
  -1 -11  10   80.70    5.60
   1  11  10   83.82    6.57
  -1 -11  11   65.61    4.43
   1 -11 -11   63.33    5.14
   1  11  11   68.29    5.59
   1 -11 -12  352.22   10.68
   1  11  12  339.90   11.10
   1 -11 -13    9.43    1.75
   1  11  13   32.92    3.04
  -1 -12 -10   21.99    2.63
  -1  12  10   17.65    2.36
  -1 -12  -9   95.29    5.84
  -1  12   9   87.43    5.50
  -1 -12  -8   95.23    6.28
   1 -12   8  102.39    6.39
  -1  12   8  102.50    6.42
  -1 -12  -7   56.15    5.20
   1 -12   7   64.25    5.47
  -1  12   7   66.80    5.58
  -1 -12  -6  155.47    8.72
   1 -12   6  150.32    8.65
  -1  12   6  157.53    8.78
  -1 -12  -5   54.89    5.46
  -1  12   5   56.85    5.58
  -1 -12  -4  591.14   17.74
  -1  12   4  593.23   17.86
  -1 -12  -3   42.84    5.12
  -1  12   3   40.08    4.87
  -1 -12  -2  306.24   13.05
  -1  12   2  296.08   12.90
  -1 -12  -1  124.78    8.35
  -1 -12   0    0.99    1.53
  -1 -12   1  122.76    8.17
   1  12   1  111.16    7.11
  -1 -12   2  297.09   12.47
   1 -12  -2  284.39   10.96
   1  12   2  285.72   11.60
   1 -12  -3   33.98    3.87
  -1 -12   3   35.85    4.45
   1  12   3   35.87    4.30
   1 -12  -4  557.25   15.31
  -1 -12   4  559.80   16.05
   1  12   4  536.40   16.04
  -1 -12   5   51.98    4.77
   1 -12  -5   50.17    4.66
   1  12   5   54.31    5.23
   1 -12  -6  138.22    7.31
  -1 -12   6  144.21    7.41
   1  12   6  148.74    8.20
  -1 -12   7   60.69    4.51
   1 -12  -7   56.12    4.58
   1  12   7   60.85    5.19
  -1 -12   8   87.41    4.85
   1 -12  -8   92.70    5.39
   1  12   8   96.74    6.19
   1 -12  -9   84.28    4.70
   1  12   9   87.35    5.51
   1  12  10   20.97    2.50
  -1  13   6   11.25    1.77
  -1 -13  -5  101.89    5.22
  -1  13   5  104.49    5.34
  -1 -13  -4  139.23    6.39
  -1  13   4  130.27    6.22
  -1 -13  -3  413.12   11.32
  -1  13   3  436.99   11.57
  -1 -13  -2    5.60    1.55
  -1  13   2    5.72    1.72
  -1 -13  -1  224.54    8.47
  -1  13   1  233.37    8.47
  -1 -13   0   63.93    4.54
  -1  13   0   59.86    4.21
  -1 -13   1  218.48    8.07
  -1  13  -1  209.15    7.38
  -1 -13   2    6.89    1.62
  -1 -13   3  372.88    9.50
   2   0   2  783.63   10.98
  -2   0   2  786.68   12.05
  -2   0  -2  733.99    9.23
   2   0   2  735.61   10.75
   2   0  -2  799.44   12.03
  -2   0   3 4618.87   31.16
   2   0   3 4517.94   27.99
   2   0  -3 4565.59   30.87
   2   0   3 4539.42   27.86
  -2   0   5  255.98    8.52
   2   0   5  246.59    7.45
   2   0  -5  272.82    8.68
  -2   0  -5  259.68    7.47
   2   0   6 2654.44   25.84
  -2   0   6 2722.81   29.47
   2   0  -6 2692.46   29.44
  -2   0   7  120.33    6.82
  -2   0  -7  101.10    5.58
   2   0  -7  112.46    6.62
  -2   0   8   99.11    6.60
   2   0   8   87.92    5.38
  -2   0  -8   94.80    5.92
   2   0   9 3048.42   33.53
  -2   0   9 3025.23   37.32
  -2   0  -9 2975.35   35.10
   2   0  -9 3082.47   38.91
   2   0  10   22.34    3.26
  -2   0  10   19.31    3.37
  -2   0 -10   16.87    3.05
   2   0 -10   11.80    2.81
  -2   0  11 1213.86   25.98
  -2   0 -11 1175.90   24.89
   2   0  12 1472.95   27.55
  -2   0 -12 1466.44   29.36
   2   0 -13 1010.29   27.66
  -2   0 -13 1055.54   26.26
  -2   0  13 1031.16   25.98
   2   0  13 1050.02   24.55
   2   0 -14  853.38   26.35
  -2   0 -14  889.76   25.00
   2   0 -14  848.85   27.48
  -2   0  14  816.82   24.19
   2   0  14  818.05   24.68
   2   0 -15  254.05   14.90
   2   0 -15  248.70   15.31
  -2   0  15  248.85   13.88
  -2   0 -15  289.92   15.28
   2   0  15  263.57   13.98
   2   0  15  264.59   14.69
   2   0 -16    2.87    2.49
   2   0  16   -0.08    1.97
   2   0  16    1.76    2.26
   2   0 -17   92.64    9.33
   2   0  17   95.38    8.97
   2   0 -18  202.39   13.04
   2   0  18  200.62   12.38
   2   0 -19    2.81    2.28
   2   0  19    1.95    2.25
   2   0 -20   48.41    5.74
   2   0  20   43.01    5.05
   2   0 -21   65.87    5.98
   2   0  21   72.34    5.70
   2   0  22   40.31    3.54
   2  -1  22  108.52    5.54
   2  -1  21  221.26    9.76
   2   1 -20   96.98    7.89
   2  -1  20   90.97    7.22
   2   1 -19   52.82    6.53
   2  -1  19   45.53    5.80
   2   1 -18  115.93   10.02
   2  -1  18  113.14    9.33
  -2  -1 -17  629.02   20.47
   2   1 -17  617.00   23.30
   2  -1  17  604.23   22.01
   2   1 -16  152.98   11.70
  -2  -1 -16  147.85   10.12
   2  -1  16  137.32   10.81
   2   1 -15  764.86   25.86
  -2  -1 -15  780.85   23.15
   2   1 -15  784.41   27.53
  -2  -1 -15  785.31   25.19
   2  -1  15  749.03   23.42
  -2   1  15  787.56   24.80
   2  -1  15  815.25   25.82
   2   1 -14   43.67    6.33
   2   1 -14   41.54    6.42
   2  -1  14   41.76    5.53
  -2   1  14   36.59    5.31
  -2  -1 -14   44.55    5.99
   2  -1  14   41.06    5.97
   2  -1  14   43.73    5.87
   2   1 -13  580.98   21.12
   2   1 -13  599.99   21.67
  -2  -1 -13  623.64   19.50
   2   1 -13  627.17   22.51
   2  -1  13  624.30   19.94
  -2  -1 -13  617.50   20.61
  -2   1  13  605.25   20.18
   2  -1  13  576.39   20.60
   2  -1  12  526.51   17.59
  -2   1  12  568.76   18.81
  -2  -1 -12  563.78   18.80
   2   1 -12  562.60   19.96
  -2  -1 -12  568.95   17.62
   2   1 -12  544.09   19.93
  -2   1  11 4003.22   47.28
   2   1 -11 4044.38   51.05
   2   1 -11 3945.93   49.66
  -2  -1 -11 3971.67   43.65
   2  -1  10 3813.96   42.32
  -2   1  10 3651.44   43.26
   2   1 -10 3723.01   45.78
   2   1 -10 3770.69   46.85
  -2  -1 -10 3707.12   39.94
   2  -1   9  106.69    6.84
  -2   1   9  125.32    7.62
  -2  -1  -9  122.92    6.84
   2   1  -9  130.37    8.22
   2   1  -9  123.18    7.95
   2  -1   8 7021.71   51.47
  -2   1   8 7216.63   53.67
   2   1  -8 7199.19   55.45
   2   1  -8 7187.45   56.46
  -2  -1  -8 7184.22   47.42
  -2   1   7 2932.43   32.72
   2  -1   7 3010.84   31.55
  -2  -1  -7 2936.99   27.72
   2   1  -7 2952.34   34.17
   2   1  -7 2913.30   32.90
   2  -1   6 1754.02   22.95
  -2   1   6 1695.70   22.90
  -2  -1  -6 1657.61   19.07
   2   1  -6 1784.86   24.63
   2   1  -6 1607.55   22.82
   2   1  -5 9999.00   55.17
   2  -1   4 4997.91   34.37
  -2   1   4 4985.87   34.02
   2   1  -4 5099.81   36.69
   2   1  -4 5125.43   33.52
  -2  -1  -4 4932.56   25.04
  -2  -1  -3 1747.10   17.40
  -2   1   3 1791.19   18.82
  -2  -1  -3 1767.24   12.18
   2   1  -3 1761.99   17.66
   2   1  -3 1772.16   20.28
  -2   1   2  318.30    7.26
   2  -1   2  308.47    7.73
  -2  -1  -2  293.93    6.47
   2  -1   2  323.41    6.41
  -2  -1  -2  294.15    3.85
  -2   1   1  474.60    8.00
   2  -1   1  463.99    7.49
  -2  -1  -1  466.77    4.16
  -2   1   0   30.27    1.88
  -2  -1   0   31.96    1.82
   2   1   0   35.26    2.22
   2  -1   0   27.97    1.89
  -2  -1   1  490.29    6.81
   2  -1  -1  475.36    7.99
  -2  -1   2  313.96    5.76
   2   1   2  312.48    7.66
   2  -1  -2  308.70    7.03
   2   1   3 1738.60   15.37
  -2  -1   3 1849.75   20.71
   2  -1  -3 1739.69    8.11
   2  -1  -3 1884.14   18.85
   2   1   3 1830.10   18.80
  -2   1  -3 1796.14   18.35
  -2  -1   4 4821.42   35.69
   2   1   4 4888.55   27.72
   2  -1  -4 5268.29   34.05
   2   1   4 5094.52   33.24
  -2   1  -4 5187.27   33.49
   2   1   6 1732.06   18.96
  -2   1  -6 1751.02   22.77
   2   1   7 2962.41   26.71
  -2  -1   7 2956.72   33.39
   2   1   8 7182.86   44.66
  -2  -1   8 7139.57   54.41
  -2  -1   9  113.14    7.31
  -2   1  -9  111.34    7.16
   2   1  10 3748.22   36.84
  -2   1 -10 3854.05   44.32
  -2  -1  11 4020.25   47.29
   2   1  11 4033.30   40.41
   2  -1 -11 4164.25   40.00
  -2  -1  12  569.18   18.68
  -2   1 -12  556.12   18.82
   2  -1 -13  639.15   22.05
  -2   1 -13  607.77   20.74
  -2  -1  13  627.02   20.42
   2  -1 -14   39.09    5.82
  -2   1 -14   46.02    6.05
  -2  -1  14   44.92    5.77
   2   1  14   48.41    6.18
   2  -1 -15  815.40   26.45
   2  -1 -15  755.57   26.95
  -2   1 -15  779.48   24.97
  -2  -1  15  777.34   24.04
   2   1  15  793.36   24.69
   2  -1 -16  140.58   11.17
   2   1  16  152.82   10.95
   2  -1 -17  643.72   23.69
   2   1  17  593.88   20.68
   2   1  17  582.37   21.58
   2  -1 -18  102.95    9.33
   2   1  18   94.33    8.49
   2  -1 -19   45.08    6.13
   2   1  19   40.99    5.49
   2  -1 -20  105.11    8.19
   2   1  20   89.57    7.16
   2  -1 -21  204.74   10.18
   2   1  21  206.21    9.45
   2   1  22   97.43    5.33
   2  -2  22  273.83    8.30
   2  -2  21   49.89    4.61
   2  -2  20  487.47   16.07
  -2  -2 -19  135.13    8.53
   2  -2  19  124.60    9.09
  -2  -2 -18  490.56   17.49
   2   2 -18  455.74   19.01
   2  -2  18  455.04   18.42
   2   2 -17  405.42   18.54
  -2  -2 -17  451.59   17.67
   2  -2  17  405.05   17.94
   2   2 -16  806.25   26.70
  -2  -2 -16  818.56   24.21
   2  -2  16  763.52   25.17
   2   2 -15 1043.43   30.45
  -2  -2 -15 1091.06   27.76
   2   2 -15 1079.66   32.01
   2   2 -15 1101.89   31.68
  -2   2  15 1065.11   29.15
  -2  -2 -15 1072.01   29.64
   2  -2  15 1023.99   28.69
   2  -2  15 1033.74   29.35
   2   2 -14 1089.29   30.35
  -2  -2 -14  997.78   26.30
   2   2 -14 1119.59   31.22
   2   2 -14 1016.46   30.29
   2  -2  14 1080.63   28.59
  -2  -2 -14 1125.55   29.65
  -2   2  14 1111.74   28.72
   2  -2  14 1065.23   29.20
   2   2 -13 1463.66   34.34
   2   2 -13 1510.12   34.68
   2   2 -13 1450.20   34.86
   2  -2  13 1423.60   31.77
  -2   2  13 1450.14   31.54
  -2  -2 -13 1468.23   32.42
   2  -2  13 1449.46   33.09
   2   2 -12  350.66   16.37
   2   2 -12  357.89   16.12
  -2   2  12  359.11   15.10
  -2  -2 -12  366.31   15.52
   2  -2  12  363.68   15.39
   2   2 -11 1579.77   32.64
   2   2 -11 1622.60   32.30
  -2  -2 -11 1635.17   30.88
   2  -2  11 1694.32   31.64
  -2   2  11 1549.60   29.62
   2   2 -10 1302.71   28.11
   2   2 -10 1389.28   28.41
   2  -2  10 1359.52   26.91
  -2  -2 -10 1396.21   26.84
  -2   2  10 1385.48   26.60
  -2  -2  -9   23.88    2.87
   2   2  -9   26.72    3.90
   2   2  -9   32.80    4.32
  -2  -2  -9   25.01    3.69
  -2   2   9   26.03    3.62
   2  -2   9   27.67    3.83
   2   2  -8  731.37   18.50
   2   2  -8  739.23   18.42
  -2  -2  -8  783.96   14.69
   2  -2   8  784.91   18.49
  -2  -2  -8  784.62   18.08
  -2   2   8  773.99   17.75
   2   2  -7 2149.06   29.95
  -2  -2  -7 2177.19   21.79
   2   2  -7 2093.65   28.87
  -2  -2  -7 2198.81   28.26
  -2   2   7 2118.47   27.76
   2   2  -6 1837.55   25.93
   2   2  -6 1814.86   24.82
  -2  -2  -6 1776.17   17.46
  -2  -2  -6 1802.20   24.01
  -2   2   6 1844.58   24.03
   2  -2   6 1839.27   25.18
   2   2  -5  462.87   11.54
   2   2  -5  475.53   12.55
   2  -2   5  435.76   11.84
  -2   2   5  458.63   11.11
  -2  -2  -5  459.66   11.37
   2   2  -4  656.05   12.46
   2   2  -4  658.57   13.93
  -2   2   4  623.83   12.06
   2  -2   4  637.30   13.43
   2   2  -3 1219.80   17.95
   2   2  -3 1175.13   14.86
  -2  -2  -3 1220.12   16.14
   2  -2   3 1187.13   17.34
   2   2  -1  857.34   13.85
   2  -2   1  850.69    8.24
   2   2  -1  836.03    8.47
  -2  -2  -1  862.77   12.08
  -2   2   1  889.72   10.27
   2  -2   1  877.01   13.61
   2  -2   0    7.24    0.81
   2   2   0    1.68    0.96
   2  -2   0    9.93    1.62
  -2  -2   0    1.78    0.73
  -2   2   0    3.07    0.60
   2   2   1  826.92   13.12
   2  -2  -1  840.84    9.24
   2  -2  -1  827.74    8.65
  -2   2  -1  810.03    4.57
  -2  -2   1  865.24   11.79
   2  -2  -1  844.35   13.00
   2  -2  -3 1141.62   13.97
   2   2   3 1206.76   16.48
  -2   2  -3 1154.71   16.88
  -2  -2   3 1125.85   17.45
   2   2   3 1196.93   10.67
  -2  -2   3 1202.77   14.90
   2  -2  -3 1126.01   10.21
   2  -2  -3 1110.49   15.73
   2   2   4  621.41   12.34
  -2   2  -4  649.41   13.31
  -2  -2   4  660.73   13.95
   2   2   4  599.59    7.99
   2  -2  -4  631.39    8.35
  -2   2  -5  460.32   11.98
  -2  -2   5  472.49   12.33
   2   2   5  454.23    7.58
   2  -2  -5  453.83    8.00
  -2   2  -6 1779.05   25.01
   2   2   6 1826.87   16.98
  -2   2  -7 2105.05   29.03
   2  -2  -7 2109.33   21.34
   2   2   7 2147.63   20.16
  -2   2  -8  752.26   18.44
   2  -2  -8  798.25   14.16
  -2  -2   8  764.34   18.31
  -2  -2   9   34.41    4.36
   2  -2  -9   35.49    3.32
  -2   2 -10 1346.61   27.56
  -2  -2  10 1359.82   26.93
  -2   2 -11 1722.57   32.96
  -2  -2  11 1613.86   30.60
  -2   2 -12  360.69   15.96
  -2  -2  12  353.70   14.87
   2  -2 -13 1484.41   33.78
  -2   2 -13 1456.69   33.05
  -2  -2  13 1446.80   31.33
   2   2  13 1461.35   33.06
   2  -2 -14 1034.59   29.25
  -2   2 -14 1052.80   29.22
  -2  -2  14 1090.98   27.82
   2   2  14 1111.80   29.46
   2  -2 -15 1077.37   30.41
  -2   2 -15 1066.98   30.19
   2  -2 -15  975.99   30.47
  -2  -2  15 1073.15   27.98
   2   2  15 1082.11   29.12
   2  -2 -16  852.99   27.36
   2   2  16  821.67   25.05
   2  -2 -17  447.61   19.57
   2   2  17  443.33   17.83
   2  -2 -18  500.57   20.02
   2   2  18  490.00   17.56
   2   2  18  454.46   18.23
   2  -2 -19  131.78    9.83
   2   2  19  110.29    8.46
   2  -2 -20  491.74   17.20
   2   2  20  460.33   15.64
   2  -2 -21   40.99    4.57
   2   2  21   45.35    4.42
   2  -2 -22  295.04    9.91
   2   2  22  282.67    8.46
   2  -3  21  323.73   10.75
  -2  -3 -20  142.73    7.55
   2  -3  20  150.26    8.65
  -2  -3 -19   88.41    6.89
   2  -3  19   86.95    7.44
  -2  -3 -18   23.30    4.19
   2  -3  18   20.13    4.17
  -2  -3 -17  348.77   15.56
   2  -3  17  343.19   16.43
   2   3 -16  296.35   16.20
  -2  -3 -16  317.75   15.30
   2  -3  16  311.38   16.00
   2   3 -15  165.36   12.21
  -2  -3 -15  147.14   10.50
   2  -3  15  150.84   11.33
   2   3 -14  142.59   11.26
  -2  -3 -14  137.92    9.98
   2   3 -14  146.65   11.47
   2   3 -14  145.88   11.53
   2  -3  14  145.54   11.05
  -2  -3 -14  172.28   11.85
  -2   3  14  150.33   10.84
   2  -3  14  136.23   10.76
  -2  -3 -13  241.81   12.82
   2   3 -13  226.41   13.78
   2   3 -13  222.85   14.03
   2   3 -13  234.57   13.85
   2  -3  13  245.03   13.83
  -2  -3 -13  235.31   13.41
  -2   3  13  242.66   13.33
   2  -3  13  221.46   13.27
   2   3 -12  676.45   23.07
   2   3 -12  671.79   22.74
   2   3 -12  686.19   22.81
   2  -3  12  702.87   22.58
  -2  -3 -12  658.80   21.31
  -2   3  12  666.67   21.02
   2  -3  12  652.81   22.01
   2   3 -11  290.88   14.10
  -2  -3 -11  311.92   14.01
   2  -3  11  304.06   14.28
  -2   3  11  294.23   13.37
   2   3 -10  247.42   12.38
   2   3 -10  237.59   12.28
  -2  -3 -10  209.24   11.08
   2  -3  10  226.12   11.71
  -2   3  10  240.51   11.41
   2   3  -9 4063.90   47.84
   2   3  -9 4181.03   47.78
  -2  -3  -9 4150.41   45.90
   2  -3   9 4020.17   46.96
  -2   3   9 3996.27   43.76
   2   3  -8  516.09   16.32
   2   3  -8  539.10   16.13
   2  -3   8  561.12   16.55
  -2  -3  -8  505.25   15.31
  -2   3   8  546.39   15.21
   2   3  -7 1384.52   25.20
   2   3  -7 1420.21   24.36
   2  -3   7 1483.97   25.59
  -2  -3  -7 1419.63   23.95
  -2   3   7 1432.79   23.14
   2   3  -6  385.49   12.55
   2   3  -6  373.83   11.78
  -2  -3  -6  392.86   12.04
  -2   3   6  391.66   11.26
   2   3  -5 1374.62   20.80
   2   3  -5 1416.37   22.76
  -2  -3  -5 1408.31   21.49
  -2   3   5 1358.08   19.55
   2  -3   5 1387.17   22.42
   2   3  -4 2536.30   28.79
   2   3  -4 2633.93   26.32
  -2   3   4 2522.37   24.36
  -2  -3  -4 2640.70   27.98
   2  -3   4 2706.10   29.78
   2   3  -3 2133.26   21.40
  -2  -3  -3 2131.64   24.09
  -2   3   3 2099.58   20.22
   2  -3   3 2162.54   25.48
   2   3  -2 1957.99   18.14
   2   3  -2 2032.26   23.62
  -2  -3  -2 2015.57   22.48
   2  -3   2 2013.86   23.53
  -2   3   2 2080.69   17.67
   2   3   0  128.11    2.61
   2   3   0  136.08    5.87
   2  -3   0  116.62    4.64
   2  -3   0  153.43    6.13
  -2  -3   0  139.66    5.75
  -2  -3   1 7276.04   41.37
   2  -3  -1 7246.83   41.43
   2   3   2 2021.09   22.33
   2  -3  -2 2074.34   14.01
   2  -3  -2 2059.07   22.00
   2  -3  -2 2056.50   17.94
  -2   3  -3 2200.60   25.75
   2   3   3 2135.43   23.44
   2  -3  -3 2175.64   17.79
   2  -3  -3 2087.40   18.18
  -2  -3   3 2030.23   23.06
   2  -3  -3 2102.78   22.64
   2   3   4 2660.82   26.98
   2  -3  -4 2523.99   22.54
  -2   3  -4 2548.16   29.06
  -2  -3   4 2482.97   28.84
  -2  -3   4 2640.86   27.26
   2  -3  -4 2597.11   21.18
  -2   3  -5 1369.48   22.52
  -2  -3   5 1398.15   22.40
   2  -3  -5 1394.45   16.37
  -2  -3   6  378.72   12.28
   2  -3  -6  362.16    8.97
  -2   3  -7 1452.69   25.86
   2  -3  -7 1461.76   19.09
  -2  -3   7 1475.94   25.21
  -2   3  -8  534.22   16.59
   2  -3  -8  565.24   12.74
  -2  -3   8  520.91   15.71
  -2   3  -9 4032.26   47.97
  -2  -3   9 4054.24   45.64
  -2   3 -10  208.24   11.61
  -2  -3  10  240.05   11.68
  -2   3 -11  279.39   14.05
  -2  -3  11  306.22   13.60
   2  -3 -12  681.77   22.24
  -2   3 -12  655.30   22.38
  -2  -3  12  639.80   20.33
   2   3  12  649.73   22.08
   2  -3 -13  235.86   13.76
  -2   3 -13  222.17   13.69
  -2  -3  13  216.87   12.25
   2   3  13  226.22   13.44
   2  -3 -14  155.87   11.54
  -2   3 -14  146.28   11.38
  -2  -3  14  129.68    9.76
   2   3  14  143.62   10.90
   2  -3 -15  144.32   11.29
   2   3  15  143.31   10.78
   2  -3 -16  301.10   16.20
   2   3  16  309.33   15.57
   2  -3 -17  356.21   17.24
   2   3  17  342.82   15.84
   2  -3 -18   24.08    4.79
   2   3  18   25.25    4.26
   2  -3 -19   88.97    7.85
   2   3  19   89.12    7.57
   2   3  19   79.65    6.35
   2  -3 -20  140.54    8.92
   2   3  20  130.29    8.05
   2  -3 -21  355.61   12.22
   2   3  21  336.88   10.98
   2  -3 -22   23.37    2.69
   2  -4  21  174.15    7.11
  -2  -4 -20   14.58    2.48
   2  -4  20    9.78    2.33
  -2  -4 -19   47.08    4.95
   2  -4  19   47.27    5.34
  -2  -4 -18  194.84   10.73
   2  -4  18  163.70   10.51
  -2  -4 -17  560.63   19.44
   2  -4  17  527.28   19.95
  -2  -4 -16 1279.99   30.45
   2  -4  16 1231.52   31.78
  -2  -4 -15  539.52   20.00
   2  -4  15  521.06   20.99
   2   4 -14  825.47   27.01
  -2  -4 -14  781.18   24.00
   2  -4  14  773.70   25.50
  -2  -4 -13 1475.24   32.35
   2   4 -13 1450.92   35.65
   2   4 -13 1415.23   34.48
   2  -4  13 1530.43   36.22
  -2   4  13 1488.61   33.87
  -2  -4 -13 1466.79   34.27
   2  -4  13 1482.14   34.97
  -2  -4 -12  218.94   12.18
   2   4 -12  184.21   12.43
   2   4 -12  212.51   12.98
   2  -4  12  224.01   13.53
  -2  -4 -12  222.01   12.83
  -2   4  12  210.22   12.35
   2  -4  12  231.81   13.64
   2   4 -11  446.51   18.42
   2   4 -11  482.73   18.65
   2  -4  11  501.38   19.41
  -2  -4 -11  482.80   18.23
  -2   4  11  475.48   17.47
   2  -4  11  488.50   19.03
   2   4 -10  512.63   18.35
   2   4 -10  528.00   18.46
  -2  -4 -10  525.49   18.20
  -2   4  10  497.44   16.99
   2  -4  10  538.51   19.21
   2   4  -9  712.81   20.47
   2   4  -9  680.32   20.28
   2  -4   9  729.12   21.56
  -2  -4  -9  708.02   20.17
  -2   4   9  702.86   19.11
   2   4  -8 3158.89   41.30
   2   4  -8 3105.92   40.47
   2  -4   8 2933.47   41.18
  -2   4   8 2914.47   37.04
  -2  -4  -8 3049.15   39.86
   2   4  -7 1200.50   23.49
   2   4  -7 1171.81   24.05
  -2  -4  -7 1207.06   24.02
  -2   4   7 1233.75   22.44
   2   4  -6 1052.18   21.68
   2   4  -6 1064.82   20.73
  -2   4   6 1068.59   19.44
  -2  -4  -6 1075.73   21.61
   2  -4   6 1008.39   21.77
   2   4  -5  392.93   12.51
   2   4  -5  408.61   11.98
  -2   4   5  405.88   11.10
  -2  -4  -5  376.64   12.30
   2  -4   5  433.33   13.60
   2   4  -4 3314.64   31.81
   2   4  -4 3368.96   34.91
  -2  -4  -4 3346.13   35.02
  -2   4   4 3321.14   29.63
   2   4  -3   94.78    5.74
   2   4  -3  104.01    5.13
  -2  -4  -3   97.08    5.91
  -2   4   3  108.36    4.89
   2  -4   3  113.97    6.49
   2   4  -2 1562.67   17.61
  -2  -4  -2 1622.03   23.30
   2  -4   2 1613.85   23.02
   2  -4  -1 9273.04   50.66
  -2   4  -2 1646.35   24.14
   2   4   2 1628.22   21.45
   2  -4  -2 1400.52   18.53
   2  -4  -2 1496.52   20.33
  -2  -4   2 1511.26   22.33
   2   4   3  109.92    5.73
  -2  -4   3   94.74    5.83
   2  -4  -3  106.59    5.08
   2  -4  -3  100.39    5.33
   2   4   4 3229.79   31.86
  -2   4  -4 3233.17   35.94
  -2  -4   4 3231.55   35.56
  -2  -4   4 3247.10   34.57
  -2   4  -5  425.06   13.68
  -2  -4   5  412.72   13.12
   2  -4  -5  392.63   10.21
  -2   4  -6 1096.92   22.78
  -2  -4   6 1115.90   22.29
   2  -4  -6 1047.82   17.54
  -2   4  -7 1241.49   25.63
  -2  -4   7 1224.32   24.17
   2  -4  -7 1224.47   19.85
  -2   4  -8 3134.45   42.78
  -2  -4   8 3135.72   40.29
   2  -4  -8 3214.25   33.56
  -2   4  -9  701.58   21.39
  -2  -4   9  695.30   19.55
  -2   4 -10  556.81   19.93
  -2  -4  10  527.51   17.66
  -2   4 -11  501.73   19.74
  -2  -4  11  487.60   17.55
   2   4  11  476.43   18.92
   2  -4 -12  215.50   12.79
  -2   4 -12  219.26   13.60
  -2  -4  12  210.57   11.78
   2   4  12  236.61   13.79
   2  -4 -13 1490.14   34.52
  -2   4 -13 1572.36   37.42
  -2  -4  13 1437.57   31.50
   2   4  13 1549.32   35.72
  -2   4 -14  743.14   26.29
   2  -4 -14  779.36   25.63
   2   4  14  746.68   24.99
   2  -4 -15  577.96   22.05
   2   4  15  508.59   20.59
   2  -4 -16 1281.15   32.54
   2   4  16 1248.54   31.18
   2  -4 -17  532.37   20.44
   2   4  17  517.99   19.15
   2  -4 -18  200.47   11.92
   2   4  18  175.38   10.35
   2  -4 -19   40.61    5.22
   2   4  19   43.84    4.65
   2   4  19   49.97    5.45
   2  -4 -20   17.15    3.10
   2   4  20   12.53    2.66
   2  -4 -21  180.48    8.20
   2   4  21  176.12    7.18
  -2  -5 -20  235.77    7.99
   2  -5  20  256.36    9.41
  -2  -5 -19   99.62    6.49
   2  -5  19  114.20    7.51
  -2  -5 -18  287.64   12.49
   2  -5  18  288.19   13.14
  -2  -5 -17    9.33    2.88
   2  -5  17   28.52    4.67
  -2  -5 -16  208.76   12.24
   2  -5  16  234.52   13.57
  -2  -5 -15  164.57   11.14
   2  -5  15  174.32   12.04
  -2  -5 -14   88.38    8.40
   2  -5  14   94.85    9.11
  -2  -5 -13    6.69    2.69
   2   5 -13    7.91    3.07
  -2  -5 -13   14.20    3.84
   2  -5  13   12.71    4.18
  -2  -5 -12  673.97   22.14
   2   5 -12  646.57   22.99
   2   5 -12  642.49   22.89
  -2  -5 -12  697.61   23.69
   2  -5  12  663.10   23.95
   2  -5  12  673.68   23.56
  -2  -5 -11  820.93   23.66
   2   5 -11  841.26   25.27
   2   5 -11  804.36   24.98
  -2   5  11  819.84   23.88
  -2  -5 -11  856.27   25.48
   2  -5  11  869.89   26.80
   2  -5  11  829.31   25.81
  -2  -5 -10  359.51   15.32
   2   5 -10  373.57   16.10
   2   5 -10  391.49   16.52
  -2  -5 -10  369.41   16.13
  -2   5  10  339.05   14.92
   2  -5  10  402.33   17.65
   2  -5  10  346.09   16.38
   2   5  -9  691.10   20.83
   2   5  -9  701.98   21.16
  -2  -5  -9  722.24   21.91
  -2   5   9  674.23   20.02
   2  -5   9  739.25   22.90
   2   5  -8 1027.88   24.42
   2   5  -8 1015.67   24.30
  -2  -5  -8 1054.43   25.35
  -2   5   8 1030.89   23.41
   2  -5   8 1050.70   26.21
   2   5  -7 1019.38   23.31
   2   5  -7 1099.13   23.75
  -2  -5  -7 1019.07   24.11
  -2   5   7 1100.35   22.66
   2  -5   7 1107.49   25.49
   2   5  -6  188.18    9.29
   2   5  -6  168.19    8.92
   2  -5   6  171.72    9.65
  -2   5   6  170.99    8.66
  -2  -5  -6  165.27    9.36
   2   5  -5 1647.73   25.62
   2   5  -5 1588.20   26.52
   2  -5   5 1611.48   28.13
  -2  -5  -5 1631.28   28.54
   2   5  -4  795.00   17.83
   2   5  -4  780.76   16.48
  -2  -5  -4  791.95   19.24
   2  -5   4  795.96   19.02
   2   5  -3  461.86   11.61
   2   5  -3  425.65   12.57
  -2  -5  -3  415.58   13.51
   2  -5   3  420.75   13.36
   2  -5   2 3117.58   34.55
  -2  -5  -2 3053.44   36.22
   2   5  -1 7186.90   48.46
   2  -5   1 7185.19   50.66
  -2  -5  -1 7326.54   55.07
   2  -5   0  495.18   13.21
  -2  -5   0  484.01   14.29
   2  -5   0  466.03   12.62
   2   5   1 7131.54   47.75
   2  -5  -1 7019.46   48.01
  -2  -5   1 7184.21   54.83
  -2   5  -2 3104.01   36.83
   2   5   2 3015.18   31.24
   2  -5  -2 3111.17   32.03
  -2  -5   2 3086.66   36.75
   2   5   3  408.05   11.69
  -2   5  -3  420.69   13.84
  -2  -5   3  423.34   13.76
   2  -5  -3  404.52   11.55
   2  -5  -3  424.25   11.60
  -2   5  -4  821.78   19.94
  -2  -5   4  869.32   20.17
   2  -5  -4  832.01   16.62
  -2  -5   4  801.19   19.32
  -2  -5   5 1555.12   27.41
   2  -5  -5 1606.73   23.63
  -2   5  -6  161.73    9.58
  -2  -5   6  181.45    9.63
   2  -5  -6  179.76    8.16
  -2   5  -7 1061.65   25.48
  -2  -5   7 1093.10   24.15
   2  -5  -7 1100.70   21.09
  -2   5  -8 1039.70   26.39
  -2  -5   8 1003.25   23.96
  -2   5  -9  742.42   23.14
  -2  -5   9  739.49   21.02
   2   5  10  381.66   15.38
   2  -5 -10  362.83   15.84
  -2   5 -10  364.41   16.92
  -2  -5  10  391.21   15.65
   2   5  10  373.11   17.10
   2  -5 -11  840.09   24.86
  -2   5 -11  827.20   26.44
  -2  -5  11  801.32   22.86
   2   5  11  861.41   26.47
  -2   5 -12  701.75   24.88
   2  -5 -12  673.47   22.90
   2   5  12  700.02   24.35
   2  -5 -13    6.74    2.96
   2   5  13    6.89    3.47
   2  -5 -14   97.19    9.13
   2   5  14   99.52    9.37
   2  -5 -15  156.87   11.40
   2   5  15  166.50   11.81
   2  -5 -16  229.02   13.47
   2   5  16  218.69   12.87
   2  -5 -17   26.23    4.52
   2   5  17   17.94    3.65
   2  -5 -18  284.17   13.41
   2   5  18  265.58   12.04
   2  -5 -19   99.99    7.34
   2   5  19  103.67    6.50
   2  -5 -20  258.91   10.38
   2   5  20  253.19    9.40
   2  -5 -21   80.50    4.75
   2  -6  20   30.82    2.71
  -2  -6 -19  118.58    6.30
   2  -6  19  120.85    6.86
  -2  -6 -18  754.10   18.71
   2  -6  18  746.93   19.37
  -2  -6 -17  495.08   16.87
   2  -6  17  498.62   17.54
  -2  -6 -16  309.31   14.23
   2  -6  16  318.13   15.03
  -2  -6 -15  184.53   11.59
   2  -6  15  195.25   12.42
  -2  -6 -14  152.35   10.82
   2  -6  14  167.27   11.81
  -2  -6 -13  623.23   21.93
   2  -6  13  644.31   23.50
  -2  -6 -12   25.34    4.98
   2  -6  12   23.80    4.84
  -2  -6 -11  236.46   13.37
   2   6 -11  260.07   14.32
   2  -6  11  263.75   15.20
  -2  -6 -11  259.80   14.90
  -2   6  11  242.88   13.08
   2  -6  11  249.17   14.68
  -2  -6 -10  654.93   21.63
   2   6 -10  690.02   22.54
  -2  -6 -10  674.22   23.22
   2  -6  10  685.72   23.92
  -2   6  10  651.50   21.19
   2  -6  10  653.95   23.20
  -2  -6  -9  414.27   16.91
   2   6  -9  401.66   16.55
  -2  -6  -9  371.76   16.81
   2  -6   9  410.55   17.89
   2  -6   9  427.35   18.42
  -2  -6  -8  244.54   12.60
   2   6  -8  262.65   12.52
   2   6  -8  268.89   12.94
  -2  -6  -8  267.08   13.84
   2  -6   8  264.55   13.95
   2  -6   8  276.67   14.46
   2   6  -7   11.04    2.68
   2   6  -7   16.20    3.28
  -2  -6  -7   13.25    3.38
   2  -6   7   20.29    3.86
   2   6  -6 1211.06   24.75
  -2  -6  -6 1158.99   27.15
   2  -6   6 1195.94   27.00
   2   6  -5  168.86    8.86
  -2  -6  -5  160.40    9.95
   2  -6   5  169.49    9.84
   2   6  -4  346.22   12.23
   2  -6   4  352.15   13.53
  -2  -6  -4  346.09   14.28
   2   6  -3  140.45    7.45
  -2  -6  -3  137.19    8.83
   2  -6   3  139.72    8.20
   2   6  -2  660.60   15.95
  -2  -6  -2  626.98   18.30
   2  -6   2  632.93   16.78
   2   6  -1  131.92    6.90
   2  -6   1  122.30    7.81
  -2  -6  -1  130.86    8.34
   2  -6   1  125.03    7.23
   2   6   0    0.02    0.84
   2  -6   0    1.24    1.20
  -2   6  -1  139.36    8.60
   2   6   1  131.05    6.76
   2  -6  -1  142.45    8.02
   2  -6  -1  135.14    7.07
  -2  -6   1  137.75    8.72
   2   6   2  693.55   15.88
  -2   6  -2  590.24   17.90
  -2  -6   2  652.87   18.92
   2  -6  -2  749.85   18.03
   2  -6  -2  631.93   15.13
  -2   6  -3  148.01    9.14
  -2  -6   3  146.87    9.21
   2  -6  -3  129.53    7.72
  -2   6  -4  337.14   14.04
  -2  -6   4  367.88   14.05
  -2  -6   4  352.03   14.44
   2  -6  -4  355.63   12.55
  -2   6  -5  162.25   10.15
  -2  -6   5  161.72    9.50
   2  -6  -5  166.39    8.80
  -2   6  -6 1195.26   28.20
  -2  -6   6 1154.98   25.71
  -2   6  -7   20.09    3.99
  -2  -6   7   14.18    3.12
   2   6   8  244.02   12.54
  -2   6  -8  260.31   14.07
  -2  -6   8  255.10   12.56
   2   6   8  253.41   14.00
  -2   6  -9  400.12   17.96
   2   6   9  354.41   15.53
   2  -6  -9  376.91   16.30
   2   6   9  422.32   18.39
  -2   6 -10  674.72   24.05
   2   6  10  650.83   21.24
   2  -6 -10  630.87   21.68
   2   6  10  647.25   23.35
  -2   6 -11  236.29   14.59
   2  -6 -11  238.18   13.71
   2   6  11  248.75   14.77
   2  -6 -12   30.49    5.27
   2   6  12   33.26    5.80
   2  -6 -13  620.68   22.61
   2   6  13  630.79   23.16
   2  -6 -14  154.69   11.31
   2   6  14  154.82   11.41
   2  -6 -15  191.35   12.24
   2   6  15  182.92   12.09
   2  -6 -16  326.49   15.35
   2   6  16  300.41   14.49
   2  -6 -17  535.43   18.55
   2   6  17  478.63   16.83
   2  -6 -18  735.93   19.99
   2   6  18  725.28   18.24
   2  -6 -19  114.14    7.17
   2   6  19  110.15    5.93
   2  -6 -20   35.08    3.39
   2   6  20   32.49    2.87
   2  -7  19   49.59    3.52
  -2  -7 -18  299.35   10.35
   2  -7  18  292.32   10.53
  -2  -7 -17 1068.46   22.58
   2  -7  17 1031.14   22.76
  -2  -7 -16   70.10    6.57
   2  -7  16   61.87    6.27
  -2  -7 -15   11.02    3.18
   2  -7  15   17.24    3.83
  -2  -7 -14  151.17   10.54
   2  -7  14  138.67   10.39
  -2  -7 -13  863.42   25.48
  -2   7  13  906.75   23.91
   2  -7  13  839.25   26.20
  -2  -7 -12  381.35   17.24
  -2   7  12  372.06   16.14
   2  -7  12  372.05   17.77
  -2  -7 -11   75.64    7.86
   2  -7  11   90.00    9.04
  -2   7  11   86.52    8.05
  -2  -7 -10  266.41   14.48
  -2   7  10  287.84   14.69
   2  -7  10  269.38   15.38
  -2  -7  -9  376.33   17.01
  -2  -7  -9  399.14   18.59
   2  -7   9  387.81   18.04
   2  -7   9  355.79   17.60
  -2  -7  -8  562.95   20.38
  -2  -7  -8  597.82   22.35
   2  -7   8  585.24   21.49
   2  -7   8  546.79   21.52
  -2  -7  -7  685.12   22.12
   2  -7   7  685.00   22.52
  -2  -7  -7  709.58   23.76
   2  -7   7  717.49   24.11
  -2  -7  -6  155.45   10.37
  -2  -7  -6  138.26   10.36
   2  -7   6  136.53    9.72
   2  -7   6  148.46   10.84
  -2  -7  -5  265.22   13.28
   2  -7   5  247.07   12.58
  -2  -7  -5  264.28   13.94
   2  -7   5  269.17   14.29
   2  -7   4  583.55   18.62
  -2  -7  -4  592.41   20.34
   2  -7   3  146.60    8.96
  -2  -7  -3  158.13   10.51
   2  -7   2  911.45   21.45
  -2  -7  -2  831.50   23.70
  -2  -7  -1   47.13    5.86
  -2   7   1   50.71    5.76
   2  -7   0 1511.38   29.71
  -2  -7   0 1547.68   32.14
  -2   7   0 1558.55   31.07
  -2  -7   1   60.83    6.54
   2  -7  -1   63.76    6.09
  -2   7  -1   56.34    6.08
   2  -7  -2  887.39   22.30
  -2  -7   2  883.98   24.59
  -2   7  -2  887.57   24.07
  -2  -7   3  139.97    9.23
   2  -7  -3  147.08    9.00
  -2  -7   3  128.15    9.60
  -2   7  -3  155.58   10.22
  -2  -7   4  610.80   19.22
  -2  -7   4  591.90   20.76
  -2   7  -4  614.15   20.63
   2   7   5  254.92   13.05
  -2   7  -5  254.49   13.67
  -2   7  -6  128.26   10.05
   2  -7  -6  147.86    9.81
   2   7   6  155.73   10.35
   2   7   6  156.42   10.91
  -2   7  -7  715.39   24.00
   2  -7  -7  672.40   21.50
   2   7   7  742.80   22.96
   2   7   7  746.20   24.32
  -2   7  -8  554.55   21.65
   2   7   8  604.09   20.93
   2  -7  -8  554.16   19.88
   2   7   8  575.91   21.83
  -2   7  -9  399.44   18.73
   2  -7  -9  362.02   16.50
   2   7   9  378.83   16.75
   2   7   9  392.98   18.20
   2  -7 -10  261.75   14.19
   2   7  10  268.22   15.15
   2  -7 -11   74.42    7.92
   2   7  11   78.30    8.45
   2  -7 -12  387.04   17.55
   2   7  12  391.16   18.33
   2  -7 -13  829.80   25.67
   2   7  13  885.34   27.10
   2  -7 -14  137.09   10.29
   2   7  14  143.77   10.67
   2  -7 -15   13.85    3.31
   2   7  15   13.07    3.30
   2  -7 -16   70.26    6.76
   2   7  16   64.75    6.31
   2  -7 -17 1083.11   23.75
   2   7  17 1038.67   22.32
   2  -7 -18  275.14   10.86
   2   7  18  274.38    9.77
   2  -7 -19   45.67    3.77
   2   7  19   44.77    3.40
   2  -8  18   11.38    1.70
  -2  -8 -17  215.18    8.73
   2  -8  17  213.06    8.72
  -2  -8 -16  257.01   11.00
   2  -8  16  250.72   10.85
  -2  -8 -15  269.30   12.31
   2  -8  15  248.83   11.84
  -2  -8 -14   45.64    5.71
   2  -8  14   48.44    5.77
  -2   8  14   44.85    4.73
  -2  -8 -13  620.85   20.83
  -2   8  13  628.05   18.96
   2  -8  13  644.02   21.60
  -2  -8 -12  258.47   13.97
   2  -8  12  283.62   14.99
  -2   8  12  277.35   13.57
  -2  -8 -11  123.07    9.96
   2  -8  11  126.82   10.38
  -2   8  11  122.53    9.46
  -2  -8 -10  199.24   12.76
  -2   8  10  211.35   12.66
   2  -8  10  212.86   13.48
  -2  -8  -9   78.58    8.12
  -2   8   9   75.82    7.84
   2  -8   9   67.00    7.86
  -2  -8  -8  557.95   21.28
   2  -8   8  569.00   22.37
  -2  -8  -7  608.60   21.92
  -2  -8  -7  649.67   24.03
   2  -8   7  623.17   23.31
  -2  -8  -6  244.06   13.73
  -2  -8  -6  240.20   14.50
   2  -8   6  243.73   14.49
  -2  -8  -5  581.38   21.01
  -2  -8  -5  581.50   22.18
   2  -8   5  584.10   22.00
  -2  -8  -4 1534.69   33.46
   2  -8   4 1576.21   35.68
  -2  -8  -4 1596.70   36.43
  -2  -8  -3  949.31   26.25
   2  -8   3  957.08   27.44
  -2  -8  -3  970.19   28.07
   2   8  -3  932.21   23.81
  -2   8   3  919.66   25.90
  -2  -8  -2  181.87   11.61
   2   8  -2  189.93   10.92
  -2   8   2  175.89   11.35
   2  -8   2  182.97   11.89
  -2  -8  -2  194.58   12.71
   2   8  -1  276.27   13.32
  -2   8   1  267.24   13.93
   2  -8   1  307.75   15.17
  -2  -8  -1  302.05   15.70
  -2   8   0  143.13   10.30
   2   8   0  166.56   10.50
  -2  -8   0  156.76   11.40
   2  -8   0  148.78   10.56
  -2  -8   0  153.58   11.06
   2   8   1  274.86   13.59
  -2   8  -1  265.16   13.97
  -2  -8   1  294.61   15.53
  -2  -8   1  269.50   14.51
   2  -8  -1  275.09   14.29
   2  -8  -1  290.25   14.17
   2   8   2  185.25   11.25
  -2   8  -2  193.80   12.11
  -2  -8   2  198.05   12.52
   2  -8  -2  171.41   11.33
  -2  -8   2  191.07   12.62
   2   8   2  203.12   11.81
   2   8   3  970.79   25.91
  -2   8  -3  948.35   27.10
  -2  -8   3  947.64   27.27
  -2  -8   3  938.33   28.25
   2  -8  -3  953.65   26.33
   2   8   3 1021.96   27.07
   2   8   4 1552.89   33.09
  -2   8  -4 1535.52   34.95
  -2  -8   4 1509.43   34.70
   2   8   4 1508.84   33.51
   2   8   5  593.69   20.80
   2  -8  -5  568.16   19.74
  -2   8  -5  595.93   22.27
  -2  -8   5  594.17   21.71
   2   8   5  591.70   21.41
   2  -8  -6  207.66   12.22
   2   8   6  220.44   12.90
  -2   8  -6  241.50   14.54
  -2  -8   6  241.49   13.83
   2   8   6  211.27   13.15
   2  -8  -7  604.58   21.10
   2   8   7  634.63   21.92
  -2   8  -7  635.54   23.66
  -2  -8   7  658.53   22.73
   2   8   7  625.34   22.80
   2   8   8  567.32   20.80
   2  -8  -8  546.12   20.35
   2   8   8  553.63   21.49
   2  -8  -9   69.47    7.37
   2   8   9   70.36    7.53
   2   8   9   73.02    8.09
   2  -8 -10  208.88   12.75
   2   8  10  223.58   13.74
   2  -8 -11  135.58   10.20
   2   8  11  121.71   10.22
   2  -8 -12  266.25   14.19
   2   8  12  278.92   14.95
   2  -8 -13  648.89   21.38
   2   8  13  619.57   21.40
   2  -8 -14   45.93    5.70
   2   8  14   47.84    5.99
   2  -8 -15  272.28   12.57
   2   8  15  265.60   12.38
   2  -8 -16  257.96   11.27
   2   8  16  248.04   10.84
   2  -8 -17  204.68    8.83
   2   8  17  198.00    8.30
   2  -8 -18   13.34    1.98
  -2  -9 -16   11.08    2.15
   2  -9  16    8.83    1.80
  -2  -9 -15   90.46    6.25
   2  -9  15   90.08    6.13
  -2  -9 -14   53.42    5.36
   2  -9  14   48.53    5.06
  -2   9  14   47.41    4.20
  -2  -9 -13  249.04   12.12
   2  -9  13  255.12   12.25
  -2   9  13  245.99   10.79
  -2  -9 -12  409.91   16.39
   2  -9  12  414.47   16.60
  -2   9  12  398.64   14.97
  -2  -9 -11  371.31   16.34
   2  -9  11  352.79   16.00
  -2   9  11  352.70   15.09
  -2  -9 -10  166.02   11.29
   2  -9  10  151.56   10.91
  -2   9  10  157.01   10.60
  -2  -9  -9  627.54   22.06
   2  -9   9  613.69   22.29
  -2   9   9  602.74   21.28
  -2  -9  -8  271.32   14.69
   2  -9   8  278.04   15.44
  -2  -9  -7 1814.11   38.09
   2  -9   7 1867.79   39.60
  -2  -9  -6  186.58   12.42
   2  -9   6  192.95   12.88
  -2  -9  -5  311.53   15.74
   2  -9   5  296.58   15.99
  -2  -9  -4    6.72    2.88
   2  -9   4   21.04    4.71
  -2  -9  -3  266.01   14.58
   2  -9   3  277.94   15.44
   2   9  -2    6.24    2.29
  -2   9   2    9.05    2.72
  -2  -9  -2   12.62    3.56
   2  -9   2    8.03    3.40
  -2  -9  -1   81.17    8.17
  -2  -9  -1   77.42    8.62
   2  -9   1   73.79    8.06
   2   9  -1   74.89    7.25
  -2   9   1   68.08    7.49
  -2  -9   0  137.29   10.64
   2   9   0  152.90   10.26
  -2   9   0  138.33   10.66
  -2  -9   0  140.36   11.62
   2  -9   0  151.76   11.29
   2   9   1   81.11    7.54
  -2   9  -1   71.44    7.73
  -2  -9   1   81.13    8.82
   2  -9  -1   71.14    7.71
   2   9   1   81.47    7.69
  -2   9  -2    6.89    2.40
  -2  -9   2    6.80    2.71
   2   9   2    8.71    2.90
   2  -9  -2    6.97    2.86
   2   9   3  266.48   13.94
  -2  -9   3  286.28   15.64
   2   9   3  271.51   14.30
   2   9   4   15.25    3.65
   2  -9  -4    9.62    2.53
  -2  -9   4   12.74    3.73
   2   9   4   12.09    3.66
   2   9   5  322.46   15.53
   2  -9  -5  309.73   14.59
  -2  -9   5  298.91   15.77
   2   9   5  293.77   15.33
   2  -9  -6  183.43   11.49
   2   9   6  200.37   12.40
  -2  -9   6  215.87   13.14
   2   9   6  204.67   12.89
   2   9   7 1935.31   38.22
   2  -9  -7 1883.73   36.73
  -2  -9   7 1879.02   38.12
   2   9   7 1847.60   38.92
   2  -9  -8  278.84   14.23
  -2  -9   8  293.97   14.50
   2   9   8  271.50   14.90
   2  -9  -9  615.59   20.99
   2   9   9  612.22   22.16
   2  -9 -10  166.85   10.85
   2   9  10  172.14   11.64
   2  -9 -11  357.80   15.43
   2   9  11  382.78   16.78
   2  -9 -12  412.95   16.14
   2   9  12  429.64   16.96
   2  -9 -13  242.65   11.77
   2   9  13  243.47   12.15
   2  -9 -14   53.04    5.29
   2   9  14   49.27    5.21
   2  -9 -15   96.68    6.29
   2   9  15   92.87    6.32
   2  -9 -16    7.80    1.67
   2   9  16    9.10    1.94
   2 -10  15  252.64    7.44
  -2 -10 -14   18.52    2.77
   2 -10  14   15.96    2.45
  -2 -10 -13   78.43    5.92
   2 -10  13   78.04    5.80
  -2  10  13   83.19    5.22
  -2 -10 -12  162.79    9.06
   2 -10  12  171.66    9.29
  -2  10  12  164.28    8.33
  -2 -10 -11  375.33   14.70
   2 -10  11  360.31   14.44
  -2  10  11  370.24   13.79
  -2 -10 -10  506.72   17.89
   2 -10  10  524.10   18.30
  -2  10  10  515.29   17.38
  -2 -10  -9  336.07   15.02
   2 -10   9  343.31   15.39
  -2  10   9  353.05   15.22
  -2 -10  -8   46.64    6.13
   2 -10   8   47.75    6.21
  -2  10   8   43.51    5.69
  -2 -10  -7  121.86    9.60
   2 -10   7  140.29   10.50
  -2 -10  -6  897.70   25.80
   2 -10   6  904.23   26.77
  -2 -10  -5   51.34    6.60
   2 -10   5   60.40    7.19
  -2 -10  -4   64.33    7.16
   2 -10   4   67.41    7.69
  -2 -10  -3  667.99   22.76
   2 -10   3  682.51   24.05
   2  10  -2   38.10    4.89
  -2 -10  -2   35.47    5.51
   2 -10   2   34.82    5.71
   2  10  -1  110.00    8.37
  -2 -10  -1  128.36    9.96
   2 -10   1  119.12   10.08
   2  10   0    7.71    2.73
  -2 -10   0    9.83    3.44
   2 -10   0    6.76    2.79
  -2 -10   1  112.45    9.63
   2  10   1  117.76    8.87
   2 -10  -1  115.08    9.68
   2  10   1  138.69    9.69
   2  10   2   42.76    5.61
  -2 -10   2   37.04    5.81
   2  10   2   27.16    4.45
   2  10   3  629.11   20.72
   2  10   3  677.56   22.01
   2  10   4   69.56    7.16
  -2 -10   4   60.57    7.19
   2  10   4   82.33    7.87
   2 -10  -5   60.50    6.30
   2  10   5   48.26    6.01
  -2 -10   5   48.65    6.21
   2  10   5   50.05    6.23
   2 -10  -6  892.13   23.72
  -2 -10   6  922.09   25.58
   2  10   6  880.83   25.47
   2 -10  -7  113.91    8.59
  -2 -10   7  139.41    9.73
   2  10   7  114.47    9.30
   2 -10  -8   42.15    5.28
  -2 -10   8   34.18    4.74
   2  10   8   46.42    6.05
   2 -10  -9  339.14   14.01
   2  10   9  343.59   15.25
   2 -10 -10  513.95   16.78
   2  10  10  540.24   18.64
   2 -10 -11  362.54   13.45
   2  10  11  373.30   14.75
   2 -10 -12  171.11    8.73
   2  10  12  175.37    9.52
   2 -10 -13   76.59    5.37
   2  10  13   77.06    5.90
   2 -10 -14   16.89    2.23
   2  10  14   15.24    2.53
   2  10  15  246.38    7.61
  -2 -11 -12  452.66   11.95
   2 -11  12  439.71   11.54
  -2  11  12  412.18    9.65
  -2 -11 -11   65.53    5.15
   2 -11  11   73.02    5.40
  -2  11  11   75.38    5.10
  -2 -11 -10    1.96    1.57
  -2  11  10    1.71    1.45
   2 -11  10    2.41    1.64
  -2 -11  -9   38.05    4.69
   2 -11   9   25.99    3.89
  -2  11   9   38.00    4.46
  -2 -11  -8  391.46   14.85
   2 -11   8  412.09   15.27
  -2  11   8  401.05   14.82
  -2 -11  -7  468.53   16.78
   2 -11   7  463.48   16.85
  -2  11   7  475.02   16.88
  -2 -11  -6   77.96    7.21
   2 -11   6   89.19    7.68
  -2  11   6   92.97    7.72
  -2 -11  -5  124.66    9.08
   2 -11   5  120.41    9.15
  -2 -11  -4  435.71   17.06
   2 -11   4  418.17   17.19
  -2 -11  -3  115.88    9.04
   2 -11   3  103.90    8.71
  -2 -11  -2  108.57    8.76
   2 -11   2  106.88    8.97
  -2 -11  -1   30.68    4.93
   2 -11   1   23.17    4.44
   2  11   0   67.79    6.04
  -2 -11   0   84.66    7.72
   2  11   1   21.58    3.83
  -2 -11   1   27.07    4.68
   2  11   2   90.92    7.22
  -2 -11   2  104.35    8.53
   2  11   2   91.44    7.28
  -2 -11   3  123.35    9.21
   2  11   3  109.75    8.11
  -2 -11   4  428.78   16.67
   2  11   4  436.51   16.12
  -2 -11   5  118.69    8.72
   2  11   5  116.40    8.45
  -2 -11   6   92.04    7.47
   2  11   6   81.70    7.07
  -2 -11   7  474.91   16.11
   2 -11  -7  472.86   14.44
   2  11   7  474.51   16.43
  -2 -11   8  389.49   14.05
   2 -11  -8  405.55   12.98
   2  11   8  396.56   14.57
   2 -11  -9   37.25    3.92
  -2 -11   9   34.21    4.03
   2  11   9   39.11    4.58
   2 -11 -10    2.44    1.38
  -2 -11  10    2.85    1.49
   2  11  10    1.77    1.55
  -2 -11  11   67.70    4.67
   2  11  11   69.05    5.25
  -2 -11  12  422.75    9.72
   2  11  12  448.71   11.71
  -2 -12 -10   79.97    4.40
  -2 -12  -9   12.45    2.14
  -2  12   9   18.30    2.46
   2 -12   9   14.52    2.24
  -2 -12  -8   59.85    4.75
   2 -12   8   55.17    4.52
  -2  12   8   61.00    4.67
  -2 -12  -7  465.78   13.77
   2 -12   7  483.63   14.01
  -2  12   7  458.62   13.51
  -2 -12  -6  239.49   10.39
   2 -12   6  228.94   10.17
  -2  12   6  227.43   10.09
  -2 -12  -5   35.58    4.32
  -2  12   5   32.38    4.13
  -2 -12  -4  129.42    8.11
  -2  12   4  126.25    8.06
  -2 -12  -3  217.85   10.63
  -2  12   3  217.66   10.64
  -2 -12  -2  339.84   13.39
  -2 -12  -1  180.22    9.86
  -2 -12   0   98.79    7.33
  -2 -12   1  175.00    9.53
  -2 -12   2  324.74   12.74
  -2 -12   3  206.11   10.03
   2  12   3  191.36    8.37
  -2 -12   4  124.79    7.58
   2  12   4  115.75    6.65
  -2 -12   5   38.30    4.12
   2  12   5   32.24    3.68
  -2 -12   6  221.36    9.22
   2  12   6  216.25    8.90
  -2 -12   7  463.59   12.45
   2  12   7  448.73   12.33
  -2 -12   8   56.42    4.05
   2  12   8   52.39    4.08
  -2 -12   9   14.06    1.84
   2  12   9   14.69    2.12
  -2 -13  -5  152.44    6.00
  -2  13   5  151.39    5.94
  -2 -13  -4   81.33    4.68
  -2  13   4   75.16    4.48
  -2 -13  -3   98.39    5.37
  -2  13   3   82.94    4.87
  -2 -13  -2  950.07   16.81
  -2  13   2  977.00   16.94
  -2 -13  -1  118.33    6.05
  -2  13   1  110.77    5.77
  -2 -13   0  361.83   10.48
  -2  13   0  351.84   10.08
  -2 -13   1  118.91    5.93
  -2  13  -1  112.58    5.53
  -2 -13   2  945.33   15.97
  -2  13  -2  732.63   13.07
  -2 -13   3   89.75    4.74
  -2 -13   4   75.81    4.08
   3   0   0    0.75    0.65
  -3   0   0    1.09    0.35
   3   0  -1 1180.42   17.12
   3   0   1 1208.22   16.64
  -3   0  -1 1182.72   11.00
  -3   0   1 1230.80   17.22
   3   0  -1 1248.71   17.78
   3   0   1 1182.93   16.82
   3   0   2  642.28   12.26
   3   0  -2  597.20   12.55
  -3   0  -2  638.93   10.09
  -3   0   2  585.83   12.41
   3   0  -2  594.19   12.63
   3   0   2  638.02   12.51
  -3   0  -2  637.58    9.55
   3   0   3 4976.67   34.81
  -3   0  -3 4899.17   29.13
   3   0  -3 4950.35   37.94
  -3   0   3 4856.55   37.64
   3   0   3 4914.22   34.93
  -3   0  -4 5775.84   33.71
   3   0  -4 5658.79   43.10
   3   0   4 5772.06   39.11
   3   0  -5 1443.61   22.59
  -3   0   5 1401.63   22.53
   3   0   5 1440.57   20.43
  -3   0  -6 9319.34   51.02
   3   0  -6 9316.57   60.71
  -3   0   6 9174.87   60.65
   3   0   6 9126.93   54.42
  -3   0  -7 7074.49   47.59
   3   0  -7 6912.12   55.34
  -3   0   7 7156.06   55.98
   3   0   7 6940.39   49.56
   3   0  -8   57.80    5.56
  -3   0  -8   53.34    4.49
  -3   0   8   61.13    5.60
   3   0   8   54.83    4.72
   3   0  -9 1250.32   26.67
  -3   0  -9 1252.03   22.76
   3   0   9 1223.09   22.80
  -3   0   9 1256.16   25.74
  -3   0 -10 1013.37   21.70
   3   0 -10 1003.98   25.38
  -3   0  10 1048.00   24.80
   3   0  10 1019.04   21.70
   3   0 -11  539.18   19.59
  -3   0 -11  532.55   16.68
  -3   0  11  551.48   18.64
   3   0  11  538.18   16.55
   3   0 -12   68.13    7.56
  -3   0  12   75.61    7.40
   3   0  12   74.40    6.47
   3   0 -13  284.25   15.10
   3   0 -13  296.99   16.10
  -3   0  13  308.42   15.23
  -3   0 -13  298.10   15.12
   3   0  13  301.95   15.60
   3   0 -14  364.03   17.64
   3   0 -14  382.98   18.79
  -3   0  14  381.04   17.28
  -3   0 -14  363.22   17.31
   3   0  14  375.44   17.58
   3   0  14  358.76   17.28
   3   0 -15 1358.00   34.59
   3   0  15 1319.91   33.51
   3   0  15 1285.45   32.60
   3   0 -16  308.29   16.40
   3   0  16  265.79   15.15
   3   0  16  258.85   14.42
   3   0 -17  379.38   17.95
   3   0  17  398.67   17.73
   3   0 -18    4.58    2.62
   3   0  18   -2.03    2.40
   3   0 -19  186.76   11.40
   3   0  19  177.59   10.70
   3   0 -20   39.92    4.83
   3   0  20   34.39    4.44
   3   0  21   36.88    4.00
   3   0  22   31.47    2.94
   3  -1  22  273.48    8.15
   3  -1  21   11.63    2.31
   3  -1  20    8.90    2.72
   3   1 -19   11.35    3.31
   3  -1  19   10.23    3.27
   3   1 -18  188.68   12.17
   3  -1  18  192.21   11.77
   3   1 -17  118.05   10.12
   3  -1  17  115.94    9.77
   3   1 -16  963.12   28.90
   3  -1  16  938.21   28.09
   3   1 -15  658.04   24.03
   3  -1  15  653.82   23.47
   3   1 -14  883.78   27.44
   3   1 -14  804.54   27.82
  -3   1  14  813.32   25.18
  -3  -1 -14  871.21   26.85
   3  -1  14  820.30   24.07
   3  -1  14  849.17   26.20
   3  -1  14  855.24   26.53
   3   1 -13  973.55   28.23
   3   1 -13  960.97   29.14
  -3   1  13 1011.62   27.32
  -3  -1 -13 1029.80   28.15
   3  -1  13  972.75   25.58
   3  -1  13 1054.04   28.82
   3  -1  13  993.85   27.98
   3   1 -12  287.55   14.85
   3   1 -12  315.78   15.99
   3  -1  12  281.06   13.23
  -3   1  12  299.88   14.43
  -3  -1 -12  278.79   14.09
   3  -1  12  285.77   14.54
   3   1 -11   13.86    3.52
   3  -1  11   18.14    3.43
  -3  -1 -11   24.62    4.16
  -3   1  11   12.24    3.06
   3   1 -10 2100.26   37.43
  -3  -1 -10 2125.64   34.62
  -3   1  10 2211.79   35.41
   3  -1  10 2218.03   34.19
   3   1  -9  223.81   11.45
  -3  -1  -9  217.11   10.50
  -3   1   9  222.92   10.77
   3  -1   9  221.75   10.44
   3   1  -8 1888.77   31.16
  -3   1   8 1810.81   29.56
   3  -1   8 1801.77   28.23
   3   1  -7  963.82   21.34
  -3  -1  -7 1005.38   15.70
  -3  -1  -7  982.19   19.42
  -3   1   7  971.49   20.35
   3  -1   7  977.25   19.74
   3   1  -6 2789.76   34.00
  -3  -1  -6 2773.61   24.00
   3  -1   6 2797.27   31.98
  -3  -1  -6 2722.69   30.09
  -3  -1  -5  217.76    5.93
   3   1  -5  224.10    9.31
  -3   1   5  233.01    9.01
  -3  -1  -5  221.46    8.00
   3  -1   5  233.27    8.89
   3   1  -4 1450.66   22.55
  -3  -1  -4 1384.91   13.15
  -3   1   4 1360.51   20.43
   3  -1   4 1457.25   21.23
  -3  -1  -4 1434.13   18.91
  -3  -1  -3 2403.76   15.23
   3  -1   3 2287.94   22.49
   3   1  -3 2442.08   27.74
   3  -1   3 2459.27   26.58
  -3  -1  -3 2350.16   22.15
   3  -1   2 1460.74   17.40
  -3  -1  -2 1453.48   10.78
   3   1  -2 1595.19   21.80
  -3  -1  -2 1608.44   16.59
  -3   1   2 1657.34   19.75
   3  -1   2 1581.52   20.83
   3   1  -1  256.78    8.52
   3  -1   1  250.61    7.12
   3  -1   1  269.33    8.48
  -3  -1  -1  263.63    6.15
  -3   1   1  282.76    7.71
   3   1   0  920.02   15.67
   3  -1   0  900.94   13.46
  -3   1   0  906.26   13.00
  -3  -1   0  905.30   10.67
   3   1   0  919.70   14.36
   3  -1   0  934.57   15.74
   3  -1  -1  266.04    7.59
   3   1   1  266.97    7.61
  -3  -1   1  256.85    5.29
   3  -1  -1  283.68    8.83
   3   1   2 1497.08   20.15
   3  -1  -2 1577.45   19.30
  -3  -1   2 1579.93   21.68
   3  -1  -2 1553.85   20.84
  -3  -1   2 1460.89   12.65
   3   1   2 1570.67   18.33
   3   1   3 2419.61   25.92
   3  -1  -3 2363.32   24.97
  -3  -1   3 2377.27   27.45
   3   1   3 2337.00   22.90
   3  -1  -4 1446.61   20.72
   3   1   4 1461.28   20.77
  -3   1  -4 1417.31   19.25
  -3  -1   4 1452.80   22.60
   3   1   4 1413.43   18.12
   3  -1  -5  237.31    8.92
  -3   1  -5  235.54    8.30
  -3  -1   5  209.11    9.17
   3   1   5  223.87    7.43
   3  -1  -6 2811.51   32.49
  -3   1  -6 2763.97   30.36
  -3  -1   6 2735.40   34.14
   3   1   6 2836.68   27.60
  -3   1  -7  992.18   19.26
   3   1   7  956.54   17.09
  -3  -1   7  980.99   21.34
   3  -1  -8 1849.33   30.11
  -3  -1   8 1911.09   31.06
   3   1   8 1902.64   24.90
   3  -1  -9  227.61   11.28
  -3   1  -9  214.96   10.18
  -3  -1   9  231.13   11.36
   3   1   9  228.61    9.12
   3  -1 -10 2151.11   36.67
  -3   1 -10 2179.47   34.00
  -3  -1  10 2161.67   36.33
   3   1  10 2175.10   29.89
  -3   1 -11   17.22    3.48
  -3  -1  11   17.98    3.66
   3  -1 -12  295.45   14.72
  -3   1 -12  279.33   13.42
   3  -1 -12  286.34   15.14
  -3  -1  12  290.78   14.35
   3   1  12  277.01   14.69
   3  -1 -13  999.02   28.25
   3  -1 -13 1020.50   29.74
  -3   1 -13 1021.13   26.53
  -3  -1  13 1068.06   28.19
   3   1  13 1085.70   29.68
   3  -1 -14  810.59   26.26
   3  -1 -14  830.04   27.80
  -3  -1  14  856.28   25.92
   3   1  14  851.19   26.62
   3  -1 -15  650.58   23.72
   3   1  15  666.71   23.55
   3  -1 -16  980.46   29.28
   3   1  16  970.54   27.91
   3   1  16  989.63   28.32
   3  -1 -17  138.50   10.78
   3   1  17  126.31   10.14
   3   1  17  134.20   10.09
   3  -1 -18  181.98   11.98
   3   1  18  175.81   11.34
   3  -1 -19   19.97    4.18
   3   1  19   11.97    3.24
   3  -1 -20    6.62    2.32
   3   1  20    2.89    1.91
   3  -1 -21   17.15    2.87
   3   1  21   10.78    2.29
   3   1  22  269.63    8.12
   3  -2  21   84.46    5.61
   3  -2  20  151.20    8.65
   3  -2  19  491.52   17.34
   3  -2  18   96.25    8.36
   3   2 -17  382.73   17.91
   3  -2  17  337.81   16.19
   3   2 -16  964.01   28.99
   3  -2  16  955.39   28.25
   3   2 -15  569.28   22.44
   3  -2  15  571.90   21.89
   3   2 -14 1949.13   41.32
   3   2 -14 1884.59   42.48
  -3  -2 -14 2018.41   40.93
  -3   2  14 1998.04   39.51
   3  -2  14 2023.53   39.63
   3  -2  14 2031.27   41.19
   3   2 -13  886.64   27.30
   3   2 -13  862.81   25.61
   3   2 -13  892.26   28.49
  -3   2  13  914.68   25.93
   3  -2  13  867.07   25.31
  -3  -2 -13  848.59   25.86
   3  -2  13  865.66   26.59
   3   2 -12 2288.70   42.53
   3   2 -12 2294.00   43.31
  -3   2  12 2351.25   39.87
   3  -2  12 2374.08   40.78
  -3  -2 -12 2276.87   40.72
   3  -2  12 2330.07   42.06
   3   2 -11 1671.74   35.50
   3   2 -11 1758.28   34.92
  -3   2  11 1746.87   32.78
  -3  -2 -11 1692.23   33.42
   3  -2  11 1660.65   32.90
   3   2 -10  152.82   10.13
   3   2 -10  172.77   10.55
  -3   2  10  183.59   10.29
  -3  -2 -10  167.74   10.04
   3  -2  10  177.22   10.31
   3   2  -9  274.21   12.98
   3   2  -9  307.10   13.20
  -3   2   9  289.90   12.31
  -3  -2  -9  250.31   11.60
   3  -2   9  277.28   12.26
   3   2  -8 1049.04   23.98
   3   2  -8 1129.44   23.45
   3  -2   8 1100.17   23.44
  -3   2   8 1098.76   22.56
  -3  -2  -8 1031.99   22.23
   3   2  -7  345.30   13.05
   3   2  -7  347.27   12.22
  -3   2   7  342.31   11.94
   3  -2   7  344.15   12.56
  -3  -2  -7  320.31   11.74
   3   2  -6  121.85    6.77
   3   2  -6  133.48    7.77
  -3  -2  -6  163.25    7.85
  -3   2   6  153.42    7.57
   3  -2   6  141.98    7.77
   3   2  -5  827.18   18.64
   3   2  -5  823.80   15.90
  -3   2   5  845.02   16.59
   3  -2   5  831.14   18.04
   3   2  -4   69.64    5.31
  -3  -2  -4   61.69    4.25
  -3   2   4   63.21    4.43
   3  -2   4   70.23    5.16
   3   2  -3  775.38   16.62
  -3  -2  -3  777.20   13.90
  -3   2   3  736.41   13.68
   3  -2   3  757.28   16.00
   3  -2   2  796.28   11.63
   3   2  -2  792.76   16.25
  -3  -2  -2  833.52   13.60
  -3   2   2  817.91   13.24
   3  -2   1 3291.25   23.01
  -3  -2  -1 3322.15   25.98
  -3   2   1 3305.41   24.18
   3  -2   0   17.21    1.74
   3   2   0   18.03    2.52
  -3   2   0   17.04    1.65
  -3  -2   0   15.75    1.82
   3  -2   0   20.11    2.60
   3   2   1 3460.74   32.10
   3  -2  -1 3294.16   24.31
  -3  -2   1 3382.76   24.88
  -3   2  -1 3502.07   19.25
   3  -2  -1 3219.45   31.07
   3   2   2  858.96   16.17
   3  -2  -2  816.23   13.03
   3  -2  -2  839.84   15.96
  -3   2  -2  841.99    7.78
   3   2   2  838.58   12.52
  -3  -2   2  800.82   12.30
  -3   2  -3  753.01   14.99
   3   2   3  782.29   15.75
   3  -2  -3  791.80   13.85
  -3  -2   3  806.46   17.04
   3  -2  -3  807.12   15.97
  -3  -2   3  786.47   12.47
   3   2   3  758.36   11.88
   3   2   4   70.09    4.93
  -3   2  -4   66.90    4.74
   3  -2  -4   69.18    4.48
  -3  -2   4   73.00    5.51
   3   2   4   70.08    3.64
   3   2   5  810.38   16.74
  -3   2  -5  829.68   17.19
   3  -2  -5  880.33   16.66
  -3  -2   5  844.29   18.97
   3   2   5  833.11   12.84
  -3   2  -6  128.17    7.14
   3  -2  -6  151.20    7.46
  -3  -2   6  144.11    8.28
   3   2   6  151.63    5.67
  -3   2  -7  305.66   11.64
   3  -2  -7  334.77   11.87
  -3  -2   7  315.51   12.68
  -3   2  -8 1085.58   22.94
   3  -2  -8 1101.59   23.00
  -3  -2   8 1086.25   24.15
   3  -2  -9  276.81   12.37
  -3   2  -9  265.03   11.98
  -3  -2   9  292.28   13.06
   3  -2 -10  168.62   10.29
  -3   2 -10  185.10   10.51
  -3  -2  10  170.89   10.46
   3  -2 -11 1761.17   35.20
  -3   2 -11 1736.05   33.69
  -3  -2  11 1779.22   34.72
   3  -2 -12 2296.96   41.30
  -3   2 -12 2290.90   40.47
  -3  -2  12 2322.30   40.97
   3   2  12 2397.84   43.54
   3  -2 -13  896.38   26.64
  -3   2 -13  871.00   25.78
  -3  -2  13  913.24   26.23
   3   2  13  894.26   27.33
   3  -2 -14 1948.19   40.40
  -3   2 -14 1879.69   38.74
  -3  -2  14 1952.20   39.14
   3   2  14 1985.33   41.22
   3  -2 -15  569.57   22.01
   3   2  15  559.65   21.83
   3  -2 -16  969.75   28.62
   3   2  16  939.71   27.56
   3  -2 -17  363.99   17.12
   3   2  17  350.16   16.38
   3   2  17  350.81   16.26
   3  -2 -18  116.97    9.46
   3   2  18   93.05    7.87
   3   2  18   95.92    8.37
   3  -2 -19  507.05   17.98
   3   2  19  487.17   17.13
   3  -2 -20  163.45    9.27
   3   2  20  161.94    8.94
   3  -2 -21  105.60    6.47
   3   2  21   88.25    5.71
   3   2  22  172.48    6.08
   3  -3  21  738.01   15.27
   3  -3  20  157.52    8.46
   3  -3  19  396.88   15.01
   3  -3  18   63.75    6.66
   3  -3  17  167.48   11.38
   3  -3  16   90.91    8.87
   3  -3  15  339.74   17.05
   3   3 -14  985.30   29.73
   3  -3  14 1054.99   29.88
   3   3 -13 1178.20   31.88
   3   3 -13 1174.10   32.80
  -3  -3 -13 1097.17   29.79
  -3   3  13 1127.67   28.96
   3  -3  13 1179.61   30.89
   3  -3  13 1156.45   30.91
   3   3 -12 1603.66   36.39
   3   3 -12 1549.04   36.28
   3   3 -12 1553.19   34.79
  -3  -3 -12 1545.31   34.04
  -3   3  12 1582.12   33.00
   3  -3  12 1591.00   35.03
   3  -3  12 1556.44   35.01
   3   3 -11 1865.22   37.84
   3   3 -11 1868.27   36.35
   3   3 -11 1836.97   38.11
  -3  -3 -11 1875.15   36.03
  -3   3  11 1913.30   34.70
   3  -3  11 1809.55   36.37
   3  -3  11 1975.25   37.97
   3   3 -10  414.80   17.46
   3   3 -10  424.40   16.38
  -3  -3 -10  396.16   15.92
  -3   3  10  397.94   15.23
   3  -3  10  401.93   16.48
   3   3  -9  189.10   11.18
   3   3  -9  196.52   10.59
  -3  -3  -9  205.64   10.96
  -3   3   9  207.07   10.39
   3  -3   9  206.65   11.33
   3   3  -8  677.38   20.15
   3   3  -8  711.22   18.84
  -3  -3  -8  710.60   19.18
  -3   3   8  649.11   17.37
   3  -3   8  695.56   19.80
   3   3  -7 1382.24   27.49
   3   3  -7 1419.52   24.87
  -3  -3  -7 1365.95   25.29
  -3   3   7 1418.76   24.24
   3  -3   7 1381.50   26.98
   3   3  -6   86.91    5.71
   3   3  -6   82.52    6.50
  -3  -3  -6   87.27    6.13
  -3   3   6   78.61    5.42
   3  -3   6   86.41    6.51
   3   3  -5 2419.80   27.49
   3   3  -5 2468.67   33.38
  -3  -3  -5 2450.41   30.52
  -3   3   5 2529.42   28.57
   3   3  -4 1209.16   17.60
   3   3  -4 1205.25   22.64
  -3  -3  -4 1242.08   20.57
  -3   3   4 1251.85   18.71
   3  -3   4 1282.30   23.05
   3   3  -3 1780.74   26.70
   3   3  -3 1822.00   19.01
  -3  -3  -3 1861.84   24.09
   3  -3   3 1837.36   26.54
   3   3  -2   71.84    5.29
  -3  -3  -2   68.01    4.48
  -3   3   2   74.77    3.77
   3   3  -1  410.90   12.16
   3  -3   1  453.53   12.49
  -3  -3  -1  424.09   10.85
  -3   3   1  454.65    7.85
   3   3   0  129.51    6.72
  -3  -3   0  119.15    5.69
   3  -3   0  124.95    6.52
   3  -3  -1  442.92    7.15
   3   3   1  411.64   11.86
  -3  -3   1  458.47   10.94
   3  -3  -1  410.75   11.79
   3   3   2   68.63    5.07
   3  -3  -2   78.04    3.47
  -3  -3   2   68.02    4.38
   3  -3  -2   71.96    5.07
  -3   3  -3 1892.44   26.35
   3   3   3 1864.36   25.61
   3  -3  -3 1898.28   19.19
   3  -3  -3 1884.80   25.46
   3  -3  -4 1298.39   17.68
   3   3   4 1224.43   21.07
  -3  -3   4 1254.56   23.50
  -3  -3   4 1275.69   19.60
   3   3   5 2505.41   31.02
   3  -3  -5 2515.60   27.43
  -3  -3   5 2532.93   34.32
  -3   3  -6   80.84    6.20
   3  -3  -6   78.09    5.25
  -3  -3   6   79.52    6.52
   3  -3  -7 1449.01   24.43
  -3   3  -7 1388.11   26.81
  -3  -3   7 1455.15   27.91
   3  -3  -8  710.30   18.35
  -3   3  -8  666.47   19.50
  -3  -3   8  671.53   19.72
  -3   3  -9  212.11   11.53
   3  -3  -9  212.69   10.71
  -3  -3   9  198.33   11.22
   3  -3 -10  411.55   15.93
  -3   3 -10  433.02   17.16
  -3  -3  10  412.54   16.63
  -3   3 -11 1828.22   36.38
  -3  -3  11 1789.84   35.89
   3   3  11 1751.34   37.25
   3  -3 -12 1494.43   33.89
   3  -3 -12 1492.84   33.70
  -3   3 -12 1558.91   35.03
  -3  -3  12 1500.86   33.43
   3   3  12 1454.91   34.89
   3  -3 -13 1121.98   30.07
   3  -3 -13 1029.22   28.93
  -3   3 -13 1122.09   30.63
  -3  -3  13 1128.33   29.61
   3   3  13 1137.40   31.25
   3  -3 -14  995.24   28.82
   3   3  14 1075.80   30.69
   3  -3 -15  351.12   17.26
   3   3  15  333.98   16.92
   3  -3 -16  105.80    9.49
   3   3  16   93.35    8.84
   3  -3 -17  168.78   11.60
   3   3  17  164.62   11.10
   3  -3 -18   60.11    6.61
   3   3  18   59.69    6.47
   3   3  18   62.58    6.40
   3  -3 -19  373.87   14.87
   3   3  19  379.63   13.73
   3   3  19  385.86   14.70
   3  -3 -20  163.56    8.80
   3   3  20  154.11    8.34
   3  -3 -21  748.54   15.89
   3   3  21  739.01   15.17
   3  -4  21  211.57    7.23
   3  -4  20  264.29   10.17
   3  -4  19   37.80    4.58
   3  -4  18  763.38   21.70
   3  -4  17  173.35   11.24
   3  -4  16   92.79    8.81
  -3  -4 -15  551.44   19.18
   3  -4  15  503.07   20.71
  -3  -4 -14  347.84   15.52
   3  -4  14  347.42   17.30
  -3  -4 -13  713.00   22.02
   3   4 -13  673.85   25.22
   3   4 -13  695.48   24.15
  -3   4  13  651.45   22.50
  -3  -4 -13  718.35   24.54
   3  -4  13  731.73   25.40
   3  -4  13  733.96   25.14
  -3  -4 -12  275.41   13.39
   3   4 -12  258.66   15.26
   3   4 -12  270.00   14.59
  -3  -4 -12  267.43   14.67
  -3   4  12  252.67   13.58
   3  -4  12  284.43   15.56
   3  -4  12  250.97   14.45
   3   4 -11 1796.80   38.69
   3   4 -11 1770.20   35.81
  -3  -4 -11 1852.28   37.14
   3  -4  11 1790.42   38.20
   3  -4  11 1851.94   38.01
   3   4 -10  636.93   20.38
   3   4 -10  607.24   21.58
  -3  -4 -10  559.87   19.88
  -3   4  10  587.04   18.74
   3  -4  10  580.96   21.11
   3  -4  10  595.57   21.00
   3   4  -9  251.27   12.08
   3   4  -9  243.06   13.11
  -3  -4  -9  261.60   13.01
  -3   4   9  253.45   11.79
   3  -4   9  268.56   13.73
   3   4  -8    5.90    2.51
   3   4  -8    9.89    2.50
   3  -4   8    5.71    2.43
  -3  -4  -8    5.26    2.11
  -3   4   8    9.25    2.22
   3   4  -7  107.20    7.13
   3   4  -7  107.92    8.09
  -3  -4  -7  102.52    7.51
  -3   4   7   98.31    6.65
   3  -4   7  111.04    8.23
   3   4  -6  167.32    8.07
   3   4  -6  168.93    9.61
  -3  -4  -6  171.11    9.32
  -3   4   6  183.13    8.45
   3  -4   6  175.09    9.90
   3   4  -5  159.87    8.98
   3   4  -5  164.71    7.32
  -3  -4  -5  161.52    8.73
  -3   4   5  146.93    7.10
   3  -4   5  152.98    8.87
   3   4  -4 2645.53   35.27
   3  -4   4 2652.50   35.69
  -3  -4  -4 2629.11   33.20
  -3   4   4 2723.20   27.46
   3   4  -3 1694.43   27.39
  -3  -4  -3 1712.97   26.09
  -3   4   3 1710.28   19.70
   3  -4   3 1758.95   28.07
   3   4  -2   97.03    6.38
  -3  -4  -2   89.16    5.95
   3  -4   2   89.05    6.16
   3   4  -1  716.25   16.81
  -3  -4  -1  686.48   15.93
   3  -4   1  690.24   16.63
   3   4   0  184.70    8.42
  -3  -4   0  172.59    7.79
   3  -4   0  179.57    8.41
   3   4   1  705.69   16.35
   3  -4  -1  708.51   16.46
  -3  -4   1  713.74   15.88
  -3   4  -2   84.27    6.11
   3   4   2   87.01    5.81
   3  -4  -2   84.36    5.83
  -3   4  -3 1632.37   26.83
   3   4   3 1721.63   25.92
  -3  -4   3 1683.10   24.89
   3  -4  -3 1726.30   25.92
   3   4   4 2582.02   32.53
  -3   4  -4 2642.26   34.97
  -3  -4   4 2583.08   35.78
  -3  -4   4 2677.14   32.12
  -3   4  -5  160.85    9.04
  -3  -4   5  169.87    9.50
  -3   4  -6  195.90   10.45
  -3  -4   6  175.70    9.97
  -3   4  -7  111.78    8.24
  -3  -4   7  116.68    8.37
  -3   4  -8    6.23    2.57
  -3  -4   8    6.27    2.45
  -3   4  -9  259.82   13.55
  -3  -4   9  254.89   13.13
  -3   4 -10  617.50   21.60
  -3  -4  10  582.19   20.26
   3   4  10  605.01   21.66
   3  -4 -11 1739.97   35.60
  -3   4 -11 1740.37   37.66
  -3  -4  11 1752.54   36.12
   3   4  11 1803.92   38.43
   3  -4 -12  275.57   14.63
  -3   4 -12  259.61   15.02
  -3  -4  12  288.01   14.87
   3   4  12  288.04   15.74
   3  -4 -13  719.71   24.12
  -3   4 -13  685.77   24.97
  -3  -4  13  657.59   22.83
   3   4  13  742.45   25.60
   3  -4 -14  319.57   16.29
   3   4  14  329.13   17.01
   3  -4 -15  537.43   20.89
   3   4  15  486.36   20.39
   3  -4 -16  112.50    9.54
   3   4  16  103.19    9.27
   3  -4 -17  182.72   11.50
   3   4  17  164.83   10.86
   3  -4 -18  799.95   22.34
   3   4  18  783.07   21.43
   3  -4 -19   36.06    4.50
   3   4  19   42.01    4.52
   3   4  19   45.76    5.00
   3  -4 -20  272.95   10.47
   3   4  20  263.29   10.08
   3  -4 -21  223.82    7.69
   3   4  21  220.97    7.35
   3  -5  20  397.19   10.90
   3  -5  19  285.04   11.12
   3  -5  18   92.22    7.19
  -3  -5 -17   70.00    6.06
   3  -5  17   57.63    6.31
  -3  -5 -16  128.20    8.71
   3  -5  16  147.18   10.57
  -3  -5 -15    4.91    2.59
   3  -5  15    1.41    2.06
  -3  -5 -14  178.47   11.17
   3  -5  14  164.75   11.98
  -3  -5 -13 1093.89   27.69
   3  -5  13 1083.56   30.60
  -3  -5 -12   60.57    6.56
   3   5 -12   59.55    7.29
  -3  -5 -12   58.52    7.31
  -3   5  12   63.13    6.94
   3  -5  12   62.00    7.39
  -3  -5 -11  821.51   23.69
   3   5 -11  819.91   26.21
  -3  -5 -11  873.48   26.78
  -3   5  11  762.40   23.58
   3  -5  11  860.76   27.65
   3  -5  11  829.91   26.30
  -3  -5 -10  518.18   18.31
   3   5 -10  562.95   20.99
  -3   5  10  551.07   18.97
  -3  -5 -10  523.28   20.15
   3  -5  10  526.29   20.96
   3  -5  10  550.75   21.01
   3   5  -9  622.53   21.55
  -3  -5  -9  635.62   21.54
  -3   5   9  627.55   19.49
   3  -5   9  659.44   22.86
   3  -5   9  608.62   21.66
   3   5  -8  268.30   13.50
  -3  -5  -8  243.34   12.95
  -3   5   8  263.21   11.97
   3  -5   8  285.67   14.60
   3   5  -7 1037.54   25.82
  -3   5   7 1062.82   22.82
  -3  -5  -7 1064.43   25.94
   3  -5   7 1044.44   26.80
   3   5  -6 1424.90   29.04
  -3  -5  -6 1308.04   28.05
  -3   5   6 1355.11   24.10
   3  -5   6 1426.90   30.03
   3   5  -5  235.13   11.42
   3  -5   5  249.63   12.09
  -3  -5  -5  234.67   11.38
   3   5  -4   18.13    3.17
  -3  -5  -4   29.78    4.17
   3  -5   4   22.16    3.68
   3   5  -3  847.31   20.22
  -3  -5  -3  841.21   20.59
   3  -5   3  861.34   20.89
   3   5  -2 1683.45   27.70
  -3  -5  -2 1730.12   28.71
   3  -5   2 1765.64   29.06
   3   5  -1  718.19   17.79
  -3  -5  -1  709.81   18.11
   3  -5   1  717.14   18.20
   3   5   0  210.06    9.58
   3  -5   0  215.90    9.85
  -3  -5   0  217.56   10.00
   3   5   1  699.44   17.20
   3  -5  -1  710.34   17.61
  -3  -5   1  712.34   18.06
  -3   5  -2 1693.86   29.65
   3   5   2 1726.02   26.97
  -3  -5   2 1694.29   28.14
   3  -5  -2 1712.08   27.43
   3   5   3  908.79   19.80
  -3   5  -3  859.27   21.40
  -3  -5   3  873.14   20.54
   3  -5  -3  892.56   19.69
   3   5   4   22.31    3.35
  -3   5  -4   22.79    3.81
  -3  -5   4   21.85    3.50
  -3  -5   4   23.58    4.00
  -3   5  -5  218.99   11.44
  -3  -5   5  219.76   11.59
  -3   5  -6 1381.41   29.52
  -3  -5   6 1364.50   29.49
  -3   5  -7 1046.40   26.54
  -3  -5   7 1053.30   26.37
  -3   5  -8  279.28   14.37
  -3  -5   8  281.29   14.08
   3   5   9  608.62   19.31
  -3   5  -9  642.74   22.34
  -3  -5   9  606.15   20.85
   3   5   9  664.53   22.85
   3   5  10  506.08   17.99
   3  -5 -10  527.38   19.42
  -3   5 -10  565.18   21.67
  -3  -5  10  541.18   20.07
   3   5  10  550.13   21.46
   3  -5 -11  837.24   25.11
   3   5  11  817.45   23.00
  -3   5 -11  838.24   27.14
  -3  -5  11  780.29   24.51
   3   5  11  882.96   27.59
   3  -5 -12   54.33    6.90
  -3   5 -12   71.29    8.18
  -3  -5  12   69.39    7.51
   3   5  12   58.24    7.58
   3  -5 -13 1146.19   30.43
   3   5  13 1168.35   32.23
   3  -5 -14  168.62   11.75
   3   5  14  165.77   12.19
   3  -5 -14  182.06   11.74
   3  -5 -15   -0.29    2.25
   3   5  15    0.92    2.15
   3  -5 -16  130.91    9.88
   3   5  16  126.65    9.92
   3  -5 -17   61.60    6.38
   3   5  17   61.16    6.45
   3  -5 -18   83.11    6.88
   3   5  18   89.63    6.91
   3  -5 -19  271.04   10.85
   3   5  19  298.95   11.25
   3   5  19  289.72   10.50
   3  -5 -20  424.19   11.31
   3   5  20  415.92   11.12
   3  -6  19  454.95   12.15
   3  -6  18  110.19    7.15
  -3  -6 -17  761.17   18.11
   3  -6  17  742.19   20.36
  -3  -6 -16  396.01   14.60
   3  -6  16  380.59   15.95
  -3  -6 -15  583.61   18.88
   3  -6  15  576.78   20.65
  -3  -6 -14  604.96   20.09
   3  -6  14  576.26   21.49
  -3  -6 -13  633.89   21.12
   3  -6  13  693.37   24.30
  -3  -6 -12  321.42   15.35
   3  -6  12  313.12   16.55
  -3  -6 -11  459.43   18.20
   3  -6  11  478.17   20.25
  -3  -6 -10  415.63   17.19
   3   6 -10  410.53   18.15
  -3  -6 -10  407.79   18.78
   3  -6  10  422.47   19.54
   3  -6  10  419.41   18.91
  -3  -6  -9 1900.40   36.09
   3   6  -9 1961.18   38.57
  -3  -6  -9 1988.68   40.53
   3  -6   9 1975.88   40.55
  -3  -6  -8   67.13    6.85
   3   6  -8   74.07    7.35
  -3  -6  -8   73.25    7.70
   3  -6   8   77.73    7.99
   3  -6   8   82.63    8.39
   3   6  -7  731.18   22.02
  -3  -6  -7  713.65   23.02
   3  -6   7  687.63   22.72
   3  -6   7  688.35   23.08
   3   6  -6 1069.14   25.68
  -3  -6  -6 1035.03   27.12
   3  -6   6 1006.67   26.58
   3   6  -5    6.45    2.38
   3  -6   5    5.70    2.36
  -3  -6  -5    8.52    2.72
   3   6  -4   51.93    5.48
  -3  -6  -4   56.73    6.21
   3  -6   4   59.69    6.15
   3   6  -3   39.61    4.48
  -3  -6  -3   35.69    4.94
   3  -6   3   40.87    4.95
   3   6  -2  295.97   12.20
  -3  -6  -2  274.34   12.79
   3  -6   2  292.48   12.77
   3   6  -1  563.36   16.58
  -3  -6  -1  548.94   17.95
   3  -6   1  576.63   17.49
   3   6   0    1.20    1.22
   3  -6   0   -0.56    1.05
  -3  -6   0    2.76    2.02
  -3   6  -1  557.91   18.60
   3   6   1  548.46   16.13
   3  -6  -1  540.51   16.38
  -3  -6   1  580.58   18.46
   3   6   2  302.58   11.97
  -3   6  -2  294.94   13.50
  -3  -6   2  288.61   13.09
   3  -6  -2  290.36   11.86
   3   6   3   39.65    4.56
  -3   6  -3   37.80    5.07
  -3  -6   3   48.92    5.78
  -3  -6   3   47.69    5.51
   3  -6  -3   47.58    4.88
  -3   6  -4   55.31    6.10
  -3  -6   4   65.76    6.73
  -3  -6   4   63.29    6.35
  -3   6  -5    9.51    2.98
  -3  -6   5    8.00    2.85
  -3   6  -6 1044.14   27.63
  -3  -6   6 1029.15   26.95
   3   6   7  682.30   21.19
  -3   6  -7  677.83   22.88
  -3  -6   7  706.29   22.51
   3   6   7  709.83   23.14
   3   6   8   75.74    7.34
  -3   6  -8   62.45    7.35
  -3  -6   8   71.17    7.31
   3   6   8   73.42    7.72
   3   6   9 1994.93   36.86
   3  -6  -9 1943.96   37.08
  -3   6  -9 2038.90   41.63
   3   6   9 2014.80   40.92
   3  -6 -10  437.26   17.90
   3   6  10  416.99   16.88
  -3   6 -10  412.02   19.31
  -3  -6  10  423.84   17.99
   3   6  10  413.32   18.86
   3  -6 -11  461.17   18.86
   3   6  11  496.08   20.94
   3  -6 -12  309.21   15.63
   3   6  12  355.67   17.72
   3  -6 -13  654.09   22.53
   3   6  13  640.79   23.80
   3  -6 -14  575.83   20.90
   3   6  14  570.98   21.69
   3  -6 -14  581.85   21.03
   3  -6 -15  610.43   20.73
   3   6  15  612.36   21.38
   3  -6 -15  585.04   19.15
   3  -6 -16  375.73   15.50
   3   6  16  378.40   15.76
   3  -6 -17  742.78   20.07
   3   6  17  729.48   19.97
   3  -6 -18  138.08    7.86
   3   6  18  115.33    7.10
   3  -6 -19  474.85   12.19
   3   6  19  457.27   12.18
   3   6  19  447.89   11.21
   3  -7  18  541.66   13.21
  -3  -7 -17  142.45    6.87
   3  -7  17  142.60    8.08
  -3  -7 -16  555.02   15.72
   3  -7  16  538.30   17.19
  -3  -7 -15  132.29    8.48
   3  -7  15  116.92    8.80
  -3  -7 -14  571.85   18.71
   3  -7  14  587.58   20.43
  -3  -7 -13  170.01   10.81
   3  -7  13  184.59   12.07
  -3  -7 -12  463.69   18.13
   3  -7  12  435.18   18.89
  -3  -7 -11  113.08    9.30
   3  -7  11  107.42    9.70
  -3  -7 -10 1129.47   28.96
   3  -7  10 1129.86   31.31
  -3  -7  -9   12.77    3.51
   3  -7   9   12.58    3.79
  -3  -7  -8  188.72   11.83
  -3  -7  -8  192.54   13.22
   3  -7   8  175.01   12.16
   3  -7   8  195.80   12.98
  -3  -7  -7  389.46   16.64
  -3  -7  -7  382.25   18.15
   3  -7   7  401.57   17.93
   3  -7   7  391.37   18.24
  -3  -7  -6 1054.51   26.92
   3   7  -6 1015.82   26.41
   3  -7   6 1045.07   28.15
  -3  -7  -6 1112.66   30.23
   3  -7   6 1034.80   29.13
  -3  -7  -5  728.83   22.09
   3   7  -5  725.33   22.15
  -3  -7  -5  727.92   23.83
   3  -7   5  757.99   23.42
   3  -7   5  750.99   24.21
  -3  -7  -4  102.22    8.33
   3   7  -4  110.50    8.74
  -3  -7  -4  108.65    9.37
   3  -7   4  131.65    9.52
   3  -7   4  115.36    9.35
  -3  -7  -3  119.23    8.99
   3   7  -3  130.16    9.40
  -3  -7  -3  125.64    9.74
   3  -7   3  122.27    9.01
   3  -7   3  129.54    9.66
  -3  -7  -2   67.28    6.79
   3   7  -2   57.75    6.27
   3  -7   2   74.01    6.93
  -3  -7  -2   67.64    7.14
  -3   7   1   89.36    8.17
   3  -7   1   97.43    7.57
  -3  -7  -1   87.76    8.12
  -3   7   0  184.49   11.56
  -3  -7   0  200.50   12.05
  -3   7  -1   90.93    8.24
   3   7   1   93.44    7.97
  -3  -7   1   82.76    7.79
   3   7   2   69.73    7.06
  -3   7  -2   73.01    7.40
  -3  -7   2   81.01    7.71
   3   7   3  135.02    9.71
  -3   7  -3  126.20    9.78
  -3  -7   3  125.78    9.66
  -3  -7   3  123.10    9.52
   3   7   4  109.82    8.86
  -3  -7   4  109.25    9.07
  -3  -7   4  117.54    9.51
   3   7   4  116.11    9.15
   3   7   5  751.11   23.06
  -3   7  -5  745.78   24.58
  -3  -7   5  772.81   24.18
   3   7   5  722.20   23.08
   3   7   6 1116.97   28.28
  -3   7  -6 1036.14   29.20
  -3  -7   6 1045.72   28.25
   3   7   6 1078.08   28.76
   3   7   7  377.77   16.55
  -3   7  -7  423.59   19.22
  -3  -7   7  357.00   16.69
   3   7   7  387.55   17.74
  -3   7  -8  199.04   13.40
   3   7   8  190.86   11.90
   3   7   8  182.31   12.34
   3   7   9   13.31    3.63
   3  -7  -9   11.43    3.18
   3   7   9   15.69    4.20
   3   7  10 1142.37   28.66
   3  -7 -10 1217.63   29.85
   3  -7 -11  108.27    9.14
   3   7  11  118.38   10.28
   3  -7 -12  419.42   17.62
   3   7  12  428.79   19.09
   3  -7 -13  176.31   11.27
   3   7  13  180.28   12.15
   3  -7 -14  560.89   19.32
   3   7  14  566.18   20.28
   3  -7 -14  571.68   20.21
   3  -7 -15  129.43    8.81
   3   7  15  127.13    9.14
   3  -7 -15  114.25    8.19
   3  -7 -16  517.03   16.18
   3   7  16  530.27   17.17
   3  -7 -17  137.04    7.51
   3   7  17  129.46    7.58
   3  -7 -18  500.63   11.95
   3   7  18  526.31   12.68
   3  -8  17  330.77    9.91
  -3  -8 -16  272.58    9.37
   3  -8  16  281.24   10.76
  -3  -8 -15    1.21    1.55
   3  -8  15    0.65    1.71
  -3  -8 -14  583.35   17.51
   3  -8  14  598.90   18.83
  -3  -8 -13   15.00    3.54
   3  -8  13   15.44    3.73
  -3  -8 -12  166.08   10.54
   3  -8  12  162.74   10.97
  -3  -8 -11  505.40   18.94
   3  -8  11  528.18   20.38
  -3   8  11  503.67   17.49
  -3  -8 -10  854.12   25.02
  -3   8  10  862.79   24.09
   3  -8  10  842.99   26.28
  -3  -8  -9  618.78   21.55
   3  -8   9  627.91   22.89
  -3  -8  -8  107.57    9.16
   3  -8   8  100.08    9.37
  -3  -8  -7  534.93   20.15
   3  -8   7  530.79   21.57
  -3  -8  -6  171.37   11.50
   3  -8   6  171.18   12.16
  -3  -8  -5  323.71   15.64
   3   8  -5  318.72   14.65
  -3  -8  -5  304.00   16.69
   3  -8   5  316.26   16.41
  -3  -8  -4   32.23    5.07
   3   8  -4   26.12    4.41
  -3  -8  -4   24.07    4.92
   3  -8   4   29.52    5.12
  -3  -8  -3   32.41    5.06
   3  -8   3   34.33    5.56
  -3  -8  -3   40.03    6.20
   3   8  -3   29.56    4.71
  -3   8   3   31.00    5.28
  -3  -8  -2  809.86   24.41
   3  -8   2  835.24   25.30
  -3  -8  -2  812.39   26.50
  -3   8   2  827.24   25.89
   3   8  -2  783.87   23.40
  -3  -8  -1  742.33   23.50
  -3   8   1  705.98   23.96
   3   8  -1  749.56   22.93
   3  -8   1  714.01   23.25
  -3  -8  -1  763.79   25.47
   3   8   0    9.17    2.93
  -3   8   0    8.41    3.17
  -3  -8   0    9.45    3.35
   3  -8   0    6.08    2.82
  -3   8  -1  717.54   24.33
   3   8   1  736.10   23.18
  -3  -8   1  708.14   24.62
   3  -8  -1  708.82   22.72
  -3   8  -2  878.31   26.88
   3   8   2  824.47   24.56
  -3  -8   2  774.02   25.22
  -3  -8   2  867.52   27.10
   3  -8  -2  805.14   23.98
  -3   8  -3   46.76    6.44
   3   8   3   40.81    5.74
  -3  -8   3   37.82    5.91
  -3  -8   3   33.05    5.33
   3  -8  -3   31.08    4.83
   3   8   3   37.28    5.41
   3   8   4   30.44    4.97
  -3   8  -4   22.27    4.60
   3   8   4   26.15    4.77
  -3   8  -5  325.48   16.98
   3   8   5  317.84   15.66
   3   8   5  320.24   15.79
   3   8   6  199.67   12.48
   3   8   6  176.80   11.99
   3   8   7  519.94   19.95
   3   8   7  559.02   21.29
   3   8   8   96.55    8.76
   3   8   8  100.40    9.23
   3   8   9  617.29   21.45
   3  -8  -9  599.90   20.33
   3   8   9  616.08   22.51
   3  -8 -10  812.93   23.52
   3   8  10  810.09   25.81
   3  -8 -11  510.99   18.44
   3   8  11  504.10   19.98
   3  -8 -12  157.75   10.03
   3   8  12  157.06   10.95
   3  -8 -13   22.22    3.83
   3   8  13   18.48    4.04
   3  -8 -14  607.61   17.78
   3  -8 -14  569.71   18.77
   3   8  14  609.50   19.16
   3  -8 -15    1.50    1.68
   3  -8 -15    4.70    1.96
   3   8  15    0.76    1.74
   3  -8 -16  280.71    9.73
   3   8  16  271.71   10.58
   3   8  17  320.22    9.65
   3  -9  16  254.28    7.84
  -3  -9 -15  278.49    8.83
   3  -9  15  299.11   10.20
  -3  -9 -14   46.00    4.36
   3  -9  14   46.18    4.65
  -3  -9 -13  175.95    9.16
   3  -9  13  172.69    9.58
  -3  -9 -12   56.17    5.74
   3  -9  12   55.25    6.00
  -3   9  12   52.23    4.80
  -3  -9 -11  172.10   10.43
   3  -9  11  175.87   10.95
  -3   9  11  179.08    9.79
  -3  -9 -10  353.88   15.42
   3  -9  10  354.23   15.99
  -3   9  10  342.95   14.41
  -3  -9  -9  890.43   25.06
   3  -9   9  925.33   26.45
  -3   9   9  935.39   24.99
  -3  -9  -8 1185.16   29.63
   3  -9   8 1195.19   30.74
  -3  -9  -7  555.88   20.46
   3  -9   7  568.43   21.59
  -3  -9  -6  477.94   19.10
   3  -9   6  484.63   20.11
  -3  -9  -5  563.61   20.85
   3  -9   5  609.49   22.62
   3   9  -5  598.70   19.32
  -3  -9  -4  882.39   25.97
   3  -9   4  884.49   27.16
   3   9  -4  906.79   24.24
  -3  -9  -3  379.08   17.16
   3   9  -3  376.27   16.02
   3  -9   3  374.46   17.63
   3   9  -2    5.67    2.63
  -3  -9  -2    5.41    2.74
   3  -9   2    3.70    2.26
  -3  -9  -1  103.84    9.14
   3  -9   1  106.36    9.29
   3   9  -1   96.07    8.25
  -3  -9   0  499.38   19.84
   3   9   0  471.56   18.30
   3  -9   0  498.74   19.76
   3   9   1  102.67    8.77
   3  -9  -1   99.24    8.83
   3   9   2    4.20    2.47
   3  -9  -2    3.81    2.31
   3   9   3  367.47   16.59
   3   9   3  372.82   16.13
   3   9   4  888.03   25.86
   3   9   4  872.08   24.97
   3   9   5  621.37   21.56
   3   9   5  590.76   21.00
   3   9   6  469.85   18.71
   3   9   6  448.40   18.53
   3   9   7  617.56   21.42
   3   9   7  558.38   20.52
   3   9   8 1242.78   29.68
   3   9   8 1222.02   30.38
   3   9   9  904.26   25.97
   3   9  10  382.20   16.53
   3  -9 -11  176.18    9.68
   3   9  11  182.66   11.09
   3  -9 -12   53.65    5.23
   3   9  12   54.24    6.08
   3  -9 -13  163.92    8.26
   3  -9 -13  147.76    9.48
   3   9  13  176.85    9.79
   3  -9 -14   48.02    4.02
   3   9  14   45.36    4.68
   3  -9 -14   33.98    4.16
   3  -9 -15  119.87    5.95
   3   9  15  299.95   10.38
   3   9  16  248.73    7.76
   3 -10  14  332.87    9.26
  -3 -10 -13   37.21    3.54
   3 -10  13   37.53    3.76
  -3 -10 -12 1183.28   21.75
   3 -10  12 1157.94   22.20
  -3 -10 -11  199.64    9.78
   3 -10  11  213.23   10.27
  -3  10  11  202.68    8.88
  -3 -10 -10    1.18    1.58
   3 -10  10    2.89    1.95
  -3  10  10    2.58    1.79
  -3 -10  -9  157.52    9.74
   3 -10   9  172.29   10.41
  -3  10   9  163.50    9.63
  -3 -10  -8  111.45    8.46
   3 -10   8  117.51    8.82
  -3  10   8   99.65    7.97
  -3 -10  -7   53.84    6.27
   3 -10   7   65.64    6.91
  -3 -10  -6   37.12    5.31
   3 -10   6   36.35    5.51
  -3 -10  -5   49.39    6.20
   3 -10   5   55.98    6.74
  -3 -10  -4  112.00    9.12
   3 -10   4  108.97    9.42
   3  10  -3   52.89    5.84
  -3 -10  -3   61.56    7.03
   3 -10   3   62.31    7.13
  -3 -10  -2  782.44   24.02
   3  10  -2  793.22   21.94
   3 -10   2  816.87   25.14
   3  10  -1  223.73   11.94
  -3 -10  -1  221.78   12.97
   3 -10   1  223.77   13.10
  -3 -10   0  135.80   10.26
   3  10   0  130.50    9.26
   3 -10   0  140.05   10.35
  -3 -10   1  221.24   12.95
   3  10   1  230.96   12.39
  -3 -10   2  755.54   23.85
   3  10   2  767.94   22.63
   3  10   3   61.68    6.72
   3  10   3   60.45    6.23
   3  10   4  113.65    8.87
   3  10   4  105.92    8.30
   3  10   5   52.21    6.17
   3  10   5   44.11    5.57
   3  10   6   29.10    4.65
   3  10   6   32.95    4.88
   3  10   7   68.35    6.84
   3  10   7   46.56    5.61
   3  10   8  106.08    8.26
   3  10   9  158.35    9.71
   3  10  10    3.69    2.07
   3  10  11  210.53   10.27
   3 -10 -12 1002.35   22.50
   3  10  12 1181.08   22.46
   3 -10 -13   17.71    2.87
   3  10  13   29.62    3.41
   3  10  14  314.48    9.09
   3 -11  12  208.00    6.83
  -3 -11 -11  336.43    9.82
   3  11 -11  318.44    8.49
   3 -11  11  335.81   10.10
  -3 -11 -10  332.56   11.06
   3 -11  10  333.53   11.14
  -3  11  10  324.95    9.79
  -3 -11  -9   10.56    2.50
   3 -11   9   10.23    2.44
  -3  11   9   10.34    2.21
  -3 -11  -8   29.80    4.08
   3 -11   8   30.84    4.13
  -3  11   8   27.91    3.77
  -3 -11  -7  179.60    9.75
   3 -11   7  176.38    9.75
  -3  11   7  175.16    9.61
   3  11  -6   59.71    4.72
  -3 -11  -6   58.07    5.85
   3 -11   6   59.24    5.97
  -3  11   6   63.60    6.19
  -3 -11  -5  253.01   12.18
   3 -11   5  237.74   11.96
  -3 -11  -4  355.07   14.71
   3 -11   4  353.85   14.83
  -3 -11  -3   19.64    3.99
   3 -11   3   26.94    4.42
  -3 -11  -2  298.98   13.77
   3  11  -2  301.43   11.82
   3 -11   2  297.76   13.78
  -3 -11  -1   48.28    5.74
   3  11  -1   46.25    4.95
  -3 -11   0   65.84    6.71
   3  11   0   62.13    5.70
   3  11   1   45.25    4.95
  -3 -11   1   48.39    5.85
   3  11   2  295.87   12.65
  -3 -11   2  302.13   13.85
  -3 -11   3   34.18    4.77
   3  11   3   29.40    4.13
   3  11   4  347.33   13.67
  -3 -11   4  338.37   14.17
   3  11   4  323.28   12.24
  -3 -11   5  252.87   12.03
   3  11   5  242.37   10.66
  -3 -11   6   54.38    5.56
   3  11   6   50.96    5.02
  -3 -11   7  167.58    9.18
   3  11   7  176.93    9.00
  -3 -11   8   32.40    4.00
   3  11   8   35.93    4.12
  -3 -11   9   12.77    2.56
   3 -11  -9    7.77    2.83
   3  11   9   13.16    2.49
  -3 -11  10  322.97   10.58
   3  11  10  324.35   10.45
  -3 -11  11  326.43    9.45
   3  11  11  308.26    9.25
  -3 -12  -8   48.90    3.70
  -3  12   8   45.22    3.31
  -3 -12  -7   48.89    4.02
  -3  12   7   50.73    4.07
  -3 -12  -6   10.94    2.24
  -3  12   6   11.42    2.24
  -3 -12  -5  143.42    7.57
  -3  12   5  152.73    7.86
  -3 -12  -4  107.87    6.80
  -3  12   4  104.91    6.82
  -3 -12  -3   93.36    6.58
  -3 -12  -2    2.61    1.62
  -3 -12  -1   31.53    4.02
  -3 -12   0   -0.34    1.44
  -3 -12   1   31.31    4.01
  -3 -12   2    3.92    1.74
  -3 -12   3   92.55    6.35
  -3 -12   4  103.93    6.56
   3 -12  -4   32.86    3.68
  -3 -12   5  140.75    7.30
   3 -12  -5   47.70    4.41
  -3 -12   6    9.00    2.04
   3 -12  -6    5.24    1.76
  -3 -12   7   53.47    4.01
   3 -12  -7   21.28    2.86
  -3 -12   8   45.82    3.39
   3 -12  -8   18.34    2.43
  -3 -13  -1  145.72    5.79
  -3  13   1  117.74    5.27
  -3 -13   0   26.97    2.59
  -3  13   0   15.92    2.08
  -3 -13   1  150.79    5.87
   4   0   0 2567.69   29.03
   4   0   0 2622.74   30.31
   4   0  -1   64.08    4.80
   4   0   1   64.07    4.60
  -4   0   1   65.73    4.75
   4   0   1   63.45    4.80
   4   0  -1   64.61    4.92
  -4   0  -2 1325.10   16.65
   4   0   2 1271.95   20.46
   4   0  -2 1251.42   21.43
  -4   0  -2 1335.45   14.26
  -4   0   2 1291.74   21.54
   4   0   2 1336.28   21.49
   4   0   3 8627.81   53.25
  -4   0   3 8736.48   58.35
   4   0   3 8685.31   55.15
  -4   0  -3 8632.32   42.23
  -4   0  -4 8468.91   44.32
   4   0   4 8559.40   54.63
   4   0  -4 8496.35   59.87
   4   0   4 8396.08   55.05
   4   0  -5 1073.53   22.14
  -4   0   5 1016.70   21.79
   4   0   5 1088.68   20.30
  -4   0  -5 1145.50   18.85
   4   0  -6   47.98    4.98
  -4   0   6   44.39    4.93
   4   0   6   51.64    4.71
  -4   0  -6   55.90    4.65
   4   0  -7  252.72   11.76
  -4   0   7  284.92   12.57
   4   0   7  244.02   10.35
  -4   0  -7  263.99   10.67
   4   0  -8 1394.41   29.31
  -4   0   8 1382.71   28.77
  -4   0  -8 1375.47   26.18
   4   0   8 1418.09   25.75
   4   0  -9   76.79    7.21
  -4   0   9   75.83    7.09
  -4   0  -9   77.91    6.65
   4   0   9   85.28    6.58
   4   0 -10  366.37   16.38
  -4   0  10  359.35   15.76
  -4   0 -10  392.62   15.94
   4   0  10  410.40   14.82
   4   0 -11  197.94   11.92
   4   0  11  200.26   11.34
   4   0 -11  185.79   12.27
  -4   0  11  195.08   11.98
  -4   0 -11  203.00   12.08
   4   0  11  213.91   13.23
   4   0 -12  628.78   22.08
   4   0 -12  630.14   23.21
  -4   0  12  639.48   22.25
  -4   0 -12  613.65   21.76
   4   0  12  604.15   21.85
   4   0  12  635.94   23.38
   4   0 -13   20.00    4.25
   4   0 -13   19.90    4.40
  -4   0 -13   18.93    4.12
  -4   0  13   20.02    4.24
   4   0  13   22.62    4.94
   4   0  13   24.27    4.96
   4   0 -14  884.58   27.11
   4   0  14  870.89   27.17
   4   0  14  917.01   28.45
   4   0 -15   18.92    4.38
   4   0  15   15.57    4.34
   4   0  15   11.19    3.74
   4   0 -16 1619.23   36.12
   4   0  16 1602.52   35.72
   4   0 -17  661.96   21.53
   4   0 -17  653.25   22.18
   4   0  17  690.21   22.49
   4   0 -18    0.27    1.57
   4   0 -18    6.57    3.03
   4   0  18    8.84    2.68
   4   0  19    2.87    1.88
   4   0  20   92.61    6.46
   4   0  21  412.83   11.20
   4  -1  21  189.86    7.50
   4  -1  20   82.86    6.05
   4  -1  19  550.73   17.29
   4  -1  18   12.65    3.47
   4   1 -17  183.34   10.82
   4   1 -17  219.07   12.85
   4  -1  17  214.36   12.64
   4   1 -16   53.05    6.54
   4   1 -16   43.98    6.25
   4  -1  16   49.43    6.54
   4   1 -15   16.62    4.23
   4   1 -15   14.89    3.97
   4  -1  15   14.33    3.98
   4   1 -14  291.60   15.72
   4  -1  14  308.80   16.25
   4   1 -13  118.02    9.94
   4   1 -13  124.87   10.92
  -4   1  13  114.03    9.62
  -4  -1 -13  116.35    9.94
   4  -1  13  124.03   10.22
   4   1 -12  591.82   21.68
   4   1 -12  645.77   24.04
  -4   1  12  633.11   21.87
   4  -1  12  635.39   20.79
  -4  -1 -12  602.12   21.76
   4  -1  12  622.73   22.39
   4  -1  12  640.22   23.52
   4   1 -11  261.66   13.99
   4   1 -11  272.32   15.05
  -4   1  11  258.68   13.65
   4  -1  11  262.31   12.91
  -4  -1 -11  298.09   14.74
   4  -1  11  289.18   14.64
   4  -1  11  270.90   14.95
   4   1 -10 1726.35   36.37
  -4   1  10 1698.75   33.77
   4  -1  10 1882.96   33.51
  -4  -1 -10 1836.27   34.23
   4   1  -9   52.95    6.07
  -4   1   9   54.38    5.95
   4  -1   9   70.79    6.41
  -4  -1  -9   57.40    5.79
   4   1  -8   30.84    4.54
  -4   1   8   30.65    4.34
   4  -1   8   29.67    4.05
  -4  -1  -8   32.81    4.23
   4   1  -7  177.06   10.16
  -4   1   7  203.79   10.44
   4  -1   7  179.28    9.39
  -4  -1  -7  195.78    9.34
   4   1  -6  216.45   10.78
  -4   1   6  227.53   10.42
   4  -1   6  211.74    9.92
  -4  -1  -6  217.90    9.19
   4   1  -5  912.21   21.07
  -4  -1  -5  899.02   17.34
   4  -1   5  949.18   20.29
   4   1  -4 3935.69   42.10
  -4  -1  -4 3919.73   33.06
   4  -1   4 3864.93   39.58
   4  -1   3  142.91    6.57
   4   1  -3  133.70    7.61
  -4  -1  -3  133.64    5.64
  -4   1   3  148.05    7.35
   4  -1   3  150.41    7.73
   4  -1   2 2237.08   25.44
   4   1  -2 2259.83   30.38
  -4  -1  -2 2309.25   21.15
  -4   1   2 2286.30   27.26
   4  -1   1  784.16   14.94
   4   1  -1  775.80   17.40
  -4   1   1  803.07   15.35
  -4  -1  -1  762.19   11.21
   4  -1   1  763.31   16.81
   4  -1   0 1101.33   17.96
   4   1   0 1127.77   20.35
  -4   1   0 1150.89   17.74
   4   1   0 1129.30   19.54
   4  -1   0 1136.06   20.56
   4  -1  -1  768.71   15.38
  -4  -1   1  741.02   16.98
  -4   1  -1  765.41   13.96
   4   1   1  779.22   15.77
   4  -1  -1  785.78   17.32
  -4   1  -2 2270.90   25.54
   4  -1  -2 2324.68   27.79
  -4   1  -2 2324.85   23.23
  -4  -1   2 2218.16   30.11
   4  -1  -2 2373.94   30.56
   4   1   2 2275.30   26.91
   4   1   3  153.08    7.57
  -4   1  -3  140.54    6.55
   4  -1  -3  129.97    6.94
  -4  -1   3  144.67    7.97
   4   1   3  153.99    7.06
  -4   1  -3  155.08    5.47
   4   1   4 3902.73   39.00
  -4   1  -4 3977.49   35.54
   4  -1  -4 3886.47   39.00
   4   1   4 3913.62   35.49
   4   1   5  864.47   18.94
   4  -1  -5  868.71   19.53
  -4   1  -5  927.28   17.82
  -4  -1   5  974.20   22.02
   4   1   5  941.53   17.90
   4  -1  -6  214.31   10.08
  -4   1  -6  198.38    8.65
  -4  -1   6  213.88   10.69
   4   1   6  220.35    8.85
   4  -1  -7  187.08    9.89
  -4   1  -7  182.35    8.70
  -4  -1   7  169.84   10.00
   4   1   7  190.22    8.38
  -4   1  -8   26.41    3.57
   4  -1  -8   19.08    3.58
  -4  -1   8   30.71    4.68
   4   1   8   32.35    3.61
  -4   1  -9   58.44    5.43
   4  -1  -9   49.97    5.75
  -4  -1   9   64.49    6.70
   4  -1 -10 1819.58   35.92
  -4  -1  10 1800.01   35.97
   4  -1 -11  245.72   13.28
   4  -1 -11  271.43   14.43
  -4  -1  11  227.56   13.31
   4   1  11  274.45   15.21
   4  -1 -12  613.45   21.65
   4  -1 -12  610.63   22.68
  -4  -1  12  642.62   22.57
   4   1  12  688.37   24.54
   4  -1 -13  102.62    9.18
   4  -1 -13   95.79    9.23
  -4  -1  13  120.12    9.98
  -4   1 -13  114.93    9.87
   4   1  13  101.86    9.69
   4  -1 -14  297.79   15.81
   4   1  14  302.13   16.61
   4  -1 -15   14.18    3.81
   4   1  15   17.75    4.40
   4   1  15   14.41    4.05
   4  -1 -16   46.85    6.37
   4   1  16   42.38    6.07
   4   1  16   42.13    6.09
   4  -1 -17  217.38   12.86
   4   1  17  207.04   12.34
   4  -1 -18    8.74    2.66
   4  -1 -18    9.01    3.04
   4   1  18   10.69    3.17
   4  -1 -19  556.34   15.79
   4  -1 -19  537.69   17.07
   4   1  19  563.43   17.37
   4   1  20   96.68    6.51
   4   1  21  186.22    7.43
   4  -2  21  148.25    6.35
   4  -2  20  179.17    8.59
   4  -2  19  668.11   18.56
   4  -2  18  102.51    8.16
   4  -2  17  621.53   21.27
   4   2 -16 1105.06   27.03
   4  -2  16 1086.35   29.10
   4   2 -15  387.18   17.12
   4   2 -15  378.60   17.93
   4  -2  15  403.81   18.42
   4   2 -14  248.72   14.26
   4   2 -14  246.15   14.71
   4  -2  14  240.79   14.30
   4   2 -13 1142.19   31.07
   4   2 -13 1163.52   31.20
   4   2 -13 1083.51   32.46
  -4  -2 -13 1140.80   31.19
  -4   2  13 1203.50   30.62
   4  -2  13 1111.32   29.67
   4  -2  13 1219.46   31.72
   4   2 -12  434.30   18.73
   4   2 -12  437.93   19.19
   4   2 -12  422.33   19.79
  -4  -2 -12  423.74   18.48
  -4   2  12  452.66   18.37
   4  -2  12  429.08   17.97
   4  -2  12  447.49   18.87
   4   2 -11 1389.19   32.78
   4   2 -11 1355.68   33.59
   4   2 -11 1460.01   35.38
  -4  -2 -11 1465.10   32.71
  -4   2  11 1476.30   32.01
   4  -2  11 1400.90   31.78
   4  -2  11 1396.88   32.29
   4   2 -10  138.98   10.46
  -4  -2 -10  141.13    9.70
  -4   2  10  145.12    9.70
   4  -2  10  172.61   10.84
   4   2  -9 1267.43   30.30
  -4  -2  -9 1317.30   28.12
  -4   2   9 1336.19   28.02
   4  -2   9 1353.54   29.26
   4   2  -8   10.57    2.71
   4  -2   8   13.61    3.02
  -4  -2  -8   16.80    3.25
  -4   2   8   16.12    3.18
   4   2  -7  324.39   14.02
  -4  -2  -7  317.10   12.29
  -4   2   7  331.08   12.73
   4  -2   7  329.09   13.57
   4   2  -6   11.88    2.70
   4  -2   6    9.53    2.48
  -4  -2  -6   10.20    2.24
  -4   2   6   13.43    2.67
   4   2  -5 1351.65   26.58
  -4   2   5 1330.62   23.15
   4  -2   5 1325.29   25.50
   4   2  -4  250.40   11.10
  -4   2   4  254.35    9.59
   4  -2   4  252.00   10.77
   4   2  -3 1036.99   22.03
  -4  -2  -3 1044.08   17.38
  -4   2   3 1055.02   18.41
   4  -2   3 1070.09   21.72
   4  -2   2 1742.25   20.87
   4   2  -2 1761.72   28.05
  -4  -2  -2 1721.48   21.14
   4  -2   1 1220.08   17.27
   4   2  -1 1231.05   22.59
  -4   2   1 1251.80   17.50
  -4  -2  -1 1264.64   17.18
   4  -2   1 1216.83   22.30
   4  -2   0   30.72    2.79
   4   2   0   24.70    3.33
  -4   2   0   31.46    2.69
  -4  -2   0   30.60    2.59
   4  -2   0   31.20    3.77
   4   2   1 1272.72   22.66
   4  -2  -1 1232.77   17.91
  -4  -2   1 1261.09   15.71
  -4   2  -2 1701.81   24.86
   4   2   2 1704.08   26.38
  -4  -2   2 1738.81   28.07
   4   2   2 1690.76   22.53
   4  -2  -2 1769.05   27.09
  -4   2  -3 1053.78   19.69
   4   2   3 1069.16   20.86
   4  -2  -3 1074.07   18.63
  -4  -2   3 1055.02   22.49
   4  -2  -3 1070.86   21.62
   4   2   3 1053.21   17.38
   4  -2  -4  230.36    9.20
   4   2   4  240.30   10.12
  -4   2  -4  246.44    9.84
  -4  -2   4  232.34   10.89
   4   2   4  242.15    8.25
   4  -2  -5 1371.04   23.39
   4   2   5 1298.72   24.09
  -4  -2   5 1346.63   26.74
   4  -2  -6    8.27    1.97
  -4   2  -6   10.39    2.44
  -4  -2   6   10.11    2.95
   4  -2  -7  328.33   12.96
  -4   2  -7  313.51   12.49
  -4  -2   7  310.80   13.92
  -4   2  -8   13.42    3.02
   4  -2  -8   13.87    2.96
  -4  -2   8   13.70    3.51
   4  -2  -9 1278.09   28.38
  -4   2  -9 1357.57   28.09
  -4  -2   9 1279.29   29.82
   4  -2 -10  145.48    9.96
  -4   2 -10  148.10    9.84
  -4  -2  10  137.92   10.23
   4   2  10  142.47   10.73
   4  -2 -11 1384.41   31.26
   4  -2 -11 1371.63   32.08
  -4   2 -11 1429.66   30.96
  -4  -2  11 1483.95   34.07
   4   2  11 1408.35   34.58
   4  -2 -12  451.46   18.49
   4  -2 -12  444.65   18.90
  -4  -2  12  445.04   19.22
   4   2  12  472.07   20.25
   4  -2 -13 1201.90   30.82
  -4  -2  13 1217.42   31.98
   4   2  13 1208.19   33.07
   4  -2 -14  267.94   14.75
   4   2  14  234.27   14.60
   4  -2 -15  382.83   17.54
   4   2  15  396.60   18.54
   4  -2 -16 1058.22   28.48
   4   2  16 1055.51   28.49
   4   2  16 1057.53   29.10
   4  -2 -17  564.25   20.02
   4   2  17  572.13   19.99
   4   2  17  572.68   20.43
   4  -2 -18   91.84    7.62
   4   2  18   97.83    7.93
   4  -2 -19  621.15   16.94
   4  -2 -19  616.16   17.73
   4   2  19  645.67   18.21
   4  -2 -20  161.49    6.67
   4  -2 -20  169.92    8.14
   4   2  20  171.34    8.33
   4   2  21  136.25    6.03
   4  -3  21  196.77    6.56
   4  -3  20   16.91    2.55
   4  -3  19  279.36   11.56
   4  -3  18  333.27   14.11
   4  -3  17  631.22   20.87
   4  -3  16  356.32   16.52
   4  -3  15  414.19   18.35
   4   3 -14  731.68   23.43
   4  -3  14  742.18   25.04
   4   3 -13  709.41   23.70
   4  -3  13  672.56   23.94
   4   3 -12  525.20   20.62
   4   3 -12  518.12   22.01
  -4  -3 -12  518.44   20.51
  -4   3  12  489.23   18.96
   4  -3  12  524.85   20.86
   4  -3  12  506.61   20.49
   4   3 -11 1121.51   30.23
   4   3 -11 1105.03   31.14
  -4  -3 -11 1118.73   29.12
  -4   3  11 1075.83   27.09
   4  -3  11 1104.15   29.56
   4  -3  11 1118.24   29.46
   4   3 -10   44.36    6.16
   4   3 -10   47.95    6.42
  -4  -3 -10   50.67    6.12
  -4   3  10   40.63    5.20
   4  -3  10   46.89    5.96
   4  -3  10   42.39    5.71
   4   3  -9 1673.09   35.82
  -4  -3  -9 1686.44   33.01
  -4   3   9 1690.67   31.09
   4  -3   9 1737.30   34.99
   4   3  -8  953.11   26.09
  -4  -3  -8 1018.79   24.41
  -4   3   8  971.45   22.64
   4  -3   8 1010.30   25.98
   4   3  -7  398.43   16.25
  -4  -3  -7  429.20   14.98
  -4   3   7  414.18   14.25
   4  -3   7  419.95   16.17
   4   3  -6   62.55    6.23
  -4  -3  -6   61.48    5.44
  -4   3   6   68.17    5.41
   4  -3   6   64.30    6.16
   4   3  -5 2027.86   34.32
  -4  -3  -5 1995.99   29.29
  -4   3   5 1990.33   27.80
   4   3  -4  600.56   17.85
  -4  -3  -4  629.80   15.64
  -4   3   4  637.62   14.57
   4  -3   4  582.94   17.49
   4   3  -3  671.79   18.41
  -4  -3  -3  691.91   15.69
  -4   3   3  653.68   13.82
   4  -3   3  664.44   18.06
   4   3  -2 1523.96   27.45
  -4  -3  -2 1563.49   22.92
   4  -3   2 1570.37   27.21
   4   3  -1    7.67    2.13
   4  -3   1    2.53    1.60
  -4  -3  -1    4.07    1.52
   4   3   0  402.39   13.41
  -4  -3   0  396.90   10.77
   4  -3   0  400.45   13.41
   4  -3  -1    8.62    2.25
  -4  -3   1   12.63    2.04
  -4   3  -2 1580.42   26.33
   4   3   2 1629.38   26.85
  -4  -3   2 1636.35   21.48
  -4   3  -3  677.12   17.35
   4   3   3  666.50   17.24
  -4  -3   3  676.56   18.89
  -4  -3   3  706.16   14.23
   4  -3  -3  661.65   17.61
   4   3   4  629.27   16.96
  -4   3  -4  608.01   16.93
  -4  -3   4  600.52   18.21
   4   3   5 1935.26   30.91
  -4   3  -5 2007.15   31.50
  -4   3  -6   71.90    6.26
  -4  -3   6   65.18    6.46
  -4   3  -7  400.91   15.25
  -4  -3   7  431.89   16.91
  -4   3  -8  967.42   24.50
  -4  -3   8  997.13   26.63
  -4   3  -9 1659.92   33.42
  -4  -3   9 1665.64   35.16
  -4   3 -10   53.98    6.33
  -4  -3  10   46.00    6.14
   4  -3 -10   51.32    6.63
   4   3  10   46.47    6.47
   4  -3 -11 1064.49   27.67
  -4   3 -11 1062.24   28.55
  -4  -3  11 1135.95   30.41
   4   3  11 1185.63   31.98
   4  -3 -11 1137.45   30.79
   4  -3 -12  528.38   19.93
  -4   3 -12  500.77   20.07
  -4  -3  12  520.55   20.93
   4   3  12  508.93   21.44
   4  -3 -12  518.29   20.47
   4  -3 -13  701.94   23.36
   4   3  13  744.04   25.79
   4  -3 -14  711.97   23.73
   4   3  14  705.31   25.13
   4  -3 -15  421.80   18.10
   4   3  15  403.81   18.64
   4  -3 -16  360.93   16.15
   4   3  16  377.19   17.32
   4  -3 -17  612.38   20.00
   4   3  17  625.60   20.30
   4   3  17  613.30   20.64
   4  -3 -18  337.29   13.85
   4   3  18  348.12   14.11
   4   3  18  334.71   13.96
   4  -3 -19  279.97   11.31
   4   3  19  273.67   11.36
   4  -3 -20   16.15    2.24
   4  -3 -20   16.58    2.48
   4   3  20   18.76    2.67
   4   3  21  202.06    6.58
   4  -4  20  292.70    9.27
   4  -4  19    1.08    1.24
   4  -4  18  275.32   12.19
   4  -4  17  197.49   11.26
   4  -4  16  159.59   10.86
   4  -4  15  207.35   12.87
   4  -4  14  164.99   11.81
   4   4 -13 1078.97   28.35
   4  -4  13 1059.14   29.80
   4   4 -12 1694.88   36.76
   4  -4  12 1657.95   36.91
   4   4 -11  126.89   10.21
   4   4 -11  145.35   11.57
  -4  -4 -11  157.65   11.43
  -4   4  11  137.93    9.71
   4  -4  11  153.29   11.53
   4  -4  11  148.95   11.02
   4   4 -10   21.32    4.36
   4   4 -10   17.35    4.05
   4  -4  10   26.60    4.72
  -4  -4 -10   24.98    4.60
  -4   4  10   23.48    3.98
   4  -4  10   22.21    4.42
   4   4  -9  128.24   10.08
   4   4  -9  126.96   10.17
  -4  -4  -9  130.69    9.73
  -4   4   9  136.52    8.96
   4  -4   9  134.57   10.36
   4  -4   9  129.83    9.93
   4   4  -8 2532.42   43.72
  -4  -4  -8 2469.18   40.27
  -4   4   8 2450.32   36.16
   4  -4   8 2485.81   43.01
   4   4  -7  490.27   18.67
  -4  -4  -7  479.85   16.98
  -4   4   7  477.40   15.16
   4  -4   7  478.40   18.26
   4   4  -6 1047.39   26.50
  -4  -4  -6 1014.57   23.68
   4  -4   6 1040.54   26.35
   4   4  -5   95.75    7.79
  -4  -4  -5   93.15    6.93
   4  -4   5   85.12    7.36
   4   4  -4  705.49   20.46
  -4  -4  -4  749.08   18.93
   4  -4   4  731.97   20.80
  -4  -4  -3 1542.06   26.13
   4  -4   3 1537.99   29.46
   4   4  -2  945.20   22.42
  -4  -4  -2  918.23   19.73
   4  -4   2  975.88   22.88
   4   4  -1 2254.83   33.85
  -4  -4  -1 2265.52   30.00
   4   4   0   27.12    3.84
   4  -4   0   25.81    3.67
  -4  -4   0   31.81    3.56
   4   4   1 2336.51   34.16
  -4  -4   1 2264.95   29.54
  -4   4  -2  973.16   22.49
   4   4   2  926.84   21.53
  -4  -4   2  994.77   19.43
   4  -4  -2  924.76   21.68
   4   4   3 1540.75   27.62
  -4   4  -3 1526.07   28.40
  -4  -4   3 1544.97   30.17
   4  -4  -3 1535.05   28.11
  -4  -4   3 1521.00   24.28
   4   4   4  759.64   19.71
  -4   4  -4  732.40   20.13
  -4  -4   4  743.48   21.39
   4   4   5  101.05    7.44
  -4   4  -5   91.01    7.44
  -4  -4   5   92.26    7.83
  -4   4  -6 1014.84   25.01
  -4  -4   6 1039.20   26.60
  -4   4  -7  463.08   17.55
  -4  -4   7  480.85   18.72
  -4   4  -8 2407.63   41.41
  -4  -4   8 2486.22   43.31
  -4   4  -9  128.26    9.93
  -4  -4   9  134.92   10.48
   4   4   9  134.80   10.42
   4  -4 -10   20.63    4.67
  -4   4 -10   23.55    4.60
  -4  -4  10   21.95    4.55
   4   4  10   25.62    4.95
  -4   4 -11  133.06   10.61
  -4  -4  11  124.24   10.46
   4  -4 -11  159.31   12.17
   4   4  11  159.64   12.17
   4  -4 -12 1652.44   35.29
   4  -4 -12 1682.45   38.25
   4   4  12 1706.19   39.05
   4  -4 -13  978.57   27.53
   4   4  13 1011.79   30.34
   4  -4 -14  158.26   11.14
   4   4  14  167.03   12.22
   4  -4 -15  227.63   12.90
   4   4  15  200.73   12.88
   4  -4 -16  119.78    8.98
   4   4  16  143.64   10.44
   4  -4 -17  204.65   11.00
   4   4  17  193.80   11.22
   4  -4 -18  280.60   11.71
   4   4  18  269.36   11.79
   4   4  18  275.72   12.10
   4  -4 -19    0.25    1.17
   4   4  19    1.89    1.64
   4   4  20  303.41    9.26
   4  -5  19   19.53    2.77
   4  -5  18   14.21    2.92
   4  -5  17   78.48    6.72
   4  -5  16   27.55    4.49
   4  -5  15  527.48   19.61
   4  -5  14  124.54    9.99
   4  -5  13  237.64   13.90
   4   5 -12  258.36   13.81
   4  -5  12  254.31   14.59
   4   5 -11 2094.47   39.97
   4  -5  11 2034.45   41.00
   4   5 -10 2340.08   43.16
   4   5 -10 2224.87   44.56
  -4  -5 -10 2259.12   43.33
   4  -5  10 2144.16   43.95
   4  -5  10 2266.69   42.99
   4   5  -9  185.56   12.19
   4   5  -9  171.89   12.13
  -4  -5  -9  168.93   11.75
   4  -5   9  181.56   12.58
   4  -5   9  164.63   11.57
   4   5  -8 1269.69   31.57
   4   5  -8 1265.39   31.72
  -4  -5  -8 1232.44   30.19
   4  -5   8 1287.32   32.48
   4  -5   8 1170.04   29.96
   4   5  -7 1867.62   37.79
   4   5  -7 1972.47   38.67
  -4  -5  -7 1916.42   36.71
   4  -5   7 1873.63   38.06
   4  -5   7 1990.63   38.05
   4   5  -6  365.98   16.21
  -4  -5  -6  383.30   15.80
   4  -5   6  383.13   16.81
   4   5  -5  372.09   15.82
  -4  -5  -5  318.75   14.05
   4  -5   5  339.23   15.33
   4   5  -4  308.99   14.03
  -4  -5  -4  314.55   13.54
   4  -5   4  295.38   14.08
   4   5  -3   53.57    5.84
  -4  -5  -3   57.84    5.67
   4  -5   3   58.65    6.17
   4   5  -2  782.64   21.40
  -4  -5  -2  737.95   19.62
   4  -5   2  730.89   21.27
   4   5  -1   32.94    4.37
  -4  -5  -1   30.11    3.99
   4  -5   1   31.46    4.39
   4   5   0  145.33    8.97
   4  -5   0  150.91    9.32
  -4  -5   0  151.22    8.61
  -4   5  -1   30.86    4.49
   4   5   1   30.89    4.20
   4  -5  -1   30.82    4.29
  -4  -5   1   30.24    4.01
  -4   5  -2  738.17   21.23
   4   5   2  741.96   20.03
  -4  -5   2  752.30   19.25
   4  -5  -2  766.43   20.94
   4   5   3   49.66    5.32
  -4   5  -3   58.44    6.19
  -4  -5   3   49.58    5.91
  -4  -5   3   54.68    5.35
   4  -5  -3   47.91    5.31
   4   5   4  324.54   13.42
  -4   5  -4  286.36   13.71
  -4  -5   4  302.43   14.70
  -4   5  -5  341.45   15.13
  -4  -5   5  341.05   15.85
  -4   5  -6  359.58   16.04
  -4  -5   6  376.70   16.89
  -4   5  -7 1943.82   38.01
   4   5   7 1986.00   35.29
  -4  -5   7 1998.62   39.79
   4   5   7 1934.06   38.18
   4   5   8 1206.24   27.59
  -4   5  -8 1229.14   31.19
  -4  -5   8 1308.96   32.77
   4   5   8 1223.56   31.26
   4   5   9  168.83   10.45
  -4   5  -9  178.16   12.22
  -4  -5   9  186.96   12.59
   4   5   9  180.88   12.39
   4   5  10 2134.76   37.11
  -4   5 -10 2194.69   43.45
  -4  -5  10 2093.66   42.48
   4   5  10 2193.83   43.66
   4  -5 -11 1969.23   43.16
   4   5  11 1974.54   41.98
   4  -5 -12  250.75   13.61
   4  -5 -12  255.08   15.36
   4   5  12  262.99   15.47
   4  -5 -13  228.08   12.93
   4  -5 -13  240.10   14.33
   4   5  13  250.01   14.96
   4  -5 -14  119.06    9.26
   4   5  14  122.36   10.40
   4  -5 -14  120.57    9.63
   4  -5 -15  486.08   17.79
   4   5  15  534.66   20.38
   4  -5 -16   28.85    4.29
   4   5  16   29.90    4.98
   4  -5 -17   71.24    6.05
   4   5  17   68.44    6.36
   4  -5 -18   16.90    2.70
   4   5  18   17.65    3.16
   4   5  18   18.75    3.02
   4  -5 -19   14.90    2.04
   4   5  19   22.38    2.85
   4  -6  19   74.98    4.11
   4  -6  18   50.47    4.34
   4  -6  17  177.43    9.22
   4  -6  16  410.00   15.16
   4  -6  15  515.61   18.31
   4  -6  14   33.09    5.17
   4  -6  13  266.03   14.44
   4  -6  12  498.56   20.15
  -4  -6 -11 1602.02   32.51
   4  -6  11 1566.49   36.02
   4   6 -10  220.91   12.80
  -4  -6 -10  208.91   11.92
   4  -6  10  194.72   12.88
   4   6  -9  764.16   24.56
  -4  -6  -9  799.04   22.96
   4  -6   9  744.62   24.76
  -4  -6  -8  203.66   11.62
   4   6  -8  190.59   12.45
   4   6  -8  206.25   12.75
  -4  -6  -8  223.90   13.76
   4  -6   8  197.60   13.30
   4  -6   8  213.71   13.24
  -4  -6  -7  124.22    8.94
   4   6  -7  113.15    9.51
   4   6  -7  114.43    9.58
  -4  -6  -7  118.04    9.82
   4  -6   7  125.53   10.44
   4  -6   7  116.33    9.61
  -4  -6  -6  480.60   17.35
   4   6  -6  463.08   18.55
   4   6  -6  469.51   19.11
  -4  -6  -6  478.87   19.11
   4  -6   6  465.40   19.46
   4  -6   6  462.66   18.80
  -4  -6  -5   91.94    7.62
   4   6  -5   78.30    7.41
   4   6  -5   78.78    7.86
  -4  -6  -5   83.16    7.82
   4  -6   5   89.15    8.41
   4  -6   5   91.12    8.25
   4   6  -4  524.48   18.76
   4   6  -4  543.99   20.04
  -4  -6  -4  512.01   18.69
   4  -6   4  496.67   19.08
   4   6  -3  488.82   17.85
   4   6  -3  512.15   19.19
  -4  -6  -3  480.16   17.75
   4  -6   3  502.34   18.85
   4   6  -2   78.45    7.54
   4   6  -2   68.47    6.57
  -4  -6  -2   73.54    6.89
   4  -6   2   73.39    7.11
   4   6  -1  205.38   11.32
   4  -6   1  229.98   12.21
  -4  -6  -1  211.17   11.52
  -4   6   0  192.94   11.89
   4   6   0  206.94   11.13
   4  -6   0  191.93   11.15
  -4  -6   0  189.29   10.88
  -4   6  -1  224.57   12.67
   4   6   1  223.66   11.49
  -4  -6   1  213.49   11.49
   4  -6  -1  209.45   11.61
   4   6   2   70.52    7.06
   4   6   2   75.26    6.70
  -4   6  -2   80.55    7.72
  -4  -6   2   65.94    6.46
   4  -6  -2   68.99    6.63
   4   6   3  520.30   17.63
  -4   6  -3  510.17   19.33
   4   6   3  519.40   18.92
  -4  -6   3  510.25   19.74
  -4  -6   3  508.16   17.90
   4  -6  -3  496.24   17.77
  -4   6  -4  478.30   19.06
   4   6   4  532.85   19.25
  -4  -6   4  520.07   20.19
  -4   6  -5   91.01    8.44
   4   6   5   87.75    7.86
  -4  -6   5   74.50    7.92
   4   6   5   91.93    8.23
   4   6   6  483.62   18.40
  -4   6  -6  455.48   19.17
  -4  -6   6  471.67   19.83
   4   6   6  494.26   19.25
   4   6   7  123.79    9.37
  -4   6  -7  129.69   10.50
  -4  -6   7  113.59    9.88
   4   6   7  115.36    9.64
   4   6   8  208.77   12.02
  -4   6  -8  205.20   13.41
  -4  -6   8  202.76   13.28
   4   6   8  203.72   13.12
   4   6   9  736.36   22.39
  -4  -6   9  736.94   25.31
   4   6   9  743.46   25.23
   4   6  10  198.53   11.58
   4   6  10  192.24   13.01
   4   6  11 1514.79   31.27
   4   6  11 1601.22   37.33
   4   6  12  453.72   19.68
   4  -6 -12  489.60   21.17
   4  -6 -13  273.48   13.43
   4  -6 -13  262.39   14.94
   4   6  13  258.41   14.66
   4  -6 -14   28.11    4.49
   4  -6 -14   17.65    3.54
   4   6  14   21.96    4.57
   4  -6 -15  503.86   16.55
   4  -6 -15  490.98   16.68
   4   6  15  509.46   18.73
   4  -6 -16  410.47   13.80
   4   6  16  400.37   15.25
   4  -6 -17  163.75    7.71
   4   6  17  172.28    9.01
   4   6  18   51.12    4.23
   4   6  18   41.38    3.93
   4   6  19   84.09    4.22
   4   7 -17  228.74    7.30
   4  -7  17  257.61    9.40
   4  -7  16  268.64   10.96
   4  -7  15  241.32   11.38
   4  -7  14   65.27    6.54
  -4  -7 -13  228.16   11.01
   4  -7  13  244.05   12.92
  -4  -7 -12   35.06    4.77
   4  -7  12   25.50    4.65
  -4  -7 -11   12.76    3.23
   4  -7  11   14.29    3.85
  -4  -7 -10  307.71   14.50
   4  -7  10  327.45   16.30
   4   7  -9  729.70   22.73
  -4  -7  -9  692.21   21.81
   4  -7   9  655.48   23.21
   4   7  -8  238.65   13.35
  -4  -7  -8  214.36   12.21
   4  -7   8  215.46   13.41
   4   7  -7   40.22    5.74
  -4  -7  -7   22.78    4.10
   4  -7   7   31.70    5.33
  -4  -7  -6  348.23   15.52
   4   7  -6  369.97   16.90
  -4  -7  -6  372.97   17.80
   4  -7   6  359.49   17.52
   4  -7   6  367.15   17.19
  -4  -7  -5  395.92   16.37
   4   7  -5  399.66   17.50
  -4  -7  -5  385.72   17.99
   4  -7   5  400.26   18.13
   4  -7   5  395.69   17.51
  -4  -7  -4  612.50   20.15
   4   7  -4  591.44   20.20
   4   7  -4  604.14   21.55
  -4  -7  -4  584.02   21.64
   4  -7   4  573.17   21.45
   4  -7   4  597.82   21.12
  -4  -7  -3   79.21    7.46
   4  -7   3   73.06    7.30
   4  -7   3   82.61    7.91
  -4  -7  -3   80.55    8.04
   4   7  -3   98.92    8.13
   4   7  -3   82.09    8.01
  -4  -7  -2   33.13    4.91
   4  -7   2   34.76    4.86
   4  -7   2   44.50    5.80
  -4  -7  -2   36.47    5.41
   4   7  -2   33.43    4.71
   4   7  -2   38.37    5.56
   4  -7   1   92.44    8.18
  -4  -7  -1   88.77    8.20
  -4   7   1   87.60    8.56
   4   7  -1   87.21    7.52
   4   7  -1   85.31    8.08
  -4  -7   0 1205.43   30.11
   4  -7   0 1233.16   29.37
  -4   7   0 1231.63   31.45
   4   7   0 1265.47   28.19
   4   7   0 1283.24   31.22
   4   7   1   92.68    7.45
   4   7   1   95.38    7.71
  -4   7  -1  102.13    9.23
   4   7   1   98.09    8.73
  -4  -7   1   83.81    7.95
   4   7   2   31.20    4.58
  -4   7  -2   36.42    5.75
   4   7   2   34.73    5.42
  -4  -7   2   44.93    6.33
  -4  -7   2   39.46    5.70
  -4   7  -3   80.07    8.36
   4   7   3   97.99    8.70
  -4  -7   3  100.87    9.41
  -4  -7   3   85.70    8.35
  -4   7  -4  614.06   22.84
   4   7   4  628.84   21.89
  -4  -7   4  602.25   22.86
  -4   7  -5  402.21   18.69
   4   7   5  413.77   17.64
  -4  -7   5  397.11   18.65
   4   7   5  406.06   17.32
   4   7   6  367.85   16.72
  -4   7  -6  331.17   17.14
  -4  -7   6  355.76   17.67
   4   7   6  336.45   16.24
   4   7   7   25.18    4.47
   4   7   7   27.95    5.16
   4   7   8  212.16   12.58
   4   7   8  202.06   12.98
   4   7   9  670.02   21.65
   4   7   9  669.60   23.54
   4   7  10  308.04   14.45
   4   7  10  313.62   16.17
   4   7  11   10.54    3.50
   4  -7 -12   29.49    5.41
   4   7  12   31.48    5.39
   4  -7 -13  222.65   13.11
   4   7  13  237.98   13.08
   4   7  14   59.03    6.32
   4  -7 -14   52.59    5.94
   4  -7 -15  224.85   10.55
   4   7  15  249.90   11.79
   4   7  16  254.65   10.82
   4   7  17  250.81    9.32
   4  -8  16  237.89    8.44
   4  -8  15   99.24    6.37
   4  -8  14   71.36    5.98
  -4  -8 -13  151.15    8.16
   4  -8  13  144.29    9.14
  -4  -8 -12   94.80    7.16
   4  -8  12   97.14    8.03
  -4  -8 -11   -0.53    1.74
   4  -8  11    1.62    2.01
  -4  -8 -10   97.11    7.99
   4  -8  10  103.48    8.96
  -4  -8  -9   89.46    7.83
  -4   8   9  102.07    7.87
   4  -8   9   98.62    8.90
   4   8  -8  312.13   14.35
  -4  -8  -8  276.17   13.89
   4  -8   8  293.04   15.31
   4   8  -7  210.87   12.10
  -4  -8  -7  190.70   11.71
   4  -8   7  204.23   12.91
   4   8  -6  169.67   11.02
  -4  -8  -6  162.32   10.83
   4  -8   6  180.71   12.07
  -4  -8  -5  106.17    8.90
   4  -8   5  116.17    9.74
   4   8  -5   93.55    8.42
  -4  -8  -4  154.17   10.66
   4  -8   4  178.25   11.93
   4   8  -4  148.89   10.62
  -4  -8  -3 1647.17   34.33
   4   8  -3 1594.88   34.78
  -4  -8  -2  508.61   19.44
   4  -8   2  485.75   18.92
   4   8  -2  524.69   20.01
  -4  -8  -1  190.04   11.98
   4  -8   1  191.68   11.76
   4   8  -1  222.01   13.02
   4   8   0   76.85    7.86
   4   8   0   74.04    6.69
   4   8   1  194.53   12.36
   4   8   2  522.51   20.14
   4   8   3 1677.48   36.06
   4   8   4  159.57   11.23
   4   8   5  104.24    9.24
   4   8   5  105.51    8.82
   4   8   6  161.96   11.24
   4   8   6  174.33   11.43
   4   8   7  200.31   12.24
   4   8   7  198.12   12.29
   4   8   8  292.99   14.54
   4   8   8  274.18   14.54
   4   8   9   98.27    8.28
   4   8   9   96.79    8.76
   4   8  10   92.54    7.81
   4   8  10   86.89    8.18
   4  -8 -11    6.88    3.64
   4   8  11    1.23    2.33
   4  -8 -12  104.24    9.04
   4   8  12  103.97    8.31
   4   8  13  145.57    9.20
   4  -8 -13  148.53    9.91
   4  -8 -14   60.40    5.75
   4   8  14   73.50    6.25
   4   8  15   97.62    6.40
   4  -8 -15   72.29    5.15
   4   8  16  234.54    8.49
   4   9 -15  455.28    9.74
   4  -9  15  452.31   10.12
   4  -9  14  165.09    7.36
  -4  -9 -13  139.62    6.45
   4  -9  13  136.22    7.56
  -4  -9 -12   94.26    6.12
   4  -9  12   94.17    6.86
  -4  -9 -11  172.27    9.03
   4  -9  11  167.29    9.67
  -4  -9 -10  131.93    8.48
   4  -9  10  125.13    8.77
  -4   9  10  131.42    7.69
  -4  -9  -9  271.66   12.73
   4  -9   9  276.06   13.42
  -4   9   9  286.07   12.34
  -4  -9  -8    5.28    2.40
   4  -9   8    2.60    2.09
  -4  -9  -7   38.75    5.29
   4  -9   7   43.71    5.96
   4   9  -7   35.13    4.65
  -4  -9  -6  324.98   14.96
   4  -9   6  329.24   15.60
   4   9  -6  345.35   14.67
  -4  -9  -5  291.68   14.46
   4  -9   5  301.27   15.12
   4   9  -5  316.67   14.32
  -4  -9  -4  430.24   17.59
   4  -9   4  426.80   17.92
   4   9  -4  421.18   17.02
  -4  -9  -3  823.58   24.45
   4  -9   3  845.98   24.84
   4   9  -3  823.67   23.96
   4   9  -2  377.87   15.01
  -4  -9  -2  392.25   17.02
   4  -9   2  384.94   16.74
   4   9  -2  357.31   15.92
  -4  -9  -1  732.86   23.47
   4  -9   1  800.18   23.70
   4   9  -1  815.37   24.24
  -4  -9   0  342.71   16.25
   4  -9   0  356.55   15.53
   4   9   0  340.75   15.78
  -4  -9   1  789.69   24.69
   4  -9  -1  785.88   22.62
   4   9   1  785.20   24.04
   4   9   2  395.68   17.20
   4   9   3  841.62   24.90
   4   9   4  441.21   17.94
   4   9   5  283.92   14.40
   4   9   5  291.86   13.70
   4   9   6  341.28   15.50
   4   9   6  316.69   14.47
   4   9   7   41.93    5.64
   4   9   7   36.02    4.98
   4   9   8    2.08    2.02
   4   9   8    2.48    1.95
   4   9   9  266.05   12.99
   4   9  10  131.44    8.91
   4  -9 -10  134.09   10.43
   4  -9 -11  163.74   10.74
   4   9  11  180.80    9.98
   4   9  12   84.72    6.51
   4  -9 -12   87.64    7.31
   4   9  13  134.34    7.47
   4  -9 -13  131.32    7.91
   4  -9 -14  127.13    6.58
   4   9  14  161.67    7.31
   4   9  15  417.81    9.86
   4  10 -13   30.30    2.57
   4  10 -12  126.68    6.00
   4 -10  12  125.11    6.20
  -4 -10 -11   53.44    4.17
   4 -10  11   52.66    4.54
  -4 -10 -10  219.75    9.26
   4 -10  10  234.30   10.13
  -4 -10  -9  320.39   12.12
   4 -10   9  307.10   12.29
  -4  10   9  302.26   11.00
  -4 -10  -8   51.17    5.32
   4 -10   8   46.63    5.13
  -4  10   8   54.21    5.30
  -4 -10  -7   88.04    7.21
   4 -10   7   86.84    7.17
  -4 -10  -6  231.43   11.78
   4 -10   6  262.35   12.69
  -4 -10  -5  118.39    8.69
   4  10  -5  123.00    7.90
   4 -10   5  120.35    8.81
   4  10  -5  130.93    8.07
   4  10  -4   41.14    4.64
  -4 -10  -4   28.95    4.49
   4  10  -4   43.02    4.95
   4 -10   4   42.95    5.43
   4  10  -3   12.89    3.09
   4  10  -3    8.61    2.22
  -4 -10  -3   12.34    3.38
   4 -10   3   11.54    2.92
   4  10  -2   19.27    3.76
  -4 -10  -2   19.25    3.94
   4 -10   2   17.25    3.48
   4  10  -1  304.64   13.79
  -4 -10  -1  298.13   14.28
   4 -10   1  301.02   13.58
   4  10   0   15.23    3.56
  -4 -10   0   16.51    3.88
  -4 -10   1  302.83   14.59
   4  10   1  311.62   14.09
   4  10   2   19.09    3.99
  -4 -10   2   14.47    3.66
   4 -10  -2   10.19    3.16
   4  10   3   14.21    3.37
   4 -10  -3    9.53    3.34
  -4 -10   4   51.07    6.07
   4  10   4   50.52    5.95
   4  10   5  117.14    8.55
   4  10   6  256.03   12.38
   4  10   6  242.19   10.99
   4  10   7   94.00    7.29
   4  10   7   77.03    6.24
   4 -10  -7   85.90    8.27
   4  10   8   43.43    4.70
   4 -10  -8   47.22    6.07
   4 -10  -9  291.85   13.84
   4  10   9  294.24   11.45
   4  10  10  221.95    9.53
   4 -10 -10  233.41   11.63
   4  10  11   50.93    4.31
   4 -10 -11   52.72    5.21
   4 -10 -12   93.23    6.10
   4  10  12  115.63    5.78
   4 -11  10   59.60    3.70
  -4 -11  -9  137.66    6.14
   4  11  -9  129.39    5.33
   4 -11   9  143.80    6.44
  -4 -11  -8  100.82    5.93
   4  11  -8  102.68    5.11
   4 -11   8  100.75    5.89
  -4  11   8   91.48    5.26
   4  11  -7  326.58    9.46
  -4 -11  -7  333.00   11.49
   4 -11   7  319.69   11.03
  -4  11   7  336.55   11.21
   4  11  -6   94.60    5.16
  -4 -11  -6  100.62    6.76
   4 -11   6   97.70    6.43
  -4  11   6  107.29    6.90
  -4 -11  -5  114.74    7.49
   4 -11   5  118.18    7.21
  -4 -11  -4   73.45    6.20
   4 -11   4   71.56    5.77
   4  11  -3   82.51    5.81
  -4 -11  -3   82.24    6.67
   4  11  -2   15.67    2.90
  -4 -11  -2    9.54    2.64
   4  11  -1   19.03    3.04
  -4 -11  -1   24.44    3.91
   4  11   0  184.75    9.41
  -4 -11   0  202.70   10.61
  -4 -11   1   20.67    3.66
   4  11   1   28.87    4.02
   4  11   2   11.20    2.75
  -4 -11   2   10.02    2.70
   4  11   3   82.51    6.37
  -4 -11   3   80.68    6.64
   4  11   4   75.38    6.06
  -4 -11   4   77.47    6.39
  -4 -11   5  115.29    7.46
   4 -11  -5   81.07    6.70
  -4 -11   6   95.69    6.62
   4 -11  -6   76.89    6.50
  -4 -11   7  320.05   11.40
   4 -11  -7  272.15   11.95
  -4 -11   8  100.61    6.12
   4 -11  -8   63.80    5.64
  -4 -11   9  136.85    6.57
   4 -11  -9   87.02    5.90
  -4 -11  10   61.10    3.95
   4 -11 -10   28.15    3.14
  -4 -12  -5   34.69    3.16
  -4  12   5   29.67    2.95
  -4 -12  -4   19.31    2.57
  -4  12   4   16.74    2.48
  -4 -12  -3   84.83    5.36
  -4  12   3   80.72    5.31
  -4 -12  -2   45.36    4.09
  -4 -12  -1   82.99    5.55
  -4 -12   0  166.01    7.76
  -4 -12   1   76.42    5.31
  -4 -12   2   46.97    4.16
  -4 -12   3   94.14    5.61
  -4 -12   4   22.04    2.72
  -4 -12   5   32.86    3.11
  -4 -12   6   42.38    3.26
   5   0   0    0.36    1.16
   5   0   0    1.57    1.67
  -5   0   0    0.36    1.20
   5   0   1 2905.07   35.50
   5   0  -1 2922.17   36.48
  -5   0  -1 2835.75   34.19
  -5   0   1 2974.91   36.35
   5   0   1 2814.22   36.48
   5   0   2  990.47   20.65
   5   0  -2  982.65   21.61
  -5   0  -2 1036.96   20.42
  -5   0   2  976.94   21.53
   5   0   2  957.25   21.16
   5   0   3  153.02    8.15
   5   0  -3  127.71    8.03
  -5   0   3  137.14    8.45
   5   0   3  144.93    8.33
   5   0  -4   48.42    5.18
   5   0   4   49.98    4.89
  -5   0   4   52.80    5.52
   5   0   4   47.68    4.91
   5   0  -5  372.58   14.71
  -5   0   5  366.82   14.53
   5   0   5  371.62   13.63
   5   0  -6  881.35   23.20
  -5   0   6  896.47   23.53
   5   0   6  837.95   20.87
   5   0  -7   51.70    5.95
  -5   0   7   54.54    6.15
   5   0   7   59.14    5.73
   5   0  -8  768.52   23.29
  -5   0   8  802.73   23.91
   5   0   8  736.82   20.59
   5   0   9  103.60    8.35
   5   0  -9  120.84    9.61
  -5   0   9  116.79    9.43
  -5   0  -9  105.03    8.24
   5   0   9  100.50    9.22
   5   0  -9  121.59    9.68
   5   0  10  105.22    8.51
   5   0 -10   94.03    8.86
  -5   0  10   90.25    8.49
  -5   0 -10  105.05    8.74
   5   0  10   89.48    8.03
   5   0  10   85.77    8.94
   5   0  11   17.29    3.77
   5   0 -11   17.97    4.04
  -5   0 -11   20.27    4.25
  -5   0  11   22.06    4.43
   5   0  11   15.89    4.34
   5   0  11   14.80    3.73
   5   0 -12  947.50   26.46
   5   0  12 1008.29   28.06
   5   0  12 1041.08   31.03
   5   0 -13  438.59   18.16
   5   0  13  459.96   19.15
   5   0 -14  527.73   19.85
   5   0  14  512.99   20.21
   5   0 -15    9.91    3.56
   5   0 -15    7.60    2.83
   5   0  15    3.37    2.60
   5   0 -16   -0.08    2.38
   5   0 -16    5.54    2.42
   5   0  16    4.34    2.44
   5   0 -17   35.35    4.91
   5   0  17   33.12    4.81
   5   0 -18  568.94   16.56
   5   0  18  576.10   17.31
   5   0 -19   68.63    4.64
   5   0  19   68.10    5.37
   5   0  20   78.90    4.81
   5  -1  20  342.29    9.78
   5  -1  19  275.67   10.55
   5   1 -18  176.40    8.67
   5  -1  18  171.12    9.52
   5   1 -17   20.27    3.75
   5  -1  17   18.16    3.62
   5   1 -16  121.75    9.30
   5  -1  16  136.75    9.82
   5   1 -15  423.14   18.24
   5  -1  15  417.21   17.72
   5   1 -14   82.84    8.58
   5  -1  14   82.24    8.35
   5   1 -13  232.99   14.58
   5   1 -13  235.22   13.46
   5  -1  13  238.93   13.85
   5   1 -12  195.94   13.52
   5   1 -12  192.91   12.16
   5  -1  12  206.85   12.84
   5   1 -11  301.71   14.80
   5   1 -11  275.30   16.03
  -5  -1 -11  289.61   15.15
  -5   1  11  253.87   14.19
   5  -1  11  272.98   14.51
   5  -1  10  225.13   12.76
   5   1 -10  255.68   14.74
  -5  -1 -10  254.13   13.52
  -5   1  10  263.06   14.04
   5  -1  10  223.98   12.51
   5  -1  10  209.19   12.30
   5  -1   9  351.72   15.48
  -5  -1  -9  343.27   14.86
  -5   1   9  289.46   14.31
   5  -1   9  308.70   14.20
   5   1  -9  289.25   15.24
   5  -1   8  509.36   18.23
   5   1  -8  530.55   19.89
  -5  -1  -8  560.46   17.81
  -5   1   8  537.85   18.78
   5  -1   8  551.86   18.56
   5   1  -7  466.89   18.00
  -5  -1  -7  446.99   15.00
  -5   1   7  443.40   16.61
   5  -1   7  429.96   16.07
   5   1  -6  936.63   24.69
  -5  -1  -6  974.61   20.33
  -5   1   6  908.24   22.79
   5  -1   6  915.70   23.15
   5   1  -5  935.41   23.89
  -5   1   5  897.01   21.88
   5  -1   5  926.61   22.79
   5   1  -4 1380.15   28.12
   5  -1   4 1319.01   26.66
   5  -1   3 1588.23   25.01
   5   1  -3 1622.61   29.69
  -5   1   3 1585.47   26.60
   5  -1   3 1580.81   28.73
   5  -1   2   37.02    3.85
   5   1  -2   36.73    4.54
  -5   1   2   41.26    4.25
   5  -1   2   36.88    4.48
   5  -1   1  295.07   10.76
   5   1  -1  274.64   11.79
  -5   1   1  296.46   10.61
   5  -1   1  318.78   12.74
   5  -1   0 2234.64   29.79
   5   1   0 2231.33   32.70
  -5  -1   0 2328.37   33.56
  -5   1   0 2362.30   28.84
   5  -1   0 2153.00   33.07
   5   1   1  290.23   11.85
   5  -1  -1  295.66   11.05
  -5  -1   1  285.72   12.14
   5   1   1  295.48   11.63
   5  -1  -1  302.34   12.62
  -5   1  -2   27.69    3.19
   5   1   2   39.97    4.48
   5  -1  -2   36.27    3.99
  -5  -1   2   36.58    4.58
   5   1   2   38.86    4.26
   5  -1  -3 1636.40   27.73
   5   1   3 1593.80   27.55
  -5  -1   3 1593.10   29.79
   5   1   4 1374.79   25.92
   5  -1  -4 1344.84   26.14
  -5  -1   4 1295.86   27.55
   5   1   4 1302.74   24.15
   5   1   5  916.14   21.66
   5  -1  -5  985.24   23.17
  -5  -1   5  947.13   24.19
   5   1   5  941.28   20.42
   5  -1  -6  851.66   22.31
  -5  -1   6  870.83   24.00
   5   1   6  884.86   20.18
   5  -1  -7  439.61   16.62
  -5  -1   7  472.58   18.29
   5  -1  -8  551.84   19.33
  -5  -1   8  553.24   20.41
   5   1   9  331.79   14.44
   5  -1  -9  297.50   14.89
  -5  -1   9  294.36   15.23
   5  -1  -9  311.92   16.01
   5   1  10  227.66   12.19
   5  -1 -10  216.13   13.21
  -5  -1  10  239.91   14.05
   5   1  10  237.45   14.49
   5  -1 -10  231.77   13.95
   5   1  11  281.61   13.72
   5  -1 -11  260.87   14.78
  -5  -1  11  284.60   15.61
   5   1  11  296.44   16.43
   5  -1 -11  276.33   14.80
   5   1  12  214.46   12.97
   5   1  12  208.38   13.88
   5  -1 -13  231.91   13.09
   5   1  13  238.15   13.64
   5   1  13  229.73   14.50
   5  -1 -14   85.36    7.94
   5   1  14   92.27    8.67
   5   1  14   77.81    8.61
   5  -1 -15  419.99   17.09
   5   1  15  407.19   17.50
   5   1  15  401.57   18.34
   5  -1 -16  111.19    8.54
   5   1  16  132.46    9.66
   5  -1 -17   24.40    4.32
   5  -1 -17   27.14    4.15
   5   1  17   21.31    3.77
   5  -1 -18  171.85    9.37
   5   1  18  179.36    9.65
   5  -1 -19  261.59    9.50
   5   1  19  260.79   10.24
   5   1  20  336.82    9.69
   5  -2  20  350.76    9.39
   5  -2  19  403.89   12.36
   5  -2  18    4.22    1.99
   5   2 -17  623.43   17.59
   5  -2  17  627.21   19.25
   5   2 -16  102.58    8.20
   5  -2  16   99.85    8.36
   5   2 -15  368.73   16.48
   5  -2  15  374.99   16.72
   5   2 -14 1277.20   32.14
   5  -2  14 1300.39   32.01
   5   2 -13  883.58   27.62
   5  -2  13  942.08   27.33
   5   2 -12  240.73   14.83
   5  -2  12  241.93   13.96
   5   2 -11  388.05   18.75
   5   2 -11  387.03   18.91
  -5  -2 -11  360.86   17.05
  -5   2  11  387.20   17.11
   5  -2  11  348.62   16.49
   5  -2  11  364.89   16.67
   5   2 -10  679.31   24.62
   5   2 -10  701.15   24.76
  -5  -2 -10  687.96   22.56
  -5   2  10  666.19   21.69
   5  -2  10  661.81   22.44
   5  -2  10  672.13   22.13
   5  -2   9   82.41    7.90
   5   2  -9   78.67    8.45
   5   2  -9   71.23    7.72
  -5  -2  -9   76.17    7.18
  -5   2   9   67.77    6.84
   5  -2   9   76.72    7.52
   5  -2   9   75.07    7.20
   5  -2   8  136.94    9.86
   5   2  -8  148.98   11.25
   5   2  -8  129.09   10.16
  -5  -2  -8  121.47    8.63
  -5   2   8  133.80    9.09
   5  -2   8  147.96   10.22
   5   2  -7  224.91   12.96
  -5  -2  -7  209.30   10.60
  -5   2   7  203.95   10.90
   5  -2   7  208.60   11.84
   5   2  -6  179.27   11.19
  -5  -2  -6  210.30    9.96
  -5   2   6  174.69    9.76
   5  -2   6  185.92   11.08
   5   2  -5  334.09   14.78
  -5  -2  -5  343.43   11.95
  -5   2   5  341.65   12.78
   5  -2   5  340.61   14.63
   5   2  -4  547.32   18.41
  -5   2   4  535.21   15.22
   5  -2   4  521.31   17.61
   5   2  -3  307.37   13.63
  -5   2   3  284.99   10.74
   5  -2   3  289.64   12.97
   5   2  -2  405.04   15.04
   5  -2   2  420.88   15.28
   5   2  -1 3565.67   43.75
   5  -2   1 3543.05   43.72
   5  -2   0 1849.71   25.23
   5   2   0 1861.20   31.40
   5  -2   0 1886.72   32.08
   5   2   1 3371.67   41.99
   5  -2  -1 3582.60   35.66
  -5  -2   1 3364.07   43.84
   5  -2  -1 3535.20   43.59
  -5   2  -2  406.93   13.46
   5   2   2  392.99   14.30
   5  -2  -2  403.97   12.41
  -5  -2   2  423.95   15.69
   5  -2  -2  398.60   14.98
   5   2   3  284.62   12.25
  -5   2  -3  274.28   11.05
   5  -2  -3  307.14   11.24
  -5  -2   3  306.00   13.70
   5   2   4  522.25   16.78
  -5   2  -4  557.72   16.08
   5  -2  -4  527.83   15.50
  -5  -2   4  521.26   18.23
   5   2   5  331.11   13.61
  -5   2  -5  374.99   13.52
   5  -2  -5  349.56   13.14
  -5  -2   5  335.81   15.04
   5  -2  -6  191.00   10.12
  -5   2  -6  198.48   10.18
  -5  -2   6  197.60   12.01
   5  -2  -7  205.88   11.05
  -5  -2   7  212.98   12.68
   5   2   8  126.97    8.66
   5  -2  -8  127.25    9.00
  -5  -2   8  138.72   10.50
   5  -2  -8  129.61   10.45
   5   2   8  126.94   10.14
   5   2   9   86.64    7.31
  -5  -2   9   68.35    7.66
   5  -2  -9   69.31    7.90
   5   2   9   85.06    8.62
   5   2  10  697.37   20.75
  -5  -2  10  686.32   24.26
   5   2  10  653.41   24.06
   5  -2 -10  688.20   24.44
   5   2  11  412.81   15.93
  -5  -2  11  361.18   17.91
   5   2  11  392.57   18.98
   5  -2 -11  381.79   18.18
   5   2  12  263.79   15.53
   5  -2 -12  264.27   14.79
   5   2  13  961.87   29.20
   5  -2 -14 1364.14   30.70
   5   2  14 1319.26   31.62
   5   2  14 1342.15   34.12
   5  -2 -15  379.60   15.89
   5   2  15  386.30   16.79
   5   2  15  375.42   17.49
   5  -2 -16   89.81    7.46
   5   2  16   88.78    7.72
   5   2  16  106.58    9.04
   5  -2 -17  611.34   17.78
   5   2  17  616.30   18.83
   5  -2 -18    1.62    1.67
   5   2  18    2.33    1.77
   5  -2 -19  392.64   11.66
   5   2  19  401.58   12.13
   5   2  20  327.93    8.97
   5  -3  19   99.92    5.83
   5  -3  18  166.29    8.71
   5  -3  17  195.06   10.45
   5   3 -16   76.69    6.40
   5  -3  16   82.73    7.39
   5   3 -15   80.82    7.48
   5  -3  15   81.79    7.93
   5   3 -14  493.00   19.15
   5  -3  14  471.04   18.94
   5   3 -13  944.82   27.72
   5  -3  13  947.93   27.33
   5   3 -12  128.06   10.59
   5  -3  12  126.74    9.99
   5   3 -11  234.00   14.38
   5  -3  11  225.74   13.16
   5   3 -10  218.39   13.97
   5   3 -10  219.74   14.20
  -5  -3 -10  225.37   13.26
  -5   3  10  200.82   11.67
   5  -3  10  216.63   13.42
   5  -3  10  213.39   12.64
   5   3  -9   50.60    6.85
   5   3  -9   42.41    6.28
  -5  -3  -9   36.83    5.21
  -5   3   9   46.74    5.41
   5  -3   9   50.08    6.49
   5  -3   9   40.82    5.63
  -5  -3  -8  206.30   11.60
  -5   3   8  207.04   10.99
   5  -3   8  189.70   12.18
   5   3  -8  188.64   12.75
   5   3  -8  190.33   12.75
   5  -3   7 1758.33   34.88
   5   3  -7 1777.76   37.93
   5   3  -7 1770.21   37.15
  -5  -3  -7 1759.38   32.11
   5  -3   7 1794.49   36.41
   5   3  -6  988.86   26.83
  -5  -3  -6 1029.03   23.47
   5  -3   6 1058.98   27.30
   5   3  -5  695.72   22.04
  -5  -3  -5  766.34   19.26
   5  -3   5  718.99   22.39
   5   3  -4  846.82   23.75
  -5  -3  -4  886.81   19.64
   5  -3   4  859.12   23.72
   5   3  -3   37.87    5.03
   5  -3   3   33.32    4.81
   5   3  -2 1706.97   32.26
   5  -3   2 1740.12   32.77
   5   3  -1   31.43    4.49
   5  -3   1   28.88    4.33
   5   3   0    2.36    1.59
   5  -3   0    3.10    1.82
   5   3   1   33.94    4.58
   5  -3  -1   63.79    6.27
  -5   3  -2 1686.42   30.19
   5   3   2 1704.98   31.23
  -5  -3   2 1729.25   33.50
   5  -3  -2 1651.45   31.19
   5   3   3   29.96    4.26
  -5   3  -3   26.52    3.90
  -5  -3   3   31.23    4.79
   5   3   4  864.36   22.46
  -5   3  -4  874.98   22.03
  -5  -3   4  850.79   24.38
  -5   3  -5  758.45   20.88
   5   3   5  721.42   20.93
  -5  -3   5  733.50   23.03
  -5   3  -6  990.27   24.48
  -5  -3   6  968.56   27.14
  -5   3  -7 1751.61   33.59
  -5  -3   7 1710.07   36.94
   5   3   7 1737.01   36.36
   5  -3  -7 1750.94   38.80
   5   3   8  194.42   10.59
  -5   3  -8  198.23   11.63
  -5  -3   8  189.12   12.63
   5   3   8  212.49   13.24
   5  -3  -8  202.10   13.42
   5   3   9   44.22    5.33
  -5  -3   9   45.21    6.46
   5   3   9   47.62    6.57
   5  -3  -9   44.84    6.82
  -5  -3  10  223.71   14.08
   5  -3 -10  215.09   14.41
   5   3  10  230.15   14.25
   5  -3 -11  235.77   14.76
   5   3  11  234.46   14.58
   5   3  12  129.07   10.94
   5  -3 -12  136.76   11.02
   5   3  13  927.29   28.69
   5  -3 -13  965.13   27.31
   5   3  14  486.87   20.40
   5  -3 -15   86.04    7.28
   5   3  15   80.41    7.64
   5   3  15   86.89    8.48
   5  -3 -16   73.06    6.36
   5   3  16   76.75    7.03
   5   3  16   77.99    7.55
   5  -3 -17  185.62    9.22
   5   3  17  182.16    9.89
   5   3  17  172.46   10.25
   5  -3 -18  156.95    8.75
   5  -3 -18  153.70    7.30
   5   3  18  150.11    8.11
   5  -3 -19  104.48    5.90
   5   3  19   96.82    5.60
   5  -4  19    5.17    1.33
   5  -4  18  117.66    6.77
   5  -4  17   95.99    7.00
   5  -4  16  257.95   12.39
   5   4 -15   60.84    5.88
   5  -4  15   63.69    6.63
   5   4 -14  587.60   19.53
   5  -4  14  565.02   20.26
   5   4 -13  136.79   10.10
   5  -4  13  139.52   10.52
   5   4 -12  404.16   18.12
   5  -4  12  393.49   17.50
   5   4 -11  266.89   15.00
   5  -4  11  275.34   14.76
   5   4 -10  447.85   19.59
   5  -4  10  469.08   18.98
   5   4  -9 1125.10   31.25
   5   4  -9 1087.60   31.29
  -5  -4  -9 1049.29   28.57
   5  -4   9 1158.27   31.71
   5  -4   9 1076.86   28.23
   5   4  -8  196.25   13.13
   5   4  -8  190.66   12.89
  -5  -4  -8  177.48   11.34
   5  -4   8  211.35   13.40
   5  -4   8  195.69   11.81
   5   4  -7 1148.11   30.86
   5   4  -7 1131.20   30.49
  -5  -4  -7 1096.82   27.06
   5  -4   7 1105.01   30.01
   5   4  -6 1760.79   37.85
   5   4  -6 1710.24   36.52
  -5  -4  -6 1796.25   33.31
   5  -4   6 1832.48   37.87
   5  -4   5 1388.09   30.24
   5   4  -5 1357.61   32.64
   5   4  -5 1397.07   32.42
  -5  -4  -5 1398.26   28.27
   5  -4   5 1375.28   32.24
   5   4  -4  600.00   20.75
  -5  -4  -4  601.03   17.81
   5  -4   4  616.63   21.30
   5   4  -3  915.38   25.03
  -5  -4  -3  942.63   21.36
   5  -4   3  942.40   25.84
   5   4  -2  626.90   20.36
   5  -4   2  646.86   21.01
   5   4  -1  669.74   20.70
   5  -4   1  691.32   21.55
   5   4   0    0.49    1.25
   5  -4   0    0.38    1.45
  -5   4  -1  640.50   20.25
   5   4   1  644.34   20.03
   5  -4  -1  665.52   20.86
  -5   4  -2  666.11   20.45
   5   4   2  663.83   20.21
  -5  -4   2  658.58   21.94
   5  -4  -2  637.09   20.41
   5   4   3  897.06   23.62
  -5   4  -3  934.67   24.44
  -5  -4   3  925.85   26.26
   5   4   4  615.70   19.71
  -5   4  -4  584.27   19.54
  -5  -4   4  620.99   21.85
   5   4   5 1483.40   30.68
  -5   4  -5 1406.80   30.62
   5  -4  -5 1470.17   35.82
   5   4   6 1864.62   32.01
  -5  -4   6 1831.85   38.54
   5  -4  -6 1847.06   40.85
   5   4   6 1796.43   36.52
  -5   4  -7 1095.25   28.38
  -5  -4   7 1157.59   31.24
   5  -4  -7 1165.37   32.97
   5   4   7 1105.14   29.24
  -5   4  -8  187.72   12.11
  -5  -4   8  195.87   13.39
   5   4   8  182.94   12.36
   5  -4  -8  193.32   13.80
  -5   4  -9 1082.69   29.21
  -5  -4   9 1161.01   32.05
   5   4   9 1094.92   30.66
   5  -4  -9 1204.15   33.88
   5   4  10  473.87   20.47
   5  -4 -10  443.96   20.61
   5  -4 -11  271.34   15.91
   5   4  11  271.83   15.41
   5  -4 -12  376.26   18.33
   5   4  12  392.10   18.58
   5   4  13  146.55   11.40
   5  -4 -13  141.14   10.88
   5   4  14  594.50   21.90
   5  -4 -14  568.43   19.86
   5   4  15   55.60    6.58
   5   4  16  259.68   12.12
   5   4  16  243.24   12.54
   5   4  17   89.49    6.58
   5   4  17   94.13    7.13
   5   4  18  115.50    6.54
   5  -4 -19    4.89    1.40
   5   4  19    4.97    1.34
   5  -5  18    0.44    0.89
   5  -5  17  258.56   10.37
   5   5 -16   83.93    5.34
   5  -5  16   93.64    6.97
   5  -5  15   94.99    7.61
   5   5 -14   27.33    3.97
   5  -5  14   26.73    4.41
   5   5 -13  319.71   14.39
   5  -5  13  344.20   15.72
   5   5 -12  297.77   14.67
   5  -5  12  284.69   14.72
   5   5 -11  449.49   18.73
   5  -5  11  438.57   18.33
   5   5 -10  625.19   22.62
   5  -5  10  584.96   21.15
   5   5  -9  529.38   21.13
   5  -5   9  512.75   19.71
   5   5  -8  941.05   28.28
   5   5  -8  941.64   28.92
  -5  -5  -8  926.14   27.05
   5  -5   8  942.34   29.07
   5  -5   8  914.04   25.93
   5   5  -7 1610.76   37.13
   5   5  -7 1596.79   36.57
  -5  -5  -7 1473.80   33.10
   5  -5   7 1535.69   36.68
   5  -5   7 1459.84   32.33
   5   5  -6  387.85   17.88
   5   5  -6  377.04   17.72
  -5  -5  -6  387.27   16.49
   5  -5   6  388.30   18.19
   5   5  -5  713.27   23.86
   5   5  -5  681.35   23.57
  -5  -5  -5  696.52   21.40
   5  -5   5  728.37   24.52
   5   5  -4  161.56   11.03
   5   5  -4  165.09   11.57
  -5  -5  -4  153.33    9.83
   5  -5   4  150.98   11.06
   5   5  -4  136.15   10.89
   5   5  -3  181.94   11.56
   5   5  -3  201.89   12.61
  -5  -5  -3  191.74   10.69
   5  -5   3  198.94   12.40
   5   5  -2  239.49   13.13
   5   5  -2  220.56   12.96
   5  -5   2  215.85   12.72
   5   5  -1  279.75   13.55
   5   5  -1  268.68   13.64
   5   5  -1  267.72   14.08
   5  -5   1  275.08   14.28
   5   5   0 1429.84   30.08
   5   5   0 1503.76   32.05
   5   5   0 1472.90   32.65
   5  -5   0 1481.30   32.75
   5   5   1  295.39   13.48
  -5   5  -1  266.44   13.95
   5   5   1  282.72   13.81
   5   5   1  266.46   13.85
   5  -5  -1  239.92   13.09
   5  -5  -1  268.25   14.70
   5   5   2  224.74   11.72
   5   5   2  220.90   12.10
  -5   5  -2  229.64   13.02
   5   5   2  235.97   12.98
  -5  -5   2  228.47   13.69
   5  -5  -2  234.72   13.06
   5  -5  -2  240.25   14.30
   5   5   3  194.70   10.76
   5   5   3  207.81   11.87
  -5   5  -3  202.38   12.26
   5   5   3  191.66   11.62
  -5  -5   3  183.79   12.32
   5  -5  -3  228.83   14.18
   5   5   4  171.55    9.92
   5   5   4  167.92   10.66
  -5   5  -4  155.16   10.84
   5   5   4  169.80   10.85
  -5  -5   4  159.50   11.54
   5  -5  -4  177.44   12.68
   5   5   5  689.89   19.72
  -5   5  -5  709.24   23.33
   5   5   5  676.79   21.66
  -5  -5   5  717.75   24.85
   5  -5  -5  755.33   26.34
   5   5   6  368.38   15.72
  -5   5  -6  356.22   16.77
  -5  -5   6  378.23   18.23
   5  -5  -6  393.64   19.46
   5   5   6  385.86   17.09
   5   5   7 1453.60   31.01
  -5   5  -7 1494.49   35.07
  -5  -5   7 1577.24   37.76
   5  -5  -7 1535.17   38.99
   5   5   7 1512.52   34.39
   5   5   8  907.21   24.02
  -5   5  -8  862.10   27.10
  -5  -5   8  920.62   29.09
   5  -5  -8  902.52   30.12
   5   5   8  882.36   27.13
   5   5   9  524.23   17.92
   5  -5  -9  527.53   23.10
   5   5   9  533.59   21.19
   5   5  10  602.44   22.70
   5  -5 -10  656.09   25.44
   5   5  11  427.11   19.11
   5  -5 -11  449.69   20.65
   5  -5 -12  303.74   16.34
   5   5  12  284.73   15.36
   5  -5 -13  348.76   16.56
   5   5  13  353.03   16.67
   5   5  14   27.57    4.88
   5  -5 -14   31.11    4.73
   5   5  15   93.51    7.96
   5  -5 -15   84.16    6.62
   5   5  16   95.45    6.86
   5   5  16   94.44    7.39
   5   5  17  261.00   10.00
   5   5  17  271.51   11.01
   5   5  18    1.36    0.90
   5  -6  17   64.52    4.48
   5   6 -16   72.11    4.60
   5  -6  16   85.38    6.04
   5  -6  15   22.42    3.56
   5  -6  14  401.85   15.29
   5  -6  13  248.87   12.75
   5   6 -12  574.38   18.60
   5  -6  12  583.43   20.19
   5   6 -11  180.26   11.18
   5  -6  11  178.39   11.41
   5   6 -10  615.83   21.51
   5  -6  10  651.99   22.17
   5   6  -9  411.67   18.13
   5  -6   9  399.94   17.27
   5   6  -8  189.25   12.53
   5  -6   8  210.20   12.55
   5   6  -7   57.58    7.12
   5  -6   7   44.16    5.81
   5   6  -6   76.39    8.23
  -5  -6  -6   62.80    7.13
   5  -6   6   64.24    6.93
  -5  -6  -5  750.62   23.88
   5  -6   5  822.32   26.94
   5   6  -5  834.47   25.90
   5   6  -5  795.98   25.79
  -5  -6  -4  235.81   13.08
   5  -6   4  244.67   14.51
   5   6  -4  252.98   14.13
   5   6  -4  262.11   14.82
   5  -6   3  164.98   11.75
  -5  -6  -3  185.91   11.34
   5   6  -3  163.90   11.24
   5   6  -3  175.21   11.97
   5  -6   2  606.13   22.19
   5   6  -2  591.03   21.04
   5   6  -2  620.83   22.12
   5   6  -1  369.76   15.77
  -5   6   1  363.28   17.18
   5   6  -1  361.05   16.27
   5   6  -1  347.98   16.68
   5  -6   1  339.13   16.39
   5   6   0  349.93   15.13
  -5   6   0  366.87   17.29
   5   6   0  341.85   15.67
   5   6   0  373.07   17.03
   5  -6   0  344.72   16.39
   5  -6   0  359.60   17.23
   5   6   1  355.08   15.05
   5   6   1  320.49   15.05
  -5   6  -1  336.51   16.63
   5   6   1  345.74   16.33
  -5  -6   1  351.31   17.66
   5  -6  -1  348.48   16.42
   5  -6  -1  352.60   17.61
   5   6   2  632.32   19.61
   5   6   2  602.65   20.68
  -5   6  -2  616.79   22.52
   5   6   2  600.75   21.33
  -5  -6   2  596.63   22.96
   5  -6  -2  579.64   21.20
   5  -6  -2  588.85   23.16
   5   6   3  176.10   10.18
   5   6   3  197.51   11.84
  -5   6  -3  167.18   11.91
   5   6   3  189.60   11.98
  -5  -6   3  192.08   13.10
   5  -6  -3  184.43   13.31
   5   6   4  250.88   11.94
  -5   6  -4  250.08   14.60
   5   6   4  269.47   14.16
  -5  -6   4  226.83   14.43
   5  -6  -4  265.25   15.93
  -5   6  -5  822.97   26.78
   5   6   5  824.26   24.31
  -5  -6   5  821.36   27.60
   5  -6  -5  859.23   28.92
   5   6   6   63.52    6.93
  -5   6  -6   70.52    7.99
  -5  -6   6   65.33    8.04
   5   6   6   70.45    7.38
   5  -6  -6   83.54    9.45
   5   6   7   42.98    5.56
   5   6   7   47.95    6.21
   5  -6  -7   48.33    7.43
   5   6   8  200.75   11.62
   5  -6  -8  205.91   14.78
   5   6   8  194.41   12.52
   5   6   9  405.24   16.10
   5  -6  -9  407.63   20.44
   5   6   9  396.50   18.02
   5   6  10  622.24   19.34
   5   6  10  615.81   22.39
   5  -6 -10  662.74   25.41
   5   6  11  171.77   11.74
   5  -6 -11  186.91   13.28
   5   6  12  611.83   21.35
   5  -6 -12  633.24   23.10
   5  -6 -13  262.98   13.92
   5   6  13  247.75   13.23
   5   6  14  416.51   16.17
   5  -6 -14  409.24   15.67
   5   6  15   24.54    3.96
   5  -6 -15   23.78    3.43
   5   6  16   82.07    5.57
   5   6  16   80.96    6.01
   5   6  17   64.45    4.22
   5   6  17   70.35    4.84
   5   7 -16  139.11    5.27
   5  -7  16  163.48    6.73
   5   7 -15  118.50    6.22
   5  -7  15  123.66    6.87
   5  -7  14   58.49    5.34
   5  -7  13  219.92   10.92
   5  -7  12   71.35    6.66
   5   7 -11  227.66   11.05
   5  -7  11  235.23   12.38
   5   7 -10  179.69   10.69
   5  -7  10  175.73   10.93
   5   7  -9  381.60   16.28
   5  -7   9  350.27   15.66
   5   7  -8  111.87    9.27
   5  -7   8  101.10    8.54
   5   7  -7  264.01   14.35
   5  -7   7  266.26   13.83
   5   7  -6  903.83   26.74
   5  -7   6  901.70   25.21
   5  -7   5  505.66   18.63
   5   7  -5  487.80   19.75
   5   7  -4   21.56    4.47
  -5  -7  -4   20.49    3.56
   5   7  -3  415.39   18.34
  -5  -7  -3  397.88   16.03
   5   7  -2  176.14   11.98
   5   7  -2  179.98   11.27
  -5  -7  -2  178.03   10.84
   5   7  -1  141.98   10.79
   5   7  -1  150.02   10.11
  -5  -7  -1  141.33    9.93
   5   7   0 1626.91   35.85
   5   7   0 1553.81   31.65
   5  -7   0 1528.14   36.37
   5   7   1  132.16   10.47
   5   7   1  139.32    9.42
   5  -7  -1  130.37   10.93
   5   7   2  165.21   11.52
   5   7   2  159.39    9.83
   5  -7  -2  186.55   13.39
   5   7   3  397.78   17.43
   5  -7  -3  397.08   19.60
   5   7   4   26.18    4.80
   5  -7  -4   27.99    5.77
   5   7   5  495.64   19.21
   5  -7  -5  508.46   22.61
   5   7   6  899.93   25.59
   5   7   6  930.78   25.62
   5  -7  -6  947.11   30.90
   5   7   7  279.42   13.99
   5   7   7  275.14   14.22
   5  -7  -7  283.55   17.11
   5   7   8   99.58    8.20
   5  -7  -8  107.78   10.69
   5   7   8  102.77    8.83
   5   7   9  346.97   14.87
   5  -7  -9  386.54   19.41
   5   7   9  355.47   16.18
   5   7  10  174.05   10.06
   5   7  10  194.02   11.81
   5  -7 -10  194.97   13.56
   5   7  11  222.18   12.35
   5  -7 -11  261.84   14.92
   5   7  12   60.72    6.36
   5  -7 -12   58.82    6.89
   5  -7 -13  224.74   11.96
   5   7  13  221.47   11.30
   5   7  14   67.41    5.91
   5  -7 -14   67.44    5.91
   5   7  15  123.45    7.14
   5  -7 -15  103.26    5.90
   5   7  16  156.79    6.11
   5   7  16  152.56    6.86
   5   8 -15  104.51    4.63
   5   8 -14  341.88   10.25
   5  -8  14  345.67   10.45
   5   8 -13  220.89    9.39
   5  -8  13  222.09    9.40
   5  -8  12   52.39    5.06
   5  -8  11   85.67    6.85
   5  -8  10  299.49   13.04
   5  -8   9   88.41    7.42
   5   8  -9   92.74    7.19
   5  -8   8   74.00    7.01
   5   8  -8   79.56    7.21
  -5  -8  -7   47.37    5.42
   5  -8   7   44.26    5.54
   5   8  -7   51.81    5.97
  -5  -8  -6  221.76   11.74
   5  -8   6  211.10   11.79
   5   8  -6  232.53   12.91
  -5  -8  -5  109.60    8.51
   5  -8   5  122.13    8.92
   5   8  -5  123.67    9.59
   5   8  -4  400.98   17.27
   5   8  -4  381.83   16.24
  -5  -8  -4  414.87   16.36
   5   8  -3   92.70    8.61
   5   8  -3   90.89    7.96
  -5  -8  -3   98.59    8.26
   5   8  -2  334.70   16.07
   5   8  -2  354.69   15.18
  -5  -8  -2  347.33   15.31
   5   8  -1 1632.81   35.23
   5   8  -1 1567.20   31.40
  -5  -8  -1 1560.82   32.92
   5   8   0   15.81    3.91
  -5  -8   0   12.52    3.36
   5   8   0   16.67    3.31
   5  -8   0    8.34    3.05
   5   8   1 1604.85   34.80
   5   8   1 1584.14   29.90
  -5  -8   1 1629.75   34.44
   5  -8  -1 1599.33   37.35
   5   8   2  342.39   16.25
   5  -8  -2  359.86   18.17
   5   8   3   99.73    8.86
   5  -8  -3  102.44    9.91
   5   8   4  388.22   17.06
   5  -8  -4  384.51   19.35
   5   8   5  107.64    8.97
   5  -8  -5  137.01   11.68
   5   8   6  216.38   12.28
   5  -8  -6  218.19   14.73
   5   8   7   48.33    5.96
   5  -8  -7   56.70    7.62
   5   8   7   50.47    5.77
   5   8   8   87.86    7.56
   5  -8  -8   89.31    9.23
   5   8   8   87.63    7.50
   5   8   9  110.03    8.03
   5   8   9   98.62    7.86
   5  -8  -9   99.15    9.59
   5   8  10  303.53   13.30
   5  -8 -10  298.23   15.52
   5   8  11   80.65    6.77
   5  -8 -11   88.67    8.18
   5  -8 -12   50.65    5.71
   5   8  12   56.05    5.33
   5  -8 -13  221.81   10.51
   5   8  13  214.85    9.54
   5   8  14  344.91   10.81
   5  -8 -14  330.25   10.75
   5   8  15  104.52    5.13
   5   9 -13   45.78    3.44
   5   9 -12  113.71    6.16
   5  -9  12  124.62    6.14
   5   9 -11  132.70    7.23
   5  -9  11  153.60    7.54
   5   9 -10   83.73    6.24
   5  -9  10   81.13    5.92
   5   9  -9  287.13   11.89
   5  -9   9  280.18   11.46
  -5  -9  -8  300.85   11.73
   5   9  -8  312.80   12.90
   5   9  -8  314.26   11.63
   5  -9   8  297.86   12.24
   5   9  -7    2.54    1.67
   5   9  -7    5.83    2.34
  -5  -9  -7    3.56    2.14
   5  -9   7    6.46    2.12
   5   9  -6  156.17    9.50
  -5  -9  -6  153.18    9.28
   5  -9   6  155.16    9.30
   5   9  -6  149.72    9.31
   5   9  -5   76.79    6.70
  -5  -9  -5   82.82    6.99
   5  -9   5   90.69    7.18
   5   9  -5   82.71    7.08
   5   9  -4   70.47    6.54
  -5  -9  -4   63.92    6.37
   5  -9   4   70.67    6.32
   5   9  -4   72.32    6.87
   5   9  -3   31.71    4.90
   5   9  -3   34.47    4.64
  -5  -9  -3   30.30    4.66
   5   9  -2   49.31    6.07
   5   9  -2   46.64    5.15
  -5  -9  -2   47.38    5.79
   5   9  -1  290.57   14.11
  -5  -9  -1  291.74   13.85
   5   9  -1  287.52   12.28
   5   9   0    2.81    2.44
  -5  -9   0    2.66    2.15
   5   9   1  283.17   14.08
  -5  -9   1  289.63   14.07
   5  -9  -1  283.84   14.72
   5   9   2   47.71    5.94
  -5  -9   2   45.91    5.83
   5  -9  -2   46.45    6.57
   5   9   3   30.73    4.99
  -5  -9   3   28.37    4.83
   5  -9  -3   33.67    5.50
   5   9   4   73.12    7.15
   5  -9  -4   71.26    7.99
   5   9   5   91.97    7.76
   5  -9  -5  104.54    9.47
   5   9   6  152.50    9.70
   5  -9  -6  160.52   11.75
   5   9   7    5.08    2.30
   5  -9  -7    6.30    3.02
   5   9   8  310.78   12.75
   5   9   8  279.74   11.42
   5  -9  -8  323.21   15.66
   5   9   9  289.53   11.34
   5  -9  -9  342.85   15.51
   5   9  10   80.35    5.78
   5  -9 -10   76.70    7.12
   5  -9 -11  149.70    8.94
   5   9  11  128.75    6.89
   5  -9 -12  120.36    7.22
   5   9  12  103.13    5.66
   5   9  13   37.95    3.03
   5  -9 -13   45.25    3.81
   5  10 -11   52.05    3.39
   5  10 -10  185.73    7.11
   5 -10  10  170.17    6.26
   5  10  -9   76.42    5.02
   5 -10   9   81.61    4.86
  -5 -10  -8   24.59    2.87
   5  10  -8   25.49    3.17
   5 -10   8   25.12    3.01
   5  10  -7   38.92    4.00
  -5 -10  -7   39.74    3.97
   5 -10   7   37.38    3.82
  -5  10   7   43.94    4.02
   5  10  -6   73.39    5.46
  -5 -10  -6   72.14    5.61
   5  10  -6   68.31    5.06
   5 -10   6   80.94    5.72
   5  10  -5  336.47   11.74
  -5 -10  -5  328.92   12.41
   5 -10   5  313.38   11.21
   5  10  -5  343.15   12.15
   5  10  -4   26.45    3.72
   5  10  -4   27.55    3.49
  -5 -10  -4   24.97    3.72
   5  10  -3   24.91    3.72
   5  10  -3   23.47    3.09
  -5 -10  -3   25.78    3.90
  -5 -10  -2   90.58    7.09
   5  10  -2   93.81    7.15
   5  10  -1   11.31    2.84
  -5 -10  -1   13.52    3.01
   5  10   0   36.01    4.73
  -5 -10   0   36.42    4.79
   5  10   1   12.03    2.94
  -5 -10   1   14.93    3.15
   5  10   2  103.46    7.63
  -5 -10   2   91.15    7.27
   5  10   3   22.72    3.77
  -5 -10   3   22.72    3.69
   5 -10  -3   20.22    3.71
   5  10   4   26.81    4.06
  -5 -10   4   27.15    3.98
   5 -10  -4   27.84    4.45
  -5 -10   5  330.51   13.12
   5  10   5  358.51   13.43
   5 -10  -5  320.06   14.46
  -5 -10   6   71.76    6.02
   5  10   6   76.91    6.14
   5 -10  -6   71.89    6.86
  -5 -10   7   35.76    4.13
   5 -10  -7   36.07    5.02
  -5 -10   8   25.79    3.43
   5 -10  -8   18.88    3.46
  -5 -10   9   82.09    5.52
   5 -10  -9   76.87    6.18
  -5 -10  10  195.54    7.62
   5 -10 -10  177.78    8.48
  -5 -10  11   47.06    3.31
   5 -10 -11   35.78    3.44
  -5  11   6  146.61    5.78
  -5 -11  -5   28.21    2.97
  -5  11   5   28.25    2.97
  -5 -11  -4   40.11    3.73
   5  11  -4   38.74    3.13
   5  11  -3    0.95    1.22
  -5 -11  -3    1.88    1.34
   5  11  -2   70.81    5.00
  -5 -11  -2   73.87    5.40
   5  11  -1  120.81    6.69
  -5 -11  -1  117.75    6.87
   5  11   0   13.90    2.50
  -5 -11   0    9.45    2.19
  -5 -11   1  129.17    7.27
   5  11   1  121.97    6.88
  -5 -11   2   76.04    5.56
   5  11   2   73.63    5.43
   5  11   3   -0.07    1.24
  -5 -11   3    1.85    1.23
   5  11   4   40.81    3.94
  -5 -11   4   39.64    3.89
   5 -11  -5   12.01    2.28
  -5 -11   5   30.78    3.30
  -5 -11   6  242.74    8.55
   5 -11  -6  128.92    6.57
   5 -11  -7   15.52    2.33
  -5 -11   7   28.68    2.79
   6   0   0   87.62    7.15
   6   0   1  554.33   17.53
   6   0  -1  560.83   18.09
  -6   0   1  508.54   16.86
   6   0   1  505.38   17.83
   6   0   2 4332.27   48.69
   6   0  -2 4231.27   50.88
   6   0   2 4362.20   51.84
   6   0   3  151.62    9.26
   6   0  -3  159.76   10.02
  -6   0   3  150.97    9.74
   6   0   3  167.34   10.14
   6   0   4  739.31   21.59
   6   0   4  719.12   19.87
   6   0  -4  768.85   22.51
  -6   0   4  755.59   22.13
   6   0   4  726.30   21.04
   6   0  -4  748.41   25.01
   6   0   5  231.61   12.33
   6   0  -5  210.97   13.01
   6   0  -5  219.25   12.37
  -6   0   5  218.26   12.20
   6   0   5  231.24   12.08
   6   0  -5  234.39   14.10
   6   0   6  135.33    9.66
   6   0  -6  121.07   10.15
   6   0  -6  128.49    9.69
  -6   0   6  120.50    9.39
   6   0   6  123.84    8.89
   6   0  -6  113.75   10.17
   6   0   7  862.95   24.37
   6   0  -7  934.27   28.61
   6   0  -7  914.11   26.36
  -6   0   7  891.56   26.00
   6   0  -7  867.60   27.66
   6   0   8    8.31    3.10
   6   0  -8   14.78    4.34
   6   0  -8    9.55    2.98
   6   0  -8   16.64    4.15
  -6   0   8   12.20    3.38
   6   0   9  890.82   25.32
   6   0  -9  798.68   27.42
   6   0  -9  789.06   25.86
  -6   0   9  784.64   25.28
   6   0  -9  828.03   26.72
   6   0 -10 1327.01   35.30
   6   0  10 1277.61   30.58
   6   0 -10 1335.50   32.97
   6   0 -11    2.37    2.66
   6   0  11    2.45    2.59
   6   0 -11    1.98    2.20
   6   0 -12 1844.64   41.00
   6   0  12 1960.40   36.73
   6   0 -13    2.82    2.43
   6   0  13    1.34    1.83
   6   0 -14  278.57   15.10
   6   0  14  250.45   12.61
   6   0 -15   12.38    3.33
   6   0  15   15.82    3.23
   6   0 -16    5.20    2.22
   6   0  16    6.36    2.02
   6   0 -17  144.42    8.35
   6   0  17  147.65    7.83
   6   0 -18   -0.41    1.02
   6   0  18    3.67    1.36
   6   1 -18  299.97    9.12
   6  -1  18  309.24    9.63
   6   1 -17  213.28    9.67
   6  -1  17  201.62    9.08
   6   1 -16  195.58   10.59
   6  -1  16  188.45    9.75
   6   1 -15   76.76    7.38
   6  -1  15   88.36    7.19
   6   1 -14  131.12   10.16
   6  -1  14  119.84    8.78
   6   1 -13   56.91    7.22
   6  -1  13   65.62    6.78
   6   1 -12   44.02    6.66
   6  -1  12   54.27    6.29
   6   1 -11  597.25   23.45
   6  -1  11  601.68   20.29
   6   1 -10  558.88   22.82
   6  -1  10  578.17   21.08
   6   1 -10  519.19   20.12
   6  -1   9  237.67   13.34
   6   1  -9  249.60   15.33
   6   1  -9  248.28   14.87
  -6   1   9  229.88   13.17
   6   1  -9  241.21   14.19
   6  -1   8  684.84   22.45
   6   1  -8  718.58   25.50
   6   1  -8  689.54   24.12
  -6   1   8  638.09   21.55
   6  -1   8  662.26   21.81
   6   1  -8  672.52   23.90
   6   1  -7  827.76   22.85
   6  -1   7  805.21   24.09
   6   1  -7  860.44   27.45
   6   1  -7  827.81   25.96
  -6   1   7  772.32   23.25
   6  -1   7  800.63   23.86
   6   1  -7  839.58   26.66
   6   1  -6  765.93   21.97
   6  -1   6  779.36   23.29
   6   1  -6  804.13   26.12
   6   1  -6  714.73   23.65
  -6   1   6  759.37   22.18
   6  -1   6  725.44   22.55
   6   1  -6  659.39   23.62
   6   1  -5  282.78   13.25
   6  -1   5  273.82   13.46
   6   1  -5  330.37   16.40
   6   1  -5  292.50   14.66
  -6   1   5  277.48   13.09
   6  -1   5  282.01   13.86
   6   1  -5  276.18   15.35
   6  -1   4  658.07   20.59
   6   1  -4  706.79   23.42
   6   1  -4  715.62   22.35
   6  -1   4  657.79   21.11
   6   1  -4  655.80   23.33
   6  -1   3  466.36   15.15
   6   1  -3  478.33   17.89
  -6  -1  -3  486.80   16.95
   6  -1   3  438.75   17.03
   6  -1   2 1287.02   25.33
   6   1  -2 1319.54   29.19
   6  -1   2 1258.47   28.85
   6  -1   1  153.05    8.65
   6   1  -1  123.47    8.86
  -6  -1  -1  132.18    9.02
   6  -1   1  132.38    9.39
   6  -1   0  688.40   18.74
   6   1   0  681.64   20.69
  -6  -1   0  686.14   20.57
   6  -1   0  689.15   21.52
   6   1   1  122.00    8.62
   6  -1  -1  117.84    7.93
  -6  -1   1  120.63    8.84
   6   1   2 1321.92   28.07
   6  -1  -2 1363.15   27.20
  -6  -1   2 1286.69   28.98
   6   1   3  466.29   16.78
   6  -1  -3  479.83   16.56
  -6  -1   3  462.45   17.72
   6   1   3  468.91   16.44
   6   1   4  691.54   20.88
   6   1   4  716.44   20.85
   6  -1  -4  706.32   20.65
  -6  -1   4  713.27   22.37
   6  -1  -4  699.57   24.60
   6   1   5  268.56   13.15
   6  -1  -5  284.35   13.45
  -6  -1   5  282.79   14.52
   6  -1  -5  275.83   15.52
   6   1   5  252.42   13.68
   6   1   6  758.42   22.38
   6  -1  -6  745.12   22.66
  -6  -1   6  777.50   24.48
   6   1   6  759.96   24.08
   6  -1  -6  776.36   26.24
   6   1   7  778.76   22.92
   6  -1  -7  829.87   24.37
   6   1   7  854.74   26.34
   6  -1  -7  801.86   27.23
   6   1   8  661.86   21.43
   6  -1  -8  661.42   22.43
  -6  -1   8  611.47   22.73
   6   1   8  703.67   24.30
   6  -1  -8  638.12   24.54
   6   1   9  221.06   12.61
  -6  -1   9  223.36   14.02
   6   1   9  230.78   14.34
   6  -1  -9  223.60   14.70
   6   1  10  572.48   20.05
   6   1  10  578.27   22.64
   6  -1 -10  544.33   21.97
   6   1  11  568.38   19.85
   6  -1 -11  579.27   21.92
   6   1  11  575.72   22.76
   6   1  12   46.74    5.69
   6  -1 -12   54.18    6.58
   6   1  13   59.56    6.43
   6  -1 -14  115.45    9.84
   6   1  14  127.25    8.99
   6  -1 -15   87.61    8.11
   6   1  15   84.05    6.93
   6  -1 -16  195.19   11.05
   6   1  16  190.54    9.61
   6  -1 -17  208.21   10.21
   6   1  17  205.24    9.05
   6  -1 -18  326.78   10.71
   6   1  18  301.57    9.41
   6  -2  18  491.20   11.60
   6   2 -17  263.59    9.83
   6  -2  17  237.35    9.52
   6   2 -16   89.62    6.87
   6  -2  16   77.01    6.16
   6   2 -15  583.94   19.22
   6  -2  15  556.77   17.57
   6   2 -14  246.76   13.55
   6  -2  14  228.22   11.89
   6   2 -13  763.48   24.94
   6  -2  13  823.02   23.22
   6   2 -12  114.91   10.23
   6  -2  12  128.25    9.43
   6   2 -11  447.61   20.23
   6  -2  11  477.81   18.10
   6   2 -10  709.87   25.58
   6   2 -10  808.01   22.67
   6   2  -9  349.77   18.08
   6   2  -9  377.69   15.87
   6  -2   9  381.79   17.50
   6   2  -9  375.08   17.11
   6   2  -8   41.47    5.41
   6  -2   8   35.09    5.44
   6   2  -8   42.51    6.40
   6   2  -8   34.54    5.59
   6  -2   8   37.98    5.62
   6   2  -8   45.75    6.46
   6   2  -7  261.77   13.40
   6  -2   7  239.39   13.50
   6   2  -7  253.06   15.06
   6   2  -7  251.17   14.52
   6  -2   7  239.85   13.66
   6   2  -7  282.05   15.38
   6   2  -6  975.85   25.77
   6  -2   6  973.38   26.30
   6   2  -6  983.13   29.20
   6   2  -6  964.14   27.78
   6  -2   6  924.15   26.44
   6   2  -6  945.55   28.19
   6  -2   5    2.96    2.26
   6   2  -5    6.97    2.38
   6   2  -5    6.84    2.84
   6   2  -5   10.83    3.30
   6  -2   5    6.85    2.83
   6   2  -5    5.23    2.96
   6   2  -4   78.21    7.25
   6  -2   4   80.12    7.37
   6   2  -4   68.63    7.54
   6   2  -4   67.80    7.19
   6  -2   4   73.61    7.37
   6   2  -4   73.19    7.94
   6   2  -3  791.07   22.62
   6  -2   3  750.55   21.83
   6   2  -3  765.23   24.33
   6   2  -3  784.48   23.70
   6  -2   3  766.70   23.54
   6   2  -3  804.81   25.64
   6   2  -2  790.89   22.40
   6   2  -2  794.46   23.43
   6  -2   2  748.31   23.15
   6   2  -2  774.63   25.10
   6   2  -1  418.35   16.81
  -6  -2  -1  404.44   16.56
   6  -2   1  410.09   16.91
   6   2  -1  380.04   17.43
   6   2   0   34.68    4.99
  -6  -2   0   36.78    5.26
   6  -2   0   37.50    5.29
   6   2   1  388.24   16.03
  -6  -2   1  388.51   16.58
   6  -2  -1  381.82   16.59
   6   2   2  810.03   22.57
   6   2   2  750.86   22.25
  -6  -2   2  761.77   23.41
   6   2   2  729.34   23.79
   6  -2  -2  814.58   25.97
   6   2   3  733.92   21.67
   6   2   3  785.56   22.68
  -6  -2   3  801.91   24.40
   6   2   3  757.83   24.38
   6   2   4   75.26    7.03
   6   2   4   76.88    7.19
  -6  -2   4   71.81    7.72
   6   2   4   65.95    7.29
   6  -2  -4   76.21    8.39
   6   2   5    5.61    2.66
   6  -2  -5   11.07    3.92
  -6  -2   5   10.77    3.43
   6   2   5   11.86    3.19
   6   2   6  952.64   24.89
  -6  -2   6  962.54   28.30
   6   2   6  935.72   27.14
   6   2   6  953.44   27.06
   6  -2  -6  937.18   29.54
   6   2   7  234.21   12.59
  -6  -2   7  227.19   14.09
   6   2   7  246.02   14.16
   6  -2  -7  224.92   14.85
   6  -2  -8   35.21    6.11
   6   2   8   42.53    5.55
  -6  -2   8   31.36    5.67
   6   2   8   35.98    5.92
   6   2   9  368.27   15.68
   6   2   9  358.44   17.74
   6  -2  -9  355.59   18.45
   6   2  10  761.45   22.46
   6   2  10  760.26   26.00
   6  -2 -10  768.08   26.33
   6   2  11  468.38   17.31
   6   2  11  464.86   20.12
   6  -2 -11  459.41   19.88
   6   2  12  118.80    8.98
   6   2  12  114.12   10.08
   6  -2 -12  121.75    9.99
   6   2  13  807.70   22.58
   6  -2 -13  808.01   23.35
   6   2  13  822.20   25.79
   6   2  14  218.57   11.40
   6  -2 -15  546.48   19.78
   6   2  15  532.10   16.75
   6  -2 -16   88.33    7.48
   6   2  16   83.98    6.27
   6  -2 -17  269.52   11.46
   6   2  17  243.54    9.43
   6  -2 -18  527.45   13.45
   6   2  18  480.83   11.17
   6  -3  18  314.32    8.32
   6  -3  17   41.40    3.82
   6   3 -16   33.27    3.87
   6  -3  16   36.11    4.06
   6   3 -15   72.53    6.38
   6  -3  15   74.71    6.37
   6   3 -14  177.10   10.90
   6  -3  14  197.32   10.75
   6   3 -13  127.26    9.84
   6  -3  13  132.56    9.29
   6   3 -12  101.61    9.17
   6   3 -12  112.98    8.09
   6  -3  12  115.93    8.90
   6   3 -11  444.01   19.65
   6   3 -11  408.42   16.17
   6  -3  11  439.55   17.32
   6   3 -10  300.10   16.61
   6   3 -10  309.22   14.60
   6   3  -9  125.73   10.80
   6   3  -9  125.20    9.40
   6   3  -8  816.58   27.26
   6   3  -8  802.58   24.05
   6   3  -8  762.03   24.88
   6   3  -7  121.99    9.42
   6  -3   7  116.97    9.63
   6   3  -7  114.28   10.29
   6   3  -7  117.46   10.25
   6  -3   7  117.59   10.16
   6   3  -7  123.68   10.17
   6   3  -6 1006.11   26.77
   6  -3   6  978.86   26.78
   6   3  -6  976.72   29.38
   6   3  -6  960.71   28.42
   6  -3   6  976.69   28.47
   6   3  -6  984.73   28.59
   6   3  -5  478.39   18.43
   6  -3   5  484.50   18.48
   6   3  -5  473.15   20.11
   6   3  -5  479.39   19.66
   6  -3   5  490.89   20.02
   6   3  -5  464.84   19.88
   6   3  -4  843.75   24.29
   6  -3   4  870.45   24.52
   6   3  -4  909.35   27.56
   6   3  -4  863.43   26.17
   6  -3   4  880.43   26.41
   6   3  -4  926.29   27.83
   6   3  -3   72.31    7.10
   6  -3   3   78.66    7.25
   6   3  -3   72.06    7.77
   6   3  -3   89.58    8.30
   6  -3   3   83.32    8.14
   6   3  -3   70.05    7.99
   6   3  -2  240.84   12.76
   6  -3   2  205.99   11.43
   6   3  -2  221.92   13.22
   6   3  -2  239.51   13.43
   6  -3   2  200.64   12.56
   6  -3   2  217.50   12.86
   6   3  -2  223.37   13.68
   6   3  -1 1402.88   30.52
   6   3  -1 1395.51   31.70
   6   3  -1 1321.35   31.51
  -6  -3  -1 1373.23   32.48
   6  -3   1 1356.26   32.14
   6  -3   1 1302.18   32.24
   6   3  -1 1377.68   33.67
   6   3   0    5.06    2.42
   6  -3   0    0.81    1.78
   6   3   0    2.12    1.85
   6   3   0   -0.99    1.63
  -6   3   0    1.49    2.01
   6  -3   0    0.38    1.63
  -6  -3   0    4.67    2.60
   6   3   0    1.30    2.03
   6   3   1 1336.11   29.61
  -6   3  -1 1407.01   30.28
   6   3   1 1383.99   31.21
   6   3   1 1322.41   30.31
  -6  -3   1 1308.09   31.84
   6  -3  -1 1345.33   32.03
   6  -3  -1 1383.98   33.91
   6   3   2  227.06   12.13
   6   3   2  217.41   12.27
  -6   3  -2  239.74   12.37
   6   3   2  199.37   11.67
  -6  -3   2  251.38   14.24
   6   3   2  259.51   14.71
   6  -3  -2  246.31   14.60
   6   3   3   82.18    7.38
   6   3   3   82.72    7.60
  -6  -3   3   77.99    8.04
   6   3   3   84.85    8.46
   6  -3  -3   67.30    8.04
   6   3   4  913.14   24.29
   6   3   4  895.80   25.14
  -6  -3   4  934.62   27.99
   6   3   4  897.06   27.71
   6  -3  -4  917.95   29.03
   6   3   5  479.49   17.52
  -6  -3   5  463.78   20.03
   6  -3  -5  448.28   20.39
   6   3   5  444.29   19.54
   6   3   6  967.93   24.96
  -6  -3   6  957.85   28.87
   6   3   6 1011.51   27.52
   6  -3  -6  972.16   30.70
   6   3   7  105.91    8.41
  -6  -3   7  105.33   10.01
   6   3   7  120.21    9.95
   6  -3  -7  128.99   11.26
   6   3   8  749.26   22.12
   6   3   8  812.69   26.16
   6  -3  -8  801.51   28.02
   6   3   9  112.44    8.49
   6   3   9  105.74    9.60
   6  -3  -9  116.58   10.78
   6   3  10  311.43   13.98
   6   3  10  315.73   16.51
   6  -3 -10  317.93   17.29
   6   3  11  426.93   15.71
   6   3  11  415.76   18.79
   6  -3 -11  434.63   19.67
   6   3  12  109.07    8.35
   6   3  12   99.26    9.27
   6  -3 -12  104.09    9.42
   6   3  13  126.31    8.70
   6   3  13  121.60    9.95
   6  -3 -13  120.84    9.44
   6   3  14  177.35    9.93
   6   3  14  172.36   11.21
   6   3  15   72.15    5.98
   6  -3 -16   31.37    4.52
   6   3  16   42.31    4.27
   6  -3 -17   34.71    4.12
   6   3  17   36.81    3.48
   6  -3 -18  372.46   10.76
   6  -4  17  228.64    7.80
   6  -4  16   58.34    4.78
   6   4 -15  123.43    7.38
   6  -4  15  123.61    7.58
   6   4 -14   79.76    6.81
   6   4 -14   63.15    5.15
   6  -4  14   82.53    6.76
   6   4 -13   47.78    5.73
   6   4 -13   41.02    4.60
   6  -4  13   48.14    5.42
   6   4 -12    2.79    2.04
   6   4 -12    4.43    2.10
   6  -4  12    5.01    2.33
   6   4 -11  169.79   11.70
   6   4 -11  167.25   10.56
   6  -4  11  174.68   10.66
   6   4 -10  408.72   18.70
   6   4 -10  374.15   16.26
   6   4  -9  239.15   14.60
   6   4  -9  229.50   13.03
   6   4  -8  711.61   25.12
   6   4  -8  683.71   22.60
   6   4  -7  583.12   23.00
   6   4  -7  576.60   20.91
   6   4  -7  539.50   21.59
   6   4  -6  513.98   19.68
   6   4  -6  518.34   21.42
   6   4  -6  511.24   21.12
   6  -4   6  562.04   22.37
   6   4  -6  517.50   21.21
   6   4  -5 4933.96   60.59
   6  -4   5 4979.02   59.83
   6   4  -5 5032.26   65.99
   6   4  -5 4938.57   64.79
   6  -4   5 4965.83   65.90
   6   4  -5 5005.69   66.07
   6   4  -4 1410.78   32.10
   6  -4   4 1352.79   30.55
   6   4  -4 1443.60   35.09
   6   4  -4 1388.11   33.74
   6  -4   4 1405.77   34.65
   6   4  -4 1434.28   35.47
   6   4  -3 2712.90   44.18
   6  -4   3 2655.08   41.99
   6   4  -3 2594.69   45.65
   6   4  -3 2721.67   47.48
   6  -4   3 2602.80   46.81
   6   4  -3 2651.72   47.92
   6   4  -2 1638.62   34.21
   6  -4   2 1619.05   32.19
   6   4  -2 1656.16   35.88
   6   4  -2 1604.39   35.97
   6  -4   2 1730.08   37.77
   6   4  -1 2046.93   37.84
   6   4  -1 2144.33   40.57
   6   4  -1 2050.44   40.37
   6  -4   1 2088.56   41.35
   6   4  -1 1999.14   41.73
   6  -4   1 2121.25   41.26
   6   4   0 1549.16   32.76
  -6   4   0 1583.11   34.60
   6   4   0 1638.28   35.21
   6   4   0 1572.14   34.54
  -6  -4   0 1570.63   36.73
   6  -4   0 1506.30   35.18
   6  -4   0 1552.48   36.09
   6   4   1 2187.05   38.51
  -6   4  -1 2049.37   39.41
   6   4   1 2220.45   40.58
   6   4   1 1964.11   38.15
  -6  -4   1 2127.79   42.79
   6  -4  -1 2109.17   41.22
   6   4   1 2039.98   42.78
   6  -4  -1 2086.48   42.30
   6   4   2 1700.94   33.56
   6   4   2 1735.78   35.68
  -6   4  -2 1703.55   35.69
   6   4   2 1552.19   33.45
  -6  -4   2 1596.34   37.19
   6  -4  -2 1559.10   37.36
   6   4   2 1549.27   36.78
   6   4   3 2717.72   42.34
   6   4   3 2603.94   44.30
  -6   4  -3 2602.44   44.09
   6   4   3 2625.00   42.24
  -6  -4   3 2624.33   48.12
   6  -4  -3 2774.33   50.09
   6   4   3 2622.98   48.24
   6   4   4 1351.72   29.68
   6   4   4 1399.10   32.19
  -6   4  -4 1385.74   32.17
   6   4   4 1307.28   29.71
  -6  -4   4 1419.30   35.72
   6  -4  -4 1466.93   37.37
   6   4   5 4942.23   56.06
   6   4   5 4770.33   55.33
  -6  -4   5 4735.91   65.79
   6   4   6  527.68   18.29
  -6  -4   6  505.38   21.60
   6  -4  -6  532.78   22.84
   6   4   7  577.37   18.88
   6  -4  -7  630.38   25.06
   6   4   7  592.74   21.53
   6   4   8  699.38   20.43
   6  -4  -8  676.81   26.13
   6   4   8  713.68   23.92
   6   4   9  233.98   11.62
   6  -4  -9  259.90   16.11
   6   4   9  231.77   13.78
   6   4  10  403.98   18.29
   6  -4 -10  422.05   19.96
   6   4  11  172.06   11.81
   6  -4 -11  175.10   12.50
   6  -4 -12    0.74    2.35
   6   4  12    6.61    2.98
   6   4  13   45.34    5.09
   6   4  13   45.13    6.01
   6  -4 -13   43.37    5.75
   6   4  14   66.77    5.83
   6   4  14   79.17    7.31
   6  -4 -14   72.75    6.45
   6   4  15  102.19    6.64
   6   4  15  108.48    7.91
   6  -4 -16   50.15    5.28
   6   4  16   59.83    4.55
   6  -4 -17  240.99    9.78
   6   4  17  208.37    7.00
   6  -5  16   33.34    3.12
   6   5 -15  180.20    6.99
   6  -5  15  183.10    8.29
   6   5 -14  367.51   12.49
   6   5 -14  338.46   11.56
   6  -5  14  347.08   12.51
   6   5 -13   11.72    2.65
   6   5 -13    8.47    2.42
   6  -5  13   11.83    2.62
   6   5 -12  180.32   10.77
   6   5 -12  192.75   10.55
   6  -5  12  195.35   10.65
   6   5 -11   68.28    7.31
   6   5 -11   73.51    7.04
   6  -5  11   65.28    6.43
   6   5 -10  551.16   20.74
   6   5 -10  541.03   19.29
   6  -5  10  555.11   18.62
   6   5  -9  241.54   14.23
   6   5  -9  253.24   13.53
   6   5  -8  137.92   11.04
   6   5  -8  136.17   10.15
   6   5  -7  581.40   22.43
   6   5  -7  617.54   21.52
   6   5  -6 1778.89   39.31
   6   5  -6 1756.81   36.73
   6   5  -5  649.85   23.66
   6   5  -5  678.43   22.66
   6   5  -5  639.91   23.73
   6   5  -4 4504.32   62.05
   6   5  -4 4610.38   58.54
   6   5  -3  871.17   25.42
   6   5  -3  820.85   26.29
   6   5  -3  889.96   27.38
   6  -5   3  882.97   28.09
   6   5  -3  864.86   28.02
   6   5  -2  690.17   22.40
   6   5  -2  663.12   23.46
   6   5  -2  695.68   23.97
   6  -5   2  660.42   24.08
   6   5  -2  625.84   23.90
   6   5  -1  940.97   26.06
  -6   5   1  943.39   27.85
   6   5  -1  982.65   28.10
   6   5  -1  977.82   28.21
   6  -5   1  950.33   28.80
   6   5  -1  874.66   28.21
   6  -5   1  953.70   28.00
   6   5   0 2190.25   39.25
  -6   5   0 2067.67   41.40
   6   5   0 2120.32   41.12
   6   5   0 2201.35   41.40
  -6  -5   0 2133.23   44.86
   6  -5   0 2070.35   42.27
   6  -5   0 2103.96   42.70
   6   5   1  948.06   25.53
   6   5   1  965.91   27.33
  -6   5  -1  934.74   27.66
   6   5   1  923.97   26.83
  -6  -5   1  972.08   30.20
   6  -5  -1  949.86   28.74
   6  -5  -1  971.91   29.54
   6   5   2  673.41   21.28
   6   5   2  665.25   22.76
  -6   5  -2  677.56   23.76
   6   5   2  632.66   21.79
  -6  -5   2  678.44   25.24
   6   5   3  874.27   23.98
   6   5   3  903.63   26.36
  -6   5  -3  878.43   27.01
   6   5   3  852.03   25.09
  -6  -5   3  833.20   28.12
   6  -5  -3  839.88   28.08
   6   5   4 4485.19   56.04
  -6   5  -4 4235.09   59.66
   6   5   4 4542.55   53.81
   6  -5  -4 4342.35   65.31
   6   5   5  612.30   20.53
   6   5   5  646.92   19.98
   6   5   6 1681.06   33.01
   6   5   6 1757.33   32.29
   6   5   7  562.05   18.78
   6   5   7  564.18   17.94
   6  -5  -7  622.48   24.93
   6   5   7  576.35   20.64
   6  -5  -8  151.30   12.65
   6   5   8  152.63   10.88
   6  -5  -9  248.77   15.56
   6   5   9  248.46   13.72
   6  -5 -10  545.49   22.47
   6   5  10  529.62   20.06
   6   5  11   61.15    6.84
   6  -5 -11   69.02    7.90
   6   5  12  179.94   11.21
   6  -5 -12  184.57   11.95
   6  -5 -13   12.29    3.15
   6   5  13   13.48    3.41
   6   5  14  335.21   11.63
   6   5  14  343.11   13.80
   6  -5 -14  360.33   13.48
   6   5  15  173.57    7.57
   6   5  15  198.69    9.70
   6  -5 -16   40.23    4.33
   6   5  16   28.72    2.66
   6  -5 -17   57.39    4.23
   6   6 -15   84.75    4.32
   6  -6  15   90.69    4.87
   6   6 -14   95.85    5.75
   6  -6  14  100.63    5.95
   6   6 -13   48.22    4.42
   6   6 -13   49.33    4.70
   6  -6  13   48.24    4.61
   6   6 -12  278.78   11.76
   6   6 -12  261.40   11.69
   6  -6  12  262.49   11.28
   6   6 -11  158.94    9.75
   6   6 -11  139.16    9.09
   6  -6  11  169.72    9.48
   6   6 -10  216.28   12.16
   6   6 -10  221.51   11.94
   6  -6  10  216.26   11.05
   6   6  -9  161.78   10.92
   6   6  -9  151.25   10.22
   6   6  -8  209.73   12.83
   6   6  -8  239.52   13.06
   6   6  -7  107.24    9.45
   6   6  -7  106.52    8.96
   6   6  -6 1141.43   30.71
   6   6  -6 1159.56   29.16
   6   6  -5  498.68   20.42
   6   6  -5  458.31   18.53
   6   6  -4  297.02   15.79
   6   6  -4  320.48   15.46
   6   6  -3  657.49   23.35
   6   6  -3  633.73   21.59
   6   6  -2  924.38   27.74
   6   6  -2  903.11   25.62
   6   6  -1  265.80   14.77
   6   6  -1  245.26   13.32
   6  -6   1  264.38   14.83
   6   6   0  197.75   12.62
   6   6   0  179.57   11.33
   6  -6   0  193.25   13.07
   6   6   1  265.22   14.47
   6   6   1  272.17   13.58
   6  -6  -1  239.12   14.62
   6   6   2  969.48   27.29
   6   6   2  955.80   25.10
   6  -6  -2  953.03   29.86
   6   6   3  685.57   22.55
   6   6   3  652.95   20.25
   6  -6  -3  699.00   25.74
   6   6   4  299.05   14.83
   6   6   4  312.80   13.74
   6  -6  -4  314.11   17.63
   6   6   5  487.87   18.44
   6   6   5  495.69   16.75
   6  -6  -5  516.21   22.43
   6   6   6 1142.51   27.44
   6  -6  -6 1196.36   34.44
   6   6   7   97.80    7.93
   6  -6  -7  106.47   10.51
   6   6   7  111.12    8.74
   6   6   8  219.91   11.39
   6  -6  -8  224.90   14.75
   6   6   8  220.52   12.27
   6   6   9  155.73    9.14
   6  -6  -9  163.21   12.39
   6   6   9  155.50   10.35
   6  -6 -10  236.91   14.35
   6   6  10  216.55   11.95
   6   6  11  162.65   10.09
   6  -6 -11  172.57   11.79
   6   6  12  258.25   12.24
   6  -6 -12  270.69   13.71
   6   6  13   56.63    5.53
   6  -6 -13   50.96    5.46
   6   6  14   95.64    5.29
   6   6  14  101.79    6.71
   6  -6 -14  105.07    6.73
   6   6  15  106.82    6.14
   6  -6 -16  342.03   10.08
   6   7 -14  123.24    5.57
   6   7 -13   11.92    2.25
   6  -7  13   14.66    2.20
   6   7 -12  101.38    6.66
   6  -7  12   84.44    5.59
   6   7 -12   97.61    5.67
   6   7 -11  102.44    7.18
   6  -7  11   93.25    6.28
   6   7 -11   94.86    6.45
   6   7 -10  195.88   10.46
   6  -7  10  198.45    9.60
   6   7 -10  211.86   10.59
   6   7  -9  161.56    9.85
   6   7  -9  165.02   10.10
   6   7  -8  102.39    8.32
   6   7  -8  105.70    8.35
   6   7  -7  115.13    9.14
   6   7  -7  115.19    8.93
   6   7  -6    3.61    2.33
   6   7  -6    5.17    2.45
   6   7  -5   64.14    7.13
   6   7  -5   60.14    6.59
   6   7  -4  316.69   15.72
   6   7  -4  318.95   14.89
   6   7  -3  109.24    9.44
   6   7  -3  105.83    8.75
   6   7  -2   77.63    8.05
   6   7  -2   84.77    7.67
   6   7  -1   67.49    7.44
   6   7  -1   62.06    6.60
   6   7   0   37.14    5.67
   6   7   0   45.93    5.62
   6  -7   0   39.20    5.76
   6   7   1   57.49    6.83
   6   7   1   59.73    6.24
   6  -7  -1   66.81    7.79
   6   7   2   77.78    7.83
   6   7   2   85.73    7.20
   6  -7  -2   73.66    8.27
   6   7   3  113.68    9.22
   6   7   3  103.76    7.67
   6  -7  -3  121.34   10.70
   6   7   4  321.04   15.08
   6   7   4  326.59   12.97
   6  -7  -4  345.52   17.99
   6   7   5   57.64    6.41
   6  -7  -5   64.66    8.17
   6   7   6    5.71    2.33
   6  -7  -6    6.08    3.40
   6   7   7  120.55    8.66
   6  -7  -7  137.71   11.34
   6   7   8   89.41    7.04
   6  -7  -8   94.83    9.31
   6   7   8   95.41    7.40
   6   7   9  146.85    8.57
   6  -7  -9  173.38   12.14
   6   7   9  152.62    9.26
   6  -7 -10  206.49   12.62
   6   7  10  199.58   10.26
   6   7  11   86.23    6.58
   6  -7 -11  103.77    8.43
   6   7  12   86.53    6.20
   6  -7 -12   99.19    7.58
   6  -7 -13   15.77    2.97
   6   7  13   12.38    2.28
   6   7  14  126.58    6.06
   6  -7 -14  129.04    6.16
   6   8 -13  319.74    8.52
   6   8 -12  119.84    6.13
   6   8 -11  121.54    6.89
   6   8 -10   43.23    3.90
   6   8 -10   46.24    4.57
   6   8  -9  114.24    7.07
   6   8  -9  110.80    7.42
   6   8  -8  278.84   11.91
   6   8  -8  257.61   11.73
   6   8  -7  324.67   13.58
   6   8  -7  282.09   12.58
   6   8  -6  365.29   15.02
   6   8  -6  330.07   13.93
   6   8  -5   -0.51    1.90
   6   8  -5    1.57    1.68
   6   8  -4  258.18   13.15
   6   8  -4  256.34   12.43
   6   8  -3   35.05    5.15
   6   8  -3   30.43    4.47
   6   8  -2  199.99   11.89
   6   8  -2  221.97   11.44
   6   8  -1  797.61   23.68
   6   8  -1  763.29   20.89
   6   8   0    6.58    3.06
   6   8   0    3.78    2.14
   6   8   1  830.61   23.93
   6   8   1  784.40   20.15
  -6  -8   1  789.06   21.51
   6  -8  -1  777.62   24.15
   6   8   2  199.03   11.74
   6   8   2  207.74   10.06
  -6  -8   2  212.88   11.31
   6  -8  -2  232.87   13.70
   6   8   3   30.97    4.82
  -6  -8   3   22.58    3.86
   6  -8  -3   27.14    5.04
   6   8   4  278.86   13.33
   6  -8  -4  258.43   14.89
   6   8   5    1.36    1.99
   6  -8  -5    2.00    2.29
   6   8   6  355.05   14.26
   6  -8  -6  370.79   17.43
   6   8   7  287.36   12.41
   6  -8  -7  312.96   15.72
   6   8   8  280.68   11.56
   6  -8  -8  299.22   14.86
   6   8   9  103.81    6.64
   6  -8  -9  113.98    8.90
   6   8  10   39.28    3.82
   6  -8 -10   43.02    5.39
   6   8  11  113.71    6.01
   6  -8 -11  132.60    8.28
   6   8  12  101.91    5.18
   6  -8 -12  138.76    7.60
   6  -8 -13  311.62    9.32
   6   9 -11   30.05    2.70
   6   9 -10  385.70   10.63
   6   9  -9    5.31    1.72
   6   9  -8   88.18    5.36
   6   9  -8   85.48    5.82
   6   9  -7  237.37    9.66
   6   9  -7  227.62    9.76
   6   9  -6   30.50    3.83
   6   9  -6   26.95    3.65
   6   9  -5  132.92    8.11
   6   9  -5  121.12    7.50
   6   9  -4  178.88    9.80
   6   9  -4  177.30    9.04
   6   9  -3  127.00    8.42
   6   9  -3  126.33    7.61
   6   9  -2   27.06    4.05
   6   9  -2   36.36    4.09
   6   9  -1  138.78    8.98
   6   9  -1  138.20    7.71
  -6  -9  -1  131.53    7.97
   6   9   0  146.98    9.29
   6   9   0  135.19    7.45
  -6  -9   0  134.65    8.13
   6   9   1  129.32    8.76
  -6  -9   1  133.16    8.22
   6   9   2   38.06    4.79
  -6  -9   2   33.73    4.22
   6  -9  -2   30.69    4.55
  -6  -9   3  116.90    7.74
   6   9   3  118.15    8.09
   6  -9  -3  126.46    9.06
  -6  -9   4  184.84    9.63
   6   9   4  181.88    9.82
   6  -9  -4  197.68   11.39
  -6  -9   5  132.72    8.04
   6   9   5  127.68    8.05
   6  -9  -5  130.82    9.42
   6   9   6   29.88    3.99
  -6  -9   6   25.79    3.61
   6  -9  -6   32.16    4.92
  -6  -9   7  244.49   10.15
   6   9   7  221.72    9.66
   6  -9  -7  236.99   12.01
  -6  -9   8   92.28    5.96
   6  -9  -8   96.37    7.49
  -6  -9   9    5.65    1.61
   6  -9  -9    2.19    1.61
  -6  -9  10  383.07    9.91
   6  -9 -10  394.04   12.80
   6  -9 -11   28.78    3.20
   6  10  -8  117.81    4.85
   6  10  -7  176.15    6.39
   6  10  -6    4.35    1.19
   6  10  -6    5.66    1.41
   6  10  -5  123.87    5.73
   6  10  -5  124.21    6.07
   6  10  -4  142.00    6.19
   6  10  -4  151.94    7.24
   6  10  -3  165.90    6.60
   6  10  -3  180.76    8.27
   6  10  -2   27.12    3.46
   6  10  -1  204.52    9.29
   6  10   0   44.77    4.54
  -6 -10   0   43.89    4.07
   6  10   1  210.94    9.53
  -6 -10   1  209.56    8.68
  -6 -10   2   26.75    3.26
   6  10   2   29.25    3.69
   6  10   3  169.43    8.31
  -6 -10   3  174.89    7.84
  -6 -10   4  143.88    6.94
   6  10   4  138.79    7.36
   6  10   5  121.06    6.65
  -6 -10   5  135.24    6.47
   6 -10  -5  111.70    6.84
  -6 -10   6    4.71    1.36
   6 -10  -6    4.67    1.75
  -6 -10   7  157.65    6.04
   6 -10  -7  164.66    7.67
   6 -10  -8  111.89    5.90
   6  11  -1   80.32    4.21
   6  11   0  496.34   10.75
   6  11   1   82.67    4.52
   6  11   2   14.93    2.00
   7   0   0   -0.06    1.40
   7   0   0    1.04    2.17
   7   0   1  193.54   11.38
   7   0  -1  196.03   11.65
   7   0   1  198.79   11.88
   7   0  -1  210.72   11.90
   7   0   1  205.30   13.47
   7   0  -1  201.79   13.57
   7   0   2    0.95    1.49
   7   0  -2    6.30    2.15
   7   0   2    4.75    2.22
   7   0  -2    3.16    2.23
   7   0  -2    0.77    2.02
   7   0   2    1.65    2.22
   7   0  -3    0.29    1.09
   7   0  -3    0.95    1.42
   7   0   3    1.61    2.00
   7   0  -3    2.08    1.75
   7   0  -3   -0.43    2.13
   7   0   3    4.19    2.59
   7   0  -4    1.51    1.30
   7   0  -4    2.35    2.34
   7   0   4    5.44    2.58
   7   0  -4    3.44    1.79
   7   0  -4    2.72    2.78
   7   0   4    7.43    3.24
   7   0  -5  505.50   20.77
   7   0   5  526.17   19.93
   7   0  -5  499.88   17.73
   7   0  -5  477.12   21.23
   7   0   5  515.96   19.96
   7   0  -6   13.19    3.91
   7   0   6   16.46    3.70
   7   0  -6   11.34    3.96
   7   0  -7   84.67    8.85
   7   0   7   91.16    8.47
   7   0  -7   89.13    9.29
   7   0  -8  104.01    9.84
   7   0   8  104.13    9.03
   7   0  -8  107.60    9.90
   7   0  -9   32.24    5.73
   7   0   9   35.27    5.45
   7   0  -9   38.84    6.25
   7   0 -10   10.68    3.71
   7   0  10    9.40    3.43
   7   0 -10    8.01    3.02
   7   0 -11   81.47    8.47
   7   0 -11   70.78    7.37
   7   0 -12  634.00   22.35
   7   0 -12  605.36   18.80
   7   0 -13   24.73    4.61
   7   0 -14  138.11    9.41
   7   0 -15   66.60    6.07
   7   0 -16   36.28    4.07
   7   0 -17   44.45    3.58
   7   1 -17   15.76    2.03
   7   1 -16   76.96    5.50
   7   1 -15   72.29    6.16
   7   1 -14   56.20    6.06
   7   1 -13  577.83   20.13
   7   1 -12   25.76    4.86
   7   1 -11   55.71    7.05
   7   1 -11   64.82    6.56
   7   1 -10   28.40    5.26
   7   1 -10   27.12    5.06
   7   1  -9  328.69   17.13
   7  -1   9  280.06   14.76
   7   1  -9  324.71   16.36
   7   1  -8  755.24   26.07
   7  -1   8  794.37   24.68
   7   1  -8  753.35   25.57
   7   1  -7  875.04   27.89
   7   1  -7  931.92   24.20
   7  -1   7  869.65   25.88
   7   1  -7  920.73   28.73
   7   1  -6  838.35   27.03
   7   1  -6  827.53   23.33
   7  -1   6  809.38   24.89
   7   1  -6  811.92   27.08
   7   1  -5  580.96   19.99
   7  -1   5  624.21   21.71
   7   1  -5  638.30   23.40
   7   1  -5  606.50   22.26
   7  -1   5  557.47   21.06
   7   1  -5  616.97   23.83
   7  -1   4   20.25    4.21
   7   1  -4   27.29    4.67
   7   1  -4   26.44    4.99
   7   1  -4   32.24    5.13
   7  -1   4   21.14    4.31
   7  -1   4   25.46    4.79
   7   1  -4   30.48    5.63
   7   1  -3  119.58    9.21
   7  -1   3  107.12    8.94
   7   1  -3  112.59    9.64
   7   1  -3  119.86    9.67
   7  -1   3   98.99    8.95
   7  -1   3   95.43    9.05
   7   1  -3  133.54   11.30
   7   1  -2  438.90   18.48
   7   1  -2  488.88   19.37
   7   1  -2  435.88   17.60
   7  -1   2  445.01   17.95
   7   1  -2  417.54   19.55
   7  -1   2  463.50   19.81
   7   1  -1 1183.07   29.31
   7   1  -1 1213.53   30.16
   7  -1   1 1210.14   28.92
   7   1  -1 1193.03   28.93
   7   1  -1 1281.17   33.80
   7  -1   1 1119.73   31.26
   7   1   0   56.16    6.44
   7  -1   0   40.32    5.29
   7   1   0   46.74    5.90
   7  -1   0   65.29    7.69
   7   1   0   53.37    7.14
   7   1   1 1191.73   29.07
   7  -1  -1 1210.30   28.22
   7   1   1 1199.49   29.26
   7  -1  -1 1272.95   33.71
   7   1   1 1201.36   32.45
   7   1   2  437.30   17.74
   7  -1  -2  443.14   16.91
   7   1   2  482.42   18.63
   7  -1  -2  461.25   20.67
   7   1   2  475.37   20.39
   7   1   3  102.78    8.80
   7  -1  -3  133.42    9.15
   7  -1  -3  117.10    9.33
   7   1   3  101.85    8.52
  -7  -1   3  129.50   10.14
   7  -1  -3  131.16   11.27
   7   1   3  101.67    9.46
   7   1   4   23.70    4.54
   7  -1  -4   30.41    6.01
   7  -1  -4   26.27    4.81
  -7  -1   4   23.28    4.73
   7   1   4   33.38    5.43
   7   1   5  655.10   21.95
   7  -1  -5  582.48   21.98
  -7  -1   5  602.66   22.36
   7  -1  -5  625.96   24.37
   7   1   5  610.20   22.40
   7  -1  -6  835.10   26.54
   7   1   6  785.17   24.18
   7  -1  -6  781.96   27.24
   7   1   6  863.67   25.74
   7  -1  -7  880.65   27.56
   7   1   7  842.34   24.89
   7  -1  -7  895.10   28.94
   7  -1  -8  781.10   26.27
   7   1   8  710.61   23.00
   7  -1  -8  740.80   26.11
   7  -1  -9  309.06   16.51
   7   1   9  304.65   14.79
   7  -1  -9  337.14   17.19
   7  -1 -10   26.57    5.16
   7  -1 -10   29.76    5.29
   7   1  10   34.57    5.19
   7  -1 -11   60.99    7.31
   7   1  11   61.91    6.51
   7  -1 -11   51.84    6.69
   7  -1 -12   26.33    4.86
   7  -1 -12   20.58    3.70
   7  -1 -13  609.08   21.00
   7  -1 -14   61.70    6.39
   7  -1 -15   63.52    6.01
   7  -1 -16   82.84    5.99
   7  -1 -17   19.14    2.52
   7   2 -16   11.31    2.11
   7   2 -15   65.97    5.53
   7   2 -14   21.91    3.80
   7   2 -13  158.65   10.26
   7   2 -12  224.11   12.91
   7   2 -11   10.44    3.55
   7   2 -10  205.42   13.38
   7   2 -10  241.49   12.88
   7   2  -9  514.16   21.18
   7   2  -9  526.58   17.84
   7   2  -9  521.71   19.82
   7   2  -8  236.87   14.68
   7   2  -8  260.49   12.99
   7  -2   8  244.52   13.95
   7   2  -8  277.34   15.07
   7   2  -7   37.59    6.16
   7   2  -7   40.33    5.39
   7  -2   7   48.56    6.46
   7   2  -7   38.75    6.06
   7   2  -6  226.58   14.25
   7   2  -6  211.36   12.31
   7  -2   6  203.23   12.58
   7   2  -6  221.49   14.11
   7   2  -5  123.34   10.50
   7   2  -5  120.70    9.34
   7  -2   5  111.74    9.53
   7   2  -5  106.43   10.02
   7   2  -4  230.51   13.98
   7   2  -4  248.67   13.40
   7  -2   4  252.46   13.85
   7   2  -4  261.38   15.53
   7   2  -3  809.36   24.01
   7  -2   3  758.93   23.58
   7   2  -3  801.40   25.72
   7   2  -3  824.20   26.01
   7  -2   3  764.16   25.38
   7   2  -3  839.30   27.79
   7  -2   3  740.43   24.14
   7   2  -2  752.87   23.34
   7  -2   2  785.71   23.47
   7   2  -2  800.87   25.08
   7   2  -2  792.37   25.23
   7  -2   2  797.84   26.10
   7   2  -2  790.38   27.11
   7  -2   2  739.05   24.81
   7   2  -1 1643.58   35.96
   7   2  -1 1614.81   35.16
   7   2  -1 1594.72   33.86
   7  -2   1 1601.00   33.12
   7  -2   1 1507.34   35.91
   7  -2   0    3.02    2.15
   7   2   0    4.71    2.20
   7  -2   0    3.08    2.50
   7   2   0    4.01    2.07
   7   2   0    6.48    2.67
  -7  -2   0    1.80    1.75
   7   2   0    1.26    2.32
   7  -2  -1 1605.81   31.78
   7   2   1 1648.12   34.40
   7   2   1 1624.56   35.14
   7   2   1 1627.91   33.40
  -7  -2   1 1557.06   35.43
   7  -2  -1 1511.10   37.19
   7   2   1 1641.45   38.64
   7   2   2  788.84   23.80
   7   2   2  767.17   24.17
  -7  -2   2  715.36   24.28
   7  -2  -2  781.56   26.83
   7   2   2  815.65   27.13
   7   2   3  832.09   24.53
   7   2   3  799.26   24.69
  -7  -2   3  749.95   25.37
   7  -2  -3  787.74   27.20
   7   2   3  850.75   27.47
   7   2   4  246.38   13.36
   7  -2  -4  235.57   13.53
  -7  -2   4  243.89   14.58
   7  -2  -4  263.30   15.97
   7   2   4  247.70   14.69
   7  -2  -5  118.80    9.76
   7   2   5  118.93    9.42
   7   2   5  108.97    9.93
   7  -2  -5  109.63   10.61
   7  -2  -6  222.16   13.57
   7   2   6  195.57   11.90
   7  -2  -6  214.37   14.63
   7  -2  -7   50.53    6.82
   7   2   7   53.24    6.33
   7  -2  -7   39.24    6.60
   7  -2  -8  268.59   15.24
   7   2   8  263.98   13.59
   7  -2  -8  256.51   15.53
   7  -2  -9  525.55   21.38
   7   2   9  518.90   18.62
   7  -2  -9  514.06   21.39
   7  -2 -10  234.36   14.25
   7   2  10  229.47   12.09
   7  -2 -10  235.98   14.14
   7  -2 -11   13.19    3.74
   7   2  11   11.11    3.37
   7  -2 -11   10.85    3.60
   7  -2 -12  229.68   13.31
   7  -2 -12  212.96   11.97
   7  -2 -13  175.41   11.20
   7  -2 -13  157.19    9.10
   7  -2 -14   18.80    3.87
   7  -2 -15   64.15    5.88
   7  -2 -16    9.75    2.32
   7  -2 -17  405.65   10.49
   7   3 -16   55.88    3.65
   7   3 -15   38.13    3.89
   7   3 -14   33.30    4.23
   7   3 -13   36.60    4.87
   7   3 -12   59.09    6.50
   7   3 -11  104.27    8.98
   7   3 -11  108.23    7.42
   7   3 -10   97.22    9.05
   7   3 -10  112.74    8.11
   7   3  -9  752.25   25.08
   7   3  -9  766.37   22.00
   7   3  -9  764.21   23.36
   7   3  -8 1333.66   33.88
   7   3  -8 1318.29   29.73
   7   3  -8 1335.96   32.06
   7   3  -7  401.66   18.89
   7   3  -7  384.80   16.41
   7   3  -7  399.05   18.40
   7   3  -6  103.28    9.59
   7   3  -6  103.85    8.75
   7  -3   6   92.97    8.75
   7   3  -6   91.98    9.28
   7   3  -5  170.82   12.41
   7   3  -5  171.82   11.28
   7  -3   5  163.37   11.34
   7   3  -5  162.33   12.23
   7   3  -4 1137.82   31.16
   7   3  -4 1156.50   29.18
   7  -3   4 1142.04   28.91
   7   3  -4 1114.80   31.95
   7   3  -3  341.11   16.93
   7   3  -3  327.52   15.59
   7  -3   3  319.94   15.18
   7   3  -3  329.51   17.49
   7  -3   3  341.82   16.21
   7   3  -2  508.01   20.32
   7   3  -2  526.83   19.76
   7  -3   2  508.18   18.82
   7  -3   2  547.03   21.04
   7   3  -2  552.04   22.62
   7   3  -1  298.57   14.85
   7  -3   1  308.33   14.43
   7   3  -1  301.42   15.47
  -7  -3  -1  274.50   15.33
   7  -3   1  319.50   16.70
   7   3  -1  306.87   16.92
   7   3   0  165.03   11.17
   7  -3   0  188.86   10.99
   7   3   0  186.76   12.05
  -7  -3   0  170.44   12.32
   7  -3   0  190.99   13.04
   7   3   0  187.50   13.43
   7   3   1  329.76   15.52
   7   3   1  300.60   14.93
  -7  -3   1  317.63   16.81
   7  -3  -1  292.14   16.33
   7   3   1  337.93   17.86
   7   3   2  501.27   18.62
   7   3   2  511.46   19.35
   7   3   2  530.28   22.12
   7  -3  -2  513.60   21.83
   7   3   3  307.94   14.27
   7   3   3  329.07   15.44
   7   3   3  340.95   17.76
   7  -3  -3  337.71   17.90
   7   3   4 1109.01   28.19
   7   3   4 1147.52   32.16
   7  -3  -5  187.87   12.02
   7   3   5  177.21   11.20
   7  -3  -5  175.66   13.24
   7  -3  -6  107.72    9.35
   7   3   6  108.91    9.02
   7  -3  -6  108.81   10.62
   7  -3  -7  395.56   18.01
   7   3   7  356.89   15.54
   7  -3  -7  377.26   19.44
   7   3   8 1289.87   28.89
   7  -3  -8 1350.72   35.29
   7   3   9  751.73   21.46
   7  -3  -9  725.47   25.51
   7   3  10   97.32    7.62
   7  -3 -10   98.71    9.25
   7  -3 -11  115.47    9.60
   7   3  11  106.82    7.40
   7  -3 -11  102.40    9.22
   7  -3 -12   70.67    7.32
   7  -3 -12   67.93    6.81
   7  -3 -13   40.10    5.22
   7  -3 -13   30.67    4.17
   7  -3 -14   37.80    4.86
   7  -3 -15   37.46    4.36
   7  -3 -16   64.94    4.89
   7   4 -15    7.42    1.57
   7   4 -14  153.22    7.78
   7   4 -13   44.98    4.90
   7   4 -12  244.67   12.08
   7   4 -12  253.37   10.26
   7   4 -11  103.20    8.42
   7   4 -11   89.91    6.76
   7   4 -10  110.07    9.14
   7   4 -10  105.02    7.78
   7   4  -9  101.41    9.00
   7   4  -9  101.87    8.07
   7   4  -8 1477.37   34.74
   7   4  -8 1463.74   31.33
   7   4  -8 1477.04   32.62
   7   4  -7   -0.45    2.67
   7   4  -7    2.78    2.15
   7   4  -7    4.57    2.71
   7   4  -6    7.20    2.85
   7   4  -6    7.12    2.92
   7   4  -6   11.74    3.53
   7   4  -5   55.62    7.30
   7   4  -5   55.81    6.63
   7   4  -5   57.37    7.52
   7   4  -4   55.35    7.11
   7   4  -4   52.03    6.34
   7   4  -4   58.29    7.53
   7   4  -3  985.11   28.94
   7   4  -3 1002.27   27.44
   7  -4   3 1086.86   27.35
   7   4  -3 1049.96   31.12
   7   4  -2 2596.93   46.08
   7   4  -2 2571.77   43.78
   7  -4   2 2516.26   40.86
   7  -4   2 2529.43   44.78
   7   4  -2 2613.76   49.44
   7   4  -1 1552.13   35.34
   7   4  -1 1638.05   34.79
   7  -4   1 1599.22   36.39
   7   4  -1 1695.57   39.84
   7   4   0  298.14   15.32
   7   4   0  300.25   14.84
   7   4   0  314.12   17.14
   7  -4   0  303.07   16.45
   7   4   1 1612.87   34.59
   7   4   1 1562.23   33.92
   7   4   1 1586.75   39.10
   7  -4  -1 1661.93   38.56
   7   4   2 2531.74   42.22
   7   4   2 2567.96   42.72
   7  -4  -2 2460.47   47.62
   7   4   3 1029.36   26.33
   7   4   3 1022.41   26.76
   7  -4  -3 1021.23   31.10
   7   4   4   61.46    6.44
   7   4   4   60.78    6.70
   7  -4  -4   56.03    7.67
   7   4   5   59.53    6.49
   7  -4  -5   55.83    7.46
   7  -4  -6    4.64    2.34
   7   4   6    7.01    2.48
   7  -4  -6    7.75    3.48
   7   4   7    0.95    1.68
   7  -4  -7    2.36    3.02
   7   4   8 1515.22   29.71
   7   4   8 1506.99   31.37
   7  -4  -8 1477.47   37.08
   7   4   9   99.33    7.49
   7   4   9   92.01    7.85
   7  -4  -9  104.91    9.77
   7   4  10   96.49    6.80
   7   4  10  100.49    8.03
   7  -4 -10   99.75    9.24
   7  -4 -11  104.86    8.91
   7  -4 -12  257.53   12.95
   7  -4 -12  265.16   13.00
   7  -4 -13   44.82    5.22
   7  -4 -13   41.34    4.69
   7  -4 -14  159.82    8.94
   7  -4 -14  151.21    7.13
   7  -4 -15    7.15    1.84
   7  -4 -16   10.22    1.81
   7   5 -14  102.41    5.16
   7   5 -13   99.49    6.21
   7   5 -13  100.41    5.43
   7   5 -12   26.26    3.78
   7   5 -12   21.45    3.03
   7   5 -11  154.84    9.35
   7   5 -11  149.37    8.43
   7   5 -10  174.35   10.62
   7   5 -10  176.14    9.80
   7   5  -9  200.99   11.98
   7   5  -9  179.02   10.34
   7   5  -8   85.45    8.16
   7   5  -8   85.46    7.49
   7   5  -7  887.84   26.42
   7   5  -7  878.16   24.28
   7   5  -6   54.02    6.71
   7   5  -6   58.79    6.53
   7   5  -5  283.41   15.25
   7   5  -5  286.64   14.29
   7   5  -4  208.04   13.18
   7   5  -4  190.19   11.78
   7   5  -3 1429.37   33.99
   7   5  -3 1375.84   31.71
   7   5  -2   14.09    3.70
   7   5  -2    9.87    3.25
   7   5  -1  618.92   22.11
   7   5  -1  616.60   21.05
   7  -5   1  636.50   22.61
   7   5   0   28.78    4.89
   7   5   0   38.79    5.59
   7  -5   0   40.76    6.02
   7   5   1  610.96   21.30
   7   5   1  568.85   20.02
   7  -5  -1  610.94   23.37
   7   5   2   13.66    3.48
   7   5   2    8.88    3.06
   7  -5  -2    6.11    3.17
   7   5   3 1348.19   30.38
   7   5   3 1372.59   30.23
   7  -5  -3 1453.00   36.60
   7   5   4  196.17   11.37
   7   5   4  200.32   11.39
   7  -5  -4  206.40   14.10
   7   5   5  264.52   12.73
   7   5   5  273.01   12.91
   7  -5  -5  280.35   16.34
   7   5   6   48.06    5.37
   7   5   6   62.37    6.25
   7  -5  -6   58.74    7.72
   7   5   7  858.16   21.42
   7  -5  -7  882.86   28.43
   7   5   8   66.42    5.72
   7  -5  -8   94.94    9.33
   7   5   9  191.03   10.31
   7  -5  -9  207.64   13.10
   7   5  10  184.23    9.99
   7  -5 -10  194.11   12.23
   7  -5 -11  149.55   10.14
   7  -5 -12   19.58    3.58
   7  -5 -12   18.89    3.53
   7  -5 -13   94.78    6.81
   7  -5 -13  109.78    6.99
   7  -5 -14  105.23    6.44
   7  -5 -14   98.61    5.18
   7  -5 -15   10.01    1.77
   7   6 -13   78.96    4.21
   7   6 -13   80.26    4.31
   7   6 -12   31.11    3.39
   7   6 -12   26.53    3.05
   7   6 -11   18.27    2.99
   7   6 -11   22.75    3.23
   7   6 -10   29.25    4.04
   7   6 -10   27.75    3.87
   7   6  -9  277.91   12.70
   7   6  -9  269.27   11.93
   7   6  -8   37.74    5.18
   7   6  -8   45.40    5.22
   7   6  -7  105.42    8.70
   7   6  -7  117.47    8.55
   7   6  -6  257.35   13.62
   7   6  -6  250.80   12.58
   7   6  -5  388.33   16.96
   7   6  -5  389.26   16.04
   7   6  -4   59.01    6.82
   7   6  -4   55.97    6.21
   7   6  -3  487.06   19.14
   7   6  -3  463.79   17.72
   7   6  -2  420.06   17.76
   7   6  -2  377.73   15.84
   7   6  -1  370.04   16.86
   7   6  -1  354.52   15.41
   7  -6   1  379.55   16.54
   7   6   0  359.60   16.33
   7   6   0  365.54   15.48
   7  -6   0  349.88   16.58
   7   6   1  383.01   16.58
   7   6   1  347.15   14.93
   7  -6  -1  360.67   17.45
   7   6   2  378.74   16.25
   7   6   2  374.31   15.23
   7  -6  -2  397.56   18.46
   7   6   3  420.89   16.72
   7   6   3  419.35   15.79
   7  -6  -3  454.21   19.83
   7   6   4   49.59    5.80
   7   6   4   52.00    5.67
   7  -6  -4   52.76    7.14
   7   6   5  406.00   15.41
   7   6   5  426.53   14.87
   7  -6  -5  409.39   18.96
   7   6   6  232.35   11.18
   7   6   6  244.49   10.78
   7  -6  -6  269.84   15.34
   7   6   7   96.64    6.88
   7  -6  -7  122.14   10.51
   7  -6  -8   38.57    5.85
   7  -6  -9  272.48   12.08
   7  -6  -9  293.85   14.71
   7  -6 -10   29.89    4.11
   7  -6 -10   33.51    4.98
   7  -6 -11   20.68    3.21
   7  -6 -11   22.43    3.86
   7  -6 -12   32.03    3.67
   7  -6 -12   32.86    4.02
   7  -6 -13   68.81    4.72
   7  -6 -13   79.39    5.16
   7   7 -12   17.12    2.10
   7   7 -11   28.86    2.88
   7   7 -11   28.94    3.13
   7   7 -10   87.21    5.70
   7   7 -10   94.15    5.98
   7   7  -9   73.33    5.72
   7   7  -9   67.06    5.43
   7   7  -8   45.92    4.95
   7   7  -8   42.57    4.75
   7   7  -7  488.82   16.55
   7   7  -7  510.15   16.24
   7   7  -6  192.52   10.78
   7   7  -6  179.39    9.93
   7   7  -5  107.03    8.33
   7   7  -5   81.90    6.86
   7   7  -4  225.86   12.24
   7   7  -4  240.82   11.77
   7   7  -3   29.96    4.86
   7   7  -3   25.20    4.09
   7   7  -2  106.14    8.56
   7   7  -2   97.99    7.66
   7   7  -1  186.52   11.29
   7   7  -1  174.93   10.08
   7   7   0  153.19   10.15
   7   7   0  135.35    8.86
   7  -7   0  145.99    9.85
   7   7   1  181.32   10.92
   7   7   1  163.31    9.43
   7  -7  -1  176.87   11.22
   7   7   2  101.43    8.09
   7   7   2   81.05    6.58
   7  -7  -2   89.19    8.26
   7   7   3   16.55    3.37
   7   7   3   17.42    3.10
   7  -7  -3   20.67    4.25
   7   7   4  233.20   11.53
   7   7   4  255.44   10.62
   7  -7  -4  269.51   14.48
   7   7   5   95.71    7.15
   7  -7  -5  117.09    9.62
   7   7   6  192.05    9.65
   7  -7  -6  208.78   12.61
   7   7   7  465.79   14.08
   7  -7  -7  500.51   18.90
   7   7   8   41.88    3.95
   7  -7  -8   38.55    5.30
   7  -7  -9   87.90    7.39
   7  -7 -10  100.65    7.33
   7  -7 -11   26.12    3.56
   7  -7 -12   18.43    2.69
   7   8 -10   51.30    3.66
   7   8  -9   90.86    4.97
   7   8  -9   95.24    5.50
   7   8  -8  114.08    6.33
   7   8  -8  112.05    6.32
   7   8  -7  550.67   15.00
   7   8  -7  546.19   14.70
   7   8  -6   71.78    5.80
   7   8  -6   66.92    5.45
   7   8  -5  136.40    8.20
   7   8  -5  143.75    8.03
   7   8  -4  431.99   15.03
   7   8  -4  436.41   14.15
   7   8  -3  149.38    9.09
   7   8  -3  133.51    7.95
   7   8  -2  218.59   11.00
   7   8  -2  224.37   10.21
   7   8  -1  110.02    8.02
   7   8  -1  103.52    6.97
   7   8   0  204.91   10.79
   7   8   0  192.24    9.13
   7   8   1  108.09    7.79
   7   8   1  110.87    6.77
   7  -8  -1  112.36    7.73
   7   8   2  220.14   10.81
   7   8   2  220.22    9.06
   7  -8  -2  223.69   11.43
   7   8   3  140.40    8.46
   7  -8  -3  139.02    9.19
   7   8   4  451.71   14.66
   7  -8  -4  453.10   16.62
   7   8   5  147.23    8.07
   7  -8  -5  161.95    9.99
   7   8   6   69.97    5.36
   7  -8  -6   77.74    6.87
   7   8   7  512.58   13.08
   7  -8  -7  587.61   18.01
   7  -8  -8  135.05    8.23
   7  -8  -9  107.08    6.93
   7  -8 -10   49.47    4.38
   7   9  -8   44.05    3.04
   7   9  -7  115.46    5.03
   7   9  -7  123.42    5.49
   7   9  -6   51.32    3.89
   7   9  -6   52.61    3.82
   7   9  -5  101.40    5.83
   7   9  -5   97.38    5.37
   7   9  -4   15.80    2.64
   7   9  -4   15.50    2.34
   7   9  -3    2.03    1.39
   7   9  -3   -0.15    1.04
   7   9  -2    9.51    2.33
   7   9  -2   12.96    2.21
   7   9  -1   54.44    4.78
   7   9  -1   52.92    3.90
   7   9   0  567.69   15.37
   7   9   0  571.81   12.07
   7   9   1   47.67    4.52
   7   9   2   10.51    2.35
   7   9   3   -0.28    1.21
   7  -9  -3    1.56    1.29
   7   9   4   14.32    2.43
   7  -9  -4   11.16    2.25
   7   9   5   90.63    5.40
   7  -9  -5   96.00    6.19
   7   9   6   51.52    3.80
   7  -9  -6   59.39    4.82
   7  -9  -7  127.51    6.60
   7  -9  -8   42.61    3.56
   7  10  -2   38.26    3.03
   7  10  -1  315.47    8.81
   7  10   0  165.79    6.50
   7  10   1  311.36    8.85
   7  10   2   30.16    2.77
   7  10   3    0.85    0.71
   8   0   0  212.54   12.33
   8   0   0  206.18   13.57
   8   0   1 2489.38   42.07
   8   0  -1 2524.76   41.65
   8   0   1 2593.23   47.30
   8   0  -1 2421.87   46.87
   8   0   2  167.74   11.14
   8   0  -2  133.62    9.59
   8   0   2  163.71   11.75
   8   0  -2  158.83   12.15
   8   0  -3 2081.22   38.02
   8   0   3 2022.16   38.57
   8   0  -3 1963.61   35.95
   8   0   3 2019.19   40.33
   8   0  -3 2137.20   44.24
   8   0  -4   44.46    5.90
   8   0   4   56.98    6.73
   8   0  -4   55.74    5.96
   8   0   4   42.75    6.00
   8   0  -4   49.74    7.09
   8   0  -5  755.21   23.80
   8   0   5  796.55   24.44
   8   0  -5  800.83   21.65
   8   0   5  848.57   24.63
   8   0  -5  803.11   26.53
   8   0  -6  503.89   19.56
   8   0   6  508.58   19.17
   8   0  -6  483.90   20.51
   8   0  -7   27.57    4.89
   8   0   7   36.30    5.49
   8   0  -8    4.15    2.58
   8   0   8    2.73    2.04
   8   0  -8    0.83    1.84
   8   0  -9   49.46    6.24
   8   0   9   33.83    5.23
   8   0  -9   34.01    5.03
   8   0 -10   55.98    6.39
   8   0 -10   57.79    6.09
   8   0 -11  134.25    9.34
   8   0 -11  127.74    8.18
   8   0 -12  179.34   10.14
   8   0 -13    7.22    2.25
   8   0 -14   13.05    2.48
   8   0 -15   13.21    2.10
   8   1 -15   49.96    3.68
   8   1 -14   34.24    3.72
   8   1 -13   14.09    2.91
   8   1 -12  218.82   11.05
   8   1 -11  150.14    9.73
   8   1 -11  167.19    8.84
   8   1 -10  253.60   13.22
   8   1 -10  297.51   13.15
   8   1  -9  130.43    9.78
   8   1  -9  128.70    9.39
   8   1  -8  203.04   12.40
   8  -1   8  174.36   11.04
   8   1  -8  201.50   12.36
   8   1  -7  706.49   23.33
   8  -1   7  723.42   22.72
   8   1  -7  719.66   19.62
   8   1  -7  724.28   24.09
   8   1  -6 1360.74   32.38
   8  -1   6 1393.88   31.49
   8   1  -6 1439.71   29.03
   8   1  -6 1390.86   34.30
   8   1  -5  120.01    9.63
   8  -1   5  102.08    8.80
   8   1  -5  112.08    8.44
   8   1  -5  114.95   10.14
   8   1  -4  780.57   24.13
   8  -1   4  779.04   23.94
   8   1  -4  789.67   22.71
   8  -1   4  787.31   24.02
   8   1  -4  759.90   25.98
   8   1  -3   50.98    6.26
   8  -1   3   65.83    7.18
   8   1  -3   70.87    7.07
   8  -1   3   68.89    7.53
   8   1  -3   57.79    7.51
   8   1  -2  517.84   19.16
   8  -1   2  536.65   19.62
   8   1  -2  539.31   19.28
   8   1  -2  512.80   21.64
   8  -1   2  533.85   20.97
   8   1  -1  111.63    8.67
   8  -1   1  109.37    8.88
   8   1  -1  109.13    8.93
   8   1  -1   99.65    9.67
   8  -1   1  108.87    9.59
   8  -1   0    1.89    1.87
   8   1   0    4.55    2.33
   8  -1   0    2.92    2.47
   8   1   0    3.33    2.96
   8  -1  -1  106.42    8.54
   8   1   1  117.39    9.32
   8   1   1  111.45   10.09
   8  -1  -1   91.42    9.29
   8  -1  -2  535.81   18.41
   8   1   2  542.30   19.72
   8   1   2  531.26   21.45
   8  -1  -2  489.56   21.13
   8  -1  -3   64.83    6.35
   8   1   3   77.37    7.77
   8   1   3   68.42    7.76
   8  -1  -3   64.22    7.81
   8  -1  -4  791.71   23.49
   8   1   4  802.07   24.21
   8   1   4  822.34   25.68
   8  -1  -4  831.41   27.46
   8  -1  -5   97.44    8.57
   8   1   5  106.89    9.04
   8   1   5  117.15    9.44
   8  -1  -5  113.54   10.37
   8  -1  -6 1372.07   31.68
   8   1   6 1346.07   30.92
   8  -1  -7  682.64   22.41
   8   1   7  723.30   22.29
   8  -1  -7  692.71   24.05
   8  -1  -8  196.21   12.03
   8   1   8  190.54   11.30
   8  -1  -8  187.89   12.28
   8  -1  -9  132.79    9.67
   8   1   9  130.79    9.09
   8  -1  -9  139.15   10.24
   8  -1 -10  264.12   13.30
   8   1  10  249.49   11.95
   8  -1 -10  280.98   13.63
   8  -1 -11  143.68    9.49
   8  -1 -11  158.76    9.37
   8  -1 -12  212.33   10.91
   8  -1 -12  226.08    9.77
   8  -1 -13   15.27    2.89
   8  -1 -14   31.04    3.61
   8  -1 -15   51.03    3.88
   8   2 -14   54.54    4.35
   8   2 -13   14.98    2.79
   8   2 -12  295.58   12.27
   8   2 -11   24.25    4.01
   8   2 -10   12.26    3.27
   8   2 -10    9.13    2.49
   8   2  -9  244.48   13.07
   8   2  -9  227.43   10.07
   8   2  -9  230.22   11.99
   8   2  -8  442.09   18.00
   8   2  -8  415.57   14.56
   8   2  -7  618.67   21.64
   8  -2   7  659.41   21.60
   8   2  -7  620.93   18.90
   8   2  -7  669.40   22.77
   8   2  -6   79.04    7.87
   8   2  -6   88.08    7.43
   8  -2   6  100.08    8.57
   8   2  -6   82.11    8.42
   8   2  -5  113.65    9.55
   8  -2   5   91.09    8.46
   8   2  -5   96.82    8.10
   8   2  -5  105.37    9.75
   8   2  -4  731.85   23.59
   8  -2   4  683.34   22.17
   8   2  -4  730.18   22.02
   8   2  -4  705.83   25.00
   8   2  -3 2099.79   39.55
   8  -2   3 2225.56   39.63
   8   2  -3 2221.32   39.00
   8  -2   3 2241.96   40.61
   8   2  -2  554.99   19.95
   8  -2   2  552.94   19.61
   8   2  -2  550.67   19.65
   8   2  -2  585.60   23.32
   8  -2   2  549.05   20.80
   8   2  -1  271.94   13.77
   8  -2   1  268.02   13.55
   8   2  -1  303.47   14.59
   8   2  -1  307.78   17.03
   8  -2   1  273.74   15.09
   8   2   0   24.48    4.20
   8  -2   0   23.03    4.26
   8   2   0   31.56    5.07
   8  -2   0   18.59    4.62
   8   2   0   15.11    4.35
   8  -2  -1  289.86   13.49
   8   2   1  288.29   14.41
   8   2   1  286.53   16.21
   8  -2  -1  283.68   15.70
   8   2   2  603.07   20.80
   8   2   2  580.74   22.67
   8  -2  -2  584.90   22.73
   8   2   3 2246.88   40.08
   8   2   3 2189.50   43.42
   8   2   4  687.06   22.10
   8  -2  -4  754.34   25.98
   8   2   4  718.22   24.46
   8  -2  -5  111.59    8.81
   8   2   5   93.56    8.19
   8  -2  -5   99.90    9.68
   8  -2  -6   77.51    7.43
   8   2   6   97.36    8.34
   8  -2  -6   77.61    8.43
   8  -2  -7  601.21   20.46
   8   2   7  646.64   20.65
   8  -2  -7  611.83   22.59
   8  -2  -8  382.92   16.15
   8   2   8  412.96   16.03
   8  -2  -8  414.17   18.09
   8  -2  -9  228.99   12.39
   8   2   9  209.08   10.96
   8  -2  -9  226.22   12.78
   8  -2 -10    7.84    2.64
   8   2  10   12.10    3.01
   8  -2 -10   11.93    3.10
   8  -2 -11   24.33    4.05
   8  -2 -11   25.00    3.91
   8  -2 -12  297.17   12.46
   8  -2 -12  298.24   11.29
   8  -2 -13   16.35    2.97
   8  -2 -14   47.95    4.22
   8  -2 -15   23.39    2.46
   8   3 -14  107.68    5.32
   8   3 -13  121.40    6.72
   8   3 -12  349.01   12.61
   8   3 -11  101.02    7.40
   8   3 -10  102.92    7.96
   8   3 -10  101.63    6.20
   8   3  -9  258.74   13.04
   8   3  -9  247.48   10.64
   8   3  -9  264.34   12.10
   8   3  -8  151.54   10.29
   8   3  -8  151.72    9.00
   8   3  -8  163.14   10.23
   8   3  -7  416.38   17.40
   8   3  -7  396.64   15.02
   8   3  -7  425.58   17.42
   8   3  -6   27.59    4.90
   8   3  -6   28.71    4.34
   8   3  -6   28.97    5.04
   8   3  -5   25.67    4.68
   8   3  -5   34.34    4.83
   8   3  -5   26.72    5.18
   8   3  -4   83.24    8.12
   8   3  -4   78.25    7.41
   8  -3   4   88.29    8.00
   8   3  -4   93.24    9.04
   8   3  -3  578.33   20.70
   8   3  -3  626.21   20.65
   8  -3   3  590.86   19.97
   8   3  -3  576.49   22.72
   8  -3   3  608.76   20.44
   8   3  -2  127.22    9.67
   8  -3   2  130.09    9.27
   8   3  -2  128.92    9.55
   8   3  -2  129.51   10.91
   8  -3   2  134.51   10.00
   8   3  -1  499.94   18.67
   8  -3   1  547.33   18.49
   8   3  -1  542.71   19.52
   8   3  -1  542.41   22.32
   8  -3   1  537.10   20.69
   8   3   0    4.61    2.15
   8  -3   0    4.65    2.20
   8   3   0    4.45    2.62
   8  -3   0    4.23    2.70
   8   3   0    7.39    3.42
   8   3   1  516.70   18.06
   8   3   1  507.27   18.90
   8  -3  -1  500.31   20.53
   8   3   2  135.90    9.90
   8  -3  -2  108.80    9.80
   8   3   2  125.52   10.75
   8   3   3  587.27   20.22
   8  -3  -3  649.31   23.85
   8   3   4   92.26    7.87
   8  -3  -4   89.79    8.98
   8  -3  -5   27.30    5.50
   8   3   5   32.85    4.96
   8  -3  -6   31.51    4.56
   8   3   6   19.11    3.88
   8  -3  -6   26.95    5.07
   8  -3  -7  432.56   16.42
   8   3   7  409.41   15.83
   8  -3  -7  426.12   18.63
   8  -3  -8  163.01   10.10
   8   3   8  167.76    9.68
   8  -3  -8  159.47   11.23
   8  -3  -9  256.00   12.38
   8   3   9  259.76   11.48
   8  -3  -9  264.93   13.68
   8  -3 -10   92.44    7.35
   8   3  10  102.31    6.74
   8  -3 -10  103.25    8.11
   8  -3 -11  105.31    7.44
   8  -3 -11   96.88    7.25
   8  -3 -12  347.46   12.60
   8  -3 -12  343.22   12.01
   8  -3 -13  120.21    6.77
   8  -3 -13  100.34    5.20
   8  -3 -14  114.32    5.77
   8   4 -13  246.81    8.25
   8   4 -12    7.88    2.01
   8   4 -11  579.13   16.09
   8   4 -11  493.53   11.69
   8   4 -10    9.21    2.56
   8   4 -10    7.15    1.92
   8   4  -9  729.13   20.64
   8   4  -9  679.07   17.23
   8   4  -8  148.03    9.74
   8   4  -8  142.70    8.55
   8   4  -7   33.91    5.01
   8   4  -7   38.29    4.79
   8   4  -6  104.40    8.62
   8   4  -6   81.23    6.99
   8   4  -5  210.12   12.28
   8   4  -5  217.12   11.62
   8   4  -5  218.28   13.18
   8   4  -4   78.80    7.72
   8   4  -4   83.93    7.42
   8   4  -4   87.66    8.66
   8   4  -3  340.52   15.74
   8   4  -3  350.13   15.12
   8   4  -3  345.55   17.31
   8   4  -2  339.56   15.45
   8   4  -2  353.93   15.35
   8   4  -2  340.71   17.41
   8  -4   2  333.07   15.07
   8   4  -1  221.29   12.37
   8   4  -1  227.27   12.40
   8  -4   1  234.15   13.17
   8   4   0   43.58    5.65
   8   4   0   47.76    5.88
   8   4   1  223.06   11.80
   8   4   1  224.37   12.28
   8  -4  -1  255.32   14.26
   8   4   2  327.36   13.83
   8   4   2  344.76   15.12
   8  -4  -2  353.93   17.06
   8   4   3  338.69   13.57
   8   4   3  370.49   15.40
   8  -4  -3  354.61   17.27
   8   4   4   80.95    7.32
   8  -4  -4   86.60    8.65
   8   4   5  181.27   10.51
   8  -4  -5  204.03   13.16
   8   4   6   91.19    7.25
   8  -4  -6  109.72    9.66
   8  -4  -7   35.48    5.56
   8   4   7   33.02    4.39
   8  -4  -8  140.02    8.54
   8   4   8  143.32    8.24
   8  -4  -8  145.65   10.46
   8  -4  -9  737.42   19.14
   8   4   9  739.84   17.29
   8  -4  -9  754.04   22.16
   8  -4 -10    6.71    2.11
   8  -4 -10    8.88    2.60
   8  -4 -11  549.52   15.15
   8  -4 -11  573.19   16.58
   8  -4 -12    2.88    1.32
   8  -4 -12    1.87    1.11
   8  -4 -13  223.30    7.83
   8   5 -12  167.60    6.64
   8   5 -11  155.75    7.41
   8   5 -11  135.28    5.73
   8   5 -10   54.47    4.90
   8   5 -10   48.08    4.08
   8   5  -9    3.35    1.81
   8   5  -9    3.54    1.55
   8   5  -8  200.40   10.41
   8   5  -8  195.05    9.34
   8   5  -7   93.38    7.53
   8   5  -7   98.21    7.02
   8   5  -6  229.95   12.00
   8   5  -6  222.61   10.91
   8   5  -5  371.05   15.39
   8   5  -5  366.46   14.34
   8   5  -4   30.43    4.73
   8   5  -4   23.87    3.83
   8   5  -3   81.81    7.40
   8   5  -3   81.92    7.22
   8   5  -2  374.03   15.60
   8   5  -2  356.92   14.70
   8   5  -1  140.23    9.58
   8   5  -1  138.54    9.36
   8  -5   1  149.24    9.78
   8   5   0    6.37    2.55
   8  -5   0    0.45    1.66
   8   5   1  136.90    9.02
   8   5   1  140.94    9.23
   8  -5  -1  148.75   10.35
   8   5   2  337.01   13.79
   8   5   2  351.45   14.32
   8  -5  -2  342.81   16.01
   8   5   3   79.88    6.51
   8   5   3   61.47    5.90
   8  -5  -3   77.80    7.88
   8   5   4   30.01    3.87
   8   5   4   37.98    4.67
   8  -5  -4   37.92    5.73
   8   5   5  357.19   13.43
   8  -5  -5  384.28   17.01
   8   5   6  200.95    9.75
   8  -5  -6  224.75   12.92
   8   5   7   92.98    6.28
   8  -5  -7   97.41    8.38
   8   5   8  193.63    8.30
   8  -5  -8  215.59   11.81
   8  -5  -9    1.60    1.57
   8  -5 -10   57.81    5.43
   8  -5 -11  107.52    5.35
   8  -5 -11  160.15    8.04
   8  -5 -12  142.28    6.41
   8   6 -11  213.92    6.78
   8   6 -10  117.98    6.00
   8   6 -10  109.78    5.36
   8   6  -9   64.14    4.94
   8   6  -9   62.26    4.62
   8   6  -8  115.45    7.14
   8   6  -8  106.73    6.43
   8   6  -7  132.17    8.04
   8   6  -7  133.85    7.55
   8   6  -6   95.06    7.11
   8   6  -6   98.88    6.75
   8   6  -5    1.24    1.43
   8   6  -5    1.33    1.47
   8   6  -4   26.38    4.06
   8   6  -4   21.99    3.64
   8   6  -3  261.44   12.27
   8   6  -3  265.88   11.72
   8   6  -2  118.12    8.34
   8   6  -2  111.20    7.78
   8   6  -1  387.39   14.88
   8   6  -1  386.22   14.20
   8   6   0   28.28    4.24
   8   6   0   24.00    3.74
   8  -6   0   25.07    3.81
   8   6   1  393.80   14.55
   8   6   1  382.17   14.00
   8  -6  -1  410.79   15.79
   8   6   2  111.77    7.61
   8   6   2  112.80    7.47
   8  -6  -2  111.84    8.50
   8   6   3  265.97   11.20
   8   6   3  265.65   11.09
   8  -6  -3  266.65   13.21
   8   6   4   27.78    3.65
   8   6   4   24.35    3.41
   8  -6  -4   30.79    4.80
   8   6   5    1.47    1.23
   8   6   5    0.44    1.20
   8  -6  -5   -0.04    1.94
   8   6   6   90.99    5.59
   8  -6  -6  100.70    7.94
   8  -6  -7  131.39    8.86
   8  -6  -8  115.44    7.91
   8  -6  -9   62.44    5.50
   8  -6 -10  118.01    6.77
   8  -6 -11  213.85    7.85
   8   7  -9  233.16    7.31
   8   7  -9  231.51    7.15
   8   7  -8  209.78    7.89
   8   7  -8  191.74    7.30
   8   7  -7  295.30   10.18
   8   7  -7  285.18    9.57
   8   7  -6  257.24   10.08
   8   7  -6  250.51    9.49
   8   7  -5  325.97   11.73
   8   7  -5  316.48   11.01
   8   7  -4   52.19    5.02
   8   7  -4   48.79    4.55
   8   7  -3   77.45    6.07
   8   7  -3   73.03    5.58
   8   7  -2  447.44   14.57
   8   7  -2  441.49   13.67
   8   7  -1  550.39   16.17
   8   7  -1  571.03   15.29
   8   7   0    0.55    1.29
   8   7   0    0.65    1.26
   8   7   1  550.34   15.75
   8   7   1  559.67   14.72
   8  -7  -1  561.37   15.50
   8   7   2  416.45   13.29
   8   7   2  426.52   12.47
   8  -7  -2  443.77   14.54
   8   7   3   71.63    5.39
   8   7   3   76.91    5.11
   8  -7  -3   70.40    5.99
   8   7   4   44.17    4.04
   8   7   4   46.81    3.74
   8  -7  -4   57.51    5.53
   8   7   5  296.79    9.37
   8  -7  -5  342.35   12.98
   8  -7  -6  268.77   11.29
   8  -7  -7  287.43   11.30
   8  -7  -8  205.76    8.94
   8  -7  -9  210.22    8.22
   8   8  -7   70.57    3.66
   8   8  -6  131.12    5.67
   8   8  -6  139.59    5.60
   8   8  -5  895.58   15.86
   8   8  -5  902.52   15.01
   8   8  -4    5.51    1.56
   8   8  -4    9.07    1.75
   8   8  -3   46.04    4.04
   8   8  -3   41.09    3.42
   8   8  -2  278.51    9.85
   8   8  -2  278.88    8.84
   8   8  -1   73.09    5.16
   8   8  -1   70.07    4.42
   8   8   0   64.39    4.80
   8   8   0   59.03    3.96
   8   8   1   68.91    4.01
   8   8   1   74.20    5.04
   8   8   2  285.71    9.45
   8   8   3   41.31    3.49
   8  -8  -3   37.87    3.31
   8   8   4    7.49    1.54
   8  -8  -4    4.51    1.35
   8  -8  -5  827.03   15.72
   8  -8  -6  125.09    5.98
   9   0   0    1.05    1.70
   9   0   0   -2.93    2.63
   9   0   1    8.63    2.77
   9   0  -1   14.41    3.27
   9   0   1    9.46    2.97
   9   0  -1    8.22    2.97
   9   0   2  435.64   16.20
   9   0  -2  434.42   15.45
   9   0   2  401.02   16.61
   9   0  -2  443.27   18.24
   9   0   3   90.29    7.57
   9   0  -3   97.14    7.15
   9   0   3   94.48    7.84
   9   0  -3   92.77    8.35
   9   0  -4  845.20   20.18
   9   0   4  868.85   22.72
   9   0  -4  859.30   20.04
   9   0   4  848.01   22.18
   9   0  -4  858.65   24.81
   9   0  -5   37.69    4.47
   9   0   5   32.14    4.58
   9   0  -5   36.63    5.36
   9   0  -6    0.90    1.34
   9   0   6    1.43    1.73
   9   0  -6    0.47    1.76
   9   0  -7   -0.84    1.61
   9   0   7    1.47    1.98
   9   0  -7   -1.22    1.61
   9   0  -8  772.09   19.00
   9   0  -8  811.84   21.04
   9   0  -9  228.78   10.02
   9   0  -9  259.74   10.99
   9   0 -10    5.17    1.74
   9   0 -10    7.57    1.87
   9   0 -11  169.78    7.57
   9   0 -12   11.08    1.86
   9   1 -12  200.93    7.24
   9   1 -11   16.52    2.49
   9   1 -10  115.73    6.85
   9   1 -10  116.65    6.12
   9   1  -9  602.70   16.35
   9   1  -9  623.99   16.29
   9   1  -8   15.17    2.99
   9   1  -8    5.76    2.24
   9   1  -7  210.75   10.38
   9   1  -7  214.97   11.26
   9   1  -6   87.99    6.90
   9  -1   6   97.02    7.53
   9   1  -6   91.76    6.07
   9   1  -6   86.02    7.54
   9  -1   5  272.51   12.64
   9   1  -5  255.91   10.76
   9   1  -5  285.62   14.02
   9   1  -4   62.89    5.75
   9  -1   4   67.77    6.49
   9   1  -4   68.63    5.95
   9  -1   4   72.67    6.32
   9   1  -4   68.30    7.19
   9   1  -3  225.26   10.57
   9  -1   3  249.76   12.23
   9   1  -3  240.82   11.45
   9  -1   3  259.13   12.53
   9   1  -3  236.14   13.32
   9  -1   2    8.54    2.42
   9   1  -2    5.86    2.35
   9  -1   2   11.77    3.12
   9   1  -2    2.75    2.07
   9  -1   1  596.40   18.61
   9   1  -1  612.29   18.95
   9   1  -1  618.28   21.52
   9  -1   1  595.69   20.20
   9  -1   0   42.96    5.07
   9   1   0   45.88    5.44
   9   1   0   43.54    5.92
   9  -1   0   42.55    5.61
   9  -1  -1  607.14   18.02
   9   1   1  625.12   19.35
   9   1   1  613.19   21.01
   9  -1  -1  661.51   21.78
   9  -1  -2    6.96    2.34
   9   1   2   10.35    3.05
   9   1   2    7.75    3.00
   9  -1  -2    7.80    3.05
   9   1   3  237.65   12.02
   9   1   3  247.24   12.85
   9  -1  -3  229.79   13.07
   9   1   4   76.91    6.91
   9  -1  -4   69.50    7.21
   9   1   5  255.73   12.06
   9  -1  -5  267.91   13.55
   9  -1  -6   94.95    6.65
   9   1   6   86.04    7.03
   9  -1  -6  105.41    8.40
   9  -1  -7  211.36    9.82
   9   1   7  202.89   10.27
   9  -1  -7  208.95   11.35
   9  -1  -8    6.90    2.20
   9   1   8    6.45    2.46
   9  -1  -8    3.09    1.65
   9  -1  -9  584.78   15.41
   9  -1  -9  635.96   17.29
   9  -1 -10  104.94    6.22
   9  -1 -10  118.62    6.79
   9  -1 -11   14.73    2.27
   9  -1 -11   17.22    2.31
   9  -1 -12  187.18    6.65
   9   2 -12  379.98    9.28
   9   2 -11   75.06    4.87
   9   2 -10  318.39   10.87
   9   2  -9  462.70   13.95
   9   2  -8  416.48   13.90
   9   2  -8  471.16   14.74
   9   2  -7  266.52   11.50
   9   2  -7  266.51    9.68
   9   2  -7  280.57   12.32
   9   2  -6  260.47   11.59
   9   2  -6  270.98   10.58
   9   2  -6  252.29   12.42
   9   2  -5  420.02   14.83
   9   2  -5  404.37   13.76
   9   2  -5  454.35   17.05
   9   2  -4    9.94    2.65
   9  -2   4   10.69    3.02
   9   2  -4   10.23    2.59
   9   2  -4    8.85    3.00
   9   2  -3  172.30    9.42
   9  -2   3  184.86   10.17
   9   2  -3  199.67   10.42
   9   2  -3  194.01   11.86
   9  -2   3  192.35   10.24
   9   2  -2   13.58    2.88
   9  -2   2   11.19    2.85
   9   2  -2   14.71    3.37
   9   2  -2   19.64    4.28
   9  -2   2   15.69    3.17
   9  -2   1   99.38    7.36
   9   2  -1  103.81    7.78
   9   2  -1  100.72    8.79
   9  -2   1   97.44    8.04
   9  -2   0    0.48    1.41
   9   2   0    1.13    1.86
   9   2   0   -0.23    1.88
   9  -2   0    0.10    1.80
   9  -2  -1  104.27    7.02
   9   2   1   99.30    7.66
   9   2   1  100.67    8.59
   9  -2  -1  104.33    8.57
   9   2   2   13.60    3.17
   9  -2  -2   10.08    3.23
   9   2   3  183.03   10.43
   9  -2  -3  167.44   11.05
   9   2   4   12.19    3.19
   9  -2  -4   16.64    3.84
   9   2   5  450.71   15.72
   9  -2  -5  459.55   17.57
   9   2   6  251.28   11.49
   9  -2  -6  287.70   13.56
   9   2   7  252.92   10.99
   9  -2  -7  275.62   12.84
   9   2   8  433.21   13.71
   9  -2  -8  454.73   15.48
   9  -2  -9  429.13   12.14
   9  -2  -9  468.57   14.62
   9  -2 -10  288.80    9.34
   9  -2 -10  311.49   10.74
   9  -2 -11   65.23    4.03
   9  -2 -11   64.81    4.21
   9   3 -11    3.18    1.10
   9   3 -10  267.06    9.34
   9   3  -9  781.07   17.17
   9   3  -8  413.64   13.29
   9   3  -8  397.28   10.54
   9   3  -7  463.20   14.54
   9   3  -7  451.06   12.53
   9   3  -6    9.10    2.37
   9   3  -6   11.03    2.37
   9   3  -5   56.64    5.44
   9   3  -5   62.43    5.45
   9   3  -5   64.69    6.44
   9   3  -4   76.70    6.31
   9   3  -4   88.06    6.58
   9   3  -4   90.05    7.80
   9   3  -3   54.61    5.29
   9   3  -3   52.47    5.26
   9   3  -3   58.02    6.47
   9   3  -2    3.85    1.60
   9   3  -2    1.16    1.69
   9  -3   2    2.02    1.66
   9   3  -2    0.35    1.90
   9   3  -1   11.36    2.37
   9   3  -1   15.36    3.16
   9  -3   1   11.10    2.69
   9   3   0   16.34    2.78
   9   3   0   21.50    3.85
   9  -3   0   18.16    3.55
   9   3   1    9.71    2.65
   9  -3  -1   12.39    3.02
   9   3   2    3.80    1.94
   9  -3  -2    1.67    2.05
   9   3   3   59.30    5.83
   9  -3  -3   59.27    6.36
   9   3   4   82.85    6.67
   9  -3  -4   70.88    6.95
   9   3   5   64.74    5.79
   9  -3  -5   69.29    6.77
   9   3   6    8.76    2.44
   9  -3  -6    8.99    2.83
   9   3   7  456.80   13.78
   9  -3  -7  465.23   15.91
   9   3   8  426.39   12.40
   9  -3  -8  418.12   14.37
   9  -3  -9  779.59   18.06
   9  -3 -10  263.23    9.42
   9   4 -10   99.09    5.03
   9   4  -9  770.47   15.46
   9   4  -8  444.65   12.65
   9   4  -8  411.75   10.32
   9   4  -7   11.43    2.45
   9   4  -7   11.85    2.24
   9   4  -6  527.23   15.09
   9   4  -6  519.32   13.85
   9   4  -5  260.05   10.75
   9   4  -5  274.80   10.67
   9   4  -4  288.31   11.50
   9   4  -4  289.81   11.30
   9   4  -3  117.25    7.41
   9   4  -3  126.02    7.74
   9   4  -2  226.81   10.16
   9   4  -2  232.02   10.62
   9   4  -1   50.61    4.79
   9   4  -1   56.98    5.45
   9  -4   1   47.44    4.86
   9   4   0   67.75    5.30
   9   4   0   77.11    6.28
   9  -4   0   70.88    6.23
   9   4   1   50.13    4.43
   9   4   1   50.62    5.09
   9  -4  -1   51.78    5.47
   9   4   2  224.84   10.44
   9  -4  -2  226.82   11.49
   9   4   3  120.39    7.63
   9  -4  -3  117.03    8.24
   9   4   4  313.05   11.89
   9  -4  -4  313.35   13.46
   9   4   5  254.73   10.37
   9  -4  -5  253.95   11.85
   9   4   6  516.85   14.02
   9  -4  -6  536.38   16.74
   9   4   7    8.67    2.02
   9  -4  -7    9.73    2.54
   9   4   8  447.47   10.82
   9  -4  -8  429.84   13.53
   9  -4  -9  748.18   16.33
   9  -4 -10   80.06    4.76
   9   5  -9   61.44    3.70
   9   5  -8 1190.04   18.02
   9   5  -8 1079.86   14.88
   9   5  -7  266.16    9.29
   9   5  -7  265.80    8.42
   9   5  -6  133.46    6.94
   9   5  -6  132.52    6.47
   9   5  -5  248.67    9.70
   9   5  -5  252.40    9.43
   9   5  -4   83.26    5.75
   9   5  -4   86.77    5.78
   9   5  -3  190.60    8.75
   9   5  -3  195.11    8.91
   9   5  -2   12.17    2.44
   9   5  -2   10.89    2.47
   9   5  -1  128.64    7.11
   9   5  -1  117.51    7.05
   9   5   0   36.52    3.74
   9   5   0   36.34    4.07
   9  -5   0   40.55    4.11
   9   5   1  117.06    6.21
   9   5   1  123.85    7.12
   9  -5  -1  115.28    7.20
   9   5   2   10.74    2.45
   9  -5  -2   12.99    2.76
   9   5   3  200.03    8.79
   9  -5  -3  201.94    9.79
   9   5   4   74.08    5.17
   9  -5  -4   79.99    6.24
   9   5   5  255.25    8.99
   9  -5  -5  241.81   10.48
   9   5   6  145.99    6.26
   9  -5  -6  140.52    7.87
   9  -5  -7  288.30   10.65
   9  -5  -8 1170.26   19.81
   9  -5  -9   41.01    3.36
   9   6  -7  125.95    5.20
   9   6  -6   92.90    4.90
   9   6  -6  101.61    4.84
   9   6  -5   63.23    4.29
   9   6  -5   68.55    4.34
   9   6  -4   68.06    4.61
   9   6  -4   72.21    4.67
   9   6  -3   12.97    2.17
   9   6  -3   13.33    2.17
   9   6  -2   13.53    2.28
   9   6  -2   14.38    2.32
   9   6  -1  221.72    8.25
   9   6  -1  215.40    8.39
   9   6   0  222.09    8.07
   9   6   0  239.45    8.80
   9   6   1  209.72    7.40
   9   6   1  235.31    8.58
   9   6   2    9.23    1.58
   9   6   2   11.96    2.06
   9  -6  -2   13.23    2.26
   9   6   3   12.61    2.01
   9  -6  -3   11.49    2.18
   9   6   4   68.13    4.00
   9  -6  -4   70.49    4.99
   9  -6  -5   65.07    4.71
   9  -6  -6   93.78    5.40
   9  -6  -7   73.00    4.39
   9   7  -3   32.09    2.53
   9   7  -2   21.15    2.18
   9   7  -2   19.18    2.07
   9   7  -1   40.11    2.90
   9   7  -1   45.46    3.07
  10   0   0    7.23    1.94
  10   0   0    6.95    2.04
  10   0   1   45.54    4.19
  10   0  -1   38.80    3.66
  10   0  -1   43.26    4.58
  10   0   2   10.94    2.40
  10   0  -2    8.80    1.78
  10   0  -2    9.04    2.20
  10   0   3   82.29    5.59
  10   0  -3   97.22    6.68
  10   0   4   27.75    3.33
  10   0  -4   27.60    3.60
  10   0  -5   38.45    4.05
  10   0  -6  287.34   10.12
  10   0  -7   19.68    2.56
  10   1  -5    3.77    1.67
  10   1  -4   25.41    3.45
  10   1  -3   17.51    2.32
  10   1  -3   26.63    3.69
  10   1  -2  154.30    6.98
  10   1  -2  165.87    8.68
  10   1  -1  206.16    8.45
  10  -1   1  233.24    9.42
  10  -1   0   13.02    2.17
  10   1   0   13.44    2.43
  10  -1   0   15.94    2.84
  10   1   1  223.39    9.12
  10  -1  -1  242.35   10.28
  10   1   2  163.87    7.88
  10  -1  -2  157.07    8.42
  10   1   3   24.11    3.16
  10  -1  -3   22.75    3.30
  10   1   4   21.18    2.94
  10  -1  -4   25.62    3.40
  10   1   5    1.97    1.33
  10  -1  -5    3.05    1.49
  10  -1  -6   42.97    4.01
  10  -1  -7  899.96   16.32
  10   2  -4  126.80    5.53
  10   2  -3   66.36    4.39
  10   2  -2  115.59    6.08
  10   2  -1  115.27    6.30
  10  -2   1  109.39    5.99
  10   2   0   91.43    5.75
  10  -2   0   96.47    5.96
  10   2   1  110.26    6.32
  10  -2  -1  109.79    6.61
  10   2   2  119.20    6.50
  10  -2  -2  119.99    7.00
  10   2   3   72.73    5.09
  10  -2  -3   74.62    5.59
  10   2   4  130.66    6.58
  10  -2  -4  130.69    7.13
  10   2   5  154.40    6.81
  10  -2  -5  142.23    7.19
  10  -2  -6   37.56    3.64
  10  -2  -7    9.07    1.69
  10   3  -4   54.07    3.53
  10   3  -3   35.76    3.17
  10   3  -2   42.19    3.56
  10   3  -1   18.13    2.50
  10   3   0    2.73    1.35
  10  -3   0    3.59    1.20
  10   3   1   21.05    2.74
  10  -3  -1   20.82    2.63
  10   3   2   38.48    3.56
  10  -3  -2   39.83    3.75
  10   3   3   35.39    3.37
  10  -3  -3   36.53    3.59
  10   3   4   55.91    4.00
  10  -3  -4   50.61    4.12
  10   3   5   44.38    3.40
  10  -3  -5   40.96    3.57
  10  -3  -6   80.54    4.73
  10   4  -3   93.21    4.50
  10   4  -2   15.11    1.98
  10   4  -1  100.69    5.08
  10   4   0  121.31    5.66
  10   4   1   99.81    5.07
  10   4   2   13.77    2.00
  10   4   3   95.33    4.67


TITL TMK-SZL-50_2_numabs2 in P2(1)2(1)2(1)
REM P2(1)2(1)2(1) (#19 in standard setting)
CELL 1.54184   8.450882  10.759033  18.496787  90.0000  90.0000  90.0000
ZERR    4.00   0.000085   0.000109   0.000202   0.0000   0.0000   0.0000
LATT -1
SYMM -x+1/2,-y, z+1/2
SYMM -x, y+1/2,-z+1/2
SYMM  x+1/2,-y+1/2,-z
SFAC C H O
UNIT 80.00 96.00 16.00
TREF
HKLF 4
END
_computing_structure_solution     'SHELXT 2014/4 (Sheldrick, 2014)'
;
_shelx_hkl_checksum                89436
loop_
  _hkl_oxdiff_h
  _hkl_oxdiff_k
  _hkl_oxdiff_l
  _hkl_oxdiff_f2
  _hkl_oxdiff_sig
  _hkl_oxdiff_ba
 0 0 1 565.865 50.3591 10
 0 0 -1 3799.40 122.716 1
 0 0 2 94308.3 803.714 10
 0 0 -2 93226.4 861.588 1
 0 0 3 110.136 52.8815 10
 0 0 -3 79.7705 62.9973 1
 0 0 5 68.4434 78.7187 10
 0 0 -5 2021.13 217.745 1
 0 0 6 51803.3 1055.72 10
 0 0 -6 49329.3 1119.77 1
 0 0 7 221.381 109.906 10
 0 0 -7 -16.7293 110.845 1
 0 0 8 647962. 4357.14 10
 0 0 -8 653063. 4857.77 1
 0 0 9 185.916 135.308 10
 0 0 -9 157.375 178.283 1
 0 0 10 688085. 5169.46 10
 0 0 -10 664854. 5650.63 1
 0 0 11 886.824 215.582 10
 0 0 -11 643.480 259.669 1
 0 0 12 304481. 3893.41 10
 0 0 -12 308550. 4373.45 1
 0 0 13 173.612 180.891 10
 0 0 -13 -98.3278 192.554 1
 0 0 -14 107875. 2820.35 4
 0 0 -14 103137. 2836.40 1
 0 0 14 105977. 2571.32 10
 0 0 -15 833.126 290.327 4
 0 0 -15 315.551 240.866 1
 0 0 15 42.1761 138.010 10
 0 0 15 533.733 212.894 8
 0 0 -16 53253.9 2083.49 4
 0 0 -16 52993.2 2005.83 9
 0 0 16 52794.3 1976.04 10
 0 0 16 56481.6 2026.73 8
 0 0 -17 -16.2149 198.710 4
 0 0 17 352.680 296.350 8
 0 0 -18 996.329 343.922 4
 0 0 18 861.407 283.301 8
 0 0 -19 161.202 177.089 4
 0 0 19 -80.3384 185.497 8
 0 0 -20 14895.0 958.116 4
 0 0 20 13891.8 811.034 8
 0 0 -21 -21.7139 143.199 4
 0 1 0 9.17925 11.2088 2
 0 -1 0 424.159 54.5204 9
 0 1 -2 480129. 2252.81 1
 0 1 -3 69993.1 1008.02 1
 0 -1 -3 70902.8 912.386 1
 0 1 3 72735.7 935.808 10
 0 -1 3 70574.7 854.430 10
 0 -1 -4 614362. 3098.32 1
 0 1 -7 44105.5 1211.47 1
 0 1 7 45507.8 1101.18 10
 0 -1 7 45992.4 1057.00 10
 0 -1 -8 663257. 4762.53 1
 0 1 -8 654212. 4994.89 1
 0 1 8 651541. 4494.93 10
 0 -1 8 653446. 4292.93 10
 0 -1 -9 754741. 5524.72 1
 0 1 -9 766246. 5831.32 1
 0 -1 9 749336. 4966.00 10
 0 -1 -10 49238.7 1521.97 1
 0 1 -10 49693.4 1584.86 1
 0 1 10 50620.8 1447.34 10
 0 -1 10 52842.8 1405.25 10
 0 -1 -11 37344.7 1426.78 1
 0 1 -11 39556.6 1511.24 1
 0 -1 11 37771.4 1269.12 10
 0 1 11 38387.4 1341.46 10
 0 -1 -12 5308.71 591.076 1
 0 1 -12 4527.56 563.398 1
 0 1 12 4536.51 500.172 10
 0 -1 12 5139.37 503.432 10
 0 -1 -13 21635.1 1230.09 1
 0 1 -13 20676.5 1237.26 1
 0 1 13 22108.5 1159.67 10
 0 -1 13 23128.6 1109.06 10
 0 -1 -14 405.457 296.979 4
 0 1 -14 1168.15 318.482 4
 0 1 -14 1310.66 351.610 1
 0 1 14 311.427 193.388 10
 0 -1 -14 456.972 190.761 9
 0 -1 14 624.258 242.632 10
 0 -1 14 504.570 250.033 8
 0 1 -15 604.171 268.045 4
 0 -1 -15 1266.45 327.973 4
 0 1 -15 267.783 235.665 1
 0 1 15 283.782 172.360 10
 0 -1 -15 308.139 199.576 9
 0 -1 15 559.313 231.210 10
 0 -1 15 322.884 251.918 8
 0 1 -16 38355.2 1763.41 4
 0 -1 -16 37845.4 1769.24 4
 0 1 -16 34977.9 1782.01 1
 0 -1 -16 37700.1 1695.40 9
 0 1 16 37511.5 1704.90 10
 0 -1 16 39412.3 1699.30 8
 0 1 -17 9057.65 877.809 4
 0 -1 -17 10596.7 954.888 4
 0 -1 17 9428.19 835.887 8
 0 1 17 10483.7 877.485 8
 0 1 -18 30344.8 1523.56 4
 0 -1 -18 31006.7 1563.52 4
 0 1 18 31481.1 1444.65 8
 0 -1 18 32286.4 1463.75 8
 0 -1 -19 30941.7 1505.96 4
 0 1 -19 30980.9 1470.49 4
 0 1 19 29438.2 1311.47 8
 0 -1 19 30838.8 1333.77 8
 0 -1 -20 3385.85 472.609 4
 0 1 -20 3273.67 460.171 4
 0 -1 20 3610.33 415.680 8
 0 1 20 3307.69 408.188 8
 0 -1 -21 2170.12 351.739 4
 0 -1 -22 29339.9 1012.36 4
 0 2 0 12148.8 256.001 2
 0 -2 0 11996.6 379.891 9
 0 2 -2 1561.30 164.327 1
 0 2 -2 1622.14 128.791 2
 0 -2 2 1349.52 163.318 9
 0 -2 -2 1510.06 148.356 9
 0 2 -3 5183.37 310.595 1
 0 -2 -3 5249.45 283.365 9
 0 2 3 4964.57 281.942 10
 0 -2 3 4767.51 241.232 10
 0 2 -4 906.110 156.400 1
 0 2 4 746.507 136.423 10
 0 -2 4 1063.07 137.399 10
 0 -2 -4 521.319 107.868 9
 0 2 -5 525771. 3710.84 1
 0 2 5 523170. 3388.18 10
 0 -2 5 533348. 3090.88 10
 0 2 -6 90307.1 1685.43 1
 0 -2 -6 91146.8 1479.66 9
 0 -2 6 89103.2 1385.91 10
 0 2 -7 3124.74 363.762 1
 0 -2 7 3336.03 296.313 10
 0 -2 -7 3024.54 303.359 9
 0 2 7 3496.64 333.696 10
 0 2 -8 337284. 3764.94 1
 0 -2 8 325299. 3034.01 10
 0 2 8 333306. 3397.41 10
 0 -2 -8 322948. 3231.41 9
 0 2 -9 3457.74 428.077 1
 0 -2 9 3695.87 358.044 10
 0 -2 -9 4566.38 427.327 9
 0 2 9 4104.44 424.597 10
 0 2 -10 32346.2 1337.61 1
 0 -2 10 30820.2 1070.05 10
 0 2 10 29234.0 1154.30 10
 0 -2 -10 28104.8 1109.02 9
 0 2 -11 80784.2 2230.70 1
 0 -2 11 81476.1 1837.20 10
 0 2 11 84422.7 2071.08 10
 0 2 -12 20645.9 1190.35 1
 0 -2 12 19898.6 967.562 10
 0 2 12 19339.8 1056.89 10
 0 -2 -12 19088.5 1041.53 9
 0 2 -13 3775.48 563.483 1
 0 -2 -13 3506.28 478.633 9
 0 -2 13 3918.64 462.939 10
 0 2 13 3345.43 479.986 10
 0 -2 -14 36585.7 1667.13 4
 0 2 -14 37300.4 1695.20 4
 0 2 -14 35075.6 1713.15 1
 0 2 14 37146.5 1628.51 10
 0 -2 14 35713.1 1428.57 10
 0 -2 -14 33756.5 1518.52 9
 0 -2 14 36909.5 1612.52 8
 0 -2 -15 6027.89 708.753 4
 0 2 -15 5625.72 680.951 4
 0 2 -15 5264.36 695.545 1
 0 2 15 5453.55 655.996 10
 0 -2 -15 5363.43 637.641 9
 0 -2 15 5115.24 641.432 8
 0 2 -16 1627.09 415.412 4
 0 -2 -16 2665.46 509.687 4
 0 -2 16 1912.29 407.424 8
 0 -2 -17 7087.83 791.426 4
 0 2 -17 6706.39 741.831 4
 0 -2 17 6223.82 680.149 8
 0 2 -18 38455.1 1696.89 4
 0 -2 -18 36149.1 1703.46 4
 0 2 18 36697.7 1543.15 8
 0 -2 18 40396.0 1617.36 8
 0 -2 -19 47117.1 1833.30 4
 0 2 -19 47995.8 1784.74 4
 0 -2 19 42015.9 1524.99 8
 0 2 19 44860.6 1584.58 8
 0 -2 -20 49023.4 1734.01 4
 0 -2 20 49074.2 1459.02 8
 0 2 20 47291.1 1445.07 8
 0 -2 -21 6421.33 573.013 4
 0 -2 -22 9160.50 561.257 4
 0 -3 0 137.866 52.3164 11
 0 -3 0 39.9172 56.3888 9
 0 3 0 37.5480 32.2469 2
 0 -3 -1 35373.8 808.730 9
 0 -3 -1 35622.5 519.465 11
 0 -3 1 35194.7 836.416 9
 0 3 -1 34896.8 785.979 1
 0 3 1 37868.4 580.654 2
 0 3 -1 34882.9 562.021 2
 0 -3 -2 369.942 54.6091 11
 0 3 -2 249.951 67.5036 2
 0 -3 -3 270349. 2350.42 9
 0 -3 3 270979. 2554.41 9
 0 -3 3 266712. 1992.88 10
 0 3 -3 257932. 2451.59 1
 0 3 -3 258681. 1942.87 2
 0 3 4 646053. 3918.36 10
 0 3 -4 637093. 3462.49 2
 0 3 5 896937. 4911.44 10
 0 -3 5 896447. 4266.23 10
 0 3 6 69330.6 1460.42 10
 0 -3 -6 67981.5 1394.74 9
 0 -3 7 4290.21 348.710 10
 0 3 7 3002.10 336.006 10
 0 -3 -7 3560.64 352.903 9
 0 3 -7 4380.78 443.901 1
 0 -3 -8 326104. 3464.69 9
 0 -3 8 326393. 3122.26 10
 0 -3 -9 6297.28 517.132 9
 0 -3 9 7452.20 500.601 10
 0 3 9 6769.86 566.594 10
 0 3 -9 7654.81 653.628 1
 0 -3 10 8169.64 562.772 10
 0 -3 -10 7604.61 612.501 9
 0 3 10 8217.07 664.887 10
 0 3 -10 8037.37 707.081 1
 0 -3 11 26571.8 1054.26 10
 0 -3 -11 24941.1 1149.26 9
 0 3 11 25966.8 1235.19 10
 0 3 -11 26055.5 1307.50 1
 0 -3 -12 42872.6 1594.38 9
 0 3 12 44400.3 1709.78 10
 0 3 -12 43884.9 1786.57 1
 0 3 -13 584.841 287.245 4
 0 -3 -13 201.035 195.387 4
 0 3 -13 184.378 220.960 1
 0 3 13 85.8489 142.667 10
 0 -3 -13 95.7285 141.083 9
 0 3 -14 24698.9 1400.58 4
 0 -3 -14 23488.4 1365.43 4
 0 3 -14 24817.2 1483.95 1
 0 -3 -14 24831.9 1329.04 9
 0 -3 14 23007.1 1301.97 8
 0 -3 -15 26489.6 1496.76 4
 0 3 -15 26090.5 1467.25 4
 0 3 -15 27618.1 1599.09 1
 0 3 -15 20867.5 1387.67 2
 0 -3 -15 26144.4 1408.47 9
 0 -3 15 25307.8 1377.47 8
 0 3 -16 105.365 199.850 4
 0 -3 -16 215.057 230.856 4
 0 -3 16 466.561 242.646 8
 0 -3 -17 326.755 270.163 4
 0 3 -17 -32.3793 220.438 4
 0 -3 17 131.730 201.774 8
 0 -3 -18 99013.4 2759.56 4
 0 -3 18 98688.0 2486.39 8
 0 -3 -19 7635.62 742.241 4
 0 3 19 7758.51 645.930 8
 0 -3 19 7187.95 625.314 8
 0 -3 -20 26.7203 158.455 4
 0 3 20 107.720 108.044 8
 0 -3 -21 13239.2 776.963 4
 0 -3 -22 234.625 122.525 4
 0 -4 0 245.332 111.674 9
 0 -4 0 268.371 75.8037 11
 0 4 0 409.834 71.7620 2
 0 -4 1 4605.59 286.049 11
 0 -4 -1 4944.96 229.425 11
 0 -4 -1 4987.67 364.386 9
 0 -4 1 4921.17 374.824 9
 0 4 -1 4870.69 345.628 1
 0 4 -1 5067.46 231.811 2
 0 -4 -2 19642.4 392.274 11
 0 -4 -2 18218.7 708.360 9
 0 4 -2 18979.7 704.584 1
 0 4 -2 19666.7 497.407 2
 0 -4 3 40997.8 1142.96 9
 0 -4 3 42240.9 898.761 10
 0 -4 -3 40331.7 1069.06 9
 0 4 -3 41762.4 1096.78 1
 0 4 -3 43492.3 827.707 2
 0 -4 -5 29354.3 984.063 9
 0 -4 5 29347.0 814.703 10
 0 4 -5 29819.6 843.397 2
 0 4 -5 29486.1 1051.56 1
 0 -4 -6 99342.2 1850.72 9
 0 -4 6 102682. 1615.65 10
 0 4 -6 101445. 1712.16 2
 0 4 -6 105750. 2087.92 1
 0 -4 7 48069.8 1162.55 10
 0 -4 -7 53204.9 1418.42 9
 0 4 -7 48884.3 1297.15 2
 0 4 -7 50298.8 1540.69 1
 0 -4 -8 59419.7 1578.07 9
 0 -4 8 58040.8 1344.21 10
 0 4 -8 60098.2 1775.79 1
 0 4 -8 56196.3 1502.16 2
 0 -4 -9 473.045 187.443 9
 0 4 -9 274.318 165.312 2
 0 -4 -10 -235.242 146.127 9
 0 4 -10 14.3579 191.769 1
 0 4 -10 170.089 147.854 2
 0 -4 -11 11027.8 800.542 9
 0 4 -11 13138.0 977.015 1
 0 4 -11 10692.9 805.304 2
 0 -4 -12 1465.16 334.422 4
 0 4 -12 1808.92 421.536 1
 0 4 -12 457.375 209.684 2
 0 -4 -12 928.260 271.799 9
 0 -4 -13 19390.6 1219.28 4
 0 4 -13 20412.1 1328.88 1
 0 4 -13 19558.7 1236.88 2
 0 -4 -13 20124.0 1178.43 9
 0 4 13 18905.7 1158.21 7
 0 -4 13 21025.2 1249.07 8
 0 -4 -14 37874.0 1755.64 4
 0 4 -14 38137.4 1856.87 1
 0 4 -14 34486.5 1685.38 2
 0 -4 -14 36985.8 1648.01 9
 0 4 14 38820.9 1656.67 7
 0 -4 14 37105.5 1675.67 8
 0 -4 -15 10432.8 946.755 4
 0 4 15 10919.3 889.017 7
 0 -4 15 10826.0 913.452 8
 0 -4 -16 93.3411 240.120 4
 0 -4 16 188.024 165.468 8
 0 -4 -17 2629.18 504.107 4
 0 -4 17 2856.60 458.168 8
 0 -4 -18 3789.13 571.382 4
 0 -4 18 2242.42 380.991 8
 0 -4 -19 3840.68 519.668 4
 0 -4 19 4151.53 457.292 8
 0 4 19 3687.69 429.047 8
 0 -4 -20 65.9867 170.826 4
 0 4 20 109.291 129.634 8
 0 -4 -21 346.013 170.423 4
 0 -4 -22 688.753 147.553 4
 0 5 0 64.7785 102.014 1
 0 -5 0 -9.44575 136.191 9
 0 -5 0 350.040 95.3851 11
 0 5 -1 857.389 190.001 1
 0 -5 -1 832.934 114.756 11
 0 -5 1 926.630 158.660 11
 0 -5 1 909.997 233.987 9
 0 5 -2 9877.26 572.964 1
 0 -5 -2 9743.98 599.306 9
 0 -5 2 9984.79 511.121 11
 0 -5 2 10809.4 655.228 9
 0 5 -3 21141.5 872.143 1
 0 -5 -3 21832.3 901.388 9
 0 -5 3 19721.5 914.255 9
 0 -5 3 20094.2 780.864 11
 0 -5 3 21248.7 708.816 10
 0 5 -4 165334. 2559.36 1
 0 -5 4 168330. 2713.45 9
 0 -5 -4 161445. 2513.69 9
 0 -5 4 162497. 1985.99 10
 0 5 -5 495409. 4691.04 1
 0 5 -5 513899. 3571.54 2
 0 -5 -5 515205. 4617.96 9
 0 -5 5 500285. 3634.96 10
 0 5 -6 828834. 6322.30 1
 0 5 -6 818179. 4856.64 2
 0 -5 -6 816491. 5895.38 9
 0 5 -7 53960.7 1377.13 2
 0 5 -7 55106.2 1724.93 1
 0 -5 -7 54471.3 1607.73 9
 0 5 -8 299689. 4218.68 1
 0 -5 -8 290183. 3821.37 9
 0 5 -9 7826.50 728.716 1
 0 -5 -9 3353.82 445.445 9
 0 5 -10 59710.4 2076.78 1
 0 -5 -10 57806.5 1855.28 9
 0 -5 -11 8324.85 782.545 4
 0 5 -11 10371.8 913.850 1
 0 -5 -11 8474.76 752.435 9
 0 -5 11 8728.54 794.267 8
 0 5 11 7935.88 755.287 7
 0 -5 -12 6494.31 720.596 4
 0 5 -12 6660.79 765.440 1
 0 -5 -12 6434.20 684.202 9
 0 5 12 5933.15 684.370 7
 0 -5 12 6890.88 734.453 8
 0 -5 -13 45541.8 1906.40 4
 0 5 -13 45516.6 2020.78 1
 0 -5 -13 48589.8 1903.67 9
 0 -5 13 46927.5 1905.52 8
 0 5 13 44859.0 1837.39 7
 0 -5 -14 684.033 330.999 4
 0 -5 14 1129.63 355.394 8
 0 5 14 646.330 274.371 7
 0 -5 -15 27331.6 1513.85 4
 0 5 15 28542.6 1439.87 7
 0 -5 15 27355.6 1436.46 8
 0 -5 -16 4497.67 633.810 4
 0 5 16 6392.88 652.335 7
 0 -5 16 6257.54 667.973 8
 0 -5 -17 2393.62 462.124 4
 0 -5 17 2001.28 389.055 8
 0 -5 -18 11652.4 909.687 4
 0 -5 18 12027.4 799.384 8
 0 -5 -19 284.545 205.285 4
 0 -5 19 13.8406 131.745 8
 0 5 19 547.287 166.438 8
 0 -5 -20 2118.10 333.578 4
 0 -5 -21 1843.19 259.667 4
 0 -6 0 724260. 5820.61 9
 0 6 0 718826. 5184.96 1
 0 -6 1 15968.1 880.987 9
 0 -6 -1 14827.4 835.522 9
 0 6 -1 17647.1 844.847 1
 0 6 1 16063.1 772.536 1
 0 -6 2 214409. 2504.84 11
 0 -6 2 207747. 3205.41 9
 0 6 -2 212682. 2973.50 1
 0 -6 3 30934.2 1050.71 11
 0 -6 -3 32885.0 1255.19 9
 0 -6 3 29218.3 1236.62 9
 0 6 -3 29569.4 1155.71 1
 0 -6 4 78132.9 1742.98 11
 0 -6 -4 73087.6 1905.58 9
 0 6 -4 75202.6 1893.95 1
 0 -6 5 7533.72 589.141 11
 0 -6 -5 6716.91 590.747 9
 0 6 -5 8178.75 664.042 1
 0 -6 -6 72523.8 1982.42 9
 0 -6 6 69133.3 1847.85 11
 0 6 -6 66309.3 1957.13 1
 0 -6 -7 10175.0 775.450 9
 0 6 -7 9958.47 802.144 1
 0 -6 -8 26886.5 1290.94 9
 0 6 -8 25448.9 1316.69 1
 0 -6 -9 -101.118 163.744 4
 0 6 -9 251.539 200.707 1
 0 -6 -10 74022.7 2311.06 4
 0 6 -10 74600.8 2419.66 1
 0 -6 -10 73595.4 2262.46 9
 0 -6 10 76825.9 2405.53 8
 0 6 10 69646.8 2283.19 7
 0 -6 -11 14064.3 1055.12 4
 0 6 -11 12943.5 1056.39 1
 0 -6 -11 13584.0 999.832 9
 0 6 11 14193.3 1054.07 7
 0 -6 11 15269.2 1097.09 8
 0 -6 -12 173466. 3731.58 4
 0 6 -12 180655. 3986.58 1
 0 -6 -12 175827. 3664.55 9
 0 -6 12 175918. 3904.87 11
 0 6 12 176170. 3713.02 7
 0 -6 12 175661. 3723.47 8
 0 -6 -13 37875.0 1758.93 4
 0 6 13 38673.4 1742.20 7
 0 -6 13 40711.3 1802.10 8
 0 -6 -14 6722.70 772.326 4
 0 -6 14 6822.65 735.803 8
 0 6 14 7337.93 751.916 7
 0 -6 -15 33735.3 1648.16 4
 0 -6 15 37675.0 1654.19 8
 0 6 15 34556.3 1566.04 7
 0 -6 -16 15660.0 1108.71 4
 0 -6 16 15169.4 1001.03 8
 0 6 16 16545.7 1031.55 7
 0 -6 -17 10777.3 872.379 4
 0 6 17 10939.7 757.259 7
 0 -6 17 11022.4 781.337 8
 0 -6 -18 34935.4 1453.27 4
 0 -6 18 32428.2 1172.81 8
 0 -6 -19 -115.748 199.789 4
 0 6 19 -71.7500 131.107 8
 0 -6 -20 1511.43 258.045 4
 0 7 0 -24.7057 117.786 1
 0 -7 0 885.478 272.730 9
 0 7 -1 277265. 3663.88 1
 0 7 1 275522. 3553.84 1
 0 -7 -1 263345. 3970.51 9
 0 -7 1 255373. 3967.76 9
 0 7 -2 51078.1 1627.65 1
 0 7 2 53811.4 1558.18 1
 0 -7 -2 53561.9 1791.91 9
 0 -7 2 51591.9 1804.65 9
 0 7 -3 16452.4 944.607 1
 0 7 3 16418.2 866.994 1
 0 -7 3 17809.3 1089.02 9
 0 -7 -3 15586.4 985.901 9
 0 7 -4 13301.5 875.550 1
 0 -7 -4 12408.3 885.830 9
 0 7 -5 2222.73 391.998 1
 0 -7 -5 1848.92 371.046 9
 0 7 -6 372482. 4952.91 1
 0 -7 6 363857. 4528.69 11
 0 -7 -7 60189.2 2031.81 4
 0 7 -7 62432.3 2092.41 1
 0 -7 -7 61033.0 2046.05 9
 0 -7 7 63578.8 1969.38 11
 0 -7 7 58441.1 2099.89 8
 0 -7 -8 802.983 242.980 4
 0 7 -8 1629.12 387.396 1
 0 -7 -8 547.788 217.235 9
 0 -7 8 1226.55 308.035 11
 0 -7 8 595.925 231.330 8
 0 7 8 1218.77 356.340 7
 0 -7 -9 42869.5 1803.83 4
 0 7 -9 42652.5 1842.96 1
 0 -7 -9 41778.4 1774.56 9
 0 -7 9 36850.2 1638.87 11
 0 7 9 40926.0 1812.36 7
 0 -7 9 40688.0 1795.27 8
 0 -7 -10 26126.9 1451.65 4
 0 7 -10 26787.7 1501.44 1
 0 -7 -10 25290.4 1421.26 9
 0 -7 10 23741.4 1362.47 11
 0 7 10 24666.6 1421.31 7
 0 -7 10 25114.6 1436.02 8
 0 -7 -11 26382.9 1476.04 4
 0 -7 -11 24605.2 1410.87 9
 0 -7 11 25573.5 1444.13 8
 0 7 11 26538.8 1477.08 7
 0 -7 -12 6166.67 745.690 4
 0 -7 12 5699.60 715.340 8
 0 7 12 6215.75 727.603 7
 0 -7 -13 12978.3 1045.08 4
 0 7 13 12072.7 981.699 7
 0 -7 13 12673.4 990.633 8
 0 -7 -14 2960.25 510.714 4
 0 -7 14 3462.89 507.475 8
 0 7 14 3427.39 526.504 7
 0 -7 -15 6163.21 709.536 4
 0 -7 15 6361.90 659.328 8
 0 7 15 6676.74 678.210 7
 0 -7 -16 484.961 251.035 4
 0 -7 16 202.029 154.465 8
 0 7 16 387.648 206.973 7
 0 -7 -17 79041.8 2171.67 4
 0 -7 17 78135.9 1835.20 8
 0 7 17 73410.6 1775.53 7
 0 -7 -18 7128.01 611.906 4
 0 -7 -19 9384.65 604.878 4
 0 -8 0 955783. 8327.44 9
 0 -8 0 898564. 8195.93 8
 0 -8 -1 328797. 4634.25 4
 0 -8 -1 311873. 4810.36 8
 0 -8 -1 304239. 4712.02 9
 0 -8 1 336193. 5020.36 8
 0 -8 1 328419. 4942.54 9
 0 -8 -2 93166.9 2488.75 4
 0 -8 2 110011. 2882.87 9
 0 -8 -2 102479. 2754.89 9
 0 -8 -2 103975. 2775.42 8
 0 -8 2 97028.1 2725.26 8
 0 8 -2 105270. 2502.54 1
 0 -8 -3 17224.8 1072.74 4
 0 8 3 16145.9 1008.40 3
 0 -8 3 17288.6 1157.03 8
 0 -8 -3 17881.6 1155.20 8
 0 -8 -3 16610.3 1123.11 9
 0 8 -3 18079.7 1077.75 1
 0 8 4 131395. 2922.30 3
 0 -8 -4 136673. 3072.63 4
 0 -8 -4 135825. 3198.85 9
 0 -8 4 132375. 3231.67 8
 0 8 -4 139649. 3053.48 1
 0 8 5 75740.6 2278.41 3
 0 -8 -5 72415.9 2290.31 4
 0 -8 5 76942.2 2480.38 8
 0 -8 -5 74485.0 2390.25 9
 0 8 -5 75458.9 2303.49 1
 0 -8 -6 137905. 3201.17 4
 0 8 -6 129955. 3109.53 1
 0 -8 -6 131588. 3224.65 9
 0 -8 6 132785. 3278.96 8
 0 -8 -7 208866. 3998.80 4
 0 8 -7 199066. 3940.92 1
 0 -8 -7 202056. 4009.80 9
 0 -8 7 207116. 4123.86 8
 0 -8 -8 20340.6 1283.95 4
 0 8 -8 17672.9 1203.53 1
 0 -8 -8 19944.1 1279.46 9
 0 8 8 21412.5 1342.38 7
 0 -8 8 19517.6 1281.74 8
 0 -8 -9 21444.1 1337.71 4
 0 -8 9 20182.2 1301.73 8
 0 8 9 21627.9 1347.47 7
 0 -8 -10 157127. 3610.51 4
 0 -8 10 154539. 3568.00 8
 0 8 10 166093. 3724.85 7
 0 -8 -11 58735.2 2206.88 4
 0 -8 11 54046.2 2084.09 8
 0 8 11 55428.8 2121.57 7
 0 -8 -12 14045.5 1085.37 4
 0 -8 12 15040.7 1078.58 8
 0 8 12 14821.9 1087.75 7
 0 -8 -13 30796.4 1555.42 4
 0 -8 13 30403.3 1470.22 8
 0 8 13 31237.9 1514.97 7
 0 -8 -14 1099.73 325.760 4
 0 8 14 373.778 237.960 7
 0 -8 14 693.150 239.778 8
 0 -8 -15 4235.79 557.320 4
 0 -8 15 4120.56 489.140 8
 0 8 15 3928.39 487.631 7
 0 -8 -16 141.878 198.578 4
 0 -8 16 -113.821 139.503 8
 0 8 16 93.1634 140.324 7
 0 -8 -17 -38.6434 145.787 4
 0 8 17 -68.1225 99.1996 7
 0 -8 17 -341.785 124.315 8
 0 -8 -18 14219.8 724.175 4
 0 -9 0 813.100 308.395 4
 0 -9 0 -307.690 317.930 9
 0 -9 0 408.220 322.403 8
 0 -9 1 300017. 4691.57 4
 0 -9 -1 305966. 4702.65 4
 0 -9 -1 308471. 5171.61 9
 0 -9 1 320673. 5349.39 9
 0 -9 1 308991. 5122.66 8
 0 -9 -1 315554. 5142.23 8
 0 -9 -2 874053. 7993.71 4
 0 9 2 880221. 7603.56 3
 0 -9 -2 860218. 8459.51 8
 0 -9 -2 891412. 8743.13 9
 0 -9 -3 39514.4 1728.00 4
 0 9 3 38963.1 1641.81 3
 0 -9 3 40752.4 1877.43 8
 0 -9 -3 39307.9 1859.79 9
 0 -9 -4 1690.48 418.579 4
 0 -9 -4 1545.08 399.314 9
 0 -9 4 1416.78 388.356 8
 0 -9 -5 259383. 4498.34 4
 0 -9 5 247102. 4603.87 8
 0 -9 -5 244648. 4672.84 9
 0 -9 -6 158245. 3540.27 4
 0 -9 6 155179. 3632.93 8
 0 -9 -7 81576.5 2573.70 4
 0 9 7 78303.1 2586.57 7
 0 -9 -8 15080.2 1107.52 4
 0 -9 8 14365.4 1095.32 8
 0 9 8 14442.0 1108.14 7
 0 -9 -9 35848.4 1722.17 4
 0 -9 9 35361.7 1688.72 8
 0 9 9 34866.4 1697.64 7
 0 -9 -10 32306.8 1607.20 4
 0 -9 10 31379.8 1563.25 8
 0 9 10 32876.8 1611.23 7
 0 -9 -11 28773.2 1490.90 4
 0 -9 11 28444.9 1438.70 8
 0 9 11 29723.3 1498.86 7
 0 -9 -12 13836.8 1005.08 4
 0 9 12 12513.6 937.984 7
 0 -9 -13 2282.14 432.475 4
 0 -9 13 1554.71 327.242 8
 0 9 13 2030.74 380.574 7
 0 -9 -14 19761.1 1097.41 4
 0 -9 14 18334.6 940.587 8
 0 9 14 19845.8 1031.10 7
 0 -9 -15 1522.41 318.674 4
 0 9 15 1481.71 279.827 7
 0 -9 15 1649.04 256.944 8
 0 -9 -16 519.009 197.493 4
 0 9 16 201.688 107.343 7
 0 -9 -17 5278.30 409.620 4
 0 -10 0 3980.76 562.384 4
 0 -10 0 3168.64 561.336 8
 0 -10 1 -32.6221 165.796 4
 0 -10 -1 110.346 187.215 4
 0 -10 1 245.170 276.551 8
 0 -10 2 55047.3 2001.75 4
 0 -10 -2 53207.1 2015.42 4
 0 -10 2 51999.4 2134.30 8
 0 -10 3 2399.47 430.926 4
 0 -10 -3 2308.21 462.521 4
 0 -10 3 3009.09 535.818 8
 0 -10 -4 13.5322 194.847 4
 0 -10 4 279.982 183.955 4
 0 -10 4 209.215 243.549 8
 0 -10 -5 12857.5 1003.58 4
 0 -10 5 11972.7 1017.91 8
 0 10 5 12074.5 1017.71 7
 0 -10 -6 376.091 233.778 4
 0 -10 6 401.721 259.272 8
 0 10 6 100.096 205.809 7
 0 -10 -7 95.5682 217.791 4
 0 10 7 -56.2315 220.910 7
 0 -10 7 368.498 282.930 8
 0 -10 -8 32241.8 1567.02 4
 0 -10 8 30111.3 1508.62 8
 0 10 8 32777.6 1590.40 7
 0 -10 -9 5827.49 676.254 4
 0 -10 9 4719.74 603.618 8
 0 10 9 5502.97 646.757 7
 0 -10 -10 271.428 244.509 4
 0 10 10 -12.0082 205.042 7
 0 -10 10 120.534 180.110 8
 0 -10 -11 8976.98 759.019 4
 0 -10 11 9149.31 733.525 8
 0 10 11 9741.68 792.089 7
 0 -10 -12 987.762 290.760 4
 0 -10 12 539.120 213.733 8
 0 10 12 726.095 246.279 7
 0 -10 -13 3509.18 442.544 4
 0 -10 13 3607.55 390.904 8
 0 10 13 3258.19 408.448 7
 0 -10 -14 14695.4 796.535 4
 0 -10 14 14211.1 646.498 8
 0 10 14 14185.8 726.218 7
 0 -10 -15 326.212 160.194 4
 0 10 15 204.378 102.771 7
 0 -11 0 -154.509 197.787 4
 0 -11 -1 4258.55 556.765 4
 0 -11 1 3665.73 511.901 4
 0 -11 -2 78002.9 2324.33 4
 0 -11 2 82110.5 2297.78 4
 0 -11 2 77220.2 2467.23 8
 0 -11 -3 262.066 213.029 4
 0 -11 3 -9.59668 169.757 4
 0 -11 3 -52.4199 218.643 8
 0 11 3 150.946 221.909 7
 0 -11 -4 5679.48 645.609 4
 0 -11 4 5711.98 599.299 4
 0 -11 4 5426.91 655.490 8
 0 11 4 5557.98 664.502 7
 0 -11 -5 5676.64 637.990 4
 0 -11 5 5825.12 589.175 4
 0 -11 5 5943.95 672.490 8
 0 11 5 6255.68 688.783 7
 0 -11 6 18293.6 979.916 4
 0 -11 -6 17912.4 1095.77 4
 0 -11 6 17655.2 1106.40 8
 0 11 6 18633.4 1138.86 7
 0 -11 -7 35697.4 1504.47 4
 0 -11 7 34003.5 1270.42 4
 0 -11 7 35728.6 1516.15 8
 0 11 7 36420.1 1552.14 7
 0 -11 8 36.6521 111.472 4
 0 -11 -8 -96.2808 178.019 4
 0 -11 8 136.552 162.391 8
 0 11 8 21.7888 181.906 7
 0 -11 -9 539.798 240.469 4
 0 11 9 216.834 206.619 7
 0 -11 9 267.346 178.829 8
 0 -11 -10 158.077 166.280 4
 0 11 10 186.761 158.628 7
 0 -11 10 -131.990 129.343 8
 0 -11 -11 4174.09 445.701 4
 0 -11 11 4354.93 420.949 8
 0 11 11 4297.93 450.556 7
 0 -11 -12 7070.35 527.927 4
 0 -11 12 6290.65 430.700 8
 0 11 12 6908.86 511.666 7
 0 -11 -13 239.140 123.626 4
 0 11 13 478.918 146.262 7
 0 -12 0 12236.3 794.472 4
 0 12 0 13569.5 837.703 7
 0 -12 1 -29.3152 145.851 4
 0 -12 -1 38.9503 146.759 4
 0 12 -1 -140.899 189.939 7
 0 12 1 -71.3232 132.276 7
 0 -12 2 2613.78 367.062 4
 0 -12 -2 2686.40 387.638 4
 0 12 -2 2736.19 360.220 7
 0 12 2 2872.05 411.929 7
 0 -12 3 19325.6 920.120 4
 0 -12 -3 20858.4 1055.36 4
 0 12 3 20200.7 1048.90 7
 0 -12 4 13583.8 741.018 4
 0 -12 -4 14028.1 854.216 4
 0 12 4 15238.3 905.314 7
 0 -12 5 8458.04 558.169 4
 0 -12 -5 8912.59 676.002 4
 0 12 5 9446.09 708.910 7
 0 -12 -6 3090.36 408.983 4
 0 12 6 2810.34 388.230 7
 0 -12 -7 2031.08 319.239 4
 0 12 7 2160.17 334.135 7
 0 -12 -8 30.1835 117.147 4
 0 12 8 -70.8456 125.074 7
 0 -12 -9 408.450 136.170 4
 0 12 9 359.611 140.798 7
 0 -12 -10 10993.1 555.891 4
 0 12 10 12552.2 613.162 7
 0 -13 0 -75.3318 93.0015 4
 0 -13 -1 754.727 162.039 4
 0 13 1 736.245 149.981 7
 0 -13 -2 10562.7 530.553 4
 0 13 2 11843.7 578.447 7
 0 -13 -3 13380.5 589.572 4
 0 13 3 15523.5 666.215 7
 0 -13 -4 4980.53 353.931 4
 0 13 4 5292.93 390.201 7
 0 13 5 2507.15 267.597 7
 0 13 6 35934.2 912.346 7
 -1 0 0 100.174 21.0328 9
 1 0 0 55.9180 31.0320 2
 -1 0 1 82046.9 849.881 10
 1 0 -1 80812.9 839.071 2
 1 0 4 420754. 2348.13 10
 -1 0 -4 422395. 2609.02 1
 -1 0 5 388530. 2951.65 10
 1 0 -5 382445. 2960.73 1
 -1 0 7 384952. 3398.39 10
 1 0 7 378022. 2969.37 10
 1 0 -7 383098. 3547.30 1
 -1 0 -7 381132. 3380.89 1
 1 0 8 95902.7 1630.32 10
 -1 0 8 96884.3 1833.31 10
 -1 0 -8 100635. 1887.58 1
 1 0 -8 99538.3 1952.65 1
 1 0 9 171350. 2339.59 10
 -1 0 -9 168531. 2635.11 1
 -1 0 10 27174.3 1104.89 10
 1 0 10 25109.4 971.073 10
 1 0 -10 25587.8 1133.02 1
 -1 0 11 50392.7 1571.65 10
 1 0 11 50836.7 1483.48 10
 1 0 -11 52569.9 1739.00 1
 -1 0 -11 50648.0 1655.82 1
 -1 0 12 9652.61 731.561 10
 1 0 12 9665.98 690.675 10
 -1 0 -12 9261.02 756.521 1
 1 0 -12 9964.35 822.329 1
 1 0 13 97686.1 2323.46 10
 -1 0 13 95122.3 2395.87 10
 1 0 -13 89975.1 2566.63 1
 -1 0 -13 94889.9 2533.14 1
 1 0 -14 23458.7 1354.06 4
 -1 0 -14 24862.6 1326.20 4
 1 0 -14 25819.8 1455.56 1
 -1 0 -14 23534.9 1331.24 1
 -1 0 14 24256.3 1264.36 10
 1 0 14 26195.0 1274.08 10
 -1 0 -15 600.683 278.072 4
 1 0 -15 805.115 324.823 4
 -1 0 -15 206.466 202.768 1
 -1 0 15 608.160 236.277 10
 1 0 15 518.878 235.416 8
 1 0 -16 177.491 226.457 4
 -1 0 -16 97.2841 193.941 4
 -1 0 -16 163.895 191.208 1
 -1 0 16 165.709 159.364 10
 -1 0 -16 119.226 218.891 9
 1 0 16 467.023 245.432 8
 1 0 -17 1076.15 366.258 4
 -1 0 -17 1316.38 343.009 4
 1 0 17 1309.45 379.368 8
 -1 0 -18 12952.7 966.516 4
 1 0 -18 14020.0 1090.04 4
 1 0 18 13209.2 990.812 8
 -1 0 -19 25386.4 1276.26 4
 1 0 -19 26747.9 1432.66 4
 1 0 19 27184.2 1348.43 8
 1 0 -20 8885.72 777.931 4
 -1 0 -20 7007.57 618.703 4
 1 0 20 7695.90 669.000 8
 1 0 -21 2836.91 412.095 4
 -1 0 -21 3291.56 377.935 4
 1 0 21 3110.38 377.236 8
 1 0 22 7242.19 441.812 8
 1 -1 22 7069.93 426.746 8
 -1 -1 -21 3469.94 397.482 4
 1 -1 21 3774.02 410.783 8
 1 1 -20 30694.4 1395.51 4
 -1 -1 -20 28931.8 1254.73 4
 1 -1 20 28791.5 1260.19 8
 1 1 -19 25628.8 1374.11 4
 -1 -1 -19 23808.2 1256.25 4
 1 -1 19 24726.3 1279.53 8
 1 1 -18 11390.1 974.726 4
 -1 -1 -18 13684.7 1006.38 4
 1 -1 18 13263.7 1000.14 8
 -1 -1 -17 16627.7 1139.70 4
 1 1 -17 18177.7 1254.75 4
 1 -1 17 18481.7 1209.03 8
 1 1 -16 63622.6 2335.82 4
 -1 -1 -16 66454.6 2264.35 4
 1 -1 16 65666.5 2256.99 11
 1 -1 16 67611.3 2318.55 8
 -1 -1 -15 1094.67 313.893 4
 1 1 -15 1022.25 345.381 4
 1 1 -15 1408.29 391.096 1
 -1 -1 -15 1318.53 318.051 9
 -1 1 15 2058.57 399.323 10
 1 -1 15 1130.40 346.436 8
 1 1 -14 98107.8 2756.23 4
 -1 -1 -14 93660.3 2579.16 4
 1 1 -14 100533. 2867.57 1
 -1 -1 -14 99363.9 2681.04 1
 1 -1 14 95649.6 2353.36 10
 -1 -1 -14 98677.6 2618.60 9
 -1 1 14 100148. 2618.93 10
 1 -1 14 96880.5 2664.84 8
 -1 1 13 27618.7 1316.00 10
 1 -1 13 28469.8 1213.24 10
 -1 -1 -13 28409.2 1339.96 9
 -1 -1 -13 25139.7 1292.85 1
 1 1 -13 25350.9 1381.09 1
 1 -1 12 123922. 2364.84 10
 -1 1 12 128572. 2684.28 10
 1 1 -12 124122. 2848.51 1
 -1 -1 -12 122892. 2670.98 1
 -1 1 11 90812.2 2130.90 10
 1 -1 11 86790.5 1848.11 10
 1 1 -11 84453.8 2229.76 1
 -1 -1 -11 85400.4 2082.92 1
 -1 1 10 122303. 2334.74 10
 1 -1 10 115694. 1997.98 10
 -1 -1 -10 117346. 2285.32 1
 1 1 -10 117610. 2493.51 1
 1 -1 9 75862.8 1496.37 10
 -1 1 9 76464.3 1754.77 10
 -1 -1 -9 75091.5 1690.83 1
 1 1 -9 76442.8 1878.16 1
 -1 1 8 335012. 3419.15 10
 1 -1 8 346354. 2935.48 10
 -1 -1 -8 342758. 3349.66 1
 1 1 -8 333863. 3667.10 1
 1 -1 7 10985.0 482.147 10
 -1 1 7 10544.6 572.968 10
 -1 -1 -7 11958.9 574.369 1
 1 1 -7 9516.12 580.961 1
 -1 1 6 336917. 2942.54 10
 1 -1 6 324120. 2358.05 10
 -1 -1 -6 327920. 2690.95 1
 1 1 -6 338492. 3140.84 1
 -1 1 1 19510.0 396.515 10
 -1 -1 -1 20743.5 433.463 9
 1 1 -1 16563.8 439.736 2
 1 -1 1 18588.7 302.519 2
 1 1 -1 17179.2 348.343 1
 1 -1 -1 19334.8 435.682 11
 1 -1 -1 18002.0 277.438 9
 1 1 1 18686.6 303.185 11
 -1 -1 1 18298.7 381.528 9
 1 -1 -1 17969.0 349.768 2
 1 1 1 18933.0 443.541 2
 -1 -1 4 515403. 3172.34 10
 -1 1 -4 530395. 3197.25 1
 1 1 6 324890. 2777.34 10
 -1 -1 6 345584. 3033.37 10
 1 -1 -6 338059. 3084.67 1
 -1 1 -6 320782. 3008.08 1
 -1 -1 7 9739.53 556.341 10
 1 -1 -7 10230.0 587.581 1
 -1 1 -7 10511.2 594.749 1
 -1 -1 8 348078. 3453.31 10
 1 1 8 346918. 3292.44 10
 1 1 9 81985.6 1724.85 10
 -1 -1 9 76429.2 1730.65 10
 -1 1 -9 79409.7 1875.60 1
 1 -1 -9 77700.1 1844.47 1
 1 1 10 118947. 2211.67 10
 -1 -1 10 115605. 2241.25 10
 1 -1 -10 118487. 2441.48 1
 -1 1 -10 122799. 2486.14 1
 -1 -1 11 84063.7 2024.25 10
 1 1 11 82706.6 1997.50 10
 -1 1 -11 82295.5 2165.88 1
 1 1 12 119134. 2528.38 10
 -1 1 -12 122270. 2795.56 1
 1 -1 -13 25559.1 1203.69 9
 1 1 13 26058.3 1249.81 10
 -1 -1 13 29059.2 1306.04 10
 -1 1 -13 27075.6 1392.84 1
 1 -1 -14 96339.0 2734.03 4
 -1 1 -14 97079.9 2614.82 4
 -1 -1 14 100475. 2533.47 10
 1 -1 -14 102489. 2501.00 9
 -1 1 -14 95872.6 2733.02 1
 -1 1 -15 2050.52 443.954 4
 1 -1 -15 1534.53 384.828 4
 1 -1 -15 1530.35 331.122 9
 -1 -1 15 1291.03 310.493 10
 -1 1 -15 1278.29 343.524 1
 -1 1 -16 64959.1 2204.08 4
 1 -1 -16 67848.5 2414.69 4
 -1 1 -16 67797.7 2432.63 1
 -1 -1 16 67894.3 2230.37 10
 1 -1 -17 19035.4 1284.58 4
 -1 1 -17 19174.0 1192.55 4
 1 1 17 18335.5 1207.87 8
 1 -1 -18 12023.4 1013.63 4
 -1 1 -18 13939.5 989.085 4
 1 1 18 13843.9 1008.03 8
 1 -1 -19 24305.8 1365.39 4
 -1 1 -19 25308.4 1230.02 4
 1 1 19 26461.9 1327.42 8
 1 -1 -20 30796.2 1420.65 4
 -1 1 -20 30350.5 1218.94 4
 1 1 20 30853.3 1301.71 8
 1 -1 -21 3783.33 456.174 4
 1 1 21 3624.08 406.070 8
 1 -1 -22 7735.58 550.769 4
 1 1 22 7187.42 432.546 8
 -1 -2 -21 17087.7 831.344 4
 1 -2 21 18248.4 838.726 8
 -1 -2 -20 18273.4 994.271 4
 1 -2 20 17495.6 958.358 8
 -1 -2 -19 14220.8 971.663 4
 1 2 -19 14762.8 1033.56 4
 1 -2 19 13904.3 955.424 8
 -1 -2 -18 6907.77 726.312 4
 1 2 -18 6201.03 729.755 4
 1 -2 18 6771.10 720.981 8
 1 2 -17 71630.9 2448.27 4
 -1 -2 -17 69944.0 2325.82 4
 1 -2 17 71443.4 2355.58 8
 1 2 -16 64489.3 2349.81 4
 -1 -2 -16 63854.5 2242.57 4
 1 -2 16 67786.6 2322.73 8
 1 2 -15 155429. 3611.47 4
 -1 -2 -15 146765. 3361.85 4
 1 2 -15 154663. 3739.33 1
 1 2 -15 152020. 3730.68 2
 -1 -2 -15 151800. 3460.64 9
 -1 2 15 161882. 3540.33 10
 1 -2 15 157648. 3511.68 8
 -1 -2 -14 16846.4 1105.29 4
 1 2 -14 14946.3 1114.03 4
 1 2 -14 16527.6 1182.30 1
 1 2 -14 15258.6 1144.59 2
 -1 -2 -14 16663.1 1114.48 9
 -1 2 14 14376.7 1033.22 10
 1 -2 14 17793.0 1170.69 8
 -1 -2 -13 107059. 2662.47 9
 -1 2 13 109765. 2683.71 10
 1 2 -13 110863. 2908.98 1
 -1 -2 -12 49679.9 1730.74 9
 -1 2 12 48317.1 1691.01 10
 1 2 -12 45848.2 1798.26 1
 1 -2 11 256022. 3043.70 10
 -1 2 11 253186. 3631.56 10
 -1 -2 -11 247820. 3625.99 9
 1 2 -11 249759. 3931.02 1
 1 -2 10 33950.1 1031.77 10
 -1 -2 -10 33752.0 1254.38 9
 -1 2 10 35656.3 1304.70 10
 1 2 -10 36529.3 1426.54 1
 -1 2 9 163660. 2630.11 10
 1 -2 9 156809. 2087.51 10
 -1 -2 -9 165339. 2594.45 9
 1 2 -9 165720. 2849.28 1
 -1 -2 -9 163495. 2460.82 1
 -1 -2 -8 448426. 4021.30 9
 1 -2 8 439012. 3178.58 10
 -1 2 8 438027. 4021.72 10
 1 2 -8 452577. 4424.35 1
 -1 -2 -8 440533. 3695.52 1
 1 -2 7 15889.5 549.739 10
 -1 -2 -7 15511.0 703.507 9
 -1 2 7 15417.7 698.751 10
 -1 -2 -7 15207.6 631.302 1
 -1 2 6 53302.6 1196.49 10
 1 -2 6 53497.5 891.072 10
 -1 -2 -6 52024.0 1190.40 9
 1 2 -6 56428.8 1335.30 1
 -1 2 5 282881. 2550.37 10
 1 -2 5 288312. 1805.86 10
 -1 -2 -5 289686. 2617.63 9
 1 2 -5 294299. 2778.29 2
 1 2 -5 288776. 2792.78 1
 -1 -2 -4 588712. 3493.78 9
 1 2 -4 610682. 3706.78 1
 -1 2 2 193184. 1510.39 10
 -1 -2 -2 186491. 1705.66 9
 1 2 -2 186207. 1621.20 1
 1 2 -2 191662. 1758.06 2
 1 -2 1 52480.9 831.102 9
 1 -2 1 51137.9 855.830 11
 -1 2 1 51098.8 651.586 10
 -1 -2 -1 51640.2 853.509 9
 1 2 -1 53480.4 738.969 1
 1 -2 0 217658. 1583.70 9
 1 -2 0 217214. 1652.28 11
 -1 -2 0 219184. 1728.76 9
 1 2 0 217861. 1707.30 2
 -1 -2 1 51452.1 852.523 9
 1 -2 -1 49955.7 784.724 11
 1 -2 -1 49881.4 722.022 9
 1 2 1 49718.7 813.946 2
 1 -2 -2 198685. 1458.01 9
 1 -2 -2 189980. 1554.73 11
 -1 -2 2 198928. 1755.10 9
 1 2 2 189026. 1632.75 2
 -1 2 -2 190525. 1835.32 1
 -1 -2 4 588299. 3563.25 10
 -1 -2 5 289128. 2668.45 10
 1 -2 -5 284553. 2241.68 9
 -1 2 -5 292391. 2860.87 1
 -1 -2 6 53049.9 1235.92 10
 1 -2 -6 52842.1 1056.15 9
 -1 2 -6 52922.3 1314.43 1
 1 -2 -7 14708.1 607.870 9
 1 2 7 15495.0 711.686 10
 -1 2 -7 15920.1 779.193 1
 -1 -2 8 436158. 3974.28 10
 1 -2 -8 443472. 3600.58 9
 1 2 8 439999. 4018.81 10
 -1 -2 9 164392. 2560.90 10
 1 -2 -9 155245. 2290.03 9
 1 2 9 158290. 2561.69 10
 -1 2 -9 165990. 2828.24 1
 1 2 10 36493.4 1302.83 10
 1 -2 -10 37549.5 1211.88 9
 -1 -2 10 36108.9 1271.62 10
 1 -2 -11 255278. 3389.34 9
 -1 -2 11 252596. 3518.97 10
 1 2 11 245733. 3599.40 10
 -1 2 -11 251938. 3947.89 1
 1 -2 -12 49204.1 1589.78 9
 -1 -2 12 47212.7 1609.32 10
 -1 2 -12 44446.5 1765.57 1
 1 -2 -13 100673. 2732.06 4
 -1 2 -13 105333. 2809.10 1
 -1 -2 13 114035. 2595.71 10
 1 -2 -13 116843. 2563.74 9
 1 -2 -14 13851.0 1064.69 4
 -1 2 -14 16637.5 1095.28 4
 -1 2 -14 17636.3 1205.23 1
 1 -2 -14 15801.4 996.242 9
 -1 -2 14 16017.4 1015.49 10
 1 2 14 14891.3 1031.17 7
 1 -2 -15 154523. 3597.20 4
 -1 2 -15 158898. 3401.17 4
 -1 2 -15 153952. 3675.46 1
 -1 -2 15 151032. 3183.03 10
 1 2 15 154646. 3327.80 7
 -1 2 -16 66296.0 2202.41 4
 1 -2 -16 65276.4 2381.97 4
 -1 2 -17 72910.9 2279.75 4
 1 -2 -17 68689.3 2422.94 4
 -1 2 -18 6742.55 667.294 4
 1 -2 -18 6865.31 770.221 4
 1 2 18 6708.70 727.181 8
 1 -2 -19 13229.1 1007.51 4
 1 2 19 14030.8 968.430 8
 1 -2 -20 18531.3 1082.97 4
 1 2 20 19415.2 1007.19 8
 1 -2 -21 16401.8 911.377 4
 1 2 21 17341.2 821.779 8
 1 -2 -22 12315.7 671.604 4
 1 2 22 11810.3 520.581 8
 -1 -3 -21 4233.46 409.495 4
 1 -3 21 4255.72 388.555 8
 -1 -3 -20 6226.93 574.728 4
 1 -3 20 6304.45 556.426 8
 -1 -3 -19 17062.5 1049.03 4
 1 -3 19 18976.7 1065.07 8
 -1 -3 -18 60810.1 2092.32 4
 1 -3 18 61004.6 2060.83 8
 1 3 -17 13869.2 1064.21 4
 -1 -3 -17 12066.6 989.466 4
 1 -3 17 13917.1 1046.86 8
 -1 -3 -16 48812.5 1968.11 4
 1 3 -16 47574.5 2017.29 4
 1 -3 16 47542.5 1941.96 8
 -1 -3 -15 22515.4 1336.67 4
 1 3 -15 21560.1 1365.42 4
 1 3 -15 21971.6 1413.67 1
 1 3 -15 19564.8 1340.60 2
 -1 -3 -15 21033.0 1312.16 9
 1 -3 15 19609.0 1312.56 11
 -1 3 15 20730.1 1319.26 10
 1 -3 15 21416.8 1315.88 8
 -1 -3 -14 8596.73 816.717 4
 1 3 -14 9326.59 905.287 4
 1 3 -14 9036.95 894.842 1
 1 3 -14 9389.72 911.965 2
 -1 3 14 8815.68 843.298 10
 -1 -3 -14 8613.17 819.808 9
 1 -3 14 8580.01 822.796 8
 -1 -3 -13 17219.2 1112.48 4
 1 3 -13 19388.8 1246.20 4
 1 3 -13 17877.7 1209.06 1
 1 3 -13 18007.0 1203.87 2
 -1 3 13 17079.2 1116.42 10
 -1 -3 -13 18382.9 1132.35 9
 1 -3 13 19518.9 1205.63 8
 1 3 -12 780.644 290.751 2
 1 3 -12 1307.36 362.940 1
 -1 -3 -12 1162.83 299.229 9
 -1 3 12 1723.46 364.635 10
 1 3 -11 139830. 3078.02 1
 1 3 -11 139860. 2992.18 2
 -1 -3 -11 137246. 2809.96 9
 -1 3 11 134046. 2795.84 10
 1 3 -10 433231. 5067.26 1
 1 3 -10 421443. 4880.27 2
 -1 3 10 430963. 4722.60 10
 -1 -3 -10 422370. 4653.02 9
 1 3 -9 140953. 2665.27 2
 1 3 -9 149358. 2828.62 1
 -1 3 9 145058. 2540.56 10
 1 3 -8 201512. 3067.66 1
 1 3 -8 199546. 2948.89 2
 -1 -3 -8 206835. 2894.61 9
 1 3 -7 798.569 212.103 2
 1 3 -7 1029.87 225.332 1
 -1 -3 -7 539.135 171.687 9
 -1 3 7 450.350 141.146 10
 1 3 -6 211028. 2649.18 2
 1 3 -6 213647. 2751.54 1
 -1 3 6 212130. 2505.11 10
 1 -3 6 203710. 1665.25 10
 -1 -3 -6 210439. 2578.15 9
 1 3 -5 78276.3 1561.66 1
 1 3 -5 80236.8 1525.01 2
 -1 -3 -5 79337.6 1499.04 9
 1 -3 5 78149.0 895.242 10
 -1 3 5 76474.7 1395.41 10
 1 3 -4 200551. 2236.34 2
 -1 -3 -4 202517. 2278.95 9
 1 -3 4 206300. 1183.57 10
 1 3 -3 294212. 2520.28 2
 1 3 -3 298714. 2566.22 1
 -1 -3 -3 300987. 2662.15 9
 -1 3 3 298756. 2344.01 10
 1 -3 3 299292. 2666.70 11
 1 3 -2 159511. 1744.17 2
 1 3 -2 168019. 1751.03 1
 -1 3 2 158701. 1567.39 10
 1 -3 2 155827. 1863.63 9
 1 -3 2 160237. 1834.28 11
 -1 -3 -2 166129. 1901.25 9
 1 3 -1 75745.2 1061.34 1
 1 3 -1 75991.2 1142.68 2
 1 -3 1 81678.1 1221.84 11
 1 -3 1 80100.4 1247.10 9
 -1 -3 -1 72521.0 1240.69 9
 1 3 0 169382. 1442.58 1
 1 3 0 166166. 1641.84 2
 -1 -3 0 173751. 1905.81 9
 1 -3 0 163327. 1640.52 11
 1 -3 0 173574. 1783.47 9
 1 3 1 77222.1 899.216 1
 1 3 1 77273.0 1112.09 2
 1 -3 -1 75502.9 1068.44 11
 -1 -3 1 76385.6 1267.28 9
 1 -3 -1 77630.1 1155.76 9
 -1 3 -2 164838. 1955.19 1
 1 3 2 165045. 1668.81 2
 1 -3 -2 163126. 1551.11 11
 -1 -3 2 162375. 1927.94 9
 -1 3 -3 295206. 2750.55 1
 1 3 3 288741. 2325.74 2
 1 -3 -3 291760. 2307.07 9
 -1 -3 3 292478. 2684.61 9
 1 -3 -3 289552. 2135.66 11
 -1 3 -4 198287. 2407.00 1
 -1 -3 4 196231. 2339.85 9
 -1 -3 4 200911. 2238.03 10
 1 -3 -4 205494. 2038.83 9
 -1 3 -5 81321.2 1626.84 1
 -1 -3 5 77660.4 1469.66 10
 -1 3 -6 205032. 2792.46 1
 1 -3 -6 212107. 2314.96 9
 -1 -3 6 205420. 2518.23 10
 -1 3 -7 862.277 253.048 1
 1 -3 -7 545.479 154.509 9
 -1 -3 7 895.176 216.985 10
 -1 3 -8 205606. 3159.15 1
 -1 -3 8 200240. 2746.65 10
 -1 3 -9 154310. 2885.59 1
 -1 -3 9 151054. 2515.91 10
 1 -3 -9 148991. 2365.22 9
 -1 -3 10 436664. 4480.92 10
 1 -3 -10 439686. 4302.43 9
 -1 3 -11 136006. 3042.01 1
 1 -3 -11 143390. 2599.11 9
 -1 -3 11 142179. 2673.46 10
 -1 3 -12 1344.72 345.895 1
 1 -3 -12 1851.59 337.444 9
 -1 -3 12 1134.76 284.900 10
 1 -3 -13 17384.2 1154.25 4
 -1 3 -13 18698.2 1234.78 1
 1 -3 -13 17929.4 1030.41 9
 -1 -3 13 18372.0 1045.62 10
 1 3 13 16794.6 1109.55 7
 -1 3 -14 9885.12 933.089 1
 1 -3 -14 9331.10 892.697 4
 -1 3 -14 8770.25 809.534 4
 1 3 14 10560.9 891.079 7
 -1 3 -15 22485.8 1431.79 1
 -1 3 -15 23893.5 1324.62 4
 1 -3 -15 20679.8 1355.31 4
 1 3 15 22040.3 1286.30 7
 -1 3 -16 51223.0 1912.88 4
 1 -3 -16 46981.6 2019.44 4
 1 3 16 52688.1 1954.43 7
 1 -3 -17 13744.1 1101.53 4
 1 3 17 13656.5 961.451 7
 1 -3 -18 61687.6 2190.28 4
 1 -3 -19 18324.4 1128.05 4
 1 3 19 18895.9 1072.96 8
 1 -3 -20 6301.56 632.116 4
 1 3 20 6015.81 547.817 8
 1 -3 -21 4299.81 472.867 4
 1 3 21 3815.15 366.688 8
 1 -3 -22 20845.7 819.219 4
 -1 -4 -21 6251.98 459.781 4
 1 -4 21 5800.05 397.743 8
 -1 -4 -20 2494.87 357.342 4
 1 -4 20 3151.36 381.560 8
 -1 -4 -19 4554.33 531.150 4
 1 -4 19 3610.60 471.585 8
 -1 -4 -18 621.299 293.400 4
 1 -4 18 451.962 250.538 8
 -1 -4 -17 23798.3 1338.39 4
 1 -4 17 23997.4 1346.19 8
 -1 -4 -16 7309.33 778.496 4
 1 -4 16 6473.03 737.395 8
 -1 -4 -15 38178.1 1749.68 4
 1 -4 15 39226.9 1794.06 8
 -1 -4 -14 50178.9 1977.64 4
 1 4 -14 53299.0 2190.30 1
 1 4 -14 48439.2 2042.00 2
 1 -4 14 46244.4 2012.83 11
 -1 -4 -14 50510.1 2011.46 9
 1 -4 14 50360.4 2019.47 8
 -1 -4 -13 19424.5 1215.53 4
 1 4 -13 19839.6 1251.57 2
 1 4 -13 21734.1 1366.28 1
 -1 -4 -13 20027.7 1231.37 9
 -1 4 13 22983.3 1337.56 10
 1 -4 13 19791.6 1249.13 8
 1 4 -12 5653.65 692.221 4
 -1 -4 -12 5728.29 635.623 4
 1 4 -12 5120.83 613.938 2
 1 4 -12 6169.80 708.800 1
 -1 4 12 5193.59 612.089 10
 1 -4 12 5087.23 630.763 8
 1 4 -11 26232.0 1322.74 2
 1 4 -11 26866.5 1394.18 1
 -1 -4 -11 26260.6 1292.57 9
 -1 4 11 28874.1 1371.93 10
 1 4 -10 994.913 259.709 2
 1 4 -10 1033.88 291.331 1
 -1 4 10 1813.69 337.806 10
 -1 -4 -10 1179.06 290.066 9
 1 4 -9 53186.8 1779.51 1
 1 4 -9 51147.8 1645.67 2
 -1 4 9 54625.4 1673.25 10
 -1 -4 -9 56784.5 1721.01 9
 1 4 -8 18597.3 921.664 2
 1 4 -8 20045.9 1026.85 1
 -1 4 8 19517.8 952.742 10
 -1 -4 -8 19123.4 947.163 9
 1 4 -7 35312.5 1289.55 1
 1 4 -7 34236.5 1179.78 2
 -1 -4 -7 34174.5 1211.25 9
 -1 4 7 35673.0 1198.13 10
 1 4 -6 172462. 2658.31 1
 1 4 -6 174054. 2496.13 2
 -1 4 6 170328. 2448.06 10
 -1 -4 -6 171434. 2561.17 9
 1 4 -5 47836.8 1311.88 1
 1 4 -5 44375.6 1188.23 2
 1 -4 5 48401.6 1339.99 11
 -1 4 5 45780.3 1181.03 10
 -1 -4 -5 45204.4 1263.08 9
 1 4 -4 290838. 3043.83 1
 -1 -4 -4 297615. 3097.61 9
 -1 4 4 291140. 2825.11 10
 1 -4 4 290608. 3062.98 11
 1 4 -3 440902. 3504.10 1
 1 -4 3 444164. 3596.56 11
 -1 -4 -3 438331. 3650.57 9
 1 4 -2 717725. 3951.95 2
 1 4 -2 687732. 4077.65 1
 -1 -4 -2 706175. 4576.49 9
 1 -4 2 725753. 4643.16 9
 1 -4 2 690716. 4203.36 11
 1 4 -1 302607. 2469.57 2
 1 -4 1 300223. 2633.38 11
 1 -4 1 301368. 2864.44 9
 -1 -4 -1 308362. 2990.43 9
 1 4 0 138581. 1633.76 2
 1 4 0 142074. 1604.89 1
 -1 -4 0 134022. 1952.78 9
 1 -4 0 144969. 1957.21 9
 1 -4 0 137447. 1684.54 11
 1 4 1 305716. 2421.11 2
 1 4 1 304128. 2229.96 1
 1 -4 -1 301698. 2402.68 11
 1 4 2 705792. 3725.73 2
 -1 -4 2 714873. 4671.26 9
 1 -4 -2 711120. 4212.59 9
 -1 4 -3 459548. 3825.77 1
 -1 -4 3 459835. 3860.84 9
 1 -4 -3 470721. 2873.90 11
 1 -4 -3 465272. 3463.93 9
 -1 4 -4 294048. 1946.17 2
 -1 4 -4 297861. 3240.88 1
 -1 -4 4 297614. 3229.37 9
 1 -4 -4 286771. 2801.37 9
 -1 -4 4 293959. 2933.96 10
 -1 4 -5 46041.8 932.314 2
 -1 4 -5 49363.0 1392.53 1
 1 -4 -5 45250.1 1161.52 9
 -1 -4 5 47268.4 1222.20 10
 -1 4 -6 168792. 2718.26 1
 1 -4 -6 177250. 2380.78 9
 -1 -4 6 173972. 2471.40 10
 -1 4 -7 35101.6 1328.02 1
 -1 -4 7 36413.4 1189.23 10
 1 -4 -7 36327.8 1136.50 9
 -1 4 -8 18255.6 1016.95 1
 1 -4 -8 17120.8 820.043 9
 -1 -4 8 19242.7 902.722 10
 -1 4 -9 58212.9 1876.02 1
 1 -4 -9 54012.7 1520.47 9
 -1 -4 9 58161.6 1613.59 10
 -1 4 -10 880.293 301.653 1
 1 -4 -10 1411.13 271.660 9
 -1 -4 10 992.581 248.167 10
 -1 4 -11 28581.1 1463.38 1
 -1 -4 11 29950.0 1250.16 10
 1 -4 -11 30916.9 1273.40 9
 1 -4 -12 5677.82 650.840 4
 -1 4 -12 5165.26 682.597 1
 1 -4 -12 5704.57 576.854 9
 1 4 12 6537.59 700.020 7
 -1 4 -13 20297.8 1336.14 1
 1 -4 -13 21295.6 1296.34 4
 1 4 13 19767.6 1230.62 7
 -1 4 -14 51409.2 2175.51 1
 1 -4 -14 49884.7 2046.58 4
 1 4 14 51237.6 1989.19 7
 1 -4 -15 39870.8 1843.91 4
 1 4 15 37211.4 1693.94 7
 1 -4 -16 5906.13 735.556 4
 1 4 16 6755.42 712.774 7
 1 -4 -17 25981.2 1454.12 4
 1 4 17 25407.9 1308.36 7
 1 -4 -18 443.430 266.620 4
 1 4 18 259.005 176.939 7
 1 -4 -19 4285.83 557.930 4
 1 4 19 4843.57 533.165 8
 1 -4 -20 2431.27 381.726 4
 1 4 20 2388.44 328.583 8
 1 -4 -21 6915.23 541.625 4
 1 4 21 6382.25 425.126 8
 1 -4 -22 2416.64 260.300 4
 -1 -5 -21 4360.47 333.973 4
 -1 -5 -20 5377.09 471.877 4
 1 -5 20 5038.41 418.209 8
 -1 -5 -19 1642.23 326.049 4
 1 -5 19 1866.96 316.026 8
 -1 -5 -18 19479.7 1115.22 4
 1 -5 18 16848.6 1002.33 8
 -1 -5 -17 2393.78 468.495 4
 1 -5 17 2027.05 418.441 8
 -1 -5 -16 58121.8 2122.88 4
 1 -5 16 59106.9 2136.01 8
 -1 -5 -15 38238.1 1753.26 4
 1 -5 15 39567.3 1790.51 8
 -1 -5 -14 64777.3 2276.74 4
 1 -5 14 69126.6 2385.16 8
 -1 -5 -13 13748.8 1041.21 4
 1 5 -13 12342.2 1051.27 1
 -1 -5 -13 13346.3 1046.18 9
 1 -5 13 13097.4 1090.64 11
 -1 5 13 13156.1 952.388 7
 1 -5 13 13719.5 1069.09 8
 -1 -5 -12 30894.2 1528.18 4
 1 5 -12 29567.0 1485.16 2
 1 5 -12 30539.3 1600.49 1
 -1 -5 -12 31432.6 1548.84 9
 1 -5 12 33101.5 1659.69 11
 1 -5 12 32420.3 1603.57 8
 -1 5 12 30837.7 1461.27 7
 -1 -5 -11 10452.6 861.952 4
 1 5 -11 11204.8 930.748 1
 1 5 -11 10756.2 851.258 2
 1 -5 11 10554.3 914.489 11
 -1 -5 -11 10802.0 881.955 9
 -1 5 11 10238.3 831.028 7
 1 -5 11 11854.0 961.614 8
 1 5 -10 65298.2 2011.09 2
 1 5 -10 68251.5 2196.21 1
 -1 -5 -10 66695.6 2086.38 9
 1 -5 10 67748.1 2203.39 11
 1 5 -9 109404. 2668.22 1
 1 5 -9 110685. 2455.66 2
 -1 -5 -9 110836. 2560.56 9
 1 -5 9 111337. 2686.62 11
 1 5 -8 24653.6 1210.47 1
 1 5 -8 24377.0 1102.68 2
 -1 -5 -8 24312.9 1174.84 9
 1 -5 8 23237.0 1171.56 11
 1 5 -7 22685.1 1096.15 1
 1 5 -7 23218.6 1002.30 2
 -1 -5 -7 22302.9 1066.47 9
 1 -5 7 21730.3 1077.48 11
 1 5 -6 35604.9 1311.23 1
 1 5 -6 34843.4 1143.12 2
 1 -5 6 36819.5 1325.68 11
 -1 -5 -6 37248.4 1323.34 9
 1 5 -5 217415. 2692.45 2
 1 5 -5 220104. 3063.14 1
 -1 -5 -5 218832. 3108.26 9
 1 5 -4 12335.9 686.886 1
 1 5 -4 14829.0 673.922 2
 1 -5 4 11780.8 677.174 11
 -1 -5 -4 14070.0 773.399 9
 1 5 -3 12537.0 584.737 2
 1 5 -3 12079.9 647.016 1
 1 -5 3 12983.7 745.349 9
 -1 -5 -3 12600.8 717.367 9
 1 -5 3 12397.9 655.816 11
 1 5 -2 25847.6 792.310 2
 1 5 -2 25135.8 874.146 1
 1 -5 2 25945.9 1004.52 9
 -1 -5 -2 25451.3 1004.87 9
 1 -5 2 25515.9 892.919 11
 1 5 -1 10097.2 486.434 2
 -1 -5 -1 11164.9 658.606 9
 1 -5 1 9513.53 608.213 9
 1 -5 1 9606.65 516.895 11
 1 5 0 869.119 156.412 2
 1 5 0 963.722 173.041 1
 -1 -5 0 1217.06 251.717 9
 1 -5 0 725.603 205.270 9
 1 -5 0 774.133 159.380 11
 -1 5 -1 9495.94 594.807 1
 1 5 1 11117.7 492.927 2
 1 5 1 10749.5 499.997 1
 -1 -5 1 11475.5 680.182 9
 1 -5 -1 9953.24 489.265 11
 -1 -5 1 12394.4 472.879 11
 1 -5 -1 9948.53 592.987 9
 -1 5 -2 24048.2 956.315 1
 1 5 2 25339.0 744.701 1
 1 5 2 25810.4 771.556 2
 -1 -5 2 24235.1 1004.54 9
 1 -5 -2 24847.5 925.087 9
 1 -5 -2 25503.7 725.110 11
 -1 5 -3 13353.6 735.819 1
 1 -5 -3 12682.2 509.627 11
 1 -5 -3 11476.7 636.806 9
 -1 -5 3 12847.6 755.579 9
 -1 5 -4 11816.6 724.261 1
 -1 -5 4 12509.5 667.938 10
 -1 -5 4 11570.0 735.403 9
 1 -5 -4 10605.7 623.570 9
 -1 5 -5 215530. 3171.99 1
 1 -5 -5 220536. 2906.46 9
 -1 -5 5 218024. 2825.00 10
 -1 5 -6 36926.1 1382.39 1
 -1 -5 6 36850.1 1201.35 10
 1 -5 -6 34684.6 1205.72 9
 -1 5 -7 23076.9 1156.22 1
 -1 -5 7 25024.7 1034.98 10
 1 -5 -7 21736.2 985.789 9
 -1 5 -8 23260.5 1210.35 1
 1 -5 -8 24941.3 1084.39 9
 -1 -5 8 26346.6 1085.10 10
 -1 5 -9 108322. 2721.64 1
 1 -5 -9 108294. 2353.86 9
 -1 5 -10 69150.2 2269.15 1
 1 -5 -10 69976.7 1958.65 9
 1 -5 -11 11294.0 907.861 4
 -1 5 -11 11255.9 953.591 1
 1 -5 -11 11481.9 837.456 9
 1 5 11 10326.3 891.766 7
 -1 5 -12 32743.9 1695.50 1
 1 -5 -12 30468.7 1539.39 4
 1 5 12 32303.4 1610.22 7
 -1 -5 12 34333.0 1570.52 8
 -1 5 -13 14658.5 1159.80 1
 1 -5 -13 12676.2 1018.00 4
 1 5 13 12369.7 1015.87 7
 1 -5 -14 68087.6 2383.89 4
 1 5 14 67442.6 2319.19 7
 1 -5 -15 38920.4 1804.27 4
 1 5 15 39357.1 1745.70 7
 1 -5 -16 60738.4 2215.75 4
 1 5 16 62668.6 2112.25 7
 1 -5 -17 2673.84 485.682 4
 1 5 17 3020.07 476.537 7
 1 -5 -18 16658.3 1073.23 4
 1 5 18 17087.2 941.189 7
 1 -5 -19 3061.85 450.552 4
 1 -5 -20 5739.19 533.727 4
 1 5 20 5356.17 439.113 8
 1 -5 -21 4237.15 383.644 4
 -1 -6 -20 32688.4 999.056 4
 -1 -6 -19 12800.0 763.575 4
 1 -6 19 11720.0 657.048 8
 -1 -6 -18 1620.04 332.968 4
 1 -6 18 1824.96 318.332 8
 -1 -6 -17 38205.5 1593.02 4
 1 -6 17 38055.6 1538.58 8
 -1 -6 -16 7548.35 775.698 4
 1 -6 16 6204.49 671.436 8
 -1 -6 -15 46260.4 1898.44 4
 1 -6 15 49233.0 1962.46 8
 -1 -6 -14 53034.9 2059.93 4
 1 -6 14 52259.4 2078.98 8
 -1 6 14 52966.8 1923.66 7
 -1 -6 -13 5268.67 676.261 4
 -1 6 13 4964.49 626.614 7
 1 -6 13 6042.13 742.682 8
 -1 -6 -12 99570.1 2805.68 4
 1 6 -12 101264. 2930.23 1
 -1 -6 -12 98376.8 2876.87 9
 1 -6 12 103760. 3025.48 11
 1 -6 12 103512. 2933.59 8
 -1 6 12 105282. 2784.76 7
 -1 -6 -11 61146.8 2157.77 4
 1 6 -11 63173.5 2265.29 1
 1 -6 11 58514.5 2213.03 11
 -1 -6 -11 58052.0 2160.33 9
 -1 6 11 61027.2 2126.29 7
 1 -6 11 60794.9 2227.94 8
 -1 -6 -10 55985.8 2022.07 4
 1 6 -10 61932.2 2189.75 1
 1 -6 10 61092.0 2185.64 11
 -1 -6 -10 58579.9 2082.41 9
 -1 6 10 60903.2 2081.34 7
 1 -6 10 57389.2 2122.42 8
 -1 -6 -9 17214.9 1088.30 4
 1 6 -9 17490.2 1121.27 1
 -1 -6 -9 17900.8 1118.39 9
 1 -6 9 17194.1 1120.59 11
 1 -6 9 15420.5 1091.10 8
 1 6 -8 10181.6 818.208 1
 -1 -6 -8 9789.68 816.255 9
 1 -6 8 11045.2 859.116 11
 1 6 -7 37412.6 1492.17 1
 -1 -6 -7 34774.7 1471.00 9
 1 -6 7 34014.5 1433.46 11
 1 6 -6 13395.4 863.474 1
 1 -6 6 12669.0 829.189 11
 -1 -6 -6 12878.8 882.614 9
 1 6 -5 24257.7 1101.98 1
 1 -6 5 22545.3 1048.61 11
 -1 -6 -5 24503.4 1169.22 9
 1 6 -4 24997.0 1070.56 1
 -1 -6 -4 25050.1 1168.46 9
 1 -6 4 27224.9 1099.03 11
 1 6 -3 84197.1 1855.13 1
 -1 -6 -3 84199.2 2057.37 9
 1 -6 3 78391.2 1781.80 11
 1 6 -2 23470.7 933.820 1
 -1 -6 -2 22885.1 1072.66 9
 1 -6 2 21605.5 1039.21 9
 1 -6 2 22294.5 892.940 11
 1 6 -1 216282. 2684.08 1
 1 -6 1 211101. 2618.64 11
 -1 -6 -1 217212. 3244.74 9
 -1 6 0 53832.9 1552.97 1
 1 6 0 57619.5 1348.83 1
 1 -6 0 52420.5 1556.83 9
 -1 -6 0 56533.5 1665.14 9
 1 -6 0 57996.9 1296.67 11
 -1 6 -1 210941. 3113.15 1
 -1 -6 1 204886. 3224.94 9
 1 -6 -1 209149. 3087.00 9
 -1 6 -2 21821.3 1019.26 1
 -1 -6 2 21247.3 1069.44 9
 1 -6 -2 21968.1 1000.99 9
 -1 6 -3 79695.6 1979.08 1
 -1 -6 3 79279.9 2081.20 9
 1 -6 -3 74072.5 1846.79 9
 -1 6 -4 27761.1 1201.85 1
 1 -6 -4 24932.1 1081.39 9
 -1 -6 4 24720.6 1183.94 9
 -1 -6 4 24073.8 1002.76 10
 -1 6 -5 22290.1 1115.42 1
 -1 -6 5 24416.9 1028.09 10
 1 -6 -5 23429.1 1074.52 9
 -1 6 -6 12551.0 878.534 1
 1 -6 -6 12909.7 827.443 9
 -1 6 -7 34534.2 1511.09 1
 1 -6 -7 37178.3 1420.41 9
 -1 6 -8 10960.8 890.857 1
 1 -6 -8 10382.0 774.629 9
 1 -6 -9 15421.2 1035.07 4
 1 6 9 18039.1 1090.63 3
 -1 6 -9 17108.2 1146.32 1
 1 -6 -9 16553.6 1005.88 9
 1 6 9 18529.7 1190.47 7
 1 -6 -10 55777.5 2018.13 4
 -1 6 -10 60250.5 2213.14 1
 1 -6 -10 60126.0 1959.16 9
 1 6 10 60094.1 2173.51 7
 -1 -6 10 58960.5 2071.56 8
 -1 6 -11 62151.7 2302.47 1
 1 -6 -11 60422.9 2157.66 4
 -1 -6 11 64000.6 2171.07 8
 1 6 11 60698.9 2234.24 7
 -1 6 -12 103882. 3075.39 1
 1 -6 -12 101208. 2848.40 4
 1 6 12 102447. 2917.09 7
 -1 -6 12 109304. 2826.46 8
 1 -6 -13 5456.36 702.951 4
 -1 -6 13 6602.37 705.560 8
 1 6 13 5616.74 705.362 7
 -1 -6 14 60726.4 2016.31 8
 1 6 14 56552.0 2127.87 7
 1 -6 -15 47510.5 1957.00 4
 1 6 15 45187.0 1854.87 7
 1 -6 -16 6728.45 745.921 4
 1 6 16 7655.97 732.795 7
 1 -6 -17 39433.3 1654.48 4
 1 6 17 37209.3 1463.97 7
 1 -6 -18 1864.22 372.218 4
 1 6 18 1421.62 281.761 7
 1 -6 -19 12385.1 792.405 4
 1 -6 -20 34375.6 1117.50 4
 1 6 20 28853.9 815.230 8
 -1 -7 -19 9136.82 553.752 4
 1 -7 19 7116.49 405.508 8
 -1 -7 -18 3741.57 436.469 4
 1 -7 18 3541.07 373.196 8
 -1 -7 -17 6342.64 623.868 4
 1 -7 17 5794.10 561.649 8
 -1 -7 -16 5394.52 618.374 4
 1 -7 16 4670.64 544.302 8
 -1 -7 -15 50529.5 1922.09 4
 1 -7 15 50645.8 1881.88 8
 -1 7 15 48767.2 1677.40 7
 -1 -7 -14 44650.0 1873.80 4
 1 -7 14 45677.9 1875.49 8
 -1 7 14 48493.5 1790.71 7
 -1 -7 -13 16819.8 1177.77 4
 1 -7 13 17601.0 1210.12 8
 -1 7 13 16184.8 1089.61 7
 -1 -7 -12 57627.6 2184.61 4
 -1 7 12 61540.7 2163.65 7
 1 -7 12 57714.9 2209.73 8
 -1 -7 -11 30229.8 1576.76 4
 1 -7 11 31945.7 1650.57 8
 -1 7 11 30566.3 1543.81 7
 -1 -7 -10 17560.0 1200.93 4
 1 7 -10 16118.3 1142.39 1
 1 -7 10 16399.6 1159.28 11
 -1 -7 -10 15775.9 1177.86 9
 -1 7 10 17542.6 1171.69 7
 1 -7 10 16757.5 1194.22 8
 -1 -7 -9 57474.1 2113.96 4
 1 7 -9 53486.6 2033.77 1
 -1 -7 -9 55714.8 2135.95 9
 1 -7 9 55180.5 2063.41 11
 1 -7 9 56330.1 2149.20 8
 -1 7 9 54220.6 2034.72 7
 -1 -7 -8 15566.0 1081.18 4
 1 7 -8 14214.6 1013.34 1
 1 -7 8 14924.5 1040.92 11
 -1 -7 -8 16469.1 1138.55 9
 1 -7 8 16149.9 1153.19 8
 -1 -7 -7 72984.7 2272.58 4
 1 7 -7 80544.6 2316.44 1
 -1 -7 -7 74880.7 2351.56 9
 1 -7 7 75916.2 2236.52 11
 1 -7 7 72288.0 2368.32 8
 -1 -7 -6 26194.4 1331.38 4
 1 7 -6 29259.7 1353.01 1
 1 -7 6 27948.7 1294.37 11
 -1 -7 -6 26072.6 1360.73 9
 1 7 -5 83595.1 2190.04 1
 -1 -7 -5 77924.5 2279.50 9
 1 -7 5 82170.5 2136.24 11
 1 7 -4 178780. 3069.65 1
 1 -7 4 179094. 3011.27 11
 -1 -7 -3 169416. 3276.75 9
 1 -7 2 68422.8 2080.21 9
 -1 -7 -2 66008.5 2036.16 9
 -1 7 1 14328.4 881.398 1
 -1 -7 -1 12602.8 901.946 9
 1 -7 1 13848.9 923.888 9
 -1 -7 0 233.443 176.675 9
 1 -7 0 242.909 161.006 9
 -1 7 -1 15244.5 925.541 1
 1 -7 -1 14242.6 917.218 9
 -1 -7 1 13629.6 939.749 9
 -1 7 -2 70088.5 1996.29 1
 1 -7 -2 65792.7 1968.25 9
 -1 -7 2 67688.4 2105.34 9
 -1 7 -3 166311. 3141.05 1
 -1 -7 3 166449. 3345.59 9
 1 -7 -3 169368. 3148.78 9
 -1 7 -4 162069. 3201.19 1
 1 -7 -4 162192. 3098.71 9
 -1 7 -5 79653.6 2293.69 1
 1 -7 -5 82897.4 2241.87 9
 -1 7 -6 28155.2 1405.92 1
 1 -7 -6 26658.9 1302.01 9
 1 -7 -7 74972.6 2260.74 4
 1 7 7 76471.6 2280.72 3
 -1 7 -7 73529.3 2339.79 1
 1 -7 -7 73301.8 2196.97 9
 -1 -7 7 73666.0 2348.65 8
 1 7 8 16801.5 1095.38 3
 1 -7 -8 14690.1 1037.52 4
 -1 7 -8 14190.7 1068.73 1
 1 -7 -8 14076.5 984.420 9
 -1 -7 8 14842.3 1077.63 8
 1 7 8 15830.2 1127.77 7
 -1 7 -9 56728.9 2186.78 1
 1 -7 -9 53183.7 2010.13 4
 -1 -7 9 55110.6 2064.32 8
 1 7 9 59687.5 2211.26 7
 1 -7 -10 18104.7 1205.07 4
 -1 7 -10 17354.0 1243.81 1
 -1 -7 10 14644.9 1052.01 11
 1 7 10 18077.8 1243.90 7
 -1 -7 10 17161.9 1154.38 8
 1 -7 -11 31315.8 1593.34 4
 -1 -7 11 31178.3 1553.86 8
 1 7 11 27594.3 1530.32 7
 1 -7 -12 57802.0 2193.37 4
 1 7 12 60806.7 2258.80 7
 -1 -7 12 63677.6 2158.96 8
 1 -7 -13 17901.7 1216.84 4
 -1 -7 13 17974.3 1112.78 8
 1 7 13 17707.5 1226.49 7
 1 -7 -14 46700.5 1918.03 4
 -1 -7 14 46823.1 1701.47 8
 1 7 14 44057.7 1851.73 7
 1 -7 -15 54043.7 2010.61 4
 1 7 15 48741.4 1841.83 7
 1 -7 -16 6040.66 657.526 4
 1 7 16 5017.14 551.626 7
 1 -7 -17 6574.71 634.289 4
 1 7 17 6575.16 572.530 7
 1 -7 -18 3429.30 433.137 4
 1 7 18 2991.00 331.238 7
 1 -7 -19 8900.78 578.699 4
 1 7 19 7980.33 450.729 8
 -1 -8 -18 11847.0 621.762 4
 -1 -8 -17 7579.74 589.551 4
 1 -8 17 7480.33 520.410 8
 -1 -8 -16 3631.52 472.932 4
 1 -8 16 2619.08 361.369 8
 -1 -8 -15 584.688 269.393 4
 1 -8 15 868.090 267.529 8
 -1 8 15 779.450 221.179 7
 -1 -8 -14 4426.95 590.835 4
 -1 8 14 3918.02 492.540 7
 1 -8 14 2714.54 453.998 8
 -1 -8 -13 51274.9 1964.17 4
 1 -8 13 49433.9 1917.53 8
 -1 8 13 49706.7 1832.34 7
 -1 -8 -12 4736.07 656.651 4
 1 -8 12 4588.84 628.028 8
 -1 8 12 4575.60 606.314 7
 -1 -8 -11 3111.74 544.175 4
 -1 8 11 1728.99 392.904 7
 1 -8 11 2426.76 476.752 8
 -1 -8 -10 8746.65 878.688 4
 1 -8 10 7984.96 833.627 8
 -1 8 10 7305.98 798.150 7
 -1 -8 -9 23355.6 1409.95 4
 -1 8 9 25022.0 1434.93 7
 1 -8 9 23534.2 1425.54 8
 -1 -8 -8 34200.2 1673.95 4
 -1 -8 -8 33111.7 1697.77 9
 1 -8 8 31581.7 1647.87 8
 -1 -8 -7 62743.4 2225.23 4
 -1 -8 -7 64929.0 2342.04 9
 1 -8 7 62206.0 2299.47 8
 -1 -8 -6 9011.91 832.438 4
 -1 -8 -6 8952.01 871.875 9
 1 -8 6 8888.19 874.687 8
 -1 -8 -5 8291.08 788.404 4
 -1 -8 -5 8249.09 823.450 9
 1 -8 5 7902.77 809.860 8
 -1 -8 -4 194070. 3704.38 4
 1 -8 4 180761. 3779.15 8
 -1 -8 -4 188851. 3835.12 9
 -1 8 4 190097. 3476.84 1
 -1 -8 -3 334950. 4865.08 4
 1 -8 3 342850. 5149.45 8
 -1 -8 -3 340353. 5151.98 9
 -1 8 3 340379. 4669.78 1
 -1 -8 -2 70448.5 2211.98 4
 -1 -8 -2 69306.0 2312.28 9
 -1 -8 -2 70578.5 2311.86 8
 1 -8 2 71550.5 2325.39 8
 -1 8 2 73431.7 2152.06 1
 -1 -8 -1 16905.9 1087.43 4
 1 -8 1 15270.8 1078.85 9
 1 -8 1 16524.3 1113.74 8
 -1 -8 -1 17020.7 1146.84 9
 -1 -8 -1 16807.9 1136.86 8
 -1 8 1 16443.6 1035.52 1
 -1 -8 0 5354.25 646.095 8
 -1 -8 0 5808.97 675.065 9
 1 -8 0 5884.16 681.763 9
 1 -8 0 5345.65 638.409 8
 -1 8 0 5266.44 588.318 1
 1 -8 -1 17210.1 1115.13 9
 -1 -8 1 16486.4 1143.74 9
 1 -8 -1 15275.3 1069.02 8
 -1 -8 1 18724.3 1203.69 8
 -1 8 -1 15470.1 1014.48 1
 1 -8 -2 70167.9 2100.23 4
 1 8 2 68110.0 2091.03 3
 1 -8 -2 73428.5 2332.14 8
 -1 -8 2 72525.2 2384.31 9
 -1 -8 2 71718.5 2353.29 8
 1 -8 -2 65842.0 2163.00 9
 -1 8 -2 70421.4 2185.95 1
 1 -8 -3 331857. 4648.33 4
 1 8 3 326847. 4669.97 3
 1 -8 -3 331716. 4953.67 8
 -1 -8 3 336260. 5124.21 8
 -1 -8 3 340521. 5238.11 9
 1 -8 -3 332960. 4888.86 9
 -1 8 -3 330135. 4818.13 1
 1 8 4 190338. 3613.71 3
 1 -8 -4 177848. 3474.71 4
 1 -8 -4 187889. 3668.30 9
 -1 -8 4 185701. 3828.61 8
 -1 8 -4 185938. 3684.06 1
 1 8 5 8427.55 789.865 3
 1 -8 -5 8360.93 770.100 4
 -1 8 -5 7591.35 781.642 1
 -1 -8 5 8417.50 832.490 8
 1 -8 -5 7377.26 752.129 9
 1 -8 -6 8215.13 783.263 4
 1 8 6 9053.89 819.829 3
 -1 8 -6 9574.21 881.317 1
 1 -8 -6 9308.95 838.768 9
 -1 -8 6 9569.18 887.250 8
 1 8 6 10278.6 924.548 7
 1 -8 -7 61554.9 2156.42 4
 1 8 7 64485.9 2188.41 3
 -1 8 -7 61967.2 2273.69 1
 -1 -8 7 60983.7 2224.75 8
 1 8 7 65139.3 2329.73 7
 1 -8 -8 30333.9 1550.34 4
 -1 8 -8 31568.1 1666.81 1
 -1 -8 8 30173.9 1576.67 8
 1 8 8 33587.0 1688.06 7
 1 -8 -9 24611.4 1411.92 4
 -1 -8 9 23906.1 1392.34 8
 1 8 9 24986.4 1450.79 7
 1 -8 -10 7589.53 806.909 4
 -1 -8 10 8168.13 802.966 8
 1 8 10 7287.19 806.399 7
 1 -8 -11 2553.47 467.176 4
 1 8 11 2583.46 509.637 7
 -1 -8 11 2596.07 458.482 8
 1 -8 -12 4503.40 631.903 4
 -1 -8 12 4198.96 543.885 8
 1 8 12 4524.72 640.948 7
 1 -8 -13 49601.9 1940.98 4
 -1 -8 13 52487.3 1772.98 8
 1 8 13 50589.7 1966.34 7
 1 -8 -14 3502.53 532.465 4
 -1 -8 14 3875.49 456.793 8
 1 8 14 3968.08 543.492 7
 1 -8 -15 888.978 287.167 4
 1 8 15 731.865 239.907 7
 1 -8 -16 3314.61 448.697 4
 1 8 16 3397.29 421.588 7
 1 -8 -17 6882.04 573.669 4
 1 8 17 6951.41 504.578 7
 1 -8 -18 11636.9 636.680 4
 -1 -9 -17 1249.88 191.765 4
 -1 -9 -16 4755.30 445.874 4
 1 -9 16 4634.15 382.340 8
 -1 -9 -15 8576.11 670.774 4
 1 -9 15 8442.85 597.110 8
 -1 9 15 7999.86 535.932 7
 -1 -9 -14 1183.75 294.214 4
 -1 9 14 1109.41 275.584 7
 1 -9 14 1391.86 299.170 8
 -1 -9 -13 1737.65 391.930 4
 -1 9 13 2059.50 377.099 7
 1 -9 13 1845.22 368.072 8
 1 -9 12 28802.6 1413.49 8
 -1 9 12 26224.4 1308.45 7
 -1 -9 -11 9666.18 877.399 4
 1 -9 11 9102.85 841.169 8
 -1 9 11 9039.99 820.013 7
 -1 -9 -10 5062.81 662.679 4
 1 -9 10 4769.32 641.904 8
 -1 9 10 5819.21 697.628 7
 -1 -9 -9 309.505 229.479 4
 -1 9 9 349.889 241.163 7
 1 -9 9 233.069 192.742 8
 -1 -9 -8 38533.7 1785.62 4
 1 -9 8 39436.4 1821.25 8
 -1 9 8 38452.5 1787.74 7
 -1 -9 -7 23354.7 1391.69 4
 1 -9 7 22363.2 1383.35 8
 -1 -9 -6 56220.9 2149.33 4
 1 -9 6 55064.2 2179.56 8
 -1 -9 -5 71916.9 2392.37 4
 1 -9 5 66388.4 2388.72 8
 -1 -9 -4 22825.7 1345.42 4
 -1 -9 -4 24288.0 1496.09 9
 1 -9 4 22730.0 1412.35 8
 1 -9 3 15479.5 1019.68 4
 -1 -9 -3 14868.1 1080.73 4
 -1 -9 -3 14356.7 1144.07 9
 1 -9 3 14116.6 1109.38 8
 1 -9 2 98810.7 2541.40 4
 -1 -9 -2 99041.8 2761.93 4
 -1 -9 -2 97576.6 2949.60 9
 1 -9 2 96029.0 2847.02 8
 -1 -9 -1 43287.0 1823.71 4
 1 -9 1 43312.3 1696.07 4
 -1 -9 -1 45712.8 2012.85 9
 1 -9 1 43952.7 1920.97 8
 -1 -9 0 70582.9 2338.78 4
 1 9 0 72457.9 2156.51 3
 1 -9 0 74805.6 2243.66 4
 1 -9 0 75969.2 2511.21 8
 -1 -9 0 72051.2 2485.41 8
 1 -9 0 72260.5 2512.14 9
 -1 -9 0 69758.5 2530.86 9
 1 -9 -1 43150.3 1710.77 4
 1 9 1 43328.4 1703.29 3
 -1 -9 1 45458.4 2029.79 9
 -1 -9 1 42732.5 1910.20 8
 1 -9 -1 43916.3 1907.54 8
 1 -9 -2 91991.4 2529.05 4
 1 9 2 93043.1 2523.99 3
 1 -9 -2 91890.3 2753.61 8
 1 -9 -2 90455.0 2754.89 9
 -1 -9 2 97263.0 2893.08 8
 -1 -9 2 95064.8 2954.39 9
 1 -9 -3 14148.3 1016.17 4
 1 9 3 13252.6 979.222 3
 1 -9 -3 12639.6 1036.16 9
 -1 -9 3 15060.3 1155.67 8
 -1 9 -3 14431.4 1072.99 1
 1 -9 -4 24471.6 1337.91 4
 1 9 4 23147.6 1300.11 3
 -1 9 -4 24173.7 1407.84 1
 -1 -9 4 23113.7 1420.50 8
 1 -9 -5 71590.9 2317.64 4
 1 9 5 68588.4 2254.34 3
 -1 -9 5 69088.3 2424.55 8
 1 9 5 67994.5 2370.82 7
 1 -9 -6 56908.4 2090.67 4
 1 9 6 58220.9 2086.70 3
 -1 -9 6 57226.4 2192.60 8
 1 9 6 56960.5 2177.71 7
 1 -9 -7 20537.8 1273.65 4
 -1 -9 7 20528.3 1307.42 8
 1 9 7 21814.0 1362.71 7
 1 -9 -8 37865.0 1720.80 4
 -1 -9 8 39636.8 1773.38 8
 1 9 8 40686.9 1844.79 7
 1 -9 -9 164.934 226.487 4
 1 9 9 272.340 238.131 7
 -1 -9 9 33.3346 188.094 8
 1 -9 -10 5651.28 677.486 4
 -1 -9 10 5065.81 619.715 8
 1 9 10 6109.24 723.076 7
 1 -9 -11 9345.11 849.389 4
 -1 -9 11 8151.97 744.257 8
 1 9 11 9313.12 843.799 7
 1 -9 -12 30048.3 1445.36 4
 -1 -9 12 28810.7 1276.58 8
 1 9 12 32655.2 1512.93 7
 1 -9 -13 2379.94 430.326 4
 -1 -9 13 2065.21 340.969 8
 1 9 13 2027.70 388.682 7
 1 -9 -14 1564.76 339.974 4
 1 9 14 1411.25 314.528 7
 1 -9 -15 8724.84 665.818 4
 1 9 15 7506.28 589.720 7
 1 -9 -16 4979.24 458.285 4
 1 9 16 4948.18 410.564 7
 1 -9 -17 1241.30 198.629 4
 -1 -10 -15 9077.34 537.334 4
 1 -10 15 8112.77 434.270 8
 -1 -10 -14 2850.80 366.073 4
 1 -10 14 2891.34 323.013 8
 -1 10 14 2904.17 310.467 7
 -1 -10 -13 18008.3 950.925 4
 1 -10 13 18976.1 916.466 8
 -1 10 13 18588.7 882.375 7
 -1 -10 -12 10641.7 790.095 4
 1 -10 12 10359.9 746.902 8
 -1 10 12 10240.5 732.184 7
 -1 -10 -11 3980.22 532.342 4
 1 -10 11 4037.24 525.259 8
 -1 10 11 4915.11 557.686 7
 -1 -10 -10 15056.1 1024.30 4
 1 -10 10 15321.6 1017.73 8
 -1 10 10 14607.1 989.112 7
 -1 -10 -9 37271.7 1631.79 4
 1 -10 9 37680.2 1636.93 8
 -1 10 9 37857.4 1637.81 7
 -1 -10 -8 20991.3 1257.09 4
 1 -10 8 20267.4 1240.29 8
 -1 10 8 21698.1 1280.06 7
 -1 -10 -7 44707.5 1854.50 4
 1 -10 7 40601.1 1781.32 8
 -1 10 7 43316.0 1836.05 7
 -1 -10 -6 37858.8 1717.47 4
 1 -10 6 36956.7 1747.71 8
 -1 -10 -5 13934.0 1046.79 4
 1 -10 5 13654.2 1087.91 8
 -1 -10 -4 19348.1 1244.52 4
 1 -10 4 18839.9 1277.67 8
 -1 -10 -3 1016.58 326.330 4
 1 -10 3 1342.76 312.347 4
 1 -10 3 684.038 324.447 8
 1 -10 2 45108.2 1693.29 4
 -1 -10 -2 45002.2 1863.63 4
 1 -10 2 46106.2 1986.44 8
 -1 -10 -1 26074.0 1428.30 4
 1 -10 1 25730.2 1298.94 4
 1 -10 1 23838.8 1438.81 8
 -1 -10 0 24729.6 1392.46 4
 1 10 0 25680.9 1258.06 3
 1 -10 0 26132.4 1330.10 4
 1 -10 0 25477.5 1490.96 8
 -1 -10 1 25728.8 1416.66 4
 1 10 1 24580.9 1268.32 3
 1 -10 -1 24069.8 1287.31 4
 1 -10 -1 24880.7 1445.59 8
 -1 -10 1 24935.6 1484.57 8
 1 -10 -2 47183.6 1823.03 4
 1 10 2 47938.6 1800.58 3
 -1 -10 2 48814.5 1963.65 4
 -1 -10 2 46489.7 2007.76 8
 1 10 3 1544.40 370.834 3
 -1 -10 3 809.607 278.802 4
 1 -10 -3 1315.54 337.259 4
 -1 -10 3 979.847 371.019 8
 1 10 3 1763.23 400.850 7
 1 -10 -4 17321.3 1123.17 4
 -1 -10 4 18790.9 1264.03 8
 1 10 4 18789.0 1225.96 7
 1 -10 -5 14681.1 1045.03 4
 -1 -10 5 14564.9 1103.96 8
 1 10 5 15028.5 1098.43 7
 1 -10 -6 36695.6 1641.24 4
 -1 -10 6 38926.6 1760.95 8
 1 10 6 37492.9 1727.79 7
 1 -10 -7 42935.2 1761.13 4
 -1 -10 7 42103.4 1780.24 8
 1 10 7 40429.2 1790.33 7
 1 -10 -8 19655.5 1183.85 4
 -1 -10 8 19515.2 1174.49 8
 1 10 8 21612.2 1288.86 7
 1 -10 -9 37877.9 1604.20 4
 -1 -10 9 34278.6 1479.43 8
 1 10 9 38269.8 1657.76 7
 1 -10 -10 16804.8 1046.89 4
 -1 -10 10 15810.8 955.925 8
 1 10 10 16231.2 1048.77 7
 1 -10 -11 4274.66 535.086 4
 -1 -10 11 4298.77 473.602 8
 1 10 11 4112.66 522.374 7
 1 -10 -12 11022.8 775.396 4
 -1 -10 12 10305.8 642.933 8
 1 10 12 9689.72 738.723 7
 1 -10 -13 18377.4 931.786 4
 1 10 13 18320.6 927.474 7
 1 -10 -14 3256.32 365.922 4
 1 10 14 2865.45 340.002 7
 1 -10 -15 8891.12 509.408 4
 1 10 15 8397.55 477.764 7
 -1 -11 -13 3940.72 344.682 4
 1 -11 13 3091.24 270.072 8
 -1 -11 -12 34577.7 1137.31 4
 1 -11 12 35334.5 1073.07 8
 -1 11 12 34778.7 1063.54 7
 -1 -11 -11 5907.16 527.668 4
 1 -11 11 6533.97 530.614 8
 -1 11 11 6498.70 534.020 7
 -1 -11 -10 7769.86 638.686 4
 1 -11 10 7868.83 630.296 8
 -1 11 10 8823.80 666.154 7
 -1 -11 -9 467.265 230.974 4
 1 -11 9 608.997 216.502 8
 -1 11 9 750.555 259.058 7
 -1 -11 -8 14436.6 939.685 4
 1 -11 8 14927.3 952.168 8
 -1 11 8 15696.6 970.266 7
 -1 -11 -7 4153.01 544.827 4
 1 -11 7 4477.30 563.916 8
 -1 11 7 4756.96 569.330 7
 -1 -11 -6 3464.62 508.671 4
 1 -11 6 4597.87 584.429 8
 -1 11 6 4160.00 558.559 7
 -1 -11 -5 688.612 302.646 4
 1 -11 5 840.116 324.074 8
 -1 11 5 989.997 335.643 7
 -1 -11 -4 26690.9 1365.96 4
 1 -11 4 27604.9 1438.81 8
 -1 -11 -3 5416.80 624.665 4
 1 -11 3 5617.22 690.887 8
 1 -11 2 7257.03 628.917 4
 -1 -11 -2 7922.10 769.406 4
 1 -11 2 8283.35 811.155 8
 -1 -11 -1 41431.2 1723.41 4
 1 -11 1 42088.1 1546.21 4
 1 -11 1 42246.9 1805.54 8
 1 11 -1 44186.7 1597.02 7
 1 -11 0 1010.14 259.914 4
 -1 -11 0 648.662 263.537 4
 1 11 0 1071.62 274.934 7
 1 -11 -1 40652.7 1559.35 4
 -1 -11 1 40878.4 1695.71 4
 1 11 1 41533.0 1646.08 7
 1 -11 -2 7909.99 715.433 4
 -1 -11 2 7713.90 749.068 4
 1 11 2 8292.61 752.283 7
 1 -11 -3 4618.41 561.664 4
 -1 -11 3 5195.72 606.464 4
 1 11 3 5026.97 615.818 7
 -1 -11 4 25850.0 1306.51 4
 1 -11 -4 25271.9 1244.59 4
 1 11 4 23577.1 1272.05 7
 -1 -11 5 511.676 248.213 4
 1 -11 -5 357.931 219.346 4
 -1 -11 5 135.770 181.958 8
 1 11 5 554.982 233.012 7
 -1 -11 6 4150.00 515.558 4
 1 -11 -6 4017.34 492.030 4
 -1 -11 6 3482.98 486.857 8
 1 11 6 4119.24 537.903 7
 1 -11 -7 4297.00 513.035 4
 -1 -11 7 4374.98 505.294 4
 -1 -11 7 3835.12 491.556 8
 1 11 7 4118.46 538.972 7
 -1 -11 8 16394.4 900.235 4
 1 -11 -8 14497.6 894.793 4
 -1 -11 8 15408.1 909.046 8
 1 11 8 15079.2 954.199 7
 1 -11 -9 400.704 177.336 4
 -1 -11 9 669.560 197.247 4
 -1 -11 9 603.119 210.241 8
 1 11 9 628.210 243.763 7
 -1 -11 10 8034.90 547.811 4
 1 -11 -10 8119.98 617.014 4
 -1 -11 10 8071.13 559.823 8
 1 11 10 8382.54 657.226 7
 -1 -11 11 6561.54 442.598 4
 1 -11 -11 6333.68 514.468 4
 1 11 11 6829.96 559.520 7
 1 -11 -12 35225.7 1067.80 4
 1 11 12 33993.4 1109.72 7
 1 -11 -13 943.104 174.584 6
 1 11 13 3291.98 304.379 7
 -1 -12 -10 2199.13 262.857 4
 -1 12 10 1765.47 235.711 7
 -1 -12 -9 9529.98 584.316 4
 -1 12 9 8744.14 550.447 7
 -1 -12 -8 9524.36 628.501 4
 1 -12 8 10239.8 639.220 8
 -1 12 8 10251.4 642.376 7
 -1 -12 -7 5615.61 520.003 4
 1 -12 7 6426.01 546.696 8
 -1 12 7 6680.62 557.921 7
 -1 -12 -6 15548.3 871.707 4
 1 -12 6 15033.0 865.278 8
 -1 12 6 15754.3 878.401 7
 -1 -12 -5 5489.76 545.586 4
 -1 12 5 5685.26 558.493 7
 -1 -12 -4 59119.7 1773.75 4
 -1 12 4 59328.9 1786.10 7
 -1 -12 -3 4284.00 511.786 4
 -1 12 3 4008.61 487.170 7
 -1 -12 -2 30626.9 1305.42 4
 -1 12 2 29611.2 1290.13 7
 -1 -12 -1 12479.3 835.513 4
 -1 -12 0 99.1196 153.458 4
 -1 -12 1 12277.3 817.442 4
 1 12 1 11117.3 711.095 7
 -1 -12 2 29712.4 1246.90 4
 1 -12 -2 28442.2 1095.74 4
 1 12 2 28574.9 1159.91 7
 1 -12 -3 3398.00 386.818 4
 -1 -12 3 3585.10 444.766 4
 1 12 3 3587.85 429.891 7
 1 -12 -4 55730.1 1530.95 4
 -1 -12 4 55985.2 1605.63 4
 1 12 4 53645.1 1604.15 7
 -1 -12 5 5198.80 477.001 4
 1 -12 -5 5017.16 465.966 4
 1 12 5 5431.60 523.204 7
 1 -12 -6 13823.3 730.987 4
 -1 -12 6 14422.1 740.610 4
 1 12 6 14875.7 819.748 7
 -1 -12 7 6069.66 451.097 4
 1 -12 -7 5612.98 458.238 4
 1 12 7 6085.17 518.764 7
 -1 -12 8 8741.59 484.586 4
 1 -12 -8 9271.20 539.159 4
 1 12 8 9675.16 619.410 7
 1 -12 -9 8429.00 469.611 4
 1 12 9 8735.74 550.628 7
 1 12 10 2096.98 249.707 7
 -1 13 6 1124.87 176.912 7
 -1 -13 -5 10190.1 522.353 4
 -1 13 5 10450.1 534.247 7
 -1 -13 -4 13924.3 638.723 4
 -1 13 4 13028.1 622.043 7
 -1 -13 -3 41316.0 1132.35 4
 -1 13 3 43703.0 1156.63 7
 -1 -13 -2 559.773 155.200 4
 -1 13 2 571.596 172.431 7
 -1 -13 -1 22456.2 847.254 4
 -1 13 1 23339.2 846.680 7
 -1 -13 0 6393.74 454.466 4
 -1 13 0 5986.99 421.497 7
 -1 -13 1 21849.9 806.793 4
 -1 13 -1 20917.4 737.933 7
 -1 -13 2 688.641 162.492 4
 -1 -13 3 37291.7 950.240 4
 2 0 2 78370.7 1098.27 11
 -2 0 2 78675.3 1205.59 10
 -2 0 -2 73406.0 922.900 1
 2 0 2 73568.0 1075.43 2
 2 0 -2 79952.4 1202.62 2
 -2 0 3 461933. 3116.25 10
 2 0 3 451839. 2799.21 11
 2 0 -3 456604. 3087.35 2
 2 0 3 453987. 2786.64 2
 -2 0 5 25600.3 851.834 10
 2 0 5 24661.0 745.146 11
 2 0 -5 27284.6 868.161 2
 -2 0 -5 25970.3 747.414 1
 2 0 6 265470. 2584.55 11
 -2 0 6 272308. 2947.14 10
 2 0 -6 269273. 2943.85 1
 -2 0 7 12034.6 681.939 10
 -2 0 -7 10110.7 557.762 1
 2 0 -7 11246.8 661.991 1
 -2 0 8 9911.77 659.892 10
 2 0 8 8792.94 537.938 11
 -2 0 -8 9481.04 591.913 1
 2 0 9 304872. 3353.78 11
 -2 0 9 302553. 3732.59 10
 -2 0 -9 297564. 3510.81 1
 2 0 -9 308278. 3891.29 1
 2 0 10 2234.65 326.495 11
 -2 0 10 1931.23 337.194 10
 -2 0 -10 1687.03 305.322 1
 2 0 -10 1179.88 280.574 1
 -2 0 11 121398. 2598.54 10
 -2 0 -11 117602. 2489.10 1
 2 0 12 147310. 2754.97 11
 -2 0 -12 146659. 2936.33 1
 2 0 -13 101039. 2765.82 4
 -2 0 -13 105564. 2626.38 1
 -2 0 13 103126. 2598.11 10
 2 0 13 105012. 2455.56 11
 2 0 -14 85346.8 2635.68 4
 -2 0 -14 88985.3 2500.02 1
 2 0 -14 84893.6 2748.60 2
 -2 0 14 81689.8 2419.25 10
 2 0 14 81813.4 2467.82 7
 2 0 -15 25407.4 1490.37 4
 2 0 -15 24872.9 1531.26 2
 -2 0 15 24887.2 1388.36 10
 -2 0 -15 28994.6 1528.02 9
 2 0 15 26359.7 1398.52 7
 2 0 15 26462.1 1469.13 8
 2 0 -16 286.591 249.431 4
 2 0 16 -8.12504 197.152 7
 2 0 16 175.543 225.719 8
 2 0 -17 9264.45 932.698 4
 2 0 17 9538.93 896.826 8
 2 0 -18 20240.9 1304.42 4
 2 0 18 20063.7 1238.48 8
 2 0 -19 281.372 227.684 4
 2 0 19 195.382 225.335 8
 2 0 -20 4841.15 574.329 4
 2 0 20 4301.31 505.205 8
 2 0 -21 6587.34 597.895 4
 2 0 21 7234.41 569.956 8
 2 0 22 4031.69 353.819 8
 2 -1 22 10853.1 554.414 8
 2 -1 21 22127.8 975.766 8
 2 1 -20 9698.52 788.940 4
 2 -1 20 9097.77 722.560 8
 2 1 -19 5282.93 653.405 4
 2 -1 19 4553.53 580.219 8
 2 1 -18 11594.1 1001.98 4
 2 -1 18 11315.6 933.038 8
 -2 -1 -17 62908.3 2047.03 4
 2 1 -17 61706.3 2329.78 4
 2 -1 17 60428.5 2200.85 8
 2 1 -16 15299.7 1170.15 4
 -2 -1 -16 14786.9 1012.28 4
 2 -1 16 13733.2 1081.57 8
 2 1 -15 76494.0 2586.09 4
 -2 -1 -15 78093.1 2314.87 4
 2 1 -15 78448.4 2752.92 2
 -2 -1 -15 78538.7 2519.01 9
 2 -1 15 74910.4 2342.64 11
 -2 1 15 78763.5 2480.43 10
 2 -1 15 81533.5 2582.15 8
 2 1 -14 4367.90 633.326 4
 2 1 -14 4154.49 642.452 2
 2 -1 14 4175.94 553.243 11
 -2 1 14 3659.84 531.333 10
 -2 -1 -14 4455.38 599.423 9
 2 -1 14 4106.00 597.073 8
 2 -1 14 4373.72 586.877 7
 2 1 -13 58104.1 2112.23 4
 2 1 -13 60005.3 2167.42 1
 -2 -1 -13 62370.0 1950.29 1
 2 1 -13 62723.2 2251.06 2
 2 -1 13 62435.9 1994.10 11
 -2 -1 -13 61756.5 2061.38 9
 -2 1 13 60531.4 2018.33 10
 2 -1 13 57644.9 2059.96 8
 2 -1 12 52656.6 1758.74 11
 -2 1 12 56881.9 1881.04 10
 -2 -1 -12 56383.9 1880.23 9
 2 1 -12 56265.8 1996.24 1
 -2 -1 -12 56901.0 1762.56 1
 2 1 -12 54414.8 1993.16 2
 -2 1 11 400362. 4728.57 10
 2 1 -11 404478. 5105.52 2
 2 1 -11 394632. 4966.17 1
 -2 -1 -11 397206. 4365.48 1
 2 -1 10 381434. 4232.34 11
 -2 1 10 365180. 4326.01 10
 2 1 -10 372338. 4578.40 1
 2 1 -10 377106. 4685.65 2
 -2 -1 -10 370749. 3994.73 1
 2 -1 9 10670.5 684.064 11
 -2 1 9 12533.0 762.239 10
 -2 -1 -9 12292.9 683.761 1
 2 1 -9 13038.6 821.637 2
 2 1 -9 12318.8 795.275 1
 2 -1 8 702241. 5147.16 11
 -2 1 8 721734. 5367.82 10
 2 1 -8 719990. 5545.86 1
 2 1 -8 718816. 5646.12 2
 -2 -1 -8 718493. 4742.77 1
 -2 1 7 293272. 3272.72 10
 2 -1 7 301114. 3155.22 11
 -2 -1 -7 293728. 2772.22 1
 2 1 -7 295263. 3417.15 2
 2 1 -7 291359. 3290.66 1
 2 -1 6 175419. 2295.10 11
 -2 1 6 169587. 2290.39 10
 -2 -1 -6 165777. 1906.92 1
 2 1 -6 178504. 2463.11 2
 2 1 -6 160771. 2282.56 1
 2 1 -5 999999. 5517.39 2
 2 -1 4 499840. 3436.85 11
 -2 1 4 498636. 3402.62 10
 2 1 -4 510031. 3669.32 2
 2 1 -4 512594. 3352.66 1
 -2 -1 -4 493305. 2504.66 1
 -2 -1 -3 174727. 1740.00 9
 -2 1 3 179137. 1881.71 10
 -2 -1 -3 176742. 1218.21 1
 2 1 -3 176216. 1765.82 1
 2 1 -3 177234. 2027.72 2
 -2 1 2 31833.3 726.080 10
 2 -1 2 30850.5 773.067 11
 -2 -1 -2 29395.9 646.865 9
 2 -1 2 32344.7 641.018 2
 -2 -1 -2 29417.9 385.483 1
 -2 1 1 47465.1 800.479 10
 2 -1 1 46403.8 748.897 2
 -2 -1 -1 46681.3 416.478 1
 -2 1 0 3027.63 188.128 10
 -2 -1 0 3196.43 182.491 9
 2 1 0 3526.60 222.302 11
 2 -1 0 2796.80 188.636 2
 -2 -1 1 49034.2 680.634 9
 2 -1 -1 47540.5 798.599 2
 -2 -1 2 31399.3 576.459 9
 2 1 2 31251.0 765.904 2
 2 -1 -2 30872.6 703.552 2
 2 1 3 173877. 1536.93 11
 -2 -1 3 184993. 2071.01 10
 2 -1 -3 173986. 810.660 9
 2 -1 -3 188433. 1885.47 2
 2 1 3 183028. 1880.67 2
 -2 1 -3 179632. 1835.62 1
 -2 -1 4 482190. 3569.36 10
 2 1 4 488903. 2771.82 11
 2 -1 -4 526881. 3405.29 2
 2 1 4 509502. 3324.51 2
 -2 1 -4 518778. 3349.13 1
 2 1 6 173223. 1895.89 11
 -2 1 -6 175119. 2277.63 1
 2 1 7 296270. 2671.42 11
 -2 -1 7 295701. 3339.14 10
 2 1 8 718357. 4466.46 11
 -2 -1 8 714028. 5441.37 10
 -2 -1 9 11314.7 731.490 10
 -2 1 -9 11134.7 716.200 1
 2 1 10 374859. 3684.41 11
 -2 1 -10 385443. 4432.22 1
 -2 -1 11 402065. 4728.98 10
 2 1 11 403370. 4041.55 11
 2 -1 -11 416466. 4000.69 9
 -2 -1 12 56923.3 1868.33 10
 -2 1 -12 55617.2 1882.50 1
 2 -1 -13 63921.5 2204.86 4
 -2 1 -13 60782.8 2074.33 1
 -2 -1 13 62708.0 2042.38 10
 2 -1 -14 3909.37 582.270 4
 -2 1 -14 4602.93 605.466 1
 -2 -1 14 4492.07 576.991 10
 2 1 14 4841.07 617.750 7
 2 -1 -15 81548.1 2645.73 4
 2 -1 -15 75564.5 2695.63 2
 -2 1 -15 77956.1 2497.24 1
 -2 -1 15 77742.0 2404.03 10
 2 1 15 79343.6 2469.71 7
 2 -1 -16 14059.0 1116.82 4
 2 1 16 15283.4 1095.60 7
 2 -1 -17 64378.1 2368.87 4
 2 1 17 59393.5 2068.47 7
 2 1 17 58242.4 2157.94 8
 2 -1 -18 10296.4 933.553 4
 2 1 18 9433.53 849.436 8
 2 -1 -19 4508.26 613.285 4
 2 1 19 4099.23 548.842 8
 2 -1 -20 10511.8 818.707 4
 2 1 20 8957.98 716.035 8
 2 -1 -21 20476.3 1018.57 4
 2 1 21 20623.2 944.684 8
 2 1 22 9744.04 532.629 8
 2 -2 22 27386.1 830.093 8
 2 -2 21 4989.98 461.134 8
 2 -2 20 48751.6 1607.46 8
 -2 -2 -19 13514.5 853.111 4
 2 -2 19 12461.5 908.666 8
 -2 -2 -18 49060.6 1748.97 4
 2 2 -18 45578.3 1901.58 4
 2 -2 18 45509.0 1842.44 8
 2 2 -17 40545.9 1854.14 4
 -2 -2 -17 45163.7 1766.74 4
 2 -2 17 40509.2 1794.08 8
 2 2 -16 80633.4 2670.30 4
 -2 -2 -16 81864.1 2421.67 4
 2 -2 16 76359.5 2517.13 8
 2 2 -15 104353. 3045.65 4
 -2 -2 -15 109117. 2776.19 4
 2 2 -15 107977. 3201.46 2
 2 2 -15 110200. 3168.28 1
 -2 2 15 106522. 2914.80 10
 -2 -2 -15 107212. 2964.76 9
 2 -2 15 102409. 2869.20 11
 2 -2 15 103384. 2935.22 8
 2 2 -14 108940. 3035.67 4
 -2 -2 -14 99788.0 2630.59 4
 2 2 -14 111970. 3122.12 1
 2 2 -14 101656. 3029.49 2
 2 -2 14 108074. 2859.42 11
 -2 -2 -14 112566. 2965.74 9
 -2 2 14 111185. 2872.39 10
 2 -2 14 106534. 2920.46 8
 2 2 -13 146380. 3434.63 4
 2 2 -13 151027. 3468.62 1
 2 2 -13 145034. 3486.56 2
 2 -2 13 142374. 3177.15 11
 -2 2 13 145028. 3154.78 10
 -2 -2 -13 146838. 3242.42 9
 2 -2 13 144960. 3309.47 8
 2 2 -12 35069.9 1637.42 2
 2 2 -12 35792.9 1612.16 1
 -2 2 12 35914.8 1510.51 10
 -2 -2 -12 36635.0 1551.82 9
 2 -2 12 36371.7 1539.24 11
 2 2 -11 157993. 3264.76 2
 2 2 -11 162276. 3230.23 1
 -2 -2 -11 163533. 3088.61 9
 2 -2 11 169449. 3164.66 11
 -2 2 11 154975. 2962.06 10
 2 2 -10 130284. 2811.27 2
 2 2 -10 138942. 2841.08 1
 2 -2 10 135965. 2691.50 11
 -2 -2 -10 139635. 2684.27 9
 -2 2 10 138562. 2660.11 10
 -2 -2 -9 2388.65 287.510 1
 2 2 -9 2671.78 389.555 1
 2 2 -9 3280.16 431.788 2
 -2 -2 -9 2501.10 368.801 9
 -2 2 9 2603.57 361.822 10
 2 -2 9 2767.23 383.065 11
 2 2 -8 73144.0 1850.02 2
 2 2 -8 73930.1 1841.80 1
 -2 -2 -8 78403.6 1469.09 1
 2 -2 8 78499.0 1849.56 11
 -2 -2 -8 78469.5 1808.08 9
 -2 2 8 77406.7 1775.39 10
 2 2 -7 214927. 2995.48 2
 -2 -2 -7 217741. 2179.29 1
 2 2 -7 209386. 2887.11 1
 -2 -2 -7 219903. 2825.95 9
 -2 2 7 211868. 2776.68 10
 2 2 -6 183773. 2593.34 2
 2 2 -6 181504. 2482.49 1
 -2 -2 -6 177635. 1745.68 1
 -2 -2 -6 180238. 2400.78 9
 -2 2 6 184476. 2403.20 10
 2 -2 6 183945. 2518.37 11
 2 2 -5 46291.5 1153.91 1
 2 2 -5 47557.5 1254.93 2
 2 -2 5 43579.9 1184.55 11
 -2 2 5 45867.9 1111.01 10
 -2 -2 -5 45970.4 1137.58 9
 2 2 -4 65611.2 1246.44 1
 2 2 -4 65863.5 1393.42 2
 -2 2 4 62389.5 1206.07 10
 2 -2 4 63736.4 1343.58 11
 2 2 -3 121992. 1795.15 2
 2 2 -3 117525. 1486.41 1
 -2 -2 -3 122024. 1614.32 9
 2 -2 3 118725. 1734.10 11
 2 2 -1 85742.4 1385.24 2
 2 -2 1 85077.3 824.418 2
 2 2 -1 83610.8 847.495 1
 -2 -2 -1 86285.5 1208.27 9
 -2 2 1 88980.9 1027.32 10
 2 -2 1 87709.4 1360.75 11
 2 -2 0 723.647 81.3328 2
 2 2 0 168.313 95.5314 2
 2 -2 0 992.633 161.692 11
 -2 -2 0 178.502 72.9252 9
 -2 2 0 306.785 59.7274 10
 2 2 1 82700.2 1311.69 2
 2 -2 -1 84092.7 923.971 2
 2 -2 -1 82782.5 865.092 9
 -2 2 -1 81011.0 456.706 10
 -2 -2 1 86532.1 1178.71 9
 2 -2 -1 84443.4 1299.98 11
 2 -2 -3 114173. 1396.72 2
 2 2 3 120688. 1648.46 2
 -2 2 -3 115482. 1688.25 1
 -2 -2 3 112596. 1744.71 10
 2 2 3 119705. 1067.28 11
 -2 -2 3 120289. 1490.56 9
 2 -2 -3 112612. 1021.12 9
 2 -2 -3 111060. 1573.05 11
 2 2 4 62147.3 1233.79 2
 -2 2 -4 64947.3 1331.22 1
 -2 -2 4 66079.8 1394.76 10
 2 2 4 59964.7 799.322 11
 2 -2 -4 63144.9 834.698 9
 -2 2 -5 46036.5 1197.88 1
 -2 -2 5 47253.4 1232.98 10
 2 2 5 45427.4 757.959 11
 2 -2 -5 45387.7 799.887 9
 -2 2 -6 177923. 2500.81 1
 2 2 6 182705. 1698.17 11
 -2 2 -7 210526. 2903.21 1
 2 -2 -7 210954. 2133.82 9
 2 2 7 214784. 2016.49 11
 -2 2 -8 75233.0 1844.16 1
 2 -2 -8 79833.0 1416.30 9
 -2 -2 8 76441.5 1831.12 10
 -2 -2 9 3441.68 436.174 10
 2 -2 -9 3549.66 332.465 9
 -2 2 -10 134674. 2756.25 1
 -2 -2 10 135995. 2693.47 10
 -2 2 -11 172274. 3296.48 1
 -2 -2 11 161402. 3060.33 10
 -2 2 -12 36072.1 1596.09 1
 -2 -2 12 35373.8 1486.83 10
 2 -2 -13 148456. 3378.28 4
 -2 2 -13 145683. 3305.60 1
 -2 -2 13 144694. 3132.97 10
 2 2 13 146149. 3306.78 7
 2 -2 -14 103469. 2925.40 4
 -2 2 -14 105290. 2922.78 1
 -2 -2 14 109109. 2782.62 10
 2 2 14 111191. 2945.98 7
 2 -2 -15 107748. 3041.74 4
 -2 2 -15 106709. 3018.85 1
 2 -2 -15 97609.1 3047.31 2
 -2 -2 15 107326. 2798.05 10
 2 2 15 108222. 2912.53 7
 2 -2 -16 85307.6 2736.07 4
 2 2 16 82175.3 2505.29 7
 2 -2 -17 44765.2 1957.06 4
 2 2 17 44336.9 1782.81 7
 2 -2 -18 50061.7 2002.06 4
 2 2 18 49004.4 1756.36 7
 2 2 18 45450.2 1823.13 8
 2 -2 -19 13179.7 983.338 4
 2 2 19 11029.7 845.966 8
 2 -2 -20 49179.1 1720.32 4
 2 2 20 46038.0 1564.16 8
 2 -2 -21 4099.58 456.789 4
 2 2 21 4535.76 442.251 8
 2 -2 -22 29506.9 990.839 4
 2 2 22 28269.4 845.897 8
 2 -3 21 32375.8 1075.36 8
 -2 -3 -20 14274.0 754.794 4
 2 -3 20 15027.6 865.049 8
 -2 -3 -19 8842.14 688.577 4
 2 -3 19 8695.90 743.824 8
 -2 -3 -18 2330.10 418.983 4
 2 -3 18 2012.79 416.974 8
 -2 -3 -17 34880.1 1555.85 4
 2 -3 17 34322.6 1643.45 8
 2 3 -16 29637.9 1620.30 4
 -2 -3 -16 31777.7 1529.67 4
 2 -3 16 31140.7 1600.39 8
 2 3 -15 16538.0 1221.28 4
 -2 -3 -15 14715.1 1049.62 4
 2 -3 15 15085.5 1133.09 8
 2 3 -14 14260.3 1125.82 4
 -2 -3 -14 13793.3 998.204 4
 2 3 -14 14666.0 1147.41 1
 2 3 -14 14589.1 1152.93 2
 2 -3 14 14555.6 1104.97 11
 -2 -3 -14 17230.0 1184.68 9
 -2 3 14 15034.7 1083.65 10
 2 -3 14 13624.6 1076.16 8
 -2 -3 -13 24183.3 1281.79 4
 2 3 -13 22642.9 1378.27 4
 2 3 -13 22287.4 1403.40 2
 2 3 -13 23459.5 1385.48 1
 2 -3 13 24505.8 1383.32 11
 -2 -3 -13 23532.9 1341.60 9
 -2 3 13 24268.5 1332.70 10
 2 -3 13 22148.0 1327.36 8
 2 3 -12 67651.7 2307.60 4
 2 3 -12 67186.0 2274.03 2
 2 3 -12 68626.1 2281.12 1
 2 -3 12 70293.7 2257.93 11
 -2 -3 -12 65886.4 2131.08 9
 -2 3 12 66673.3 2102.27 10
 2 -3 12 65287.2 2201.38 8
 2 3 -11 29090.7 1409.97 1
 -2 -3 -11 31195.4 1401.08 9
 2 -3 11 30408.6 1428.43 11
 -2 3 11 29425.8 1336.66 10
 2 3 -10 24744.7 1238.57 1
 2 3 -10 23761.2 1228.30 2
 -2 -3 -10 20925.9 1107.93 9
 2 -3 10 22614.7 1170.73 11
 -2 3 10 24053.0 1141.15 10
 2 3 -9 406430. 4784.78 2
 2 3 -9 418144. 4778.40 1
 -2 -3 -9 415082. 4590.82 9
 2 -3 9 402057. 4696.73 11
 -2 3 9 399667. 4376.62 10
 2 3 -8 51614.2 1632.02 2
 2 3 -8 53915.3 1613.59 1
 2 -3 8 56117.9 1654.70 11
 -2 -3 -8 50529.8 1531.21 9
 -2 3 8 54644.4 1521.26 10
 2 3 -7 138466. 2520.66 2
 2 3 -7 142035. 2435.98 1
 2 -3 7 148412. 2559.74 11
 -2 -3 -7 141977. 2395.38 9
 -2 3 7 143293. 2313.99 10
 2 3 -6 38552.6 1255.04 2
 2 3 -6 37386.9 1178.41 1
 -2 -3 -6 39290.1 1203.82 9
 -2 3 6 39170.1 1125.99 10
 2 3 -5 137476. 2080.29 1
 2 3 -5 141651. 2276.68 2
 -2 -3 -5 140845. 2148.91 9
 -2 3 5 135821. 1954.77 10
 2 -3 5 138731. 2241.98 11
 2 3 -4 253655. 2879.49 2
 2 3 -4 263419. 2631.82 1
 -2 3 4 252262. 2436.01 10
 -2 -3 -4 264096. 2798.74 9
 2 -3 4 270637. 2978.31 11
 2 3 -3 213347. 2139.74 1
 -2 -3 -3 213185. 2409.42 9
 -2 3 3 209979. 2022.00 10
 2 -3 3 216275. 2548.62 11
 2 3 -2 195818. 1814.17 1
 2 3 -2 203246. 2362.14 2
 -2 -3 -2 201577. 2248.02 9
 2 -3 2 201406. 2353.22 11
 -2 3 2 208090. 1766.99 10
 2 3 0 12812.6 260.955 1
 2 3 0 13609.6 586.945 2
 2 -3 0 11663.2 464.361 9
 2 -3 0 15344.9 612.869 11
 -2 -3 0 13967.3 574.623 9
 -2 -3 1 727676. 4137.34 9
 2 -3 -1 724755. 4143.77 11
 2 3 2 202129. 2233.63 2
 2 -3 -2 207455. 1401.30 2
 2 -3 -2 205927. 2199.91 11
 2 -3 -2 205670. 1793.91 9
 -2 3 -3 220082. 2575.66 1
 2 3 3 213564. 2344.69 2
 2 -3 -3 217586. 1779.64 2
 2 -3 -3 208761. 1818.62 9
 -2 -3 3 203043. 2305.84 9
 2 -3 -3 210299. 2263.86 11
 2 3 4 266108. 2698.69 2
 2 -3 -4 252424. 2253.87 2
 -2 3 -4 254841. 2906.48 1
 -2 -3 4 248322. 2884.24 10
 -2 -3 4 264112. 2725.88 9
 2 -3 -4 259737. 2118.07 9
 -2 3 -5 136962. 2251.93 1
 -2 -3 5 139829. 2239.85 10
 2 -3 -5 139459. 1636.69 9
 -2 -3 6 37876.1 1228.10 10
 2 -3 -6 36219.8 896.601 9
 -2 3 -7 145283. 2586.62 1
 2 -3 -7 146190. 1909.33 9
 -2 -3 7 147609. 2520.80 10
 -2 3 -8 53427.0 1659.23 1
 2 -3 -8 56529.2 1274.17 9
 -2 -3 8 52096.6 1571.26 10
 -2 3 -9 403266. 4797.14 1
 -2 -3 9 405464. 4564.59 10
 -2 3 -10 20825.9 1161.13 1
 -2 -3 10 24007.4 1167.94 10
 -2 3 -11 27941.9 1404.76 1
 -2 -3 11 30625.3 1360.39 10
 2 -3 -12 68183.7 2223.83 4
 -2 3 -12 65536.0 2238.45 1
 -2 -3 12 63986.4 2033.40 10
 2 3 12 64979.2 2207.99 7
 2 -3 -13 23588.5 1376.07 4
 -2 3 -13 22219.7 1369.32 1
 -2 -3 13 21689.0 1225.41 10
 2 3 13 22624.7 1343.79 7
 2 -3 -14 15588.8 1153.88 4
 -2 3 -14 14629.6 1137.96 1
 -2 -3 14 12968.8 975.833 10
 2 3 14 14363.9 1090.13 7
 2 -3 -15 14433.9 1129.31 4
 2 3 15 14332.1 1078.46 7
 2 -3 -16 30113.3 1620.08 4
 2 3 16 30935.8 1556.87 7
 2 -3 -17 35624.5 1724.36 4
 2 3 17 34285.0 1583.76 7
 2 -3 -18 2408.01 479.139 4
 2 3 18 2525.64 425.637 7
 2 -3 -19 8897.61 784.841 4
 2 3 19 8913.05 757.424 8
 2 3 19 7965.31 635.015 7
 2 -3 -20 14055.7 891.693 4
 2 3 20 13030.4 805.494 8
 2 -3 -21 35564.4 1222.32 4
 2 3 21 33691.7 1098.05 8
 2 -3 -22 2336.86 268.711 4
 2 -4 21 17416.4 711.216 8
 -2 -4 -20 1458.00 248.261 4
 2 -4 20 978.570 233.123 8
 -2 -4 -19 4708.36 495.283 4
 2 -4 19 4727.49 534.396 8
 -2 -4 -18 19486.0 1073.20 4
 2 -4 18 16372.0 1050.73 8
 -2 -4 -17 56068.8 1944.10 4
 2 -4 17 52733.5 1995.29 8
 -2 -4 -16 128012. 3045.18 4
 2 -4 16 123164. 3178.80 8
 -2 -4 -15 53957.3 1999.96 4
 2 -4 15 52111.1 2099.05 8
 2 4 -14 82555.1 2701.09 1
 -2 -4 -14 78125.4 2400.69 4
 2 -4 14 77377.2 2550.04 8
 -2 -4 -13 147539. 3235.16 4
 2 4 -13 145106. 3565.31 2
 2 4 -13 141537. 3448.08 1
 2 -4 13 153058. 3621.95 11
 -2 4 13 148876. 3387.06 10
 -2 -4 -13 146694. 3427.55 9
 2 -4 13 148229. 3497.15 8
 -2 -4 -12 21896.4 1218.08 4
 2 4 -12 18423.2 1243.40 2
 2 4 -12 21253.4 1298.57 1
 2 -4 12 22403.2 1353.26 11
 -2 -4 -12 22203.1 1283.58 9
 -2 4 12 21023.7 1234.64 10
 2 -4 12 23182.8 1363.89 8
 2 4 -11 44655.8 1842.26 2
 2 4 -11 48277.4 1865.28 1
 2 -4 11 50143.4 1941.23 11
 -2 -4 -11 48284.8 1823.15 9
 -2 4 11 47553.1 1747.58 10
 2 -4 11 48854.6 1902.71 8
 2 4 -10 51267.7 1835.26 2
 2 4 -10 52805.2 1845.83 1
 -2 -4 -10 52554.6 1820.11 9
 -2 4 10 49748.9 1698.73 10
 2 -4 10 53856.3 1920.72 11
 2 4 -9 71287.6 2047.26 1
 2 4 -9 68038.5 2028.30 2
 2 -4 9 72919.1 2155.87 11
 -2 -4 -9 70808.7 2016.79 9
 -2 4 9 70293.1 1911.16 10
 2 4 -8 315920. 4130.81 2
 2 4 -8 310623. 4046.93 1
 2 -4 8 293376. 4118.63 11
 -2 4 8 291476. 3703.94 10
 -2 -4 -8 304945. 3985.99 9
 2 4 -7 120062. 2349.35 1
 2 4 -7 117193. 2405.55 2
 -2 -4 -7 120718. 2401.82 9
 -2 4 7 123387. 2244.48 10
 2 4 -6 105228. 2167.97 2
 2 4 -6 106493. 2073.61 1
 -2 4 6 106870. 1944.07 10
 -2 -4 -6 107584. 2161.61 9
 2 -4 6 100849. 2177.35 11
 2 4 -5 39296.8 1251.01 2
 2 4 -5 40865.1 1198.10 1
 -2 4 5 40591.7 1109.74 10
 -2 -4 -5 37667.6 1229.75 9
 2 -4 5 43337.7 1359.87 11
 2 4 -4 331497. 3181.35 1
 2 4 -4 336929. 3490.91 2
 -2 -4 -4 334646. 3502.02 9
 -2 4 4 332147. 2963.27 10
 2 4 -3 9479.34 573.895 2
 2 4 -3 10402.0 513.186 1
 -2 -4 -3 9709.22 591.109 9
 -2 4 3 10836.9 489.100 10
 2 -4 3 11398.4 648.714 11
 2 4 -2 156282. 1761.58 1
 -2 -4 -2 162219. 2330.19 9
 2 -4 2 161401. 2301.83 11
 2 -4 -1 927396. 5066.95 11
 -2 4 -2 164651. 2414.14 1
 2 4 2 162838. 2145.00 2
 2 -4 -2 140066. 1852.74 9
 2 -4 -2 149667. 2032.79 11
 -2 -4 2 151141. 2233.33 9
 2 4 3 10993.1 573.082 2
 -2 -4 3 9475.27 582.719 9
 2 -4 -3 10660.4 508.285 9
 2 -4 -3 10039.9 533.496 11
 2 4 4 323011. 3186.65 2
 -2 4 -4 323349. 3594.27 1
 -2 -4 4 323187. 3556.72 10
 -2 -4 4 324742. 3457.23 9
 -2 4 -5 42510.7 1368.00 1
 -2 -4 5 41276.3 1312.52 10
 2 -4 -5 39266.6 1021.43 9
 -2 4 -6 109703. 2278.61 1
 -2 -4 6 111601. 2228.80 10
 2 -4 -6 104792. 1754.60 9
 -2 4 -7 124161. 2563.55 1
 -2 -4 7 122444. 2416.81 10
 2 -4 -7 122459. 1984.84 9
 -2 4 -8 313476. 4278.64 1
 -2 -4 8 313603. 4029.47 10
 2 -4 -8 321457. 3356.77 9
 -2 4 -9 70165.1 2138.73 1
 -2 -4 9 69537.3 1955.59 10
 -2 4 -10 55686.5 1992.79 1
 -2 -4 10 52756.6 1765.86 10
 -2 4 -11 50177.8 1974.61 1
 -2 -4 11 48765.3 1755.34 10
 2 4 11 47648.1 1892.01 7
 2 -4 -12 21552.5 1279.53 4
 -2 4 -12 21928.3 1360.13 1
 -2 -4 12 21058.6 1177.88 10
 2 4 12 23663.6 1379.49 7
 2 -4 -13 149029. 3452.79 4
 -2 4 -13 157252. 3742.78 1
 -2 -4 13 143771. 3150.25 10
 2 4 13 154947. 3572.57 7
 -2 4 -14 74321.8 2629.58 1
[truncated: 187,515 more chars]
