# Supplementary material for: Modified ent-Abietane Diterpenoids from the Leaves of Suregada zanzibariensis
Source: J Nat Prod. 2022 Sep 8;85(9):2135–41. doi: 10.1021/acs.jnatprod.2c00147 (PMC9513791; doi:10.1021/acs.jnatprod.2c00147)
Supplement: Supplementary file 3 — np2c00147_si_003.cif [file np2c00147_si_003.cif]

data_2
_audit_creation_date               2022-06-26
_audit_creation_method
;
Olex2 1.2
(compiled 2018.05.29 svn.r3508 for OlexSys, GUI svn.r5506)
;
_shelxl_version_number             2014/6
_publ_contact_author_address      
;
Department of Chemistry
Nanoscience Center
University of Jyvaskyla
P.O. Box 35
Jyvaskyla FI-40014
Finland
;
_publ_contact_author_email        'kari.t.rissanen@jyu.fi'
_publ_contact_author_name         'K. T. Rissanen'
_publ_contact_author_phone        '+358 50562372199'
_publ_section_title 

; Crystal structure of C~20~H~24~O~5~ (TMK-SZL-60_2)
;

loop_ 
 _publ_author_name 
 _publ_author_address 

 'M. Erd\'elyi' # Author 1 
; 
Department of Chemistry - BMC
Husargatan 3
752 37 Uppsala
Sweden
; 
 'K. T. Rissanen' # Author 2 
; 
Department of Chemistry
Nanoscience Center
University of Jyvaskyla
P.O. Box 35
Jyvaskyla FI-40014
Finland
; 
'J. S. Ward' # Author 3 
; 
Department of Chemistry
Nanoscience Center
University of Jyvaskyla
P.O. Box 35
Jyvaskyla FI-40014
Finland
; 
 
_publ_section_abstract 

; 
The crystal structure of C~20~H~24~O~5~ (TMK-SZL-60_2) is reported.
; 
 
_publ_section_comment 

; 
The asymmetric cell contained one molecule of C~20~H~24~O~5~. The 
absolute configuration was determined by refinement of the Flack 
parameter which gave the unambiguous value of -0.04(7).
;     
   
_publ_section_exptl_prep 
# Brief details or a reference. Include solvent if known 
; 
The title compound was recrystallised by JSW from acetone/pentane 
over several hours. The sample ID is TMK-SZL-60.
; 

_publ_section_references
;
Dolomanov, O.V., Bourhis, L.J., Gildea, R.J, Howard, J.A.K. & Puschmann, H.
 (2009), J. Appl. Cryst. 42, 339-341.

Sheldrick, G.M. (2015). Acta Cryst. A71, 3-8.

Sheldrick, G.M. (2015). Acta Cryst. C71, 3-8.
;
_chemical_name_common              ?
_chemical_name_systematic          ?
_chemical_formula_moiety           'C20 H24 O5'
_chemical_formula_sum              'C20 H24 O5'
_chemical_formula_weight           344.39
_chemical_absolute_configuration   'ad'
_chemical_melting_point            ?
loop_
  _atom_type_symbol
  _atom_type_description
  _atom_type_scat_dispersion_real
  _atom_type_scat_dispersion_imag
  _atom_type_scat_source
 'C' 'C' 0.0181 0.0091 'International Tables Vol C Tables 4.2.6.8 and 6.1.1.4'
 'H' 'H' 0.0000 0.0000 'International Tables Vol C Tables 4.2.6.8 and 6.1.1.4'
 'O' 'O' 0.0492 0.0322 'International Tables Vol C Tables 4.2.6.8 and 6.1.1.4'

_shelx_space_group_comment
;
The symmetry employed for this shelxl refinement is uniquely defined
by the following loop, which should always be used as a source of
symmetry information in preference to the above space-group names.
They are only intended as comments.
;
_space_group_crystal_system        'monoclinic'
_space_group_IT_number             4
_space_group_name_H-M_alt          'P 1 21 1'
_space_group_name_Hall             'P 2yb'
loop_
  _space_group_symop_operation_xyz
 'x, y, z'
 '-x, y+1/2, -z'

_cell_length_a                     6.20850(10)
_cell_length_b                     16.2459(3)
_cell_length_c                     8.26840(10)
_cell_angle_alpha                  90
_cell_angle_beta                   93.354(2)
_cell_angle_gamma                  90
_cell_volume                       832.54(2)
_cell_formula_units_Z              2
_cell_measurement_reflns_used      6611
_cell_measurement_temperature      120.01(10)
_cell_measurement_theta_max        76.3950
_cell_measurement_theta_min        5.3400
_shelx_estimated_absorpt_T_max     0.957
_shelx_estimated_absorpt_T_min     0.831
_exptl_absorpt_coefficient_mu      0.801
_exptl_absorpt_correction_T_max    0.960
_exptl_absorpt_correction_T_min    0.881
_exptl_absorpt_correction_type     analytical
_exptl_absorpt_process_details
;
CrysAlisPro 1.171.40.84a (Rigaku Oxford Diffraction, 2020)
Analytical numeric absorption correction using a multifaceted crystal
model based on expressions derived by R.C. Clark & J.S. Reid.
(Clark, R. C. & Reid, J. S. (1995). Acta Cryst. A51, 887-897)
Empirical absorption correction using spherical harmonics,
implemented in SCALE3 ABSPACK scaling algorithm.
;
_exptl_absorpt_special_details     ?
_exptl_crystal_colour              colourless
_exptl_crystal_colour_primary      colourless
_exptl_crystal_density_diffrn      1.374
_exptl_crystal_density_meas        ?
_exptl_crystal_density_method      ?
_exptl_crystal_description         plate
_exptl_crystal_F_000               368
loop_
  _exptl_crystal_face_index_h
  _exptl_crystal_face_index_k
  _exptl_crystal_face_index_l
  _exptl_crystal_face_perp_dist
 0 1 5 0.0299
 0 -1 -5 0.0249
 -4 1 0 0.0803
 0 10 -2 0.0594
 4 -5 0 0.0866
 -3 -5 1 0.1053
 0 -10 2 0.1183
 4 1 -1 0.1118
 -3 7 0 0.0951
 3 -7 -1 0.0932
 -1 3 -5 0.0556
 1 -2 5 0.0536
 -2 6 4 0.0635
 -2 1 5 0.0570
 0 -3 5 0.0596
 -1 -1 5 0.0541
 -3 1 -3 0.0753
 3 1 4 0.0922
 0 9 3 0.0506
 2 -2 4 0.0650
 1 1 5 0.0504

_exptl_crystal_size_max            0.24
_exptl_crystal_size_mid            0.182
_exptl_crystal_size_min            0.055
loop_
  _exptl_oxdiff_crystal_face_indexfrac_h
  _exptl_oxdiff_crystal_face_indexfrac_k
  _exptl_oxdiff_crystal_face_indexfrac_l
  _exptl_oxdiff_crystal_face_x
  _exptl_oxdiff_crystal_face_y
  _exptl_oxdiff_crystal_face_z
 -0.1717 1.2379 5.3262 -0.0782 0.9946 -0.0677
 0.1717 -1.2379 -5.3262 0.0782 -0.9946 0.0677
 -4.0135 1.0315 0.4405 0.5991 0.1782 0.7806
 0.3291 9.9732 -1.7045 -0.7466 -0.2204 0.6277
 3.5320 -4.9758 0.2872 -0.2451 -0.0736 -0.9667
 -3.4679 -4.9435 1.3485 0.9223 0.2734 0.2732
 0.3006 -10.0069 1.6142 0.6437 0.1898 -0.7414
 3.9993 1.0185 -0.7784 -0.7389 -0.2195 -0.6371
 -2.9998 6.9968 0.0013 0.0134 0.1353 0.9881
 2.9996 -6.9971 -0.9999 -0.0095 -0.3188 -0.9549
 -1.0009 2.9970 -4.9930 -0.0228 -0.8656 0.5377
 1.0007 -1.9972 4.9931 -0.0471 0.8756 -0.4745
 -1.9994 5.9989 3.9957 -0.0998 0.8375 0.6102
 -1.9986 1.0006 4.9940 0.2460 0.9708 0.2606
 0.0012 -2.9974 4.9932 0.1904 0.8873 -0.3559
 -0.9987 -0.9984 4.9936 0.2182 0.9291 -0.0477
 -2.9996 0.9973 -2.9952 0.4446 -0.4753 0.7083
 2.9995 1.0025 3.9941 -0.5884 0.6788 -0.6150
 -0.0006 8.9986 2.9967 -0.6411 0.6407 0.4696
 2.0002 -1.9972 3.9941 -0.2109 0.6704 -0.6230
 1.0004 1.0019 4.9933 -0.2570 0.9057 -0.2847

_exptl_transmission_factor_max     ?
_exptl_transmission_factor_min     ?
_diffrn_reflns_av_R_equivalents    0.0224
_diffrn_reflns_av_unetI/netI       0.0260
_diffrn_reflns_Laue_measured_fraction_full  0.999
_diffrn_reflns_Laue_measured_fraction_max  0.998
_diffrn_reflns_limit_h_max         6
_diffrn_reflns_limit_h_min         -7
_diffrn_reflns_limit_k_max         20
_diffrn_reflns_limit_k_min         -20
_diffrn_reflns_limit_l_max         10
_diffrn_reflns_limit_l_min         -10
_diffrn_reflns_number              8397
_diffrn_reflns_point_group_measured_fraction_full  0.995
_diffrn_reflns_point_group_measured_fraction_max  0.990
_diffrn_reflns_theta_full          67.684
_diffrn_reflns_theta_max           74.502
_diffrn_reflns_theta_min           5.359
_diffrn_ambient_environment        N~2~
_diffrn_ambient_temperature        120.01(10)
_diffrn_detector                   'CCD plate'
_diffrn_detector_area_resol_mean   5.1947
_diffrn_detector_type              Atlas
_diffrn_measured_fraction_theta_full  0.999
_diffrn_measured_fraction_theta_max  0.998
_diffrn_measurement_details
;
List of Runs (angles in degrees, time in seconds):

  # Type    Start    End  Width  t~exp~   \w     \q     \k     \f   Frames
--------------------------------------------------------------------------
  1  \w    -75.00  34.00   1.00    1.00    --  -42.17  77.00 120.00  109
  2  \w   -117.00 -18.00   1.00    1.00    --  -42.17 -37.00  90.00   99
  3  \w    -38.00  83.00   1.00    1.00    --   42.17 -19.00 -90.00  121
  4  \w      9.00  42.00   1.00    1.00    --   42.17  81.00  85.66   33
  5  \w     27.00  98.00   1.00    1.00    --   42.17-125.00  30.00   71
  6  \w    103.00 178.00   1.00    1.00    --  112.00  77.00  90.00   75
  7  \w     83.00 178.00   1.00    1.00    --  112.00  61.00-180.00   95
  8  \w     61.00 146.00   1.00    1.00    --  112.00 178.00   0.00   85
  9  \w     84.00 178.00   1.00    1.00    --  112.00  30.00-120.00   94
 10  \w     36.00 109.00   1.00    1.00    --  112.00-111.00  60.00   73
 11  \w     29.00 107.00   1.00    1.00    --  112.00 -94.00  90.00   78
 12  \w     36.00 109.00   1.00    1.00    --  112.00-111.00   0.00   73
 13  \w     39.00 138.00   1.00    1.00    --  112.00 -45.00   0.00   99
 14  \w     84.00 178.00   1.00    1.00    --  112.00  30.00 150.00   94
 15  \w    104.00 178.00   1.00    1.00    --  112.00 111.00 -60.00   74
 16  \w     81.00 178.00   1.00    1.00    --  112.00  69.00 144.65   97
 17  \w    104.00 178.00   1.00    1.00    --  112.00 111.00  60.00   74
 18  \w     36.00 109.00   1.00    1.00    --  112.00-111.00-120.00   73
 19  \w     14.00 114.00   1.00    1.00    --   42.17  57.00  30.00  100
 20  \w      8.00  42.00   1.00    1.00    --   42.17  82.00 -74.51   34
;
_diffrn_measurement_device         'four-circle diffractometer'
_diffrn_measurement_device_type    'SuperNova, Dual, Cu at home/near, Atlas'
_diffrn_measurement_method         '\w scans'
_diffrn_orient_matrix_type        
 'CrysAlisPro convention (1999,Acta A55,543-557)'
_diffrn_orient_matrix_UB_11        -0.1676840000
_diffrn_orient_matrix_UB_12        -0.0699814000
_diffrn_orient_matrix_UB_13        -0.0038271000
_diffrn_orient_matrix_UB_21        -0.0216724000
_diffrn_orient_matrix_UB_22        0.0100175000
_diffrn_orient_matrix_UB_23        0.1837174000
_diffrn_orient_matrix_UB_31        -0.1818773000
_diffrn_orient_matrix_UB_32        0.0632546000
_diffrn_orient_matrix_UB_33        -0.0332697000
_diffrn_radiation_monochromator    mirror
_diffrn_radiation_probe            x-ray
_diffrn_radiation_type             CuK\a
_diffrn_radiation_wavelength       1.54184
_diffrn_source                     'micro-focus sealed X-ray tube'
_diffrn_source_type                'SuperNova (Cu) X-ray Source'
_reflns_Friedel_coverage           0.912
_reflns_Friedel_fraction_full      0.990
_reflns_Friedel_fraction_max       0.980
_reflns_number_gt                  3278
_reflns_number_total               3374
_reflns_odcompleteness_completeness  99.83
_reflns_odcompleteness_iscentric   1
_reflns_odcompleteness_theta       74.33
_reflns_special_details
;
 Reflections were merged by SHELXL according to the crystal
 class for the calculation of statistics and refinement.
 
 _reflns_Friedel_fraction is defined as the number of unique
 Friedel pairs measured divided by the number that would be
 possible theoretically, ignoring centric projections and
 systematic absences.
;
_reflns_threshold_expression       'I > 2\s(I)'
_computing_cell_refinement         'CrysAlisPro 1.171.40.84a (Rigaku OD, 2020)'
_computing_data_collection         'CrysAlisPro 1.171.40.84a (Rigaku OD, 2020)'
_computing_data_reduction          'CrysAlisPro 1.171.40.84a (Rigaku OD, 2020)'
_computing_molecular_graphics      'Olex2 (Dolomanov et al., 2009)'
_computing_publication_material    'Olex2 (Dolomanov et al., 2009)'
_computing_structure_refinement    'ShelXL (Sheldrick, 2015)'
_computing_structure_solution      'ShelXT (Sheldrick, 2015)'
_refine_diff_density_max           0.189
_refine_diff_density_min           -0.137
_refine_diff_density_rms           0.035
_refine_ls_abs_structure_details
;
 Flack x determined using 1530 quotients [(I+)-(I-)]/[(I+)+(I-)]
 (Parsons, Flack and Wagner, Acta Cryst. B69 (2013) 249-259).
;
_refine_ls_abs_structure_Flack     -0.04(7)
_refine_ls_extinction_coef         .
_refine_ls_extinction_method       none
_refine_ls_goodness_of_fit_ref     1.049
_refine_ls_hydrogen_treatment      mixed
_refine_ls_matrix_type             full
_refine_ls_number_parameters       232
_refine_ls_number_reflns           3374
_refine_ls_number_restraints       1
_refine_ls_R_factor_all            0.0303
_refine_ls_R_factor_gt             0.0291
_refine_ls_restrained_S_all        1.048
_refine_ls_shift/su_max            0.000
_refine_ls_shift/su_mean           0.000
_refine_ls_structure_factor_coef   Fsqd
_refine_ls_weighting_details      
 'w=1/[\s^2^(Fo^2^)+(0.0414P)^2^+0.1013P] where P=(Fo^2^+2Fc^2^)/3'
_refine_ls_weighting_scheme        calc
_refine_ls_wR_factor_gt            0.0729
_refine_ls_wR_factor_ref           0.0745
_refine_special_details            ?
_olex2_refinement_description
;
1. Fixed Uiso
 At 1.2 times of:
  All C(H) groups, All C(H,H) groups
 At 1.5 times of:
  All C(H,H,H) groups, All O(H) groups
2.a Ternary CH refined with riding coordinates:
 C3(H3), C9(H9), C12(H12), C14(H14)
2.b Secondary CH2 refined with riding coordinates:
 C2(H2A,H2B), C6(H6A,H6B), C7(H7A,H7B), C11(H11A,H11B)
2.c X=CH2 refined with riding coordinates:
 C18(H18A,H18B)
2.d Idealised Me refined as rotating group:
 C17(H17A,H17B,H17C), C19(H19A,H19B,H19C), C20(H20A,H20B,H20C)
;
_atom_sites_solution_hydrogens     mixed
_atom_sites_solution_primary       dual
_atom_sites_solution_secondary     ?
loop_
  _atom_site_label
  _atom_site_type_symbol
  _atom_site_fract_x
  _atom_site_fract_y
  _atom_site_fract_z
  _atom_site_U_iso_or_equiv
  _atom_site_adp_type
  _atom_site_occupancy
  _atom_site_site_symmetry_order
  _atom_site_calc_flag
  _atom_site_refinement_flags_posn
  _atom_site_refinement_flags_adp
  _atom_site_refinement_flags_occupancy
  _atom_site_disorder_assembly
  _atom_site_disorder_group
 O1 O 0.0792(2) 0.54567(9) 0.11441(17) 0.0223(3) Uani 1 1 d . . . . .
 O2 O 0.0804(2) 0.37426(9) 0.30096(18) 0.0205(3) Uani 1 1 d . . . . .
 H2 H 0.049(4) 0.3360(19) 0.360(4) 0.031 Uiso 1 1 d R . . . .
 O3 O 0.7909(2) 0.68492(9) 0.32026(18) 0.0216(3) Uani 1 1 d . . . . .
 O4 O 1.0343(2) 0.76447(9) 0.45633(19) 0.0253(3) Uani 1 1 d . . . . .
 O5 O 0.5262(2) 0.51652(10) 0.64863(17) 0.0250(3) Uani 1 1 d . . . . .
 C1 C 0.1785(3) 0.48291(12) 0.0903(2) 0.0182(4) Uani 1 1 d . . . . .
 C2 C 0.1289(4) 0.43238(13) -0.0608(3) 0.0239(4) Uani 1 1 d . . . . .
 H2A H 0.2255 0.4502 -0.1419 0.029 Uiso 1 1 calc R . . . .
 H2B H -0.0167 0.4458 -0.1014 0.029 Uiso 1 1 calc R . . . .
 C3 C 0.1456(3) 0.33784(13) -0.0474(2) 0.0211(4) Uani 1 1 d . . . . .
 H3 H 0.2149 0.3187 -0.1440 0.025 Uiso 1 1 calc R . . . .
 C4 C 0.2853(3) 0.30836(13) 0.0985(2) 0.0205(4) Uani 1 1 d . . . . .
 C5 C 0.2965(3) 0.36270(13) 0.2482(2) 0.0186(4) Uani 1 1 d . . . . .
 C6 C 0.4457(3) 0.32726(13) 0.3847(2) 0.0215(4) Uani 1 1 d . . . . .
 H6A H 0.3993 0.2719 0.4097 0.026 Uiso 1 1 calc R . . . .
 H6B H 0.5915 0.3240 0.3489 0.026 Uiso 1 1 calc R . . . .
 C7 C 0.4451(3) 0.37978(13) 0.5363(2) 0.0230(4) Uani 1 1 d . . . . .
 H7A H 0.3022 0.3791 0.5778 0.028 Uiso 1 1 calc R . . . .
 H7B H 0.5453 0.3568 0.6187 0.028 Uiso 1 1 calc R . . . .
 C8 C 0.5083(3) 0.46725(12) 0.5018(2) 0.0198(4) Uani 1 1 d . . . . .
 C9 C 0.3842(3) 0.50833(12) 0.3582(2) 0.0178(4) Uani 1 1 d . . . . .
 H9 H 0.2363 0.5150 0.3915 0.021 Uiso 1 1 calc R . . . .
 C10 C 0.3654(3) 0.45240(12) 0.2047(2) 0.0173(4) Uani 1 1 d . . . . .
 C11 C 0.4665(3) 0.59681(12) 0.3274(2) 0.0201(4) Uani 1 1 d . . . . .
 H11A H 0.4103 0.6152 0.2215 0.024 Uiso 1 1 calc R . . . .
 H11B H 0.4122 0.6337 0.4078 0.024 Uiso 1 1 calc R . . . .
 C12 C 0.7118(3) 0.60132(12) 0.3351(2) 0.0195(4) Uani 1 1 d . . . . .
 H12 H 0.7666 0.5673 0.2486 0.023 Uiso 1 1 calc R . . . .
 C13 C 0.8088(3) 0.57301(13) 0.4943(2) 0.0204(4) Uani 1 1 d . . . . .
 C14 C 0.7215(3) 0.49767(13) 0.5649(2) 0.0212(4) Uani 1 1 d . . . . .
 H14 H 0.8236 0.4579 0.6150 0.025 Uiso 1 1 calc R . . . .
 C15 C 0.9463(3) 0.62926(13) 0.5575(3) 0.0212(4) Uani 1 1 d . . . . .
 C16 C 0.9378(3) 0.69968(12) 0.4451(3) 0.0213(4) Uani 1 1 d . . . . .
 C17 C 1.0794(3) 0.63119(14) 0.7133(3) 0.0266(4) Uani 1 1 d . . . . .
 H17A H 1.2201 0.6093 0.6969 0.040 Uiso 1 1 calc GR . . . .
 H17B H 1.0111 0.5985 0.7924 0.040 Uiso 1 1 calc GR . . . .
 H17C H 1.0927 0.6870 0.7509 0.040 Uiso 1 1 calc GR . . . .
 C18 C 0.3857(4) 0.23609(14) 0.0908(3) 0.0300(5) Uani 1 1 d . . . . .
 H18A H 0.4680 0.2165 0.1803 0.036 Uiso 1 1 calc R . . . .
 H18B H 0.3735 0.2052 -0.0040 0.036 Uiso 1 1 calc R . . . .
 C19 C -0.0777(3) 0.29677(14) -0.0500(3) 0.0260(4) Uani 1 1 d . . . . .
 H19A H -0.0614 0.2381 -0.0569 0.039 Uiso 1 1 calc GR . . . .
 H19B H -0.1645 0.3161 -0.1422 0.039 Uiso 1 1 calc GR . . . .
 H19C H -0.1466 0.3104 0.0474 0.039 Uiso 1 1 calc GR . . . .
 C20 C 0.5706(3) 0.45104(13) 0.1085(2) 0.0210(4) Uani 1 1 d . . . . .
 H20A H 0.5540 0.4111 0.0231 0.032 Uiso 1 1 calc GR . . . .
 H20B H 0.6925 0.4367 0.1797 0.032 Uiso 1 1 calc GR . . . .
 H20C H 0.5930 0.5045 0.0629 0.032 Uiso 1 1 calc GR . . . .

loop_
  _atom_site_aniso_label
  _atom_site_aniso_U_11
  _atom_site_aniso_U_22
  _atom_site_aniso_U_33
  _atom_site_aniso_U_23
  _atom_site_aniso_U_13
  _atom_site_aniso_U_12
 O1 0.0201(7) 0.0234(7) 0.0233(7) 0.0021(6) 0.0016(5) 0.0044(5)
 O2 0.0163(6) 0.0218(7) 0.0236(7) 0.0043(6) 0.0033(5) 0.0011(5)
 O3 0.0247(7) 0.0188(7) 0.0214(7) 0.0004(6) 0.0006(5) -0.0030(5)
 O4 0.0262(7) 0.0213(7) 0.0287(8) -0.0047(6) 0.0039(6) -0.0027(6)
 O5 0.0266(7) 0.0310(8) 0.0177(7) -0.0034(6) 0.0020(6) -0.0020(6)
 C1 0.0162(8) 0.0209(9) 0.0176(8) 0.0029(7) 0.0019(7) -0.0016(7)
 C2 0.0274(11) 0.0242(11) 0.0194(10) 0.0010(8) -0.0045(8) 0.0010(8)
 C3 0.0222(10) 0.0222(9) 0.0187(9) -0.0024(8) 0.0004(7) 0.0008(8)
 C4 0.0186(9) 0.0207(9) 0.0222(10) -0.0006(8) 0.0012(7) -0.0004(7)
 C5 0.0155(8) 0.0196(9) 0.0206(9) 0.0015(8) 0.0007(7) 0.0008(7)
 C6 0.0205(10) 0.0198(9) 0.0241(10) 0.0048(8) -0.0009(8) -0.0007(7)
 C7 0.0219(9) 0.0257(11) 0.0209(9) 0.0064(8) -0.0025(7) -0.0027(8)
 C8 0.0220(9) 0.0227(10) 0.0147(8) 0.0000(7) 0.0006(7) 0.0005(8)
 C9 0.0166(8) 0.0208(9) 0.0160(9) -0.0002(7) 0.0015(7) 0.0013(7)
 C10 0.0165(8) 0.0180(9) 0.0175(9) 0.0005(7) 0.0012(7) 0.0012(7)
 C11 0.0195(9) 0.0208(10) 0.0199(9) -0.0001(7) 0.0009(7) 0.0016(7)
 C12 0.0209(9) 0.0169(9) 0.0209(10) -0.0002(7) 0.0025(7) -0.0021(7)
 C13 0.0189(9) 0.0212(9) 0.0211(9) -0.0020(8) 0.0013(7) 0.0034(8)
 C14 0.0199(9) 0.0233(10) 0.0202(9) 0.0006(8) -0.0013(7) 0.0006(8)
 C15 0.0189(9) 0.0215(10) 0.0232(10) -0.0018(8) 0.0013(7) 0.0028(7)
 C16 0.0180(9) 0.0229(10) 0.0233(10) -0.0038(8) 0.0040(7) 0.0016(7)
 C17 0.0271(10) 0.0250(10) 0.0270(11) -0.0015(9) -0.0056(8) 0.0001(9)
 C18 0.0286(11) 0.0258(11) 0.0349(12) -0.0058(9) -0.0038(9) 0.0063(9)
 C19 0.0233(10) 0.0269(10) 0.0273(11) -0.0010(9) -0.0019(8) 0.0000(8)
 C20 0.0181(9) 0.0223(10) 0.0231(10) -0.0023(8) 0.0048(7) -0.0004(7)

_geom_special_details
;
 All esds (except the esd in the dihedral angle between two l.s. planes)
 are estimated using the full covariance matrix.  The cell esds are taken
 into account individually in the estimation of esds in distances, angles
 and torsion angles; correlations between esds in cell parameters are only
 used when they are defined by crystal symmetry.  An approximate (isotropic)
 treatment of cell esds is used for estimating esds involving l.s. planes.
;
loop_
  _geom_bond_atom_site_label_1
  _geom_bond_atom_site_label_2
  _geom_bond_distance
  _geom_bond_site_symmetry_2
  _geom_bond_publ_flag
 O1 C1 1.214(2) . ?
 O2 H2 0.82(3) . ?
 O2 C5 1.447(2) . ?
 O3 C12 1.452(2) . ?
 O3 C16 1.358(3) . ?
 O4 C16 1.212(3) . ?
 O5 C8 1.453(2) . ?
 O5 C14 1.463(2) . ?
 C1 C2 1.511(3) . ?
 C1 C10 1.536(3) . ?
 C2 H2A 0.9700 . ?
 C2 H2B 0.9700 . ?
 C2 C3 1.543(3) . ?
 C3 H3 0.9800 . ?
 C3 C4 1.521(3) . ?
 C3 C19 1.537(3) . ?
 C4 C5 1.519(3) . ?
 C4 C18 1.333(3) . ?
 C5 C6 1.530(3) . ?
 C5 C10 1.567(3) . ?
 C6 H6A 0.9700 . ?
 C6 H6B 0.9700 . ?
 C6 C7 1.516(3) . ?
 C7 H7A 0.9700 . ?
 C7 H7B 0.9700 . ?
 C7 C8 1.506(3) . ?
 C8 C9 1.531(3) . ?
 C8 C14 1.479(3) . ?
 C9 H9 0.9800 . ?
 C9 C10 1.559(3) . ?
 C9 C11 1.552(3) . ?
 C10 C20 1.541(2) . ?
 C11 H11A 0.9700 . ?
 C11 H11B 0.9700 . ?
 C11 C12 1.522(3) . ?
 C12 H12 0.9800 . ?
 C12 C13 1.488(3) . ?
 C13 C14 1.473(3) . ?
 C13 C15 1.336(3) . ?
 C14 H14 0.9800 . ?
 C15 C16 1.473(3) . ?
 C15 C17 1.489(3) . ?
 C17 H17A 0.9600 . ?
 C17 H17B 0.9600 . ?
 C17 H17C 0.9600 . ?
 C18 H18A 0.9300 . ?
 C18 H18B 0.9300 . ?
 C19 H19A 0.9600 . ?
 C19 H19B 0.9600 . ?
 C19 H19C 0.9600 . ?
 C20 H20A 0.9600 . ?
 C20 H20B 0.9600 . ?
 C20 H20C 0.9600 . ?

loop_
  _geom_angle_atom_site_label_1
  _geom_angle_atom_site_label_2
  _geom_angle_atom_site_label_3
  _geom_angle
  _geom_angle_site_symmetry_1
  _geom_angle_site_symmetry_3
  _geom_angle_publ_flag
 C5 O2 H2 110(2) . . ?
 C16 O3 C12 108.45(15) . . ?
 C8 O5 C14 60.97(12) . . ?
 O1 C1 C2 120.72(17) . . ?
 O1 C1 C10 122.88(18) . . ?
 C2 C1 C10 116.34(17) . . ?
 C1 C2 H2A 107.8 . . ?
 C1 C2 H2B 107.8 . . ?
 C1 C2 C3 118.16(17) . . ?
 H2A C2 H2B 107.1 . . ?
 C3 C2 H2A 107.8 . . ?
 C3 C2 H2B 107.8 . . ?
 C2 C3 H3 106.8 . . ?
 C4 C3 C2 113.76(17) . . ?
 C4 C3 H3 106.8 . . ?
 C4 C3 C19 110.27(17) . . ?
 C19 C3 C2 111.98(18) . . ?
 C19 C3 H3 106.8 . . ?
 C5 C4 C3 117.39(17) . . ?
 C18 C4 C3 119.09(19) . . ?
 C18 C4 C5 123.5(2) . . ?
 O2 C5 C4 108.80(15) . . ?
 O2 C5 C6 111.01(16) . . ?
 O2 C5 C10 102.67(15) . . ?
 C4 C5 C6 112.28(17) . . ?
 C4 C5 C10 110.70(16) . . ?
 C6 C5 C10 110.94(16) . . ?
 C5 C6 H6A 109.3 . . ?
 C5 C6 H6B 109.3 . . ?
 H6A C6 H6B 108.0 . . ?
 C7 C6 C5 111.54(17) . . ?
 C7 C6 H6A 109.3 . . ?
 C7 C6 H6B 109.3 . . ?
 C6 C7 H7A 109.4 . . ?
 C6 C7 H7B 109.4 . . ?
 H7A C7 H7B 108.0 . . ?
 C8 C7 C6 111.18(16) . . ?
 C8 C7 H7A 109.4 . . ?
 C8 C7 H7B 109.4 . . ?
 O5 C8 C7 111.71(16) . . ?
 O5 C8 C9 114.75(16) . . ?
 O5 C8 C14 59.86(12) . . ?
 C7 C8 C9 115.69(17) . . ?
 C14 C8 C7 119.08(17) . . ?
 C14 C8 C9 121.84(17) . . ?
 C8 C9 H9 105.5 . . ?
 C8 C9 C10 112.80(16) . . ?
 C8 C9 C11 112.06(16) . . ?
 C10 C9 H9 105.5 . . ?
 C11 C9 H9 105.5 . . ?
 C11 C9 C10 114.57(15) . . ?
 C1 C10 C5 103.57(15) . . ?
 C1 C10 C9 109.31(15) . . ?
 C1 C10 C20 107.73(16) . . ?
 C9 C10 C5 111.31(15) . . ?
 C20 C10 C5 110.52(16) . . ?
 C20 C10 C9 113.82(15) . . ?
 C9 C11 H11A 109.2 . . ?
 C9 C11 H11B 109.2 . . ?
 H11A C11 H11B 107.9 . . ?
 C12 C11 C9 112.08(16) . . ?
 C12 C11 H11A 109.2 . . ?
 C12 C11 H11B 109.2 . . ?
 O3 C12 C11 112.59(16) . . ?
 O3 C12 H12 109.4 . . ?
 O3 C12 C13 104.02(15) . . ?
 C11 C12 H12 109.4 . . ?
 C13 C12 C11 111.98(16) . . ?
 C13 C12 H12 109.4 . . ?
 C14 C13 C12 117.93(17) . . ?
 C15 C13 C12 110.55(19) . . ?
 C15 C13 C14 130.89(19) . . ?
 O5 C14 C8 59.17(12) . . ?
 O5 C14 C13 110.36(17) . . ?
 O5 C14 H14 118.2 . . ?
 C8 C14 H14 118.2 . . ?
 C13 C14 C8 118.69(17) . . ?
 C13 C14 H14 118.2 . . ?
 C13 C15 C16 106.62(18) . . ?
 C13 C15 C17 131.5(2) . . ?
 C16 C15 C17 121.79(19) . . ?
 O3 C16 C15 109.88(17) . . ?
 O4 C16 O3 121.23(19) . . ?
 O4 C16 C15 128.8(2) . . ?
 C15 C17 H17A 109.5 . . ?
 C15 C17 H17B 109.5 . . ?
 C15 C17 H17C 109.5 . . ?
 H17A C17 H17B 109.5 . . ?
 H17A C17 H17C 109.5 . . ?
 H17B C17 H17C 109.5 . . ?
 C4 C18 H18A 120.0 . . ?
 C4 C18 H18B 120.0 . . ?
 H18A C18 H18B 120.0 . . ?
 C3 C19 H19A 109.5 . . ?
 C3 C19 H19B 109.5 . . ?
 C3 C19 H19C 109.5 . . ?
 H19A C19 H19B 109.5 . . ?
 H19A C19 H19C 109.5 . . ?
 H19B C19 H19C 109.5 . . ?
 C10 C20 H20A 109.5 . . ?
 C10 C20 H20B 109.5 . . ?
 C10 C20 H20C 109.5 . . ?
 H20A C20 H20B 109.5 . . ?
 H20A C20 H20C 109.5 . . ?
 H20B C20 H20C 109.5 . . ?

_shelx_res_file
;
TITL tmk-szl-60_2_numabs_ana_a.res in P2(1)
REM Old TITL TMK-SZL-60_2_numabs_ana in P2(1)
REM SHELXT solution in P2(1)
REM R1 0.079, Rweak 0.033, Alpha 0.001, Orientation as input
REM Flack x = -0.015 ( 0.074 ) from Parsons' quotients
REM Formula found by SHELXT: C20 O5
CELL 1.54184 6.2085 16.2459 8.2684 90 93.354 90
ZERR 2 0.0001 0.0003 0.0001 0 0.002 0
LATT -1
SYMM -X,0.5+Y,-Z
SFAC C H O
UNIT 40 48 10

L.S. 4 0 0
PLAN  20
SIZE 0.055 0.182 0.24
BOND $H
list 4
fmap 2 53
acta
SHEL 50 0.8
REM <olex2.extras>
REM <HklSrc "%.\\TMK-SZL-60_2_numabs_ana.hkl">
REM </olex2.extras>

WGHT    0.041400    0.101300
FVAR       1.69448
O1    3    0.079175    0.545671    0.114405    11.00000    0.02014    0.02344 =
         0.02330    0.00207    0.00157    0.00443
O2    3    0.080364    0.374259    0.300965    11.00000    0.01634    0.02182 =
         0.02359    0.00428    0.00333    0.00106
H2    2    0.049160    0.335974    0.360011    11.00000   -1.50000
O3    3    0.790949    0.684920    0.320256    11.00000    0.02466    0.01877 =
         0.02136    0.00040    0.00060   -0.00300
O4    3    1.034290    0.764469    0.456326    11.00000    0.02625    0.02128 =
         0.02866   -0.00469    0.00388   -0.00268
O5    3    0.526221    0.516523    0.648626    11.00000    0.02659    0.03096 =
         0.01767   -0.00341    0.00202   -0.00203
C1    1    0.178493    0.482912    0.090328    11.00000    0.01625    0.02091 =
         0.01761    0.00289    0.00188   -0.00158
C2    1    0.128876    0.432381   -0.060754    11.00000    0.02740    0.02425 =
         0.01937    0.00103   -0.00450    0.00096
AFIX  23
H2A   2    0.225461    0.450216   -0.141911    11.00000   -1.20000
H2B   2   -0.016652    0.445761   -0.101380    11.00000   -1.20000
AFIX   0
C3    1    0.145576    0.337839   -0.047398    11.00000    0.02225    0.02219 =
         0.01874   -0.00241    0.00038    0.00079
AFIX  13
H3    2    0.214874    0.318662   -0.144002    11.00000   -1.20000
AFIX   0
C4    1    0.285327    0.308365    0.098496    11.00000    0.01860    0.02072 =
         0.02222   -0.00060    0.00121   -0.00043
C5    1    0.296461    0.362704    0.248210    11.00000    0.01553    0.01962 =
         0.02055    0.00145    0.00070    0.00084
C6    1    0.445732    0.327259    0.384721    11.00000    0.02055    0.01975 =
         0.02405    0.00476   -0.00091   -0.00071
AFIX  23
H6A   2    0.399290    0.271918    0.409653    11.00000   -1.20000
H6B   2    0.591488    0.323993    0.348882    11.00000   -1.20000
AFIX   0
C7    1    0.445118    0.379781    0.536287    11.00000    0.02190    0.02565 =
         0.02086    0.00642   -0.00246   -0.00272
AFIX  23
H7A   2    0.302191    0.379056    0.577784    11.00000   -1.20000
H7B   2    0.545330    0.356847    0.618724    11.00000   -1.20000
AFIX   0
C8    1    0.508260    0.467250    0.501822    11.00000    0.02195    0.02270 =
         0.01471   -0.00002    0.00059    0.00050
C9    1    0.384168    0.508328    0.358164    11.00000    0.01659    0.02077 =
         0.01599   -0.00017    0.00151    0.00134
AFIX  13
H9    2    0.236289    0.514986    0.391535    11.00000   -1.20000
AFIX   0
C10   1    0.365444    0.452399    0.204704    11.00000    0.01650    0.01802 =
         0.01746    0.00047    0.00115    0.00125
C11   1    0.466484    0.596812    0.327368    11.00000    0.01951    0.02083 =
         0.01993   -0.00005    0.00094    0.00156
AFIX  23
H11A  2    0.410346    0.615185    0.221516    11.00000   -1.20000
H11B  2    0.412156    0.633694    0.407763    11.00000   -1.20000
AFIX   0
C12   1    0.711791    0.601317    0.335075    11.00000    0.02091    0.01688 =
         0.02087   -0.00016    0.00252   -0.00206
AFIX  13
H12   2    0.766599    0.567340    0.248583    11.00000   -1.20000
AFIX   0
C13   1    0.808787    0.573007    0.494264    11.00000    0.01891    0.02120 =
         0.02105   -0.00203    0.00135    0.00339
C14   1    0.721518    0.497672    0.564922    11.00000    0.01991    0.02328 =
         0.02015    0.00056   -0.00128    0.00064
AFIX  13
H14   2    0.823615    0.457868    0.614953    11.00000   -1.20000
AFIX   0
C15   1    0.946289    0.629260    0.557490    11.00000    0.01889    0.02146 =
         0.02318   -0.00182    0.00127    0.00283
C16   1    0.937821    0.699677    0.445085    11.00000    0.01805    0.02293 =
         0.02330   -0.00380    0.00397    0.00164
C17   1    1.079354    0.631193    0.713283    11.00000    0.02705    0.02499 =
         0.02705   -0.00148   -0.00563    0.00006
AFIX 137
H17A  2    1.220055    0.609318    0.696889    11.00000   -1.50000
H17B  2    1.011101    0.598547    0.792434    11.00000   -1.50000
H17C  2    1.092673    0.686960    0.750943    11.00000   -1.50000
AFIX   0
C18   1    0.385699    0.236089    0.090814    11.00000    0.02858    0.02582 =
         0.03492   -0.00578   -0.00383    0.00628
AFIX  93
H18A  2    0.467958    0.216513    0.180273    11.00000   -1.20000
H18B  2    0.373491    0.205224   -0.004007    11.00000   -1.20000
AFIX   0
C19   1   -0.077700    0.296767   -0.050023    11.00000    0.02327    0.02692 =
         0.02730   -0.00103   -0.00185    0.00001
AFIX 137
H19A  2   -0.061391    0.238132   -0.056934    11.00000   -1.50000
H19B  2   -0.164530    0.316079   -0.142179    11.00000   -1.50000
H19C  2   -0.146596    0.310444    0.047405    11.00000   -1.50000
AFIX   0
C20   1    0.570579    0.451036    0.108528    11.00000    0.01810    0.02226 =
         0.02312   -0.00231    0.00478   -0.00038
AFIX 137
H20A  2    0.554013    0.411121    0.023092    11.00000   -1.50000
H20B  2    0.692523    0.436667    0.179671    11.00000   -1.50000
H20C  2    0.593028    0.504472    0.062888    11.00000   -1.50000
AFIX   0
HKLF 4

REM  tmk-szl-60_2_numabs_ana_a.res in P2(1)
REM R1 =  0.0291 for    3278 Fo > 4sig(Fo)  and  0.0303 for all    3374 data
REM    232 parameters refined using      1 restraints

END

WGHT      0.0414      0.1013

REM Highest difference peak  0.189,  deepest hole -0.137,  1-sigma level  0.035
Q1    1   0.5109  0.1802  0.0416  11.00000  0.05    0.19
Q2    1   0.7553  0.5833  0.4211  11.00000  0.05    0.19
Q3    1   0.3586  0.3426  0.3170  11.00000  0.05    0.17
Q4    1   0.1615  0.4570  0.0209  11.00000  0.05    0.16
Q5    1   0.3030  0.3376  0.1738  11.00000  0.05    0.15
Q6    1   0.2785  0.4719  0.1513  11.00000  0.05    0.15
Q7    1   0.4475  0.4863  0.4272  11.00000  0.05    0.14
Q8    1   0.9653  0.6662  0.5072  11.00000  0.05    0.14
Q9    1   0.3219  0.4113  0.2225  11.00000  0.05    0.14
Q10   1   0.4029  0.2837 -0.2631  11.00000  0.05    0.13
Q11   1   0.3679  0.4805  0.2811  11.00000  0.05    0.13
Q12   1   0.8492  0.6038  0.5374  11.00000  0.05    0.12
Q13   1   0.3968  0.7381  0.2284  11.00000  0.05    0.12
Q14   1   0.2218  0.3254  0.0259  11.00000  0.05    0.11
Q15   1   0.4445  0.3566  0.4580  11.00000  0.05    0.11
Q16   1   0.0797  0.4679  0.4486  11.00000  0.05    0.11
Q17   1   0.1232  0.3043  0.2460  11.00000  0.05    0.10
Q18   1   1.1860  0.6855  0.7129  11.00000  0.05    0.10
Q19   1   0.4122  0.2054 -0.0649  11.00000  0.05    0.10
Q20   1   0.6438  0.3765  0.6900  11.00000  0.05    0.10
;
_shelx_res_checksum                94334
_shelx_hkl_file
;
   0 -20   0   15.28    2.55
   0 -20  -1  215.83    9.28
   0 -20  -2   29.48    3.39
   0 -19   0   -2.54    1.93
   0 -19   1   47.32    5.03
   0 -19  -1   53.21    6.10
   0 -19  -2   72.12    6.08
   0 -19  -3   46.06    4.71
   0 -18   1   10.27    3.17
   0 -18  -1   13.98    3.63
   0 -18  -2    3.68    2.38
   0 -18  -3    3.31    2.81
   0 -18  -4  149.39    9.42
   0 -17  -1  152.75   12.02
   0 -17   2    2.53    2.26
   0 -17  -2    0.96    2.42
   0 -17  -3   99.74    9.76
   0 -17  -4  435.41   18.69
   0 -17  -5  323.20   13.79
   0 -16  -1  949.73   32.13
   0 -16  -2   56.06    8.29
   0 -16   2   57.87    7.87
   0 -16  -3   45.36    7.65
   0 -16  -4   15.88    3.79
   0 -16  -4    2.28    3.00
   0 -16  -5  226.63   13.42
   0 -16  -5  220.48   11.76
   0 -16  -6  163.13    7.99
   0 -16  -6  176.18    9.08
   0 -15   0    1.41    2.59
   0 -15   2   50.36    7.63
   0 -15  -4   19.15    4.72
   0 -15  -5   51.55    6.81
   0 -15  -5   44.09    6.88
   0 -15  -6  103.10    8.25
   0 -15  -6   86.75    7.57
   0 -14   0  182.75   15.57
   0 -14  -1  122.20   12.66
   0 -14   1  121.16   12.76
   0 -14  -3  164.23   13.35
   0 -14  -4  222.51   15.89
   0 -14  -5  107.69   10.87
   0 -14  -6  223.27   13.51
   0 -14  -6  242.75   14.53
   0 -14  -6  221.83   12.16
   0 -14  -7  191.75    8.43
   0 -14  -7  290.80   12.74
   0 -13   0   -2.89    2.74
   0 -13  -1  991.16   34.42
   0 -13  -2  372.91   21.24
   0 -13  -3  965.82   33.37
   0 -13  -4  118.10   12.31
   0 -13   4  141.41   12.05
   0 -13  -5   10.11    4.03
   0 -13  -5    7.52    3.87
   0 -13  -6  235.70   15.65
   0 -13  -6  248.75   15.27
   0 -13  -6  275.47   16.06
   0 -13  -7  164.80   11.19
   0 -13  -7  138.65    9.57
   0 -13  -7  139.41    8.56
   0 -13  -8   68.90    5.09
   0 -12   0  846.31   30.37
   0 -12  -1  521.92   23.74
   0 -12  -2  612.10   26.12
   0 -12  -3 1210.46   37.57
   0 -12  -3 1112.53   35.84
   0 -12  -4  132.22   13.12
   0 -12   4  158.71   12.94
   0 -12  -5  235.52   17.58
   0 -12  -6  260.29   17.64
   0 -12  -6  247.32   16.92
   0 -12  -7  187.36   10.92
   0 -12  -7  204.54   13.70
   0 -12  -7  198.94   13.40
   0 -12  -8  108.03    7.47
   0 -12  -8  123.87    8.28
   0 -11  -1   84.78    9.19
   0 -11  -2 1489.20   38.56
   0 -11  -3  356.38   20.04
   0 -11  -3  332.13   18.90
   0 -11  -4  353.23   20.44
   0 -11   4  325.20   20.21
   0 -11  -4  359.94   21.47
   0 -11   5   64.82    8.04
   0 -11  -5   61.68    9.40
   0 -11  -6   31.50    7.02
   0 -11  -7  217.60   15.19
   0 -11  -7  210.91   15.12
   0 -11  -8   96.79    8.39
   0 -11  -8   87.56    7.30
   0 -11  -8  106.59    8.64
   0 -10  -1 1798.74   39.20
   0 -10  -2    8.81    3.07
   0 -10  -3 1872.11   42.70
   0 -10  -4 1390.27   38.72
   0 -10   4 1312.28   38.96
   0 -10  -5  481.85   24.29
   0 -10   5  449.40   23.28
   0 -10   5  521.41   22.99
   0 -10  -6  327.22   21.07
   0 -10   6  380.13   19.18
   0 -10  -7   10.54    4.03
   0 -10  -7   13.05    4.81
   0 -10  -8  177.80   12.17
   0 -10  -8  176.34   12.41
   0 -10  -9  136.56    7.50
   0 -10  -9  113.00    6.35
   0  -9  -1 2812.21   45.48
   0  -9  -2  458.70   15.79
   0  -9  -2  426.78   18.31
   0  -9  -3  553.65   21.87
   0  -9  -3  561.05   20.04
   0  -9   4 2007.37   45.67
   0  -9  -4 1996.26   44.77
   0  -9  -4 1971.16   43.19
   0  -9  -5   67.07    9.09
   0  -9   5   64.20    8.64
   0  -9   5   72.18    8.59
   0  -9  -5   65.45    8.89
   0  -9   6  349.99   18.85
   0  -9  -7  242.08   17.50
   0  -9  -8   73.90    8.42
   0  -9  -8   83.78    9.42
   0  -9  -9   82.62    6.58
   0  -9  -9   76.34    6.53
   0  -9  -9   68.89    5.67
   0  -8   0 1668.77   21.55
   0  -8  -1 3969.84   50.16
   0  -8  -1 4185.58   39.23
   0  -8  -2  197.02   11.75
   0  -8  -2  194.50   10.04
   0  -8  -3  245.12   13.93
   0  -8  -3  247.74   13.09
   0  -8  -4  188.58   13.11
   0  -8   4  204.00   13.86
   0  -8  -4  205.76   13.77
   0  -8   5   31.73    5.67
   0  -8  -5   38.60    7.01
   0  -8   5   34.38    6.17
   0  -8  -5   36.19    6.75
   0  -8   6   38.28    6.56
   0  -8   7  360.77   18.57
   0  -8  -8   26.62    5.54
   0  -8  -8   31.70    6.22
   0  -8  -9   62.70    5.93
   0  -8  -9   56.60    6.20
   0  -7   0    0.56    0.85
   0  -7  -1   94.21    5.78
   0  -7   1   83.92    4.57
   0  -7  -1   79.28    6.75
   0  -7  -2  756.24   18.99
   0  -7  -2  783.80   21.43
   0  -7  -3  215.59   11.91
   0  -7  -3  226.05   12.53
   0  -7  -4  861.08   27.27
   0  -7   4  870.23   27.00
   0  -7  -4  918.41   27.71
   0  -7  -5  143.12   12.27
   0  -7   5  113.54   10.65
   0  -7  -5  106.11   11.00
   0  -7  -6  332.65   21.04
   0  -7  -6  380.42   21.94
   0  -7   6  404.12   20.57
   0  -7   7  134.09   11.64
   0  -7  -8  477.61   22.43
   0  -7  -8  477.08   23.53
   0  -7  -9    9.50    3.60
   0  -7  -9   11.78    3.54
   0  -7  -9   10.42    3.00
   0  -7  -9    8.06    2.67
   0  -6   0 1772.11   19.86
   0  -6  -1  743.78   15.00
   0  -6  -1  700.89   17.85
   0  -6   1  730.55   12.73
   0  -6  -2  778.61   18.34
   0  -6  -2  768.12   20.09
   0  -6  -3 1995.63   35.21
   0  -6  -3 1858.40   33.39
   0  -6  -4  614.78   21.66
   0  -6   4  579.68   20.96
   0  -6   5  166.52   12.29
   0  -6  -5  157.51   12.94
   0  -6  -5  180.97   13.48
   0  -6   6   89.28    9.62
   0  -6  -6   85.65   10.51
   0  -6  -6   80.06   10.53
   0  -6   6  100.95   10.14
   0  -6   7  128.17   11.60
   0  -6   8   51.20    6.73
   0  -6  -8   89.29   10.65
   0  -6  -9   14.45    3.96
   0  -6  -9   26.82    4.66
   0  -6  -9   12.82    3.16
   0  -6  -9   31.32    5.61
   0  -5   0    0.53    0.77
   0  -5  -1  674.47   13.37
   0  -5   1  650.39   11.36
   0  -5  -1  655.58   15.79
   0  -5  -2 1089.76   20.66
   0  -5  -2 1090.23   21.96
   0  -5  -3  769.14   20.75
   0  -5  -3  831.54   21.54
   0  -5  -4   92.08    8.26
   0  -5  -4   69.42    7.65
   0  -5   4   85.14    7.73
   0  -5   5  322.41   16.49
   0  -5  -5  319.56   17.96
   0  -5  -5  359.83   18.32
   0  -5   6  564.94   24.02
   0  -5  -6  577.14   25.93
   0  -5  -6  572.50   26.87
   0  -5   7  222.41   15.37
   0  -5  -8  104.58   11.62
   0  -5   8  124.18   10.83
   0  -5  -9   63.48    7.54
   0  -5  -9   44.61    5.52
   0  -5  -9   51.05    6.76
   0  -5  -9   64.61    8.09
   0  -5 -10  101.83    6.60
   0  -4   0  777.33   10.79
   0  -4  -1  790.41   15.60
   0  -4   1  826.37   11.79
   0  -4  -1  820.06   13.67
   0  -4  -2 4194.95   38.79
   0  -4  -2 4236.86   40.14
   0  -4  -3 1771.06   30.50
   0  -4   3 1731.56   28.85
   0  -4  -3 1772.54   29.58
   0  -4  -4 2174.54   39.81
   0  -4   4 2124.42   36.18
   0  -4  -5   24.15    4.89
   0  -4  -5   17.95    4.91
   0  -4   5   28.02    4.76
   0  -4  -6   95.76   10.44
   0  -4  -6   74.03    9.83
   0  -4   6   84.59    9.38
   0  -4   7  424.82   21.40
   0  -4   8  384.84   19.42
   0  -4  -8  373.95   21.75
   0  -4  -9   84.00    7.60
   0  -4  -9  109.11   10.21
   0  -4  -9  102.21    9.41
   0  -4  -9  100.49   10.22
   0  -4   9   97.73    7.92
   0  -4 -10   34.40    4.30
   0  -4 -10   36.77    3.84
   0  -3   0   -0.13    0.63
   0  -3   1  779.45   10.62
   0  -3  -1  791.83   13.92
   0  -3  -2 9161.82   54.23
   0  -3   3 1780.21   27.90
   0  -3  -3 1816.74   28.33
   0  -3  -4  726.19   21.46
   0  -3   4  697.01   19.88
   0  -3  -5  956.44   29.77
   0  -3   5  979.92   27.03
   0  -3  -5  955.40   28.22
   0  -3  -6   82.77   10.22
   0  -3  -6   88.28    9.85
   0  -3   7   86.55   10.00
   0  -3  -7   70.42   10.42
   0  -3  -7   74.93   10.24
   0  -3  -8   74.06    9.90
   0  -3   8   78.71    9.21
   0  -3  -9   14.98    4.34
   0  -3   9   14.41    3.43
   0  -3  -9   23.74    5.12
   0  -3  -9   19.68    4.94
   0  -3 -10   46.45    5.03
   0  -3 -10   41.98    4.59
   0  -2   0 3936.28   17.07
   0  -2  -1 5388.92   31.25
   0  -2  -2 1374.75   19.40
   0  -2   2 1349.94   19.36
   0  -2  -3  354.37   12.08
   0  -2   3  351.09   11.83
   0  -2   4  860.52   21.52
   0  -2  -4  857.94   22.58
   0  -2  -5  224.09   13.45
   0  -2  -6  743.29   29.63
   0  -2  -6  784.57   28.81
   0  -2  -7  542.54   27.77
   0  -2  -7  565.68   26.90
   0  -2   7  552.05   24.74
   0  -2  -8  331.49   19.82
   0  -2   8  290.12   17.53
   0  -2   9  299.98   15.07
   0  -2  -9  319.19   15.94
   0  -2  -9  308.05   17.69
   0  -2  -9  327.96   18.48
   0  -2 -10   35.72    4.53
   0  -2 -10   35.55    4.48
   0  -1   0    0.70    0.21
   0  -1   2 1499.51   12.47
   0  -1  -2 1504.64   19.30
   0  -1  -3 1650.81   25.76
   0  -1   3 1693.85   24.92
   0  -1   3 1626.40   17.08
   0  -1  -4  937.12   23.18
   0  -1   4  933.02   15.13
   0  -1  -5 1304.77   31.79
   0  -1  -6   74.33    8.88
   0  -1  -6   67.03    8.97
   0  -1   7 1901.80   46.17
   0  -1  -7 1976.79   52.33
   0  -1  -7 1900.60   49.00
   0  -1  -8  339.17   19.67
   0  -1   8  322.51   18.71
   0  -1  -9  176.72   13.57
   0  -1   9  144.07   10.73
   0  -1  -9  183.72   14.09
   0  -1 -10  120.12    8.31
   0  -1 -10  104.52    7.35
   0   0   1 4622.28   22.83
   0   0  -1 4521.80   23.56
   0   0   2 3435.07   23.11
   0   0  -2 3400.72   28.84
   0   0  -3  790.37   17.52
   0   0   3  795.10   14.09
   0   0   4  638.64   14.64
   0   0  -4  637.28   18.96
   0   0  -5 4376.14   57.98
   0   0  -6    3.28    2.34
   0   0   7  467.90   23.11
   0   0  -7  492.46   23.84
   0   0  -7  486.06   25.70
   0   0  -7  526.35   25.86
   0   0   8  244.19   16.58
   0   0  -8  242.04   18.01
   0   0   9  337.00   16.80
   0   0  -9  330.97   18.25
   0   0  -9  336.38   18.99
   0   0 -10    8.39    2.20
   0   0 -10    6.56    2.50
   0   1   0    1.51    0.36
   0   1  -1 6784.77   30.07
   0   1  -2 1491.90   19.50
   0   1  -2 1476.25   10.58
   0   1   3 1656.52   22.54
   0   1  -3 1699.91   26.02
   0   1  -4  986.32   23.85
   0   1   4  941.48   19.59
   0   1   5 1298.04   25.28
   0   1  -5 1265.79   31.63
   0   1  -6   67.12    8.45
   0   1   7 1895.05   46.83
   0   1  -7 1856.57   49.99
   0   1   8  334.55   19.47
   0   1  -8  309.19   20.69
   0   1  -8  356.93   21.37
   0   1  -9  176.10   12.99
   0   1   9  145.32   11.19
   0   1  -9  151.70   12.86
   0   1 -10   81.58    5.60
   0   1 -10  109.70    8.15
   0   2   0 3927.33   19.78
   0   2   1 5350.75   31.03
   0   2  -1 5339.42   28.79
   0   2  -2 1360.53   19.54
   0   2   2 1305.36   18.64
   0   2  -2 1340.35   11.92
   0   2  -3  359.83   12.35
   0   2   3  363.82   11.43
   0   2   4  890.06   20.41
   0   2  -4  879.26   23.07
   0   2   5  194.54   10.75
   0   2  -5  205.90   12.99
   0   2  -7  533.49   26.05
   0   2   7  544.16   25.31
   0   2  -7  580.05   27.54
   0   2   8  280.00   17.98
   0   2  -8  318.33   20.83
   0   2  -8  295.78   19.11
   0   2  -9  331.07   18.60
   0   2  -9  284.42   15.74
   0   2   9  287.42   15.64
   0   2 -10   40.67    5.13
   0   3   0    0.25    0.83
   0   3   0    1.03    0.46
   0   3  -1  739.58    6.68
   0   3  -1  746.03   11.63
   0   3   1  760.18   13.19
   0   3   2 9157.80   53.50
   0   3  -2 8846.69   38.81
   0   3   3 1708.15   26.86
   0   3   4  697.12   19.17
   0   3   5  949.81   25.40
   0   3   6   80.47    9.44
   0   3  -7   84.01   10.50
   0   3   7   66.64    9.29
   0   3  -7   89.36   10.80
   0   3  -7   78.43   10.70
   0   3  -8   75.92    9.57
   0   3   8   78.41    9.46
   0   3  -8   78.76   10.55
   0   3   9   10.10    3.61
   0   3  -9   21.55    4.35
   0   3  -9   18.00    4.82
   0   3 -10   51.60    5.34
   0   4   0  809.41   12.62
   0   4   0  833.85    8.70
   0   4  -1  849.36   13.28
   0   4   1  844.41   15.36
   0   4   1  818.06    6.71
   0   4  -1  817.00    9.50
   0   4   2 4337.52   39.97
   0   4   3 1754.12   29.00
   0   4   4 2189.45   36.39
   0   4   5   25.22    4.69
   0   4  -6   66.96    9.46
   0   4   6   70.14    9.04
   0   4  -7  459.04   23.10
   0   4  -7  473.30   25.98
   0   4   7  444.11   23.47
   0   4   8  376.30   20.79
   0   4  -8  387.60   22.71
   0   4  -9  105.30   10.32
   0   4   9   83.17    8.34
   0   4 -10   41.78    4.63
   0   5   0    0.73    0.56
   0   5   0    1.26    1.03
   0   5   1  683.49   15.15
   0   5  -1  656.36   10.29
   0   5  -1  679.37   12.52
   0   5   2 1089.51   21.66
   0   5   3  771.52   20.64
   0   5   4   97.15    8.35
   0   5   5  351.43   17.19
   0   5  -6  569.42   27.37
   0   5   6  563.53   23.13
   0   5   6  578.42   24.29
   0   5   6  521.66   24.94
   0   5   7  248.96   16.02
   0   5   7  231.71   17.07
   0   5  -7  204.46   17.00
   0   5   8  122.04   11.79
   0   5  -8  130.61   13.17
   0   5  -9   67.74    7.98
   0   5   9   46.99    6.25
   0   5 -10  101.47    6.51
   0   6   0 1691.81   22.91
   0   6   1  710.06   16.88
   0   6  -1  750.95   12.53
   0   6   2  802.82   20.09
   0   6   3 1948.16   34.95
   0   6   4  539.03   20.37
   0   6   5  182.49   12.99
   0   6   6   94.47   10.78
   0   6  -6   86.61   11.06
   0   6   6   93.61   10.21
   0   6   6   90.27    9.76
   0   6  -7  111.37   12.37
   0   6   7  107.09   11.82
   0   6   7  117.79   11.27
   0   6   8   84.72    9.61
   0   6  -8   72.62    9.60
   0   6  -9   19.65    4.34
   0   7   0    7.41    1.94
   0   7  -1   93.06    4.99
   0   7   1   97.55    6.93
   0   7   2  789.85   21.37
   0   7   3  222.62   12.68
   0   7   4  849.79   27.02
   0   7   5  131.74   11.82
   0   7   5  138.98   11.91
   0   7   5  139.16   12.79
   0   7  -6  397.39   23.02
   0   7   6  359.35   21.34
   0   7   6  363.58   20.12
   0   7   6  391.70   21.15
   0   7   7  107.47   10.94
   0   7  -7  102.39   11.97
   0   7   7  111.73   11.82
   0   7   8  457.79   21.81
   0   7   8  441.96   19.00
   0   7  -8  458.24   22.52
   0   7  -9   12.19    3.29
   0   8   0 1616.57   26.44
   0   8   1 3988.46   46.72
   0   8  -1 4012.99   35.60
   0   8   2  190.35   11.33
   0   8   3  261.88   14.44
   0   8   4  200.62   13.91
   0   8  -5   47.91    7.09
   0   8   5   36.36    6.51
   0   8   5   39.82    7.22
   0   8   5   37.62    6.58
   0   8  -5   36.76    7.22
   0   8   6   37.40    7.02
   0   8   6   21.92    5.23
   0   8   6   38.66    7.26
   0   8  -6   27.67    6.37
   0   8  -7  337.49   20.77
   0   8   7  345.77   19.30
   0   8   7  316.82   19.73
   0   8  -8   35.28    6.29
   0   8   8   31.73    5.38
   0   8  -9   50.05    5.57
   0   9   0    4.99    1.92
   0   9   1 2913.16   42.80
   0   9   2  453.58   18.63
   0   9   3  573.08   22.59
   0   9   4 1994.51   45.75
   0   9  -5   74.38    9.24
   0   9   5   82.86   10.09
   0   9  -5   71.93    9.72
   0   9   5   72.24    9.57
   0   9   5   68.85    9.46
   0   9  -6  315.09   20.24
   0   9   6  341.23   20.31
   0   9   6  309.22   20.08
   0   9  -6  341.46   18.30
   0   9   7  216.21   15.28
   0   9  -7  210.14   15.95
   0   9   8   78.45    7.80
   0   9  -8   73.96    8.23
   0   9  -9   70.41    5.66
   0  10   0   77.23    6.84
   0  10   1 1934.23   37.17
   0  10   2    8.77    3.08
   0  10   3 1942.44   43.83
   0  10  -4 1271.77   37.61
   0  10   4 1369.46   39.70
   0  10   4 1391.90   40.01
   0  10  -5  490.41   24.50
   0  10  -5  477.23   23.22
   0  10   5  513.97   25.08
   0  10   5  496.98   25.09
   0  10   6  341.60   20.37
   0  10  -6  342.76   18.59
   0  10  -6  367.11   21.19
   0  10   7   14.90    4.30
   0  10  -7   13.53    4.24
   0  10   8  185.69   11.20
   0  10  -8  164.05   10.94
   0  11   0    2.83    1.76
   0  11   1   97.53    8.93
   0  11   2 1482.77   37.36
   0  11   3  354.28   19.92
   0  11   3  299.94   18.23
   0  11  -3  325.02   17.30
   0  11  -4  351.58   19.92
   0  11   4  360.44   21.06
   0  11  -4  353.47   20.44
   0  11   4  339.96   20.39
   0  11  -5   54.26    7.92
   0  11   5   53.50    8.36
   0  11  -5   58.30    8.54
   0  11  -6   32.04    6.17
   0  11   6   30.37    6.11
   0  11  -6   32.22    6.04
   0  11  -7  209.73   13.81
   0  11   7  214.66   14.16
   0  11  -8   86.61    6.88
   0  11   8   97.41    7.50
   0  12   0  840.02   29.41
   0  12  -1  487.07   24.47
   0  12   1  532.35   23.63
   0  12   1  512.21   21.22
   0  12  -1  485.71   22.40
   0  12  -2  637.39   25.37
   0  12   2  589.60   24.96
   0  12   2  561.27   24.07
   0  12   2  612.36   25.52
   0  12  -3 1152.26   33.52
   0  12   3 1124.61   36.23
   0  12   3 1148.43   34.05
   0  12   3 1206.82   37.54
   0  12   4  148.37   13.85
   0  12  -4  152.13   13.75
   0  12  -5  220.77   16.14
   0  12  -5  246.74   16.49
   0  12   5  236.05   17.26
   0  12  -6  272.40   16.53
   0  12  -6  261.77   15.73
   0  12   6  280.21   17.60
   0  12   7  204.61   13.00
   0  12  -7  180.57   11.36
   0  12   8  122.95    7.41
   0  13   0    5.01    3.95
   0  13   0   -0.25    1.90
   0  13   0    2.39    3.70
   0  13  -1 1022.07   33.62
   0  13  -1  977.78   35.98
   0  13   1  907.71   32.69
   0  13   1  963.58   33.14
   0  13  -2  364.54   20.86
   0  13   2  365.27   20.17
   0  13   2  384.47   20.86
   0  13   2  374.72   20.38
   0  13  -2  371.90   20.09
   0  13  -3  984.35   31.62
   0  13   3  942.84   31.35
   0  13   3  961.82   33.98
   0  13  -3  999.07   35.32
   0  13  -4  136.77   13.07
   0  13   4  124.77   12.61
   0  13  -4  151.40   11.71
   0  13  -5   11.55    4.60
   0  13   5    7.31    3.86
   0  13  -6  246.72   14.36
   0  13   6  268.96   16.35
   0  13  -7  153.67    8.33
   0  13   7  171.17   10.96
   0  14   0  187.96   14.97
   0  14   0  160.19   14.46
   0  14   0  172.91   13.30
   0  14   1  127.06   12.46
   0  14  -1  132.88   12.43
   0  14   1  125.92   12.37
   0  14  -1  119.30   11.91
   0  14   2  338.01   19.34
   0  14   2  367.83   20.48
   0  14  -2  370.26   20.31
   0  14  -2  394.02   21.99
   0  14   3  162.65   13.94
   0  14  -3  179.82   13.60
   0  14   3  179.28   13.81
   0  14  -3  172.31   14.73
   0  14   4  227.02   16.38
   0  14  -4  226.10   16.29
   0  14  -4  243.17   14.34
   0  14   5  103.43   10.71
   0  14  -5  112.24   10.75
   0  14   6  250.57   14.58
   0  14  -6  239.79   13.29
   0  14   7  282.73   12.36
   0  15   0   -7.20    3.08
   0  15   0   -1.36    3.35
   0  15   0   -1.76    3.05
   0  15  -1    3.43    2.78
   0  15   1    4.90    3.22
   0  15  -1    6.01    2.71
   0  15   1    5.46    3.32
   0  15  -2   37.84    6.56
   0  15  -2   57.04    8.38
   0  15   2   49.86    7.64
   0  15   2   40.28    6.63
   0  15   3   10.74    4.08
   0  15  -3   11.24    4.18
   0  15   3   14.51    4.22
   0  15  -3   10.81    3.68
   0  15  -4   25.03    5.90
   0  15   4   15.33    4.59
   0  15  -5   49.06    6.73
   0  15   5   53.13    7.22
   0  15  -6   87.87    7.30
   0  15   6  101.61    8.43
   0  16   0  860.37   30.87
   0  16   1 1029.56   33.44
   0  16  -1  961.91   31.40
   0  16  -1 1017.83   33.13
   0  16  -2   70.53    8.66
   0  16   2   62.63    7.73
   0  16  -2   60.81    8.39
   0  16   2   70.49    8.68
   0  16  -3   46.60    7.32
   0  16   3   28.60    5.47
   0  16   3   40.00    6.03
   0  16  -3   40.06    6.14
   0  16   4   17.22    4.58
   0  16  -4   12.58    2.96
   0  16  -4   16.25    4.32
   0  16  -5  221.20   12.51
   0  16   5  237.51   13.00
   0  16  -6  184.57    8.78
   0  16   6  175.23    9.20
   0  17   0   -1.02    2.85
   0  17   1  202.70   14.05
   0  17  -1  162.61   11.92
   0  17  -1  177.67   13.17
   0  17  -2    3.86    2.84
   0  17  -2    0.27    1.94
   0  17   2   -1.63    2.48
   0  17  -3  113.53    9.97
   0  17   3   91.07    8.02
   0  17  -3   96.31    8.36
   0  17  -4  418.20   13.74
   0  17  -4  442.27   17.97
   0  17  -5  341.71   13.37
   0  18   0    9.75    3.05
   0  18   1   20.59    4.69
   0  18  -1   10.65    3.39
   0  18  -1   13.05    3.22
   0  18  -2    0.83    1.96
   0  18   2    3.32    1.87
   0  18  -2    3.03    1.71
   0  18   3    6.25    2.29
   0  18  -3    3.09    1.77
   0  18  -3    6.90    2.62
   0  18  -4  135.06    8.46
   0  19   0   -0.67    1.73
   0  19   1   50.10    5.58
   0  19  -1   45.39    5.35
   0  19  -2   79.73    6.33
   0  19   2   89.73    6.55
   0  19  -3   36.76    3.47
   0  19  -3   47.22    4.50
   0  20   0   16.11    2.87
   0  20   1  228.68    9.20
   0  20  -1  213.05    9.02
  -1 -20   0  118.27    6.79
  -1 -20  -1  142.78    7.46
   1 -19  -3   17.17    2.57
  -1 -19   2   54.73    4.96
   1 -19  -2   46.63    4.41
  -1 -19   2   40.36    4.21
  -1 -19   1   18.11    3.49
   1 -19   0   10.04    2.25
  -1 -19   0   15.31    3.42
  -1 -19  -1   89.48    6.32
  -1 -19  -1   75.43    7.07
  -1 -19  -2  190.89   10.48
  -1 -19  -2  193.55    9.75
  -1 -19  -3    3.12    1.50
  -1 -19  -3    4.81    1.69
   1 -18  -4   31.97    4.33
  -1 -18   3   44.44    4.91
   1 -18  -3   37.88    5.19
   1 -18  -2   85.64    7.69
  -1 -18   2   78.68    7.31
  -1 -18   1   96.38    8.87
  -1 -18   0  182.66   12.63
  -1 -18  -1   43.08    6.27
  -1 -18  -1   48.89    6.21
  -1 -18  -2  112.64    9.31
  -1 -18  -3   11.61    3.41
  -1 -18  -4  195.64    8.88
  -1 -18  -4  247.93   11.53
   1 -17  -5  412.87   15.11
   1 -17  -4  120.99    9.70
  -1 -17   4  122.76    8.33
  -1 -17   3  211.25   11.74
  -1 -17   3  198.49   12.29
  -1 -17   2   24.38    4.97
  -1 -17   1   17.20    4.61
   1 -17  -1   23.09    4.86
  -1 -17   0  132.55   10.49
  -1 -17  -1   75.23    8.69
  -1 -17  -2  143.16   11.99
  -1 -17  -3   22.24    4.95
  -1 -17  -4  125.63    8.40
  -1 -17  -4  111.56    9.30
  -1 -17  -5  148.31    8.72
  -1 -17  -5  130.36    6.96
   1 -16  -6  116.12    7.38
  -1 -16   5  245.82   11.42
  -1 -16   4  112.15    9.33
  -1 -16   3  285.57   15.47
  -1 -16   2  128.11   11.59
  -1 -16   1  308.65   18.76
  -1 -16   0  290.56   17.23
  -1 -16  -1  259.01   17.29
  -1 -16  -2  446.78   22.73
  -1 -16  -3    5.97    2.72
  -1 -16  -3    4.06    3.67
  -1 -16  -4  477.75   21.29
  -1 -16  -4  449.85   19.28
  -1 -16  -5  251.33   13.36
  -1 -16  -5  243.97   12.56
  -1 -16  -6  116.19    6.41
  -1 -16  -6  128.21    7.07
   1 -15  -6   49.66    5.97
  -1 -15   6   47.41    4.54
   1 -15  -6   49.21    5.34
  -1 -15   5   53.66    6.38
   1 -15  -5   50.88    6.06
  -1 -15   4   18.30    5.03
  -1 -15   3  341.80   18.29
  -1 -15   2   71.86    9.30
  -1 -15   0   59.80    8.75
  -1 -15  -1  274.59   18.35
  -1 -15  -2 1411.73   42.39
  -1 -15  -2 1450.91   38.33
  -1 -15  -3   60.96    9.28
  -1 -15  -3   47.60    7.32
  -1 -15  -4  152.19   13.24
  -1 -15  -4   85.43    9.48
  -1 -15  -5  226.23   14.12
  -1 -15  -5  213.87   13.72
  -1 -15  -6   73.49    6.45
  -1 -15  -6   74.94    6.97
   1 -14  -7   27.99    3.45
   1 -14  -7   36.80    4.45
   1 -14  -7   25.69    3.39
  -1 -14   6   76.31    7.12
   1 -14  -6   74.87    7.49
   1 -14  -6   69.58    7.56
  -1 -14   5  132.33   11.02
   1 -14  -5  104.95    9.95
  -1 -14   4  508.84   23.46
   1 -14  -4  533.02   23.00
  -1 -14   3   24.83    5.72
  -1 -14   2  205.43   15.75
  -1 -14   0 1635.33   43.37
  -1 -14  -1  210.48   16.31
  -1 -14  -2  576.69   25.43
  -1 -14  -2  589.12   27.96
  -1 -14  -3  237.85   17.85
  -1 -14  -3  249.05   17.20
  -1 -14  -4    9.41    3.54
  -1 -14  -4   16.15    5.36
  -1 -14  -5   28.39    5.74
  -1 -14  -5   21.90    5.22
  -1 -14  -6    8.78    2.92
  -1 -14  -6   16.53    3.84
  -1 -14  -7   89.97    6.86
   1 -13  -7   28.51    4.14
  -1 -13   7   36.39    4.51
   1 -13  -7   39.18    5.48
   1 -13  -7   30.47    4.96
  -1 -13   6   18.32    4.17
   1 -13  -6    9.56    3.61
  -1 -13   5  183.52   13.76
   1 -13  -5  179.26   14.25
   1 -13  -4  331.61   19.36
  -1 -13   3  867.06   30.81
  -1 -13   2  725.55   29.28
   1 -13  -2  691.09   28.02
   1 -13  -1  201.87   14.85
   1 -13   0   78.15    9.47
  -1 -13   0   60.75    9.16
  -1 -13   0   59.96    8.44
  -1 -13  -1   70.71    9.87
   1 -13   1   69.41    8.78
  -1 -13  -1   67.24    9.50
  -1 -13  -2  601.55   26.30
  -1 -13  -2  642.93   28.42
  -1 -13  -3  335.51   20.55
  -1 -13  -4  137.95   13.70
  -1 -13  -4  137.49   13.58
  -1 -13  -5  109.85   11.63
  -1 -13  -5  124.59   12.45
  -1 -13  -6  188.71   12.41
  -1 -13  -6  184.76   12.53
  -1 -13  -6  199.89   14.43
  -1 -13  -7  172.40   10.97
  -1 -13  -7  156.84    9.44
   1 -12  -8   23.93    3.73
   1 -12  -8   27.00    4.03
  -1 -12   7  257.74   13.21
   1 -12  -7  240.02   14.69
   1 -12  -7  228.28   14.23
  -1 -12   6   12.34    3.61
   1 -12  -6    9.88    4.27
  -1 -12   5   21.07    5.29
   1 -12  -5   17.82    5.10
   1 -12  -4  130.36   12.55
  -1 -12   3 1646.79   41.88
   1 -12  -3 1604.27   42.35
   1 -12  -2   81.87    9.56
   1 -12  -1  366.88   19.12
   1 -12   0  348.01   18.57
   1 -12   1  199.16   14.16
  -1 -12  -1  182.11   14.74
  -1 -12  -2 1359.71   39.11
  -1 -12  -2 1467.40   41.34
  -1 -12  -3 1129.00   37.53
  -1 -12  -3 1210.67   38.11
  -1 -12  -4 1735.69   48.09
  -1 -12  -5   34.59    7.01
  -1 -12  -5   28.63    6.09
  -1 -12  -5   25.28    6.52
  -1 -12  -6  244.67   15.19
  -1 -12  -6  276.75   17.88
  -1 -12  -7   95.15    9.13
  -1 -12  -7   95.92    8.79
  -1 -12  -8  194.96    9.34
  -1 -12  -8  185.78    8.72
   1 -11  -8   68.95    7.12
  -1 -11   8   63.77    5.36
   1 -11  -8   64.96    6.86
  -1 -11   7  117.78    9.89
   1 -11  -7  119.60   11.30
  -1 -11   6   47.38    7.44
  -1 -11   5  480.88   23.41
   1 -11  -4  231.74   16.60
  -1 -11   3   83.16    9.29
   1 -11  -3   75.49    8.96
   1 -11  -2  614.77   24.22
   1 -11  -1  704.58   25.14
   1 -11   0  605.67   23.20
  -1 -11  -1  214.40   15.10
  -1 -11  -2  293.29   17.85
  -1 -11  -3  150.52   13.11
  -1 -11  -3  138.65   13.19
  -1 -11  -4 1125.03   36.58
  -1 -11  -4 1115.12   36.37
  -1 -11  -4 1070.55   37.77
   1 -11   4 1074.25   38.26
  -1 -11  -5  333.60   21.35
  -1 -11  -5  314.08   20.15
  -1 -11  -6  224.35   16.81
  -1 -11  -6  254.45   15.94
  -1 -11  -6  213.27   16.06
  -1 -11  -7  139.96   11.71
  -1 -11  -7  144.24   11.88
  -1 -11  -8   57.91    6.06
  -1 -11  -8   57.70    5.95
   1 -10  -9   25.83    3.34
   1 -10  -9   23.39    3.05
   1 -10  -8  122.95   10.15
   1 -10  -8  122.89   10.45
  -1 -10   8  119.10    8.51
  -1 -10   7   49.08    7.03
  -1 -10   6  111.09   11.35
   1 -10  -5  355.65   21.09
  -1 -10   5  412.61   21.94
   1 -10  -4  339.62   19.35
   1 -10  -3  155.51   12.39
   1 -10  -2  151.28   11.42
   1 -10  -1   57.33    6.97
   1 -10   0  393.91   17.55
  -1 -10   0  359.86   14.63
  -1 -10  -1  538.74   22.18
  -1 -10  -1  514.23   18.58
  -1 -10  -2  660.04   25.09
  -1 -10  -2  655.25   22.72
  -1 -10  -3 1801.48   42.66
  -1 -10  -3 1718.84   40.32
  -1 -10  -4  632.91   27.10
  -1 -10  -4  661.81   27.18
  -1 -10  -4  657.93   29.18
  -1 -10  -4  654.30   27.99
   1 -10   4  626.51   28.32
  -1 -10  -5  126.39   13.23
  -1 -10  -5  131.70   13.69
  -1 -10  -6  127.24   13.14
  -1 -10  -6  162.76   12.90
  -1 -10  -6  133.85   13.35
  -1 -10  -7   24.33    5.50
  -1 -10  -7   23.91    5.21
  -1 -10  -7   15.90    4.95
  -1 -10  -8   38.46    5.49
  -1 -10  -8   30.35    4.43
  -1 -10  -8   33.67    5.51
   1  -9  -9    6.28    2.16
   1  -9  -9    6.26    2.05
   1  -9  -9    1.92    1.30
  -1  -9   8  196.14   11.98
   1  -9  -8  172.96   13.02
   1  -9  -8  188.09   13.74
  -1  -9   7   58.50    8.05
  -1  -9   6   25.64    5.76
   1  -9  -5  247.62   17.41
  -1  -9   5  264.11   17.39
   1  -9  -4   67.05    8.45
  -1  -9   4   81.25    8.59
   1  -9  -3   35.50    5.67
  -1  -9   2  479.38   16.68
   1  -9  -2  501.04   19.42
   1  -9  -1  788.60   23.36
  -1  -9   1  768.72   20.18
   1  -9   0  396.88   16.21
  -1  -9   0  373.81   14.31
  -1  -9  -1  467.63   17.12
  -1  -9  -1  458.15   19.08
  -1  -9  -2  389.44   18.19
  -1  -9  -2  352.40   16.26
  -1  -9  -3  113.88   10.28
  -1  -9  -3  112.39   10.14
  -1  -9  -4  158.27   13.25
  -1  -9  -4  166.71   13.14
  -1  -9  -4  169.80   14.48
   1  -9   4  141.07   13.04
   1  -9   5  812.69   32.52
  -1  -9  -5  768.20   31.95
  -1  -9  -5  774.79   31.74
  -1  -9  -5  860.18   31.67
  -1  -9  -5  857.87   34.04
  -1  -9  -6  547.92   27.19
  -1  -9  -6  548.44   27.40
  -1  -9  -7   80.98    9.93
  -1  -9  -7   72.09    9.79
  -1  -9  -8  150.57   11.92
  -1  -9  -8  151.35   11.02
  -1  -9  -8  166.43   11.63
  -1  -9  -9   85.96    6.33
  -1  -8   9   69.95    5.44
   1  -8  -9   80.34    7.32
   1  -8  -9   75.51    6.80
  -1  -8   8   24.27    4.77
  -1  -8   7  553.65   24.55
  -1  -8   6  115.80   11.70
  -1  -8   5  507.93   23.58
   1  -8  -5  497.02   23.98
   1  -8  -4  381.42   18.95
  -1  -8   4  401.23   18.05
   1  -8  -3    9.09    3.27
  -1  -8   2 1604.33   29.69
   1  -8  -2 1595.01   32.48
   1  -8  -1  388.56   15.24
  -1  -8   1  377.43   13.55
  -1  -8   0 1619.53   28.85
  -1  -8  -1 1494.29   29.22
  -1  -8  -2   94.88    8.22
  -1  -8  -2   99.89    8.62
  -1  -8  -3  961.43   28.41
  -1  -8  -3  990.73   28.40
  -1  -8  -4   30.68    5.83
   1  -8   4   17.45    4.84
  -1  -8  -4   29.57    5.49
  -1  -8  -5  200.40   14.96
   1  -8   5  190.45   15.24
  -1  -8  -5  185.57   15.57
  -1  -8  -5  195.76   15.92
  -1  -8  -6   11.49    4.94
  -1  -8  -6    9.99    4.89
  -1  -8  -7  138.61   13.53
  -1  -8  -7  147.66   13.55
  -1  -8  -8    1.90    2.14
  -1  -8  -8    1.52    2.41
  -1  -8  -8    4.00    2.99
  -1  -8  -9   13.83    2.39
  -1  -8  -9   23.73    3.69
  -1  -8  -9   23.63    3.98
   1  -7  -9   26.17    4.62
   1  -7  -9   22.95    4.07
  -1  -7   9   15.54    3.00
  -1  -7   8  352.72   18.08
  -1  -7   7  261.08   17.31
  -1  -7   6   18.20    5.03
   1  -7  -6   16.46    5.24
   1  -7  -6   24.57    6.25
   1  -7  -5  207.76   14.74
   1  -7  -5  244.89   16.40
  -1  -7   5  242.33   15.92
   1  -7  -4  386.78   18.27
   1  -7  -4  381.78   17.33
  -1  -7   4  396.87   16.82
   1  -7  -3  407.87   16.83
   1  -7  -3  413.21   15.19
   1  -7  -2  402.33   15.28
  -1  -7   2  401.98   14.33
   1  -7  -2  397.87   11.79
  -1  -7   1 5332.01   48.39
   1  -7  -1 5250.54   51.44
  -1  -7   0 1836.02   29.00
   1  -7   0 1866.59   25.49
   1  -7   1 2487.65   26.44
  -1  -7  -1 2489.43   36.07
  -1  -7  -2  180.88   10.85
  -1  -7  -2  168.17   10.33
  -1  -7  -3  319.54   15.86
  -1  -7  -3  335.61   15.59
   1  -7   4  823.68   28.46
  -1  -7  -4  830.12   28.89
  -1  -7  -4  823.49   26.52
   1  -7   5  421.29   21.91
  -1  -7  -5  412.90   20.76
  -1  -7  -5  409.12   22.62
  -1  -7  -6  124.47   12.54
   1  -7   6   85.67   10.49
  -1  -7  -6  114.09   12.53
  -1  -7  -6   91.70   11.75
  -1  -7  -6  113.07   13.13
  -1  -7  -7  121.26   13.07
  -1  -7  -7  102.08   11.51
  -1  -7  -8   12.49    3.59
  -1  -7  -8   16.52    5.00
  -1  -7  -8   17.25    4.96
  -1  -7  -9   65.08    6.70
  -1  -7  -9   67.06    6.67
  -1  -7  -9   53.02    4.67
   1  -6  -9  162.29   10.90
  -1  -6   9  176.58   10.78
   1  -6  -9  186.65   12.09
  -1  -6   8  567.89   23.63
  -1  -6   7   65.67    8.97
   1  -6  -6   23.02    5.41
  -1  -6   6   21.07    5.43
   1  -6  -6   22.80    5.68
   1  -6  -5  805.41   28.64
   1  -6  -5  760.44   27.34
   1  -6  -4   56.06    6.94
   1  -6  -4   46.78    6.10
  -1  -6   4   54.89    6.00
   1  -6  -3 1319.11   26.44
   1  -6  -3 1344.10   28.81
   1  -6  -2  948.89   21.70
   1  -6  -2  925.89   17.77
  -1  -6   2  936.42   20.96
  -1  -6   1 3536.52   37.44
   1  -6  -1 3498.66   23.64
   1  -6  -1 3502.95   37.71
   1  -6   0  407.63   11.38
  -1  -6   0  411.60   13.00
  -1  -6  -1  553.75   16.13
  -1  -6  -2  600.79   18.17
  -1  -6  -2  595.33   18.50
  -1  -6  -3  232.75   12.19
  -1  -6  -3  216.26   12.67
  -1  -6  -4  813.51   27.62
  -1  -6  -4  841.62   25.53
   1  -6   4  819.01   26.99
  -1  -6  -5  158.55   12.55
  -1  -6  -5  161.30   13.84
   1  -6   5  157.24   12.96
   1  -6   6  197.65   15.66
  -1  -6  -6  179.15   14.72
  -1  -6  -6  165.90   15.35
  -1  -6  -6  173.85   15.52
  -1  -6  -7  438.28   23.17
  -1  -6  -7  444.99   24.91
  -1  -6  -8   18.11    4.28
  -1  -6  -8   27.38    5.55
  -1  -6  -8   32.80    6.47
  -1  -6  -8   28.70    6.08
  -1  -6  -9   11.20    3.52
  -1  -6  -9   12.32    3.57
   1  -5 -10   50.17    4.45
   1  -5 -10   48.58    4.49
  -1  -5   9   99.89    8.55
   1  -5  -9  102.16    9.26
  -1  -5   8  784.81   28.66
  -1  -5   7  375.95   21.07
   1  -5  -6  685.60   28.95
  -1  -5   6  729.26   28.47
   1  -5  -6  695.22   28.85
   1  -5  -5  284.62   16.66
   1  -5  -5  262.15   15.93
  -1  -5   4  582.70   17.93
   1  -5  -4  578.55   20.80
   1  -5  -3  417.11   15.32
  -1  -5   2  578.96   15.73
   1  -5  -2  550.80   15.48
  -1  -5   1 4632.16   40.87
   1  -5  -1 4695.89   41.40
   1  -5  -1 4652.70   27.30
   1  -5  -1 4654.52   39.97
  -1  -5   0  824.22   17.17
   1  -5   0  816.51   15.32
  -1  -5  -1 3892.59   40.38
  -1  -5  -2   27.68    4.16
  -1  -5  -2   23.35    3.65
  -1  -5  -3 2128.61   34.56
   1  -5   3 2107.47   37.54
  -1  -5  -3 2095.63   37.36
  -1  -5  -4  198.46   13.32
  -1  -5  -4  220.48   12.55
   1  -5   4  204.24   13.08
  -1  -5  -5  168.36   12.49
  -1  -5  -5  171.55   14.02
   1  -5   5  163.68   12.90
  -1  -5  -6  760.20   32.27
  -1  -5  -6  808.48   32.75
  -1  -5  -6  777.73   29.36
  -1  -5  -7  410.59   23.93
  -1  -5  -7  389.01   21.59
  -1  -5  -8  145.73   11.97
  -1  -5  -8  141.18   12.19
  -1  -5  -8  144.69   13.36
  -1  -5  -8  138.74   13.27
  -1  -5  -9   39.33    5.00
  -1  -5  -9   37.87    5.93
  -1  -5  -9   41.05    5.87
   1  -4 -10  134.19    7.69
   1  -4 -10  142.25    8.18
   1  -4  -9   33.17    5.68
  -1  -4   9   33.01    5.25
  -1  -4   8  190.47   14.48
  -1  -4   7  140.40   13.09
  -1  -4   6  240.21   16.52
   1  -4  -6  185.98   15.09
   1  -4  -6  210.00   15.56
   1  -4  -5  342.24   17.85
   1  -4  -4 1452.10   32.00
  -1  -4   4 1511.17   27.08
  -1  -4   3 1013.20   19.55
   1  -4  -3  935.47   21.80
  -1  -4   2 1526.03   24.19
   1  -4  -2 1547.03   23.97
   1  -4  -2 1489.61   25.39
   1  -4  -1 7038.82   44.17
   1  -4  -1 7018.34   47.14
  -1  -4   1 6827.72   46.25
  -1  -4   0 1259.17   19.80
  -1  -4  -1  990.18   19.02
  -1  -4  -2 1650.87   27.64
  -1  -4  -2 1671.02   25.56
  -1  -4  -3 9690.49   77.44
  -1  -4  -3 9568.66   69.68
  -1  -4  -4   17.10    4.01
  -1  -4  -4   27.20    4.32
  -1  -4  -5  123.84   11.58
   1  -4   5  134.28   11.35
  -1  -4  -5  137.83   11.11
  -1  -4  -6  218.01   16.93
  -1  -4  -6  202.25   14.86
  -1  -4  -6  223.83   17.39
  -1  -4  -7   12.45    5.48
  -1  -4  -7    8.86    3.86
  -1  -4  -8  206.41   15.86
  -1  -4  -8  209.06   16.54
  -1  -4  -8  191.75   14.51
  -1  -4  -8  199.45   13.74
  -1  -4  -9  114.77   10.31
  -1  -4  -9   95.84    8.76
  -1  -4  -9   90.31    8.17
  -1  -4 -10   40.05    4.07
  -1  -3  10   12.37    2.22
   1  -3 -10   14.91    2.75
   1  -3 -10   19.21    3.46
   1  -3  -9   19.62    4.49
  -1  -3   9   13.37    3.68
  -1  -3   8   60.34    8.42
  -1  -3   7 1239.69   38.50
   1  -3  -7 1228.03   40.68
  -1  -3   6  941.32   31.87
   1  -3  -6  853.53   31.04
   1  -3  -5  359.97   17.88
  -1  -3   4 2079.03   29.93
   1  -3  -4 1882.79   35.20
  -1  -3   3  447.17   12.08
   1  -3  -3  409.89   14.11
   1  -3  -2 5253.69   41.50
   1  -3  -2 5126.35   31.04
  -1  -3   2 5069.49   42.26
   1  -3  -2 5321.24   45.58
   1  -3  -1 3676.48   32.22
   1  -3  -1 3571.00   28.42
  -1  -3   1 3601.69   31.36
   1  -3  -1 3624.47   19.40
  -1  -3   0  948.77   15.95
  -1  -3  -1 1141.44   17.53
  -1  -3  -1 1159.04   19.26
  -1  -3  -2 3061.92   35.88
  -1  -3  -2 3040.49   31.75
  -1  -3  -3 1369.94   28.06
  -1  -3  -3 1369.82   24.44
   1  -3   3 1371.65   27.71
  -1  -3  -4  596.22   21.80
   1  -3   4  570.16   20.14
  -1  -3  -4  608.01   19.12
  -1  -3  -5  592.70   24.55
  -1  -3  -5  581.28   21.88
   1  -3   5  578.08   22.97
  -1  -3  -6  770.75   31.11
  -1  -3  -6  726.28   30.55
  -1  -3  -6  740.93   27.41
  -1  -3  -7  380.89   22.69
  -1  -3  -8   66.44    9.24
  -1  -3  -8   67.38    9.88
  -1  -3  -8   67.48    9.35
  -1  -3  -9  188.02   13.42
  -1  -3  -9  184.66   12.21
  -1  -3  -9  191.11   12.28
  -1  -3 -10   45.95    4.62
  -1  -2  10  318.11   11.54
   1  -2 -10  320.63   13.47
   1  -2 -10  287.69   11.40
   1  -2  -9  178.34   11.60
  -1  -2   9  200.49   13.38
  -1  -2   8  336.77   19.63
   1  -2  -7  288.05   20.28
   1  -2  -7  281.43   19.49
  -1  -2   7  273.03   18.11
   1  -2  -6  484.05   23.35
  -1  -2   6  512.49   23.62
   1  -2  -5  254.73   14.79
   1  -2  -4  711.99   21.30
  -1  -2   3  423.49    9.08
   1  -2  -3  450.43   12.38
  -1  -2   3  438.17   11.04
  -1  -2   2 6301.78   45.71
   1  -2  -2 6302.86   43.50
  -1  -2   2 6298.15   32.72
   1  -2  -2 6430.13   47.42
  -1  -2   2 6265.13   33.40
  -1  -2  -1 1999.02   20.27
   1  -2   2  587.65   14.91
  -1  -2  -2  578.12   12.71
  -1  -2  -2  589.00   14.94
  -1  -2  -3 8489.50   57.94
  -1  -2  -3 8468.73   66.86
   1  -2   3 8386.37   64.99
  -1  -2  -4  728.77   20.43
  -1  -2  -4  706.91   22.93
   1  -2   4  698.27   21.88
  -1  -2  -5   43.19    6.72
  -1  -2  -5   48.41    6.27
  -1  -2  -6  750.57   30.12
  -1  -2  -6  768.65   30.75
  -1  -2  -6  752.29   27.39
  -1  -2  -7   68.58    9.84
  -1  -2  -8  189.07   16.07
  -1  -2  -8  172.32   14.14
  -1  -2  -8  168.31   14.40
  -1  -2  -9    8.74    3.00
  -1  -2  -9    9.33    3.63
  -1  -2  -9   12.49    3.69
  -1  -2 -10   90.18    6.49
  -1  -1  10    9.87    2.44
   1  -1 -10   11.04    2.97
   1  -1 -10    6.77    1.80
  -1  -1   9  154.36   11.84
   1  -1  -9  141.92   11.82
  -1  -1   8  169.37   14.18
   1  -1  -7  149.48   14.40
  -1  -1   7  153.66   13.68
   1  -1  -6   79.38    9.64
   1  -1  -5   73.86    7.94
  -1  -1   4  112.42    6.07
   1  -1  -4  111.73    8.41
   1  -1  -3 5391.05   44.55
  -1  -1   3 5423.99   36.73
  -1  -1   2 1472.30   17.03
   1  -1  -2 1464.23   18.71
   1  -1  -2 1488.02   21.16
   1  -1  -2 1456.14   21.23
  -1  -1   2 1479.92   13.92
  -1  -1  -1 1841.15   15.94
   1  -1   1 1781.91   20.37
  -1  -1  -2 2582.07   24.57
   1  -1   2 2625.11   30.18
  -1  -1  -3 2070.99   27.85
  -1  -1  -3 2062.46   32.20
   1  -1   3 1992.38   31.35
   1  -1   4   83.54    5.31
  -1  -1  -4   72.48    7.38
  -1  -1  -5 1295.35   34.56
  -1  -1  -5 1313.82   31.08
  -1  -1  -6 1325.21   39.48
  -1  -1  -6 1367.78   39.78
  -1  -1  -6 1323.32   36.08
  -1  -1  -7   83.77   10.38
  -1  -1  -8    9.76    4.40
  -1  -1  -8    7.54    3.54
  -1  -1  -8    9.65    4.14
  -1  -1  -9    2.26    2.37
  -1  -1  -9    1.34    2.40
  -1  -1 -10    4.47    1.56
  -1  -1 -10   -0.52    1.00
   1   0 -10   54.96    5.83
  -1   0  10   60.37    5.46
   1   0  -9   71.82    8.02
  -1   0   9   68.03    7.92
   1   0  -9   80.62    9.56
  -1   0   8 1296.01   38.92
  -1   0   7   30.63    6.66
   1   0  -7   36.54    7.17
   1   0  -6  607.06   25.78
   1   0  -5  223.06   13.77
   1   0  -4  116.70    8.70
  -1   0   4  128.15    7.08
   1   0  -3  179.96    9.03
   1   0  -3  177.95    8.49
  -1   0   3  180.32    7.49
  -1   0   2 2610.42   14.74
   1   0  -2 2677.28   27.15
   1   0  -2 2693.80   26.80
  -1   0   2 2600.87   24.40
  -1   0   1 5576.36   26.31
  -1   0   1 5418.15   31.15
   1   0  -1 5448.17   31.45
  -1   0   1 5498.77   32.49
   1   0  -1 5556.22   29.56
   1   0   0   65.47    3.44
  -1   0   0   60.85    3.31
  -1   0   0   61.03    3.10
  -1   0  -1   33.78    1.79
   1   0   1   31.13    2.72
  -1   0  -1   29.31    2.62
   1   0   2   84.30    5.43
  -1   0  -2   77.08    5.18
  -1   0  -2   82.43    4.30
  -1   0  -3 1646.36   28.11
  -1   0  -3 1596.52   24.06
  -1   0  -4 3240.49   46.28
  -1   0  -4 3107.78   40.34
  -1   0  -4 3177.57   34.48
  -1   0  -5  836.05   24.82
  -1   0  -5  875.31   28.29
  -1   0  -6  523.61   24.48
  -1   0  -6  482.81   21.53
  -1   0  -7 3159.21   66.61
  -1   0  -7 3288.68   66.14
  -1   0  -7 3288.26   66.88
  -1   0  -7 3148.73   60.98
   1   0   7 3323.83   58.50
  -1   0  -8  262.65   18.76
  -1   0  -8  268.31   16.70
  -1   0  -8  231.31   17.26
  -1   0  -9    2.50    2.95
  -1   0  -9    1.43    2.26
  -1   0 -10   10.98    2.41
  -1   0 -10    9.19    2.28
   1   1 -10   13.79    3.10
  -1   1  10   13.92    2.67
  -1   1   9  167.61   12.44
   1   1  -9  143.36   11.05
   1   1  -9  180.91   13.96
  -1   1   8  140.49   13.07
  -1   1   7  149.86   13.55
   1   1  -6   93.13   10.42
  -1   1   6  116.72   11.32
   1   1  -5   82.81    8.58
  -1   1   5   76.70    6.56
  -1   1   4  119.32    7.45
   1   1  -4  111.37    8.63
   1   1  -3 5572.94   50.76
   1   1  -3 5489.68   47.87
  -1   1   2 1489.05   14.55
   1   1  -2 1446.45   20.97
   1   1  -2 1455.07   20.49
   1   1  -1 6808.22   35.56
  -1   1   1 6733.33   36.93
  -1   1   1 6715.32   32.16
  -1   1  -1 2007.92   20.93
  -1   1  -1 1975.48   12.74
  -1   1  -2 2571.95   26.32
  -1   1  -2 2588.43   23.38
  -1   1  -2 2610.71   27.55
  -1   1  -3 2077.16   30.85
  -1   1  -3 2058.99   27.24
  -1   1  -4   74.87    7.13
   1   1   4   80.16    6.28
  -1   1  -4   70.17    6.19
  -1   1  -4   73.88    5.12
  -1   1  -5 1292.86   33.39
  -1   1  -5 1248.65   30.53
  -1   1  -6 1329.29   38.46
  -1   1  -6 1262.74   34.92
  -1   1  -7   90.80   11.46
   1   1   7   81.21    9.29
  -1   1  -7   88.57   11.38
  -1   1  -7   74.24   10.15
   1   1   8   13.25    3.89
  -1   1  -8    7.33    4.44
  -1   1  -8    9.44    4.37
  -1   1  -9    3.92    2.36
  -1   1  -9    3.21    2.73
  -1   1 -10    6.67    1.90
  -1   1 -10    1.62    1.20
   1   2 -10  309.64   13.04
  -1   2  10  315.62   12.22
  -1   2   9  185.47   13.12
   1   2  -9  201.15   14.63
   1   2  -8  346.37   19.65
  -1   2   8  329.55   19.77
  -1   2   7  283.23   18.78
  -1   2   6  425.21   21.53
   1   2  -5  253.19   15.06
  -1   2   5  231.78   11.97
   1   2  -4  743.98   21.14
  -1   2   4  737.26   19.23
   1   2  -4  732.08   22.16
   1   2  -3  439.39   14.15
   1   2  -3  423.56   14.41
  -1   2   3  429.23   13.22
   1   2  -2 6419.75   44.92
  -1   2   2 6384.68   44.37
   1   2   0 7169.61   38.08
  -1   2  -1 2076.35   16.76
  -1   2  -1 2096.78   22.43
  -1   2  -1 2097.19   18.83
  -1   2  -2  596.95   12.98
  -1   2  -2  594.62   12.65
  -1   2  -3 8099.96   55.44
  -1   2  -3 8316.11   51.51
  -1   2  -4  698.37   20.80
  -1   2  -4  716.97   19.87
  -1   2  -5   46.00    6.48
   1   2   5   40.04    5.41
  -1   2  -5   42.81    5.86
  -1   2  -6  741.26   30.42
  -1   2  -6  729.86   28.22
  -1   2  -6  814.60   31.72
   1   2   7   65.59    8.73
  -1   2  -7   65.26    9.64
  -1   2  -7   59.37    9.48
  -1   2  -8  173.08   14.76
  -1   2  -8  162.37   14.65
   1   2   8  173.81   13.04
  -1   2  -9    6.63    3.08
  -1   2  -9    1.89    2.13
  -1   2 -10   95.85    6.65
   1   3 -10   21.49    3.50
  -1   3  10   13.62    2.84
  -1   3   9   16.66    4.47
   1   3  -9   15.89    4.47
   1   3  -8   72.70   10.26
  -1   3   8   69.49    9.28
  -1   3   7 1236.31   39.12
  -1   3   7 1265.02   35.33
  -1   3   6  896.30   31.56
  -1   3   5  355.94   15.75
   1   3  -4 2036.22   36.28
  -1   3   4 1904.38   33.43
   1   3  -3  442.11   14.63
  -1   3   3  430.18   14.15
  -1   3   2 5416.87   44.07
   1   3  -2 5323.42   42.50
  -1   3   1 3571.37   31.40
  -1   3   1 3609.07   30.52
   1   3   0  947.26   14.58
  -1   3   0  961.34   14.40
  -1   3  -1 1117.37   14.20
  -1   3  -1 1134.62   17.76
  -1   3  -2 3168.86   31.13
  -1   3  -3 1369.36   21.62
   1   3   4  693.68   20.26
   1   3   5  612.12   20.94
  -1   3  -5  588.23   22.00
  -1   3  -6  704.00   30.02
   1   3   6  699.46   27.20
  -1   3  -6  689.90   27.11
  -1   3  -6  750.47   30.22
  -1   3  -7  378.67   23.03
  -1   3  -7  389.99   22.61
   1   3   7  381.54   20.76
  -1   3  -8   61.49    8.69
  -1   3  -8   62.52    9.21
   1   3   8   69.08    8.24
  -1   3  -9  219.99   14.35
  -1   3  -9  194.38   12.48
  -1   3 -10   48.70    4.67
   1   4 -10  150.39    8.03
   1   4  -9   31.68    5.97
  -1   4   9   29.44    5.41
  -1   4   8  178.59   12.48
   1   4  -8  195.96   15.84
  -1   4   8  181.59   14.72
  -1   4   7  148.12   12.41
  -1   4   7  146.26   13.81
   1   4  -7  156.28   14.83
  -1   4   6  215.91   15.91
  -1   4   6  221.07   15.04
  -1   4   6  185.99   12.93
  -1   4   5  346.85   16.32
   1   4  -4 1464.50   31.37
  -1   4   4 1450.28   30.46
  -1   4   3  982.36   22.61
   1   4  -3  994.39   22.59
   1   4  -2 1564.06   24.35
  -1   4   2 1580.32   25.55
   1   4  -1 6833.82   44.48
  -1   4   1 6728.84   46.79
  -1   4   0 1271.81   20.05
  -1   4   0 1293.32   18.12
   1   4   0 1279.48   17.56
  -1   4  -1  982.85    6.86
  -1   4  -1  974.63   17.91
   1   4   1  982.01   15.92
  -1   4  -1  975.48   14.07
  -1   4  -2 1644.35   24.21
   1   4   3 9820.11   73.48
  -1   4  -3 9999.00   61.00
   1   4   4   25.92    4.44
  -1   4  -5  141.82   10.74
   1   4   5  122.95    9.97
   1   4   6  220.54   15.71
  -1   4  -6  185.32   13.90
  -1   4  -6  201.11   16.48
  -1   4  -6  231.98   16.78
  -1   4  -7   16.14    5.54
  -1   4  -7   13.22    4.61
   1   4   7   14.30    4.38
   1   4   8  196.78   13.94
  -1   4  -8  203.29   16.02
  -1   4  -8  193.58   14.72
  -1   4  -9   90.33    7.92
  -1   4  -9  108.44   10.06
  -1   4 -10   39.87    4.07
  -1   5   9   99.60    9.21
   1   5  -9  103.44    9.41
  -1   5   8  833.23   27.01
   1   5  -8  791.37   30.79
  -1   5   8  780.44   29.88
  -1   5   7  355.04   19.60
   1   5  -7  339.73   21.15
  -1   5   7  345.12   21.08
  -1   5   6  674.90   25.87
   1   5  -6  658.19   28.46
  -1   5   6  652.29   26.48
  -1   5   6  665.54   28.14
  -1   5   5  290.97   15.79
  -1   5   4  558.92   19.90
   1   5  -3  397.34   14.83
  -1   5   3  415.31   15.75
  -1   5   2  584.33   16.76
   1   5  -2  584.40   15.57
  -1   5   1 4681.31   41.96
   1   5  -1 4563.02   38.08
  -1   5   1 4592.04   43.24
   1   5   0  810.27   14.55
  -1   5   0  827.78   17.88
  -1   5   0  782.32   15.31
   1   5   1 3951.64   32.51
  -1   5  -1 3937.69   39.02
  -1   5  -1 3915.67   30.19
   1   5   2   24.99    3.05
  -1   5  -2   25.06    3.41
   1   5   3 2132.06   36.37
  -1   5  -3 2172.05   30.55
   1   5   4  193.33   12.12
   1   5   5  157.99   11.90
  -1   5  -6  766.50   30.11
  -1   5  -6  841.90   33.51
   1   5   6  832.02   28.62
   1   5   6  797.57   28.20
   1   5   6  765.56   29.57
  -1   5  -7  409.30   22.18
   1   5   7  391.03   21.34
  -1   5  -7  387.31   23.27
  -1   5  -8  143.20   12.08
  -1   5  -8  142.74   13.53
   1   5   8  146.05   12.06
  -1   5  -9   46.93    6.58
  -1   6   9  157.90   11.04
   1   6  -9  168.12   11.24
  -1   6   8  549.52   22.06
  -1   6   8  581.89   25.54
   1   6  -8  531.20   24.41
  -1   6   7   78.51   10.25
   1   6  -7   72.28    9.77
  -1   6   7   85.52    9.89
  -1   6   6   26.57    6.25
  -1   6   6   29.67    5.98
   1   6  -6   15.24    5.52
  -1   6   6   19.04    4.66
  -1   6   5  778.65   27.05
  -1   6   4   51.19    6.47
  -1   6   3 1328.26   29.61
   1   6  -3 1391.20   28.99
  -1   6   2  940.08   22.64
   1   6  -2  975.07   21.07
  -1   6   1 3540.03   39.27
   1   6  -1 3471.68   34.59
  -1   6   0  436.81   14.39
  -1   6   0  408.80   11.96
   1   6   0  411.65   10.75
  -1   6  -1  570.01   16.38
  -1   6  -1  564.70   12.39
   1   6   2  617.63   19.01
  -1   6  -2  645.58   17.71
   1   6   2  591.43   13.84
  -1   6  -3  231.38   10.79
   1   6   3  213.65   12.42
   1   6   3  203.91    9.57
   1   6   4  828.51   25.89
   1   6   5  154.79   12.30
   1   6   6  190.68   14.41
   1   6   6  162.59   14.21
   1   6   6  180.79   13.98
  -1   6  -6  181.99   15.94
   1   6   7  428.61   22.37
   1   6   7  471.12   21.44
  -1   6  -7  459.60   25.14
  -1   6  -7  438.35   22.09
  -1   6  -8   21.13    5.78
  -1   6  -9    9.42    3.44
   1   7  -9   24.16    3.97
   1   7  -8  331.38   18.30
  -1   7   8  332.83   17.09
  -1   7   8  364.85   19.68
  -1   7   7  252.54   16.85
  -1   7   7  261.74   18.33
   1   7  -7  254.65   17.80
   1   7  -6   32.51    6.87
  -1   7   6   24.15    5.87
  -1   7   6   20.30    5.67
  -1   7   6   18.13    4.88
  -1   7   5  252.91   16.24
  -1   7   5  230.33   15.76
  -1   7   5  246.23   16.82
  -1   7   4  374.50   18.29
   1   7  -3  401.73   16.19
  -1   7   3  440.89   18.01
   1   7  -2  420.87   14.54
  -1   7   2  414.16   15.97
  -1   7   1 5128.21   50.74
   1   7  -1 5234.17   42.59
   1   7  -1 5194.72   44.69
   1   7   0 1863.75   23.83
  -1   7   0 1864.69   27.50
   1   7   1 2520.19   37.09
  -1   7  -1 2534.51   28.24
   1   7   1 2587.40   26.27
  -1   7  -1 2584.85   37.96
   1   7   2  178.45   10.90
  -1   7  -2  172.31    9.98
   1   7   3  335.92   16.04
   1   7   4  792.24   26.89
  -1   7  -5  410.41   22.73
   1   7   5  380.62   20.99
   1   7   5  429.89   21.68
   1   7   5  410.72   20.80
   1   7   6   98.93   11.15
   1   7   6  125.08   11.90
   1   7   6  115.15   11.32
  -1   7  -6  111.21   12.68
  -1   7  -7  102.05   11.93
   1   7   7  109.89   10.69
  -1   7  -8   12.25    4.46
  -1   7  -9   69.23    6.99
   1   8  -9   64.70    5.47
  -1   8   9   61.30    4.77
  -1   8   8   17.30    4.39
   1   8  -8   27.21    5.27
  -1   8   8   22.86    4.97
  -1   8   7  498.54   23.45
   1   8  -7  513.26   24.30
  -1   8   7  513.21   25.18
  -1   8   6   99.29   11.30
  -1   8   6  105.69   11.47
   1   8  -6  111.91   11.71
  -1   8   5  500.53   23.82
  -1   8   5  463.97   22.79
  -1   8   5  458.86   23.46
  -1   8   4  386.03   19.39
  -1   8   3    9.15    3.40
   1   8  -3    5.11    2.12
  -1   8   2 1617.03   33.38
   1   8  -2 1601.29   29.51
   1   8  -1  403.83   12.95
   1   8  -1  366.50   11.86
  -1   8   1  383.44   14.90
  -1   8   0 1606.87   27.39
   1   8   0 1659.07   29.14
   1   8   0 1680.56   22.98
   1   8   1 1535.12   30.77
  -1   8  -1 1591.38   24.04
   1   8   2  111.99    9.12
   1   8   3  941.66   28.36
   1   8   4   18.57    4.59
   1   8   5  185.05   15.09
  -1   8  -5  212.50   16.72
   1   8   5  177.89   14.42
   1   8   5  186.83   14.73
  -1   8  -5  154.33   12.56
  -1   8  -6    8.31    4.25
   1   8   6    9.43    4.00
  -1   8  -7  145.70   13.89
   1   8   7  158.91   12.84
  -1   8  -8    4.14    2.78
  -1   8  -9   21.83    3.83
  -1   9   8  181.33   11.89
   1   9  -8  190.96   11.78
   1   9  -7   52.44    7.45
  -1   9   7   46.30    7.26
  -1   9   7   54.94    8.27
  -1   9   6   34.51    7.04
   1   9  -6   24.00    5.11
  -1   9   6   22.48    5.53
   1   9  -6   31.33    6.58
  -1   9   5  219.93   16.26
  -1   9   5  252.40   17.49
  -1   9   5  258.30   17.91
  -1   9   4   70.95    9.18
  -1   9   4   70.13    8.87
  -1   9   4   61.25    8.23
  -1   9   3   50.70    7.18
  -1   9   2  516.08   20.32
   1   9  -2  515.70   17.36
  -1   9   1  814.64   23.08
   1   9   0  383.63   14.78
  -1   9   0  420.88   14.98
   1   9   1  472.55   18.03
   1   9   2  374.13   17.49
   1   9   3  113.97   10.50
  -1   9  -4  148.61   12.41
  -1   9  -4  137.84   13.03
   1   9   4  150.07   13.01
   1   9   4  166.12   13.73
  -1   9  -5  858.22   30.04
   1   9   5  837.92   32.16
  -1   9  -5  870.39   34.28
   1   9   5  817.03   31.53
  -1   9  -6  572.04   23.45
  -1   9  -6  544.92   27.37
   1   9   6  571.42   25.98
   1   9   7   67.86    8.54
  -1   9  -7   77.20    9.91
  -1   9  -8  174.30   12.44
   1   9   8  155.97    9.61
  -1   9  -9   95.56    6.47
  -1  10   8  120.09    9.11
  -1  10   7   50.14    7.40
   1  10  -6  108.68   10.63
  -1  10   6   98.19   11.07
  -1  10   5  359.36   20.89
  -1  10   5  348.03   21.08
  -1  10   4  333.34   19.63
  -1  10   4  311.45   18.91
  -1  10   3  152.76   12.58
  -1  10   2  154.76   11.64
  -1  10   1   63.93    6.92
   1  10   0  377.86   15.61
  -1  10   0  406.08   15.72
   1  10   1  546.83   20.57
   1  10   2  696.00   25.05
   1  10   3 1754.20   43.87
   1  10   3 1783.01   43.21
  -1  10  -4  633.44   23.60
   1  10   4  577.46   26.64
   1  10   4  646.12   27.68
  -1  10  -4  617.01   27.79
  -1  10  -4  599.04   25.81
  -1  10  -5  131.14   13.33
  -1  10  -5  108.28   11.26
   1  10   5  150.17   13.78
   1  10   6  149.54   13.42
  -1  10  -6  141.81   13.87
  -1  10  -6  153.47   12.33
  -1  10  -7   21.70    5.25
   1  10   7   23.73    5.22
   1  10   8   25.31    3.71
  -1  10  -8   27.48    4.77
  -1  11   8   70.41    6.48
  -1  11   7  125.78   10.87
   1  11  -6   60.34    7.82
  -1  11   6   55.34    8.20
  -1  11   5  443.29   23.29
  -1  11   4  261.29   18.14
  -1  11   4  260.71   17.68
  -1  11   3   78.01    9.64
  -1  11   3   87.28   10.03
  -1  11   3   71.16    9.26
  -1  11   2  615.33   24.40
  -1  11   1  719.82   24.28
   1  11   0  616.11   20.86
   1  11   1  232.00   14.22
  -1  11  -2  321.71   20.30
  -1  11  -2  350.18   19.23
  -1  11  -3  150.55   13.06
  -1  11  -3  148.62   13.24
  -1  11  -3  152.39   12.17
   1  11   3  128.23   11.67
   1  11   3  144.38   12.91
   1  11   3  145.77   13.46
  -1  11  -4 1125.98   32.25
   1  11   4 1105.21   37.44
  -1  11  -4 1039.68   36.47
   1  11   4 1070.47   33.03
   1  11   4 1071.13   36.96
  -1  11  -4 1100.63   35.77
   1  11   5  336.56   20.61
  -1  11  -5  332.49   20.99
  -1  11  -5  332.70   19.34
   1  11   6  222.47   15.94
  -1  11  -6  230.75   16.97
  -1  11  -6  228.62   14.78
   1  11   7  135.96   10.98
  -1  11  -7  128.82   11.27
  -1  11  -8   48.94    5.48
  -1  12   8   23.68    3.49
  -1  12   7  241.17   14.14
  -1  12   6    3.88    3.01
   1  12  -6    0.37    2.10
   1  12  -5   12.88    4.38
  -1  12   5   15.51    4.86
  -1  12   4  146.39   13.43
  -1  12   3 1623.17   44.37
  -1  12   3 1570.01   41.91
   1  12  -3 1616.20   39.10
  -1  12   3 1700.97   44.72
  -1  12   2   84.67   10.68
  -1  12   2   76.57    9.09
   1  12  -2   89.17    9.79
  -1  12   2   83.14    9.08
  -1  12   2   73.10    8.48
  -1  12   1  415.47   19.30
  -1  12   1  393.46   19.85
   1  12  -1  366.46   19.84
  -1  12   1  366.02   21.17
  -1  12   0  370.73   21.70
   1  12   0  378.20   20.30
  -1  12   0  386.87   19.77
  -1  12  -1  168.93   13.13
  -1  12  -1  173.26   13.56
   1  12   1  182.61   14.62
   1  12   1  194.86   13.52
   1  12   1  179.68   13.72
  -1  12  -1  178.85   15.18
  -1  12  -1  200.86   14.30
   1  12   2 1497.49   41.52
  -1  12  -2 1522.07   41.19
  -1  12  -2 1427.64   38.30
   1  12   2 1393.92   39.87
   1  12   2 1455.07   39.58
  -1  12  -2 1392.71   39.62
  -1  12  -2 1413.07   44.04
   1  12   3 1133.95   35.81
  -1  12  -3 1117.72   33.76
  -1  12  -3 1207.04   37.70
  -1  12  -3 1096.68   36.38
   1  12   3 1136.10   37.51
   1  12   3 1135.47   37.08
  -1  12  -4 1713.32   45.15
  -1  12  -4 1677.59   45.90
   1  12   4 1741.61   42.46
   1  12   4 1818.51   48.58
  -1  12  -4 1771.76   40.85
  -1  12  -5   28.37    6.06
   1  12   5   37.16    7.12
  -1  12  -5   32.75    6.50
  -1  12  -6  266.14   16.97
   1  12   6  276.32   17.09
  -1  12  -6  244.02   14.74
   1  12   7   93.10    8.38
  -1  12  -7  105.61    9.22
  -1  12  -8  163.56    7.78
  -1  13   7   37.35    5.30
  -1  13   6   15.05    4.33
   1  13  -6    9.81    3.35
   1  13  -5  165.75   13.88
  -1  13   5  181.29   14.27
  -1  13   4  322.35   19.46
   1  13  -3  890.47   29.46
  -1  13   3  856.70   31.03
  -1  13   3  959.62   34.09
  -1  13   2  721.04   27.13
   1  13  -2  691.34   27.42
  -1  13   2  729.44   28.43
  -1  13   2  715.80   30.10
   1  13  -1  208.67   15.67
  -1  13   1  211.29   15.27
  -1  13   1  199.62   16.13
  -1  13   0   66.30    8.86
   1  13   0   55.20    8.31
  -1  13   0   63.99    8.38
  -1  13   0   63.62    9.54
  -1  13   0   78.38    8.83
   1  13   1   72.84    9.65
  -1  13  -1   76.91    9.47
  -1  13  -1   71.85    8.90
  -1  13  -1   56.96    9.16
  -1  13  -1   54.38    7.75
   1  13   1   61.55    8.40
  -1  13  -2  646.36   26.45
   1  13   2  652.88   28.12
   1  13   2  615.59   27.12
  -1  13  -2  655.82   31.15
   1  13   2  664.48   27.54
  -1  13  -2  649.19   27.69
  -1  13  -2  684.00   28.03
  -1  13  -3  320.34   19.97
  -1  13  -3  328.43   18.46
   1  13   3  326.21   20.34
   1  13   3  317.41   19.19
  -1  13  -3  325.52   19.84
  -1  13  -4  146.93   11.76
  -1  13  -4  133.76   12.75
   1  13   4  143.42   13.81
   1  13   4  136.16   11.76
  -1  13  -4  125.12   12.38
  -1  13  -5  119.76   11.49
   1  13   5  127.36   12.34
  -1  13  -5  131.53   12.09
  -1  13  -6  206.02   13.57
   1  13   6  204.58   13.85
  -1  13  -6  212.87   13.03
  -1  13  -7  170.99   10.00
   1  13   7  166.20   10.18
  -1  14   7   38.38    4.65
  -1  14   6   80.50    8.12
   1  14  -6   58.90    6.75
   1  14  -5  151.89   12.56
  -1  14   5  158.82   12.68
   1  14  -4  499.41   24.07
  -1  14   4  498.84   23.34
  -1  14   3   23.88    5.65
   1  14  -3   28.53    5.47
  -1  14   3   25.23    5.24
  -1  14   3   31.08    6.37
   1  14  -2  167.34   13.64
  -1  14   2  168.18   14.71
  -1  14   2  187.40   14.11
   1  14  -1  434.54   22.83
  -1  14   1  437.61   22.37
  -1  14   1  447.69   24.67
  -1  14   0 1636.03   47.67
  -1  14   0 1747.49   41.51
  -1  14   0 1764.17   44.79
   1  14   0 1697.13   45.42
  -1  14  -1  242.75   16.29
   1  14   1  238.26   16.11
  -1  14  -1  235.31   16.25
  -1  14  -1  252.50   16.80
  -1  14  -1  236.10   18.59
   1  14   1  234.38   17.24
  -1  14  -2  598.11   25.79
  -1  14  -2  622.10   27.06
   1  14   2  611.50   27.57
   1  14   2  564.95   26.13
  -1  14  -2  562.29   28.74
  -1  14  -2  597.52   25.85
   1  14   3  249.13   16.80
  -1  14  -3  252.57   17.01
  -1  14  -3  242.71   15.81
  -1  14  -3  245.42   17.20
   1  14   3  249.50   17.63
  -1  14  -4    9.19    3.76
  -1  14  -4   10.14    3.17
   1  14   4    9.01    3.80
  -1  14  -4   14.75    4.36
   1  14   4    4.45    2.52
  -1  14  -5   54.11    7.15
   1  14   5   54.40    7.75
   1  14   6   18.04    4.03
  -1  14  -6   20.32    3.73
  -1  14  -6   14.89    3.72
  -1  15   7  244.72    9.07
   1  15  -6   51.03    5.58
  -1  15   6   55.65    6.06
  -1  15   5   72.14    7.96
   1  15  -5   48.41    6.77
   1  15  -4   19.94    5.24
  -1  15   4   20.58    4.61
   1  15  -3  331.67   17.25
   1  15  -3  324.49   19.65
  -1  15   3  311.13   16.14
  -1  15   3  317.30   17.53
  -1  15   2   65.96    8.53
  -1  15   2   70.38    9.55
   1  15  -2   60.21    8.38
  -1  15   1   14.08    3.96
   1  15  -1   15.80    4.95
  -1  15   1   15.05    4.80
  -1  15   0   50.91    7.11
   1  15   0   53.59    7.54
  -1  15   0   60.24    8.39
   1  15   0   42.93    7.81
  -1  15   0   47.03    8.30
  -1  15  -1  247.76   16.54
   1  15   1  277.35   18.33
  -1  15  -1  228.74   18.26
  -1  15  -1  252.13   16.38
   1  15   2 1357.40   38.96
  -1  15  -2 1477.75   38.63
   1  15   2 1471.00   40.97
  -1  15  -2 1484.52   40.90
  -1  15  -2 1443.66   39.07
  -1  15  -3   53.59    7.93
  -1  15  -3   55.56    7.42
   1  15   3   63.61    8.34
  -1  15  -3   51.52    7.35
   1  15   3   50.04    7.86
   1  15   4  142.74   10.79
  -1  15  -4  183.64   13.68
  -1  15  -4  153.53   11.73
   1  15   4  170.96   13.66
  -1  15  -4  132.58   10.10
  -1  15  -5  236.48   13.92
  -1  15  -5  217.08   12.46
   1  15   5  235.02   14.50
  -1  15  -6   84.27    6.71
   1  16  -6  124.78    7.06
  -1  16   6  120.33    7.23
   1  16  -5  238.36   12.87
  -1  16   5  237.09   12.31
   1  16  -4  112.78   10.28
  -1  16   4  111.35    9.31
   1  16  -3  338.96   18.77
  -1  16   3  294.96   15.52
   1  16  -3  283.60   14.92
  -1  16   3  305.46   14.84
  -1  16   2  124.86   10.91
   1  16  -2  117.34   10.79
  -1  16   2  136.26   12.35
   1  16  -2  137.94   12.42
   1  16  -1  301.69   17.76
  -1  16   1  326.63   19.86
  -1  16   1  319.79   18.02
   1  16  -1  310.99   18.27
  -1  16   0  278.99   19.23
  -1  16   0  297.73   17.81
   1  16   0  292.93   18.22
   1  16   1  274.94   17.63
  -1  16  -1  267.82   16.11
  -1  16  -1  260.97   16.56
  -1  16  -2  446.37   21.18
  -1  16  -2  424.91   20.44
   1  16   2  429.94   21.21
   1  16   3    3.40    2.87
  -1  16  -3    6.88    3.28
  -1  16  -3    1.11    2.39
  -1  16  -4  489.84   17.79
   1  16   4  451.55   16.90
  -1  16  -4  495.63   20.42
  -1  16  -5  251.91   12.83
  -1  16  -6  124.23    6.62
   1  17  -5  403.36   14.11
  -1  17   5  375.44   12.16
   1  17  -4  115.30    9.08
  -1  17   4  117.10    7.94
   1  17  -3  192.16   12.79
  -1  17   3  200.46   10.62
   1  17  -3  195.16   11.12
  -1  17   2   28.71    5.07
   1  17  -2   26.71    4.83
   1  17  -2   19.67    4.62
  -1  17   2   26.71    5.11
   1  17  -1   38.34    6.43
  -1  17   1   32.37    5.60
   1  17  -1   29.15    5.40
  -1  17   1   18.63    5.15
  -1  17   0  184.86   13.25
   1  17   0  181.47   13.46
  -1  17  -1   84.79    9.10
  -1  17  -1   95.30    8.79
   1  17   1   99.17    9.95
  -1  17  -2  161.39   11.98
  -1  17  -2  169.39   11.91
   1  17   2  177.19   12.55
  -1  17  -3   17.42    3.80
  -1  17  -3   18.67    4.36
   1  17   3   24.03    4.45
   1  17   4  105.20    6.84
  -1  17  -4  118.00    9.00
  -1  17  -5  151.46    8.42
   1  18  -4   24.08    3.75
   1  18  -3   39.45    4.23
   1  18  -3   36.35    4.92
   1  18  -2   73.75    7.28
  -1  18   2   79.29    6.95
   1  18  -2   73.59    7.00
   1  18  -1   79.76    7.16
  -1  18   1   98.71    8.45
   1  18  -1   98.69    8.69
   1  18   0  165.98   11.68
  -1  18   0  195.94   12.33
  -1  18  -1   46.97    6.08
   1  18   1   49.63    6.48
  -1  18  -1   46.39    5.44
   1  18   2  110.52    8.83
  -1  18  -2  109.83    8.54
  -1  18  -2  107.90    8.58
   1  18   3   17.17    3.22
  -1  18  -3   19.26    3.42
  -1  18  -3   25.20    4.21
  -1  18  -4  258.73   11.05
   1  19  -3   16.33    2.71
  -1  19   2   41.88    4.16
   1  19  -2   49.78    4.70
   1  19  -2   42.71    4.34
  -1  19   1   13.84    2.90
   1  19  -1   16.29    3.25
  -1  19   0    8.06    2.62
   1  19   0   14.22    3.49
   1  19   1   94.79    7.52
  -1  19  -1   91.95    7.27
  -1  19  -2  215.18   10.18
  -1  19  -2  187.55    8.69
   1  19   2  208.46    9.91
  -1  19  -3    3.74    1.22
  -1  20   1   16.25    2.26
   1  20  -1   15.61    2.40
   1  20   0  126.41    6.92
  -1  20   0  129.64    6.86
  -1  20  -1  143.92    7.06
   1  20   1  127.47    6.64
  -2 -19   2  127.45    7.25
  -2 -19   2  107.12    6.29
  -2 -19   1  209.24   10.17
  -2 -19   0  136.75    8.60
  -2 -19  -1  413.97   14.50
  -2 -19  -2   38.24    3.87
  -2 -19  -2   36.82    3.87
   2 -18  -4  112.58    6.61
  -2 -18   3   26.65    3.60
  -2 -18   3   20.84    3.56
   2 -18  -3   29.10    3.89
  -2 -18   2   44.49    5.38
   2 -18  -2   35.88    4.37
  -2 -18   1   92.72    8.32
  -2 -18   0    7.77    2.50
  -2 -18   0    8.55    3.45
  -2 -18  -1  486.25   17.68
  -2 -18  -1  474.83   18.69
  -2 -18  -2   31.61    4.73
  -2 -18  -2   32.99    4.81
  -2 -18  -3    9.22    2.72
  -2 -18  -3    9.42    2.40
  -2 -18  -4   24.82    3.16
   2 -17  -5   22.10    3.30
  -2 -17   4   40.24    4.91
  -2 -17   3   -1.46    2.50
  -2 -17   3    3.61    2.52
  -2 -17   2  139.92   10.87
  -2 -17   1  196.47   13.64
  -2 -17   0  179.47   12.13
  -2 -17   0  150.48   12.34
  -2 -17  -1  198.12   13.36
  -2 -17  -1  198.01   13.79
  -2 -17  -2  118.71   10.52
  -2 -17  -2  116.77    8.61
  -2 -17  -2  112.22    9.80
  -2 -17  -3   73.61    7.91
  -2 -17  -3   63.42    6.30
  -2 -17  -3   56.87    6.20
  -2 -17  -4   31.03    4.00
  -2 -17  -4   33.81    4.86
   2 -16  -6  211.82    8.74
  -2 -16   5   60.80    5.90
  -2 -16   4   55.69    6.65
  -2 -16   4   59.82    6.12
  -2 -16   3   -2.54    2.27
  -2 -16   2    0.72    2.57
  -2 -16   1  498.24   23.38
  -2 -16   0  448.21   21.32
  -2 -16   0  469.95   23.16
  -2 -16  -1   45.16    7.41
  -2 -16  -1   39.96    7.03
  -2 -16  -1   40.25    6.11
  -2 -16  -2    5.20    2.39
  -2 -16  -2    1.20    2.41
  -2 -16  -2    2.95    2.91
  -2 -16  -3   36.51    6.35
  -2 -16  -3   39.09    6.15
  -2 -16  -3   27.85    5.18
  -2 -16  -4   35.86    5.67
  -2 -16  -4   31.81    5.04
  -2 -16  -4   26.70    4.00
  -2 -16  -5   32.04    4.33
  -2 -16  -5   28.46    4.09
  -2 -15   6   54.90    5.31
  -2 -15   5    1.88    2.44
  -2 -15   4  156.59   12.44
  -2 -15   4  152.01   11.09
  -2 -15   3  191.64   14.05
  -2 -15   2   63.21    9.00
  -2 -15   1   80.61    9.09
  -2 -15   1   75.09    9.83
  -2 -15   0  235.90   16.58
  -2 -15   0  237.53   17.34
  -2 -15  -1  118.55   12.24
  -2 -15  -1  105.01   10.51
  -2 -15  -2  425.67   21.53
  -2 -15  -2  444.15   23.48
  -2 -15  -3   56.07    8.11
  -2 -15  -3   73.50    9.48
  -2 -15  -4  174.78   13.28
  -2 -15  -4  134.64    9.83
  -2 -15  -4  156.48   12.31
  -2 -15  -5   10.81    3.24
  -2 -15  -5   15.53    4.08
  -2 -15  -6   12.36    2.69
  -2 -14   7   26.22    3.08
   2 -14  -6   76.91    6.63
  -2 -14   6   87.31    7.89
  -2 -14   5   -0.79    2.11
  -2 -14   4   66.15    8.76
  -2 -14   4   64.59    8.27
  -2 -14   3  185.23   14.52
  -2 -14   2  430.67   22.94
  -2 -14   1   52.36    8.60
  -2 -14   1   65.84    8.72
  -2 -14   0   97.77   11.15
  -2 -14   0  126.57   11.57
  -2 -14  -1  278.24   17.96
  -2 -14  -1  302.91   19.70
  -2 -14  -2  176.49   15.38
  -2 -14  -2  150.85   13.69
  -2 -14  -3  892.69   32.64
  -2 -14  -3  938.86   34.50
  -2 -14  -4  138.35   12.74
  -2 -14  -4  135.58   12.60
  -2 -14  -5  147.73   12.10
  -2 -14  -5  146.66   11.48
  -2 -14  -6  168.85   10.94
  -2 -14  -6  142.11    8.49
   2 -13  -7   61.63    6.02
  -2 -13   7   73.01    6.34
   2 -13  -7   59.71    5.70
   2 -13  -6  285.89   15.03
  -2 -13   6  328.73   16.72
   2 -13  -5   24.54    4.97
  -2 -13   5   62.57    8.39
  -2 -13   4   20.41    4.87
  -2 -13   3    2.26    3.10
  -2 -13   2  159.64   14.28
  -2 -13   1  102.42   10.79
  -2 -13   1   99.84   11.58
  -2 -13   0  100.89   10.55
  -2 -13   0   75.43   10.45
  -2 -13   0   84.18   10.28
  -2 -13  -1  472.06   23.67
  -2 -13  -1  494.42   25.51
  -2 -13  -1  519.76   25.89
  -2 -13  -2  270.51   18.50
  -2 -13  -2  277.41   19.53
  -2 -13  -3   18.95    5.65
  -2 -13  -3    6.89    3.48
  -2 -13  -4   87.59   10.71
  -2 -13  -4   83.44   10.55
  -2 -13  -5   98.34   10.59
  -2 -13  -5   80.35    8.99
  -2 -13  -6  173.95   10.66
  -2 -13  -6  188.01   12.92
  -2 -13  -6  161.54   10.04
  -2 -13  -7   29.79    4.10
   2 -12  -8   46.77    4.58
   2 -12  -8   44.57    4.23
   2 -12  -7  148.88   10.52
  -2 -12   7  153.48   10.50
   2 -12  -6  122.33   11.11
  -2 -12   6  134.68   11.44
  -2 -12   5  223.69   14.21
  -2 -12   5  214.21   15.89
  -2 -12   4  764.97   28.76
  -2 -12   3  274.94   18.01
  -2 -12   2  383.22   21.52
  -2 -12   1  161.02   13.32
  -2 -12   0  603.72   26.51
  -2 -12   0  604.82   25.77
  -2 -12  -1  489.23   24.59
  -2 -12  -1  483.88   23.87
  -2 -12  -1  483.72   24.44
  -2 -12  -2  340.09   20.39
  -2 -12  -2  356.29   21.15
  -2 -12  -2  377.99   22.34
  -2 -12  -3 1263.73   40.91
  -2 -12  -3 1307.38   41.47
  -2 -12  -4   79.83   10.59
  -2 -12  -4   71.93    9.94
  -2 -12  -5  162.29   14.34
  -2 -12  -5  158.49   13.30
  -2 -12  -5  173.25   13.55
  -2 -12  -6    7.95    2.89
  -2 -12  -6   11.13    3.07
  -2 -12  -7   27.33    4.33
  -2 -12  -7   28.66    4.58
   2 -11  -8  126.47    8.90
  -2 -11   8  134.90    8.09
   2 -11  -8  119.49    8.29
  -2 -11   7   55.92    7.05
   2 -11  -7   46.52    6.77
  -2 -11   6   19.22    5.05
  -2 -11   5  146.70   13.55
  -2 -11   5  143.30   11.73
  -2 -11   4 1876.48   45.20
  -2 -11   3  267.31   17.60
   2 -11  -3  280.03   16.85
   2 -11  -2  469.18   20.37
  -2 -11   2  497.76   23.73
  -2 -11   1  360.93   17.99
  -2 -11   0  367.55   20.05
  -2 -11   0  340.73   17.55
  -2 -11  -1  220.58   16.16
  -2 -11  -1  219.87   15.88
  -2 -11  -1  218.73   15.79
  -2 -11  -1  224.39   14.98
  -2 -11  -2  852.85   30.32
  -2 -11  -2  890.87   31.45
  -2 -11  -2  946.60   34.07
  -2 -11  -2  884.89   32.62
  -2 -11  -3  392.92   22.62
  -2 -11  -3  378.49   20.91
  -2 -11  -3  351.76   21.49
   2 -11   3  398.44   23.48
  -2 -11  -3  370.57   21.08
  -2 -11  -4  120.15   12.08
  -2 -11  -4  110.78   12.10
  -2 -11  -4  105.07   12.22
  -2 -11  -5 1923.22   47.18
  -2 -11  -5 1942.38   50.54
  -2 -11  -5 1865.71   45.98
  -2 -11  -6    2.43    2.46
  -2 -11  -6   12.09    4.46
  -2 -11  -6   13.87    3.83
  -2 -11  -7  140.15   10.63
  -2 -11  -7  119.24    9.85
  -2 -11  -8    3.60    1.68
  -2 -11  -8    7.14    1.97
   2 -10  -8   35.46    5.23
  -2 -10   8   47.74    5.58
  -2 -10   7   16.69    4.53
  -2 -10   6  576.99   25.81
  -2 -10   5  889.35   33.05
  -2 -10   5  897.47   29.55
   2 -10  -4 1292.59   37.50
  -2 -10   4 1372.96   38.07
  -2 -10   3    8.23    3.39
   2 -10  -3   -0.13    2.32
  -2 -10   2  205.92   13.52
   2 -10  -2  240.31   13.93
   2 -10  -1  412.21   17.11
  -2 -10   1  367.39   17.61
  -2 -10   0  587.61   22.46
  -2 -10  -1  225.94   15.11
  -2 -10  -1  256.09   15.42
  -2 -10  -2  649.74   27.16
  -2 -10  -2  633.78   25.26
  -2 -10  -2  675.84   27.79
  -2 -10  -2  618.71   25.29
   2 -10   3 1393.94   42.30
  -2 -10  -3 1408.55   41.19
  -2 -10  -3 1338.85   40.90
  -2 -10  -3 1336.13   39.55
  -2 -10  -3 1348.34   37.61
  -2 -10  -4   73.37   10.33
  -2 -10  -4   67.37    8.83
  -2 -10  -4   59.59    8.91
  -2 -10  -4   65.36    9.33
   2 -10   4   56.71    9.18
  -2 -10  -4   56.86    9.00
  -2 -10  -5  110.27   12.17
  -2 -10  -5  100.04   10.97
  -2 -10  -5  105.42   12.06
  -2 -10  -6  171.71   14.44
  -2 -10  -6  176.19   14.57
  -2 -10  -7   85.20    9.15
  -2 -10  -7   95.91    9.43
  -2 -10  -8   61.81    6.12
  -2 -10  -8   68.06    5.74
   2  -9  -9   61.37    5.14
   2  -9  -9   69.00    5.43
  -2  -9   8   94.44    8.41
  -2  -9   7   25.76    5.63
  -2  -9   6   42.25    7.74
  -2  -9   5   34.93    7.16
   2  -9  -5   36.62    6.65
  -2  -9   5   32.46    6.20
   2  -9  -4  186.56   14.13
  -2  -9   4  216.09   14.94
   2  -9  -3  690.31   24.64
  -2  -9   2  411.72   18.39
   2  -9  -2  451.63   17.97
   2  -9  -1  109.30    8.34
   2  -9  -1  107.69    8.98
  -2  -9   1   94.76    8.67
  -2  -9   0  245.55   14.03
   2  -9   0  212.87   11.71
  -2  -9  -1  531.24   21.59
  -2  -9  -1  552.13   21.95
  -2  -9  -2  750.89   25.79
  -2  -9  -2  741.42   26.98
   2  -9   3  511.52   24.48
  -2  -9  -3  490.29   23.36
  -2  -9  -3  511.85   22.20
  -2  -9  -3  476.41   23.61
  -2  -9  -3  504.51   23.65
  -2  -9  -4   29.46    6.28
   2  -9   4   36.35    7.16
  -2  -9  -4   29.26    6.32
  -2  -9  -4   33.53    6.99
  -2  -9  -4   37.09    6.64
  -2  -9  -4   28.01    6.28
  -2  -9  -5    7.46    3.97
  -2  -9  -5   12.26    4.76
  -2  -9  -5   11.79    3.82
  -2  -9  -6   18.85    5.91
  -2  -9  -6   30.73    6.70
  -2  -9  -7   14.86    3.81
  -2  -9  -7   21.13    4.97
  -2  -9  -7   20.21    5.17
  -2  -9  -8   35.94    5.51
  -2  -9  -8   31.87    4.13
  -2  -9  -8   33.86    4.63
   2  -8  -9   83.94    6.75
  -2  -8   9   88.55    6.37
   2  -8  -9   69.33    6.28
  -2  -8   8  106.33    9.63
  -2  -8   7  283.47   17.90
  -2  -8   6  162.26   14.24
  -2  -8   5  235.59   16.75
  -2  -8   5  241.94   15.42
   2  -8  -5  219.46   16.05
   2  -8  -4  115.84   10.82
   2  -8  -3  281.78   14.84
  -2  -8   3  257.35   14.93
  -2  -8   2  348.67   16.29
   2  -8  -2  358.29   15.17
   2  -8  -1  462.46   17.71
  -2  -8   1  431.83   17.61
   2  -8  -1  459.95   15.69
   2  -8   0 1198.80   26.77
  -2  -8   0 1204.68   29.73
   2  -8   0 1213.94   24.24
   2  -8   1  749.45   20.33
  -2  -8  -1  808.67   25.46
  -2  -8  -1  772.97   24.29
  -2  -8  -2  151.28   11.69
  -2  -8  -2  155.98   11.16
  -2  -8  -3   24.12    5.49
   2  -8   3   20.91    5.01
  -2  -8  -3   23.29    4.94
  -2  -8  -4  236.77   16.05
  -2  -8  -4  238.00   15.12
  -2  -8  -4  243.05   17.25
  -2  -8  -4  210.58   16.16
   2  -8   4  226.92   16.76
  -2  -8  -4  223.40   16.71
  -2  -8  -5 1118.74   38.80
  -2  -8  -5 1118.88   34.58
  -2  -8  -5 1212.23   39.75
  -2  -8  -5 1128.69   35.04
   2  -8   5 1188.29   39.93
  -2  -8  -5 1151.80   40.52
  -2  -8  -6  448.86   22.90
  -2  -8  -6  424.02   23.10
  -2  -8  -6  433.05   24.04
  -2  -8  -7  432.33   21.14
  -2  -8  -7  427.70   22.54
  -2  -8  -8   24.40    4.96
  -2  -8  -8   22.34    4.22
  -2  -8  -8   28.27    4.29
  -2  -8  -9   91.57    5.94
   2  -7  -9   46.52    5.52
  -2  -7   9   53.56    5.63
  -2  -7   8  299.50   16.67
  -2  -7   7  119.92   12.14
  -2  -7   6   48.67    8.16
  -2  -7   5  174.31   14.33
  -2  -7   5  181.99   13.25
   2  -7  -5  163.86   13.65
   2  -7  -4  354.00   18.07
   2  -7  -3   16.52    3.68
  -2  -7   3    8.83    3.18
   2  -7  -2 2729.83   44.96
   2  -7  -2 2652.62   38.42
  -2  -7   2 2671.05   43.36
   2  -7  -1  294.20   13.56
  -2  -7   1  304.13   14.18
   2  -7  -1  281.24   11.39
   2  -7   0  304.92   13.24
   2  -7   0  334.42   11.43
  -2  -7   0  292.23   13.96
  -2  -7  -1  334.08   15.58
  -2  -7  -2  202.59   11.90
  -2  -7  -2  208.65   13.23
  -2  -7  -3   87.43    9.35
  -2  -7  -3   90.13    8.38
   2  -7   3   88.62    9.41
  -2  -7  -4  149.86   11.46
  -2  -7  -4  153.67   13.50
   2  -7   4  147.31   13.01
  -2  -7  -5  335.63   21.32
  -2  -7  -5  361.09   19.18
  -2  -7  -5  368.22   21.49
   2  -7   5  360.19   21.41
  -2  -7  -5  343.16   21.90
  -2  -7  -6   54.14    9.03
  -2  -7  -6   52.92    8.61
  -2  -7  -6   55.42    8.44
  -2  -7  -7  128.50   11.70
  -2  -7  -7  120.23   12.54
  -2  -7  -7  125.85   12.25
  -2  -7  -8   51.31    6.79
  -2  -7  -8   60.36    7.83
  -2  -7  -8   54.72    6.00
  -2  -7  -9  132.01    7.25
  -2  -7  -9  144.84    8.39
   2  -6  -9  503.81   18.40
  -2  -6   9  507.57   18.03
  -2  -6   8  147.34   12.29
  -2  -6   7  319.76   19.68
  -2  -6   6  170.76   14.56
   2  -6  -6  170.51   14.60
   2  -6  -5  291.42   17.58
  -2  -6   5  303.16   18.46
   2  -6  -5  295.84   17.05
   2  -6  -4  445.82   19.64
  -2  -6   3  234.52   13.42
   2  -6  -3  240.42   12.54
   2  -6  -2  752.88   19.16
   2  -6  -2  778.42   22.85
  -2  -6   2  716.44   21.60
   2  -6  -1 1948.94   33.87
  -2  -6   1 1998.24   34.56
   2  -6   0  348.27    9.60
  -2  -6   0  332.01   14.19
   2  -6   0  347.77   10.39
   2  -6   0  332.48   13.33
  -2  -6  -1   49.17    5.96
  -2  -6  -2 1579.74   30.66
  -2  -6  -2 1593.32   34.78
  -2  -6  -3  675.05   21.11
  -2  -6  -3  636.85   24.06
   2  -6   3  658.34   24.11
  -2  -6  -4  712.15   23.77
  -2  -6  -4  686.56   27.95
   2  -6   4  702.88   27.20
  -2  -6  -5   31.17    5.91
  -2  -6  -5   28.79    6.89
  -2  -6  -5   24.24    5.88
   2  -6   5   20.00    5.23
  -2  -6  -5   28.74    6.57
  -2  -6  -6  182.62   15.60
  -2  -6  -6  190.89   15.37
  -2  -6  -6  192.68   16.44
  -2  -6  -7   40.81    7.79
  -2  -6  -7   47.41    7.32
  -2  -6  -7   41.61    7.66
  -2  -6  -8  266.01   16.09
  -2  -6  -8  281.01   16.73
  -2  -6  -9  239.86   11.53
  -2  -6  -9  235.89   11.22
  -2  -5   9  222.53   12.69
   2  -5  -9  217.48   12.45
  -2  -5   8  208.66   14.89
  -2  -5   7   38.36    7.34
   2  -5  -6  136.77   13.24
  -2  -5   6  166.74   14.20
   2  -5  -6  152.55   13.96
   2  -5  -5  284.28   16.99
   2  -5  -4 2215.62   42.14
   2  -5  -3 1284.12   31.05
  -2  -5   3 1211.54   29.11
   2  -5  -3 1185.50   26.85
   2  -5  -2  566.57   18.78
  -2  -5   2  565.22   18.18
   2  -5  -2  562.41   15.70
   2  -5  -1  495.17   12.56
   2  -5  -1  512.93   16.70
  -2  -5   1  510.05   16.66
   2  -5  -1  515.67   10.56
   2  -5   0  953.82   16.66
   2  -5   0  983.40   15.03
  -2  -5   0  957.99   22.88
   2  -5   1  688.52   11.98
  -2  -5  -1  662.37   19.98
   2  -5   2  241.48   12.62
  -2  -5  -2  254.02   11.39
  -2  -5  -2  214.54   12.31
   2  -5   3  806.78   25.48
  -2  -5  -3  794.30   21.49
  -2  -5  -3  807.72   26.21
  -2  -5  -4 1141.95   28.52
  -2  -5  -4 1054.58   33.35
   2  -5   4 1094.87   32.93
  -2  -5  -5  393.28   22.25
  -2  -5  -5  356.58   19.90
   2  -5   5  359.30   20.51
  -2  -5  -5  404.33   19.03
  -2  -5  -5  356.38   21.47
  -2  -5  -6  143.44   14.03
  -2  -5  -6  158.40   15.03
  -2  -5  -6  159.53   13.60
  -2  -5  -6  158.87   15.29
  -2  -5  -7  188.56   13.94
  -2  -5  -7  176.46   15.30
  -2  -5  -7  194.57   16.23
  -2  -5  -8  188.10   14.20
  -2  -5  -8  219.09   15.20
  -2  -5  -9  117.15    8.77
  -2  -5  -9  111.11    8.21
   2  -4 -10   51.98    4.42
   2  -4  -9   13.16    3.61
  -2  -4   9    6.83    2.90
  -2  -4   8  620.78   25.92
  -2  -4   7  917.81   33.61
  -2  -4   6  181.15   14.72
   2  -4  -6  157.63   13.93
   2  -4  -5  333.29   18.02
   2  -4  -4  607.26   21.62
   2  -4  -3 1252.43   21.26
   2  -4  -3 1159.02   28.33
  -2  -4   3 1180.19   27.75
   2  -4  -3 1152.87   25.53
   2  -4  -2 1804.37   32.03
   2  -4  -2 1802.79   26.64
  -2  -4   2 1827.77   31.66
   2  -4  -2 1795.76   22.14
   2  -4  -1  238.92    7.97
   2  -4  -1  220.86   10.59
  -2  -4   1  243.29   10.98
   2  -4  -1  228.32    7.67
   2  -4   0  124.33    4.40
   2  -4   0  121.56    6.14
  -2  -4   0  122.26    7.87
  -2  -4  -1  494.94   16.39
  -2  -4  -2 2033.82   29.18
   2  -4   2 2031.32   34.70
  -2  -4  -2 2029.13   35.98
  -2  -4  -3 1396.35   33.25
  -2  -4  -3 1463.59   27.10
   2  -4   3 1435.22   32.64
  -2  -4  -4  469.98   21.58
  -2  -4  -4  508.90   18.19
   2  -4   4  447.50   20.33
  -2  -4  -5  216.73   16.35
  -2  -4  -5  206.87   16.02
   2  -4   5  205.08   15.22
  -2  -4  -5  198.47   12.86
  -2  -4  -6  111.30   12.63
  -2  -4  -6  117.00   11.50
  -2  -4  -6  113.59   12.78
  -2  -4  -6  123.50   13.16
  -2  -4  -7  126.12   13.16
  -2  -4  -7  110.14   12.33
  -2  -4  -8   63.91    8.69
  -2  -4  -8   47.58    7.56
  -2  -4  -9   67.44    7.22
  -2  -4  -9   71.86    6.91
  -2  -3  10   81.07    5.51
   2  -3 -10   83.02    5.99
   2  -3  -9  220.28   12.36
  -2  -3   9  254.43   14.44
  -2  -3   8   28.40    6.12
  -2  -3   7  207.88   16.08
  -2  -3   6   13.78    3.99
   2  -3  -6   13.50    4.78
   2  -3  -5 1559.82   38.55
   2  -3  -4  180.41    9.82
   2  -3  -4  192.59   11.93
   2  -3  -3  925.75   24.44
  -2  -3   3  943.98   24.12
   2  -3  -3  940.81   19.39
   2  -3  -3  884.61   21.85
   2  -3  -2 3248.35   41.29
   2  -3  -2 3242.43   34.90
   2  -3  -2 3308.23   32.11
  -2  -3   2 3259.48   40.49
  -2  -3   1  310.21   11.74
   2  -3  -1  292.45    9.16
   2  -3   0 2950.64   15.49
   2  -3   0 2931.84   30.59
  -2  -3   0 2905.12   36.25
  -2  -3  -1  813.07   15.87
  -2  -3  -1  813.94   19.77
   2  -3   1  855.38   18.85
  -2  -3  -2 2962.62   41.53
   2  -3   2 2908.62   39.83
  -2  -3  -3 1020.10   21.19
  -2  -3  -3 1004.85   27.00
   2  -3   3  962.83   25.82
  -2  -3  -4  366.98   14.87
   2  -3   4  340.23   17.37
  -2  -3  -4  361.56   18.30
  -2  -3  -5  107.98   11.30
  -2  -3  -6 1328.94   42.36
  -2  -3  -6 1416.90   44.15
  -2  -3  -6 1422.93   43.16
  -2  -3  -7   13.87    4.61
  -2  -3  -7   27.67    6.06
  -2  -3  -8   36.51    7.30
  -2  -3  -8   32.21    6.38
  -2  -3  -9  128.80   10.13
  -2  -3  -9  127.08    8.99
   2  -2 -10  110.89    7.15
  -2  -2  10   99.90    6.44
  -2  -2   9  141.00   10.83
  -2  -2   8  154.35   13.42
  -2  -2   7  967.25   34.54
   2  -2  -6   16.95    5.20
  -2  -2   6   16.11    4.66
   2  -2  -5  775.63   26.89
   2  -2  -4  292.57   12.94
   2  -2  -4  266.10   13.79
  -2  -2   3 2180.19   28.86
   2  -2  -3 2248.54   36.89
   2  -2  -3 2142.52   33.14
  -2  -2   2  435.54   10.58
   2  -2  -2  442.44   14.65
  -2  -2   2  444.18   14.37
  -2  -2   2  425.35   12.52
   2  -2  -2  422.87   12.27
   2  -2  -2  427.94   12.09
   2  -2  -1 1555.46   17.50
  -2  -2   1 1567.75   24.96
   2  -2   0   41.54    3.42
  -2  -2   0   38.86    4.14
   2  -2   0   44.98    3.99
   2  -2   1 2566.61   30.90
  -2  -2  -1 2600.60   23.99
  -2  -2  -1 2623.11   34.11
  -2  -2  -2 6473.72   41.72
  -2  -2  -2 6342.52   57.98
   2  -2   2 6471.79   56.63
   2  -2   3  925.21   24.37
  -2  -2  -3  920.38   24.97
  -2  -2  -3  934.37   19.14
  -2  -2  -4 1104.51   31.13
   2  -2   4 1135.86   30.73
  -2  -2  -4 1083.00   24.45
  -2  -2  -5  377.49   20.65
  -2  -2  -6 3099.94   64.40
  -2  -2  -6 3056.53   64.18
  -2  -2  -6 3166.82   58.74
  -2  -2  -7  291.28   18.31
  -2  -2  -7  294.89   20.52
  -2  -2  -7  298.61   19.74
  -2  -2  -8  245.70   17.31
  -2  -2  -8  217.16   14.27
  -2  -2  -8  231.95   15.67
  -2  -2  -9  106.17    9.40
  -2  -2  -9   85.14    7.16
   2  -1 -10   27.20    3.60
  -2  -1  10   22.09    3.37
  -2  -1   9   82.18    8.55
   2  -1  -9   71.41    7.54
  -2  -1   8  601.17   26.29
  -2  -1   7  214.15   16.30
   2  -1  -6   28.18    6.25
  -2  -1   6   29.53    6.09
   2  -1  -5 1394.69   36.09
  -2  -1   4  388.70   13.58
   2  -1  -4  398.81   15.40
   2  -1  -4  403.23   16.95
  -2  -1   3 1202.41   22.40
   2  -1  -3 1203.54   25.73
   2  -1  -3 1221.20   23.67
   2  -1  -3 1164.03   24.50
   2  -1  -2  632.86   16.79
  -2  -1   2  628.38   12.38
  -2  -1   2  626.05   16.69
  -2  -1   2  602.38   15.07
   2  -1  -2  599.42   14.45
   2  -1  -2  618.56   15.10
   2  -1  -1 7272.82   48.42
   2  -1  -1 7288.00   37.62
  -2  -1   1 7327.90   51.08
  -2  -1   1 7267.65   51.45
   2  -1  -1 7196.27   23.20
   2  -1   0  769.80   12.99
   2  -1   0  801.69   16.61
  -2  -1   0  786.22   16.66
  -2  -1  -1 1859.43   27.05
  -2  -1  -1 1841.85   15.85
  -2  -1  -2 1235.72   24.40
  -2  -1  -2 1229.42   16.22
   2  -1   2 1213.05   23.74
  -2  -1  -3  710.36   21.29
  -2  -1  -3  720.92   15.84
  -2  -1  -4 1196.77   31.47
  -2  -1  -4 1188.41   24.41
  -2  -1  -5 1646.80   41.66
  -2  -1  -6  662.39   29.85
  -2  -1  -6  689.98   28.02
  -2  -1  -6  677.22   28.79
  -2  -1  -6  710.29   30.03
  -2  -1  -7   42.96    7.69
  -2  -1  -7   32.58    7.21
  -2  -1  -7   34.74    6.29
  -2  -1  -8   45.27    7.11
  -2  -1  -8   57.29    8.79
  -2  -1  -8   43.61    7.07
  -2  -1  -9   93.62    7.75
  -2  -1  -9  103.38    9.32
  -2   0  10   -1.18    1.36
   2   0 -10    0.01    1.16
   2   0  -9    4.51    2.83
  -2   0   9    0.57    2.20
  -2   0   8    0.60    2.47
  -2   0   7   -1.09    2.37
   2   0  -6  497.52   24.60
  -2   0   6  546.84   24.73
  -2   0   6  567.55   23.03
   2   0  -5   37.85    6.31
  -2   0   4   54.49    5.80
   2   0  -4   63.11    6.45
   2   0  -4   69.69    7.23
   2   0  -3   88.51    6.88
   2   0  -3   85.87    6.84
  -2   0   3   83.23    6.38
   2   0  -3   90.92    6.77
  -2   0   2 3517.42   37.00
  -2   0   2 3506.62   30.04
   2   0  -2 3602.61   38.97
  -2   0   2 3609.59   38.63
   2   0  -2 3462.11   37.37
   2   0  -2 3594.42   35.80
  -2   0   1 6993.62   49.95
  -2   0   1 7067.68   47.51
   2   0  -1 7054.12   49.62
  -2   0   1 7007.08   46.45
  -2   0   0 4131.06   38.07
  -2   0   0 4063.24   35.46
   2   0   0 4116.74   37.85
  -2   0   0 4038.50   38.01
  -2   0  -1  160.05    7.50
  -2   0  -2  108.48    4.31
  -2   0  -2   98.10    6.74
  -2   0  -3  273.02   12.68
  -2   0  -3  259.66   12.09
  -2   0  -3  265.25    9.19
  -2   0  -4    5.89    2.25
  -2   0  -4    8.91    2.96
  -2   0  -5   -0.20    2.00
  -2   0  -6 1506.26   44.56
  -2   0  -6 1404.98   40.73
  -2   0  -6 1441.03   41.15
  -2   0  -6 1440.76   41.88
  -2   0  -7   17.65    4.86
  -2   0  -7   13.04    5.07
  -2   0  -7   11.80    4.89
  -2   0  -8    6.48    3.70
  -2   0  -8    4.85    2.70
  -2   0  -8    0.81    3.55
  -2   0  -9    4.28    2.24
  -2   0  -9    0.52    1.72
  -2   1  10   25.56    3.55
   2   1 -10   23.98    3.35
   2   1  -9   76.77    8.70
  -2   1   9   69.48    7.96
  -2   1   8  640.95   27.25
  -2   1   7  213.44   16.35
  -2   1   7  211.00   14.36
  -2   1   6   18.00    4.38
  -2   1   6   39.41    7.03
  -2   1   5 1535.30   31.77
   2   1  -5 1478.99   35.26
   2   1  -4  420.58   16.67
  -2   1   4  430.72   15.86
   2   1  -4  405.39   17.37
   2   1  -3 1207.13   24.12
   2   1  -3 1178.05   25.41
  -2   1   3 1216.80   24.47
   2   1  -3 1228.36   25.05
  -2   1   3 1260.58   16.90
  -2   1   2  619.27   13.27
   2   1  -2  649.75   16.60
   2   1  -2  638.54   15.80
  -2   1   2  639.32   16.65
  -2   1   1 7295.56   51.95
   2   1  -1 7307.98   51.97
  -2   1   1 7273.94   48.27
  -2   1   1 7138.16   46.12
  -2   1   0  788.03   16.99
  -2   1   0  770.48   14.34
   2   1   0  787.99   17.12
  -2   1   0  806.54   16.96
  -2   1  -1 1948.41   28.28
  -2   1  -1 1890.69   23.84
  -2   1  -2 1186.54   23.86
  -2   1  -2 1172.13   21.87
  -2   1  -3  713.10   19.62
  -2   1  -3  741.83   14.84
  -2   1  -3  698.48   19.67
  -2   1  -4 1169.20   26.49
  -2   1  -4 1223.89   30.06
  -2   1  -5 1670.27   40.35
  -2   1  -6  675.38   28.12
  -2   1  -6  674.36   30.03
  -2   1  -6  697.83   29.13
  -2   1  -6  666.89   27.55
  -2   1  -7   32.35    6.20
  -2   1  -7   28.88    6.47
  -2   1  -7   32.87    6.62
  -2   1  -8   46.86    7.66
  -2   1  -8   47.86    7.75
  -2   1  -9  104.04    9.16
  -2   1  -9   91.82    8.05
   2   2 -10   85.41    5.58
  -2   2  10   98.42    6.49
  -2   2   9  144.03   11.25
   2   2  -9  131.41   10.90
  -2   2   8  128.55   12.29
  -2   2   8  119.08   10.05
  -2   2   7  922.33   33.84
  -2   2   7  958.63   31.41
  -2   2   6   10.07    3.50
  -2   2   6   13.68    3.76
  -2   2   5  777.81   23.86
   2   2  -5  764.31   25.99
   2   2  -4  281.13   14.12
  -2   2   4  285.50   13.52
   2   2  -3 2206.07   31.32
  -2   2   3 2246.57   34.59
  -2   2   2  420.35   11.82
   2   2  -2  423.73   12.43
  -2   2   2  415.86   13.87
   2   2  -2  419.85   13.82
  -2   2   1 1552.72   23.49
  -2   2   1 1584.13   20.73
  -2   2   1 1546.81   24.82
   2   2  -1 1538.27   24.61
  -2   2   0   35.37    3.68
  -2   2   0   37.84    4.07
  -2   2   0   34.58    2.83
   2   2   0   38.53    4.09
   2   2   1 2644.44   33.81
  -2   2  -1 2687.30   33.78
  -2   2  -1 2665.11   26.04
  -2   2  -1 2651.54   30.71
  -2   2  -2 6633.94   56.72
  -2   2  -2 6324.21   47.87
  -2   2  -3  924.69   22.41
  -2   2  -3  947.03   22.06
  -2   2  -4 1063.92   27.29
  -2   2  -4 1040.09   25.27
  -2   2  -5  358.82   18.14
   2   2   5  327.24   16.04
  -2   2  -6 3157.44   64.47
  -2   2  -6 3050.19   61.32
  -2   2  -6 2989.61   58.08
  -2   2  -7  280.88   19.83
  -2   2  -7  280.70   19.01
  -2   2  -8  230.77   16.46
  -2   2  -8  236.69   16.33
  -2   2  -9  104.06    8.98
  -2   2  -9   93.60    8.27
  -2   3  10   80.34    5.64
  -2   3   9  251.80   14.58
   2   3  -9  248.25   14.23
  -2   3   8   19.53    5.35
   2   3  -8   29.25    6.36
  -2   3   8   24.37    5.09
  -2   3   7  204.77   16.02
  -2   3   7  208.48   15.08
  -2   3   6    7.69    3.66
  -2   3   6   17.32    4.66
  -2   3   6   11.27    3.84
  -2   3   5 1591.30   35.91
   2   3  -5 1711.57   39.86
   2   3  -4  219.15   12.79
  -2   3   4  214.61   12.27
  -2   3   3  924.57   23.25
   2   3  -3  956.78   23.55
  -2   3   2 3451.52   35.98
   2   3  -2 3376.88   33.10
   2   3  -2 3335.62   40.39
  -2   3   2 3365.78   40.59
  -2   3   1  295.17   10.84
  -2   3   1  318.18   11.72
   2   3  -1  304.51   11.54
  -2   3   0 2935.75   35.13
  -2   3   0 2902.46   33.10
  -2   3   0 3013.02   22.26
   2   3   0 2947.28   35.05
  -2   3  -1  819.88   17.22
  -2   3  -1  818.57   19.39
   2   3   1  798.56   19.13
  -2   3  -1  843.08   12.91
  -2   3  -2 3009.38   39.10
  -2   3  -2 2924.79   30.19
  -2   3  -3  951.31   23.35
  -2   3  -3 1008.80   21.68
  -2   3  -4  382.56   15.86
  -2   3  -4  386.08   15.32
   2   3   5  136.64   10.93
  -2   3  -5  125.74   10.52
  -2   3  -6 1338.08   41.43
  -2   3  -6 1369.35   42.86
  -2   3  -7   23.23    6.02
  -2   3  -7   29.67    6.57
  -2   3  -8   38.30    6.96
  -2   3  -8   30.17    6.58
  -2   3  -9  106.10    8.68
  -2   3  -9  118.30    9.20
   2   4  -9    8.04    2.80
  -2   4   9    9.21    3.10
   2   4  -8  633.25   26.25
  -2   4   8  577.09   22.72
  -2   4   8  624.11   26.49
  -2   4   8  570.23   23.76
  -2   4   7  901.89   33.49
  -2   4   7  850.62   30.27
  -2   4   6  174.67   14.45
  -2   4   6  175.67   13.97
   2   4  -5  340.85   18.26
  -2   4   5  345.26   17.49
  -2   4   4  657.46   22.33
   2   4  -4  655.19   22.89
  -2   4   3 1177.68   27.65
   2   4  -3 1230.27   27.83
  -2   4   2 1805.06   28.30
   2   4  -2 1815.14   22.72
  -2   4   2 1809.50   31.08
   2   4  -2 1845.47   31.00
  -2   4   1  229.16   10.20
  -2   4   1  230.84   10.37
   2   4  -1  221.17   10.11
   2   4   0  120.76    7.43
  -2   4   0  116.87    7.50
  -2   4   0  111.81    6.83
   2   4   1  547.78   16.00
  -2   4  -1  555.86   16.67
  -2   4  -1  551.23   14.46
  -2   4  -2 2157.10   34.27
  -2   4  -2 2197.50   23.51
  -2   4  -3 1404.11   29.03
  -2   4  -4  472.75   17.34
   2   4   5  212.18   14.16
  -2   4  -5  219.77   16.17
  -2   4  -5  201.13   15.40
  -2   4  -6  107.47   12.14
  -2   4  -6  120.89   12.77
  -2   4  -7  129.97   13.37
  -2   4  -7  119.19   12.68
  -2   4  -8   65.11    8.37
  -2   4  -8   37.75    6.87
  -2   4  -9   63.32    6.31
  -2   4  -9   64.77    6.79
   2   5  -9  202.09   11.13
  -2   5   9  203.91   12.28
  -2   5   8  219.35   14.18
  -2   5   8  207.35   15.15
  -2   5   7   51.58    8.60
   2   5  -7   41.88    7.46
  -2   5   7   49.97    7.91
  -2   5   7   40.21    7.25
  -2   5   6  160.93   14.01
  -2   5   6  158.03   13.19
  -2   5   6  162.86   13.73
   2   5  -5  289.61   17.33
  -2   5   5  291.84   16.78
  -2   5   4 2198.15   42.56
   2   5  -4 2292.05   44.11
  -2   5   3 1235.34   29.66
   2   5  -3 1231.93   28.95
  -2   5   2  572.11   17.35
  -2   5   2  569.74   18.56
   2   5  -2  561.93   17.92
  -2   5   1  518.63   16.31
  -2   5   1  482.06   15.69
   2   5  -1  521.70   15.92
   2   5   0  915.75   20.74
  -2   5   0  939.04   22.16
  -2   5   0  940.56   20.49
   2   5   1  656.11   17.79
  -2   5  -1  660.50   19.08
  -2   5  -1  672.72   16.38
  -2   5  -2  245.89   12.11
   2   5   2  232.11   11.31
   2   5   3  764.74   22.71
  -2   5  -3  785.35   22.35
   2   5   4 1089.77   31.22
  -2   5  -4 1064.45   26.51
  -2   5  -5  397.14   21.88
  -2   5  -5  363.89   21.25
   2   5   5  374.63   19.37
  -2   5  -6  157.97   14.85
  -2   5  -6  141.28   13.66
  -2   5  -7  156.96   14.49
  -2   5  -7  157.55   14.11
  -2   5  -8  187.53   13.36
  -2   5  -8  191.19   14.13
  -2   5  -9   91.90    6.62
  -2   5  -9  104.68    8.24
  -2   6   9  485.66   14.76
  -2   6   9  494.09   18.18
   2   6  -8  148.27   11.44
  -2   6   8  169.53   13.27
  -2   6   8  165.95   12.15
   2   6  -7  273.78   17.47
  -2   6   7  302.79   19.39
  -2   6   7  313.33   18.78
  -2   6   7  304.64   19.25
  -2   6   6  174.62   14.68
  -2   6   6  174.75   14.20
  -2   6   6  176.99   14.59
  -2   6   6  172.48   15.53
  -2   6   5  286.25   17.22
  -2   6   5  302.91   18.11
  -2   6   5  301.15   18.21
   2   6  -4  492.09   21.11
  -2   6   4  457.19   20.39
  -2   6   3  236.64   13.59
   2   6  -3  229.13   13.09
  -2   6   2  766.35   22.56
   2   6  -2  753.72   21.29
  -2   6   1 2093.30   34.24
  -2   6   1 2068.91   34.79
   2   6  -1 2109.60   33.01
  -2   6   0  321.28   13.78
  -2   6   0  340.79   12.93
   2   6   0  336.88   12.89
  -2   6  -1   47.72    4.73
   2   6   1   50.62    5.22
  -2   6  -1   50.14    5.70
  -2   6  -2 1631.90   32.45
   2   6   2 1549.60   29.37
  -2   6  -3  694.23   21.86
   2   6   3  677.53   21.11
   2   6   4  692.95   23.58
   2   6   4  711.13   26.34
  -2   6  -5   19.03    4.31
  -2   6  -5   25.63    5.92
   2   6   5   26.91    5.52
  -2   6  -5   34.06    6.85
   2   6   5   14.87    3.91
  -2   6  -6  202.70   16.77
  -2   6  -6  186.90   15.51
  -2   6  -7   38.73    6.97
  -2   6  -7   43.67    7.87
  -2   6  -8  288.62   17.24
  -2   6  -8  279.77   15.24
  -2   6  -9  235.52   11.61
  -2   7   9   36.79    4.04
  -2   7   8  294.94   16.86
  -2   7   8  276.43   15.29
  -2   7   7  106.78   11.44
  -2   7   7  143.64   12.71
  -2   7   7  134.20   12.21
  -2   7   6   52.16    8.34
  -2   7   6   49.27    7.90
  -2   7   6   47.60    8.32
  -2   7   5  175.48   14.11
  -2   7   5  156.65   13.25
  -2   7   5  163.53   13.74
  -2   7   5  180.76   15.36
  -2   7   4  362.54   18.95
   2   7  -4  346.49   18.18
   2   7  -3   13.94    3.58
  -2   7   3   11.00    3.27
  -2   7   2 2615.48   43.50
   2   7  -2 2556.71   40.56
  -2   7   1  303.91   13.85
  -2   7   1  308.16   14.64
   2   7  -1  318.67   13.42
  -2   7   0  309.99   14.58
  -2   7   0  316.66   13.16
   2   7   0  306.31   12.60
  -2   7  -1  344.83   12.74
   2   7   1  334.07   13.22
  -2   7  -1  353.49   15.78
  -2   7  -2  229.54   13.00
   2   7   2  203.11   10.74
  -2   7  -3   80.61    7.90
   2   7   3   87.72    9.04
   2   7   4  141.36   12.50
  -2   7  -5  309.61   19.29
  -2   7  -5  298.46   17.29
   2   7   5  315.51   19.05
   2   7   5  324.93   19.10
  -2   7  -5  341.28   21.55
  -2   7  -6   58.70    9.73
   2   7   6   56.24    8.00
  -2   7  -6   49.76    7.85
  -2   7  -7  144.22   13.52
  -2   7  -7  158.87   12.97
  -2   7  -8   47.84    6.84
  -2   7  -8   56.14    6.28
  -2   7  -9  152.73    8.73
  -2   8   9   73.97    5.15
  -2   8   8  103.66    9.48
  -2   8   8  109.78    9.51
  -2   8   7  286.13   17.57
  -2   8   7  246.79   16.80
  -2   8   6  162.87   14.16
  -2   8   6  147.81   13.63
  -2   8   6  167.04   14.60
  -2   8   5  235.88   16.64
  -2   8   5  268.39   17.86
  -2   8   5  231.06   16.53
  -2   8   5  223.24   17.30
   2   8  -4  109.78   10.56
  -2   8   4  120.34   11.54
  -2   8   4  121.28   11.32
  -2   8   3  280.17   16.24
   2   8  -3  284.22   15.48
   2   8  -2  368.38   16.07
  -2   8   2  365.90   17.15
  -2   8   1  450.44   17.69
   2   8  -1  458.89   16.57
  -2   8   0 1254.69   31.16
  -2   8   0 1201.43   26.92
   2   8   0 1177.85   25.17
  -2   8  -1  807.91   20.22
  -2   8  -1  810.34   25.50
   2   8   1  790.92   20.43
  -2   8  -2  166.90   11.77
   2   8   3   24.79    5.34
  -2   8  -3   25.48    4.83
  -2   8  -4  241.52   15.79
  -2   8  -4  216.56   14.11
   2   8   4  227.42   16.29
   2   8   4  210.10   15.57
  -2   8  -4  241.09   17.62
  -2   8  -5 1107.25   39.27
  -2   8  -5 1104.21   33.99
   2   8   5 1122.05   37.05
   2   8   5 1173.46   37.28
  -2   8  -5 1136.92   36.41
  -2   8  -6  471.66   20.92
  -2   8  -6  437.16   22.12
  -2   8  -6  427.07   24.31
   2   8   6  434.94   22.01
  -2   8  -7  404.95   21.97
   2   8   7  358.09   17.25
  -2   8  -8   27.23    5.14
  -2   8  -9   99.20    6.27
  -2   9   8   97.76    8.39
  -2   9   7   23.28    5.26
  -2   9   7   27.39    5.74
  -2   9   6   35.55    6.76
  -2   9   6   30.47    6.36
  -2   9   6   44.92    7.61
  -2   9   5   39.99    7.30
  -2   9   5   27.42    6.18
  -2   9   5   29.43    6.56
  -2   9   5   31.48    6.85
  -2   9   4  197.83   14.55
  -2   9   4  204.16   15.16
  -2   9   4  194.20   16.18
  -2   9   4  210.16   15.67
  -2   9   3  664.87   26.24
   2   9  -3  666.44   24.53
   2   9  -2  449.42   18.30
  -2   9   2  451.39   20.04
  -2   9   1  110.51    9.26
   2   9  -1  115.82    8.52
   2   9  -1  111.44    8.46
  -2   9   0  265.11   13.22
   2   9   1  526.90   21.22
  -2   9  -1  538.43   22.14
  -2   9  -2  785.47   27.09
   2   9   2  760.03   27.17
  -2   9  -3  509.66   23.05
   2   9   3  515.04   23.85
  -2   9  -3  512.48   24.72
   2   9   3  477.27   23.31
  -2   9  -3  467.90   20.66
  -2   9  -4   22.50    5.51
   2   9   4   30.51    6.39
  -2   9  -4   23.34    6.08
  -2   9  -4   29.81    5.44
   2   9   4   32.54    6.57
  -2   9  -5   10.54    4.66
  -2   9  -5   11.34    4.79
   2   9   5    7.43    3.83
  -2   9  -6   23.92    6.54
   2   9   6   36.39    6.55
  -2   9  -6   30.35    5.40
   2   9   7   12.73    3.78
  -2   9  -7   24.36    5.85
  -2   9  -8   42.86    5.71
  -2  10   8   41.88    5.32
  -2  10   7   29.54    5.61
  -2  10   6  540.06   24.87
  -2  10   6  551.01   24.46
  -2  10   5  829.77   31.46
  -2  10   5  887.04   33.71
  -2  10   4 1400.83   41.53
  -2  10   4 1286.07   38.33
  -2  10   4 1362.83   42.87
   2  10  -3    4.87    2.41
  -2  10   3    0.59    2.14
  -2  10   3    0.26    2.53
  -2  10   3    0.57    2.24
   2  10  -2  224.22   13.42
  -2  10   2  231.64   15.13
  -2  10   1  422.46   18.88
   2  10   0  578.01   21.72
  -2  10   0  641.43   21.53
   2  10   1  245.65   15.08
  -2  10  -2  659.81   26.19
  -2  10  -2  659.18   27.69
   2  10   2  615.77   25.38
   2  10   2  652.52   26.99
  -2  10  -2  668.90   28.52
  -2  10  -2  658.70   24.74
  -2  10  -3 1325.76   38.36
  -2  10  -3 1346.64   41.19
  -2  10  -3 1342.93   36.21
   2  10   3 1353.61   39.59
   2  10   3 1268.29   39.44
  -2  10  -3 1353.86   41.50
  -2  10  -4   60.93    8.72
  -2  10  -4   63.19    9.55
   2  10   4   86.73   10.76
   2  10   4   64.86    9.33
  -2  10  -4   64.96    8.30
  -2  10  -5  102.05   10.78
  -2  10  -5  121.93   13.35
   2  10   5  119.61   12.34
  -2  10  -6  176.58   15.07
  -2  10  -6  179.30   12.87
   2  10   6  176.21   13.80
  -2  10  -7   99.70   10.08
  -2  10  -8   71.28    6.74
  -2  11   8  123.07    8.09
  -2  11   7   43.98    6.28
  -2  11   6   21.81    5.32
   2  11  -6   21.58    4.88
  -2  11   5  163.37   13.97
  -2  11   5  153.01   13.87
  -2  11   4 1910.99   47.05
  -2  11   4 1905.62   50.80
  -2  11   3  281.63   18.28
  -2  11   3  257.48   16.69
  -2  11   3  266.27   19.02
  -2  11   3  278.82   17.38
   2  11  -2  469.64   21.68
  -2  11   2  460.37   23.09
  -2  11   2  448.31   21.75
  -2  11   2  452.24   24.47
  -2  11   1  394.46   19.18
   2  11  -1  372.03   19.84
  -2  11   1  390.49   22.53
  -2  11   1  367.17   18.33
  -2  11   1  355.83   20.85
  -2  11   1  383.16   20.62
  -2  11   0  359.42   18.65
   2  11   0  355.77   17.37
  -2  11   0  340.96   18.54
  -2  11   0  344.69   20.55
  -2  11   0  346.85   21.21
  -2  11   0  360.06   20.12
  -2  11  -1  226.22   15.14
   2  11   1  208.78   15.45
  -2  11  -1  211.18   14.48
   2  11   1  224.39   15.00
  -2  11  -1  213.88   15.87
  -2  11  -1  226.21   17.11
  -2  11  -1  228.18   16.75
  -2  11  -2  962.16   32.53
  -2  11  -2  861.47   29.63
   2  11   2  830.69   30.33
   2  11   2  817.64   31.48
  -2  11  -2  921.16   35.16
  -2  11  -2  895.56   33.44
  -2  11  -2  876.07   32.85
  -2  11  -3  370.95   20.95
  -2  11  -3  385.40   20.01
  -2  11  -3  382.23   22.37
   2  11   3  380.60   21.55
   2  11   3  366.59   21.85
  -2  11  -3  365.96   22.36
  -2  11  -4  112.96   11.72
  -2  11  -4  120.85   11.00
   2  11   4  130.34   13.25
  -2  11  -4  112.75   12.56
  -2  11  -5 1863.31   49.66
  -2  11  -5 1879.15   45.06
   2  11   5 1850.26   42.11
   2  11   5 1921.51   48.75
  -2  11  -6   18.60    5.15
   2  11   6   14.42    4.62
  -2  11  -6    8.54    3.34
  -2  11  -7  139.95   11.03
  -2  11  -8    8.62    2.23
  -2  12   8   45.84    4.34
  -2  12   7  162.50   10.91
   2  12  -6  144.78   11.18
  -2  12   6  116.51   10.75
  -2  12   5  212.03   15.38
  -2  12   5  201.61   15.08
  -2  12   4  704.86   28.36
  -2  12   4  713.66   30.73
  -2  12   3  302.74   19.38
  -2  12   3  277.32   17.42
  -2  12   3  280.04   19.87
  -2  12   3  278.83   17.53
  -2  12   2  399.17   19.21
  -2  12   2  402.51   21.22
   2  12  -2  367.10   19.77
  -2  12   2  381.47   23.21
  -2  12   2  383.90   21.73
  -2  12   1  156.46   12.64
   2  12  -1  147.98   13.08
  -2  12   1  167.12   12.99
  -2  12   1  136.00   13.87
  -2  12   1  146.63   13.83
  -2  12   0  622.47   24.53
  -2  12   0  626.19   27.28
  -2  12   0  644.06   25.72
  -2  12   0  648.13   29.97
   2  12   0  605.35   26.80
  -2  12   0  617.10   28.38
  -2  12  -1  515.69   23.16
  -2  12  -1  505.33   24.88
   2  12   1  486.02   22.44
  -2  12  -1  539.11   23.85
  -2  12  -1  513.20   22.82
  -2  12  -1  509.83   26.48
  -2  12  -1  515.78   26.14
  -2  12  -2  363.02   20.51
  -2  12  -2  355.70   19.45
  -2  12  -2  349.08   21.21
   2  12   2  329.45   20.50
   2  12   2  339.47   19.95
  -2  12  -2  383.40   23.36
  -2  12  -3 1327.41   39.90
  -2  12  -3 1273.67   36.59
  -2  12  -3 1271.76   41.10
   2  12   3 1280.12   40.79
  -2  12  -3 1338.80   43.51
  -2  12  -4   82.89   10.31
  -2  12  -4   85.56    9.34
  -2  12  -4   73.63   10.16
   2  12   4   88.26   10.90
   2  12   4   76.13    9.46
  -2  12  -5  156.07   12.76
   2  12   5  154.48   11.68
  -2  12  -5  158.57   14.27
   2  12   5  174.45   14.28
  -2  12  -6   11.35    3.26
  -2  12  -6   16.88    4.69
   2  12   6   15.25    4.11
  -2  12  -7   26.15    4.45
  -2  13   7   59.72    5.98
   2  13  -6  278.95   14.56
  -2  13   6  320.71   16.46
  -2  13   5   58.04    7.79
  -2  13   5   32.24    5.99
  -2  13   4   16.33    4.92
  -2  13   4   29.93    6.46
  -2  13   3    7.29    3.79
  -2  13   3    5.00    3.58
  -2  13   2  177.53   12.89
   2  13  -2  158.41   13.19
  -2  13   2  168.43   15.47
  -2  13   2  195.21   15.73
  -2  13   1  101.15   10.49
   2  13  -1   90.27   10.57
  -2  13   1   96.41   12.15
  -2  13   1  110.23   12.46
  -2  13   0   81.57    9.14
  -2  13   0   78.99    9.62
  -2  13   0   83.38   10.49
  -2  13   0   87.81   11.37
   2  13   0   95.80   11.29
  -2  13   0   96.25   11.99
  -2  13  -1  479.52   23.05
  -2  13  -1  507.66   23.78
  -2  13  -1  479.47   24.59
   2  13   1  516.18   25.68
  -2  13  -1  506.37   27.09
  -2  13  -2  277.09   18.04
  -2  13  -2  257.60   16.83
  -2  13  -2  271.23   18.74
   2  13   2  254.37   18.26
   2  13   2  280.36   19.02
  -2  13  -2  270.50   20.01
  -2  13  -3   11.78    4.15
   2  13   3   23.67    6.00
  -2  13  -3   13.44    4.57
  -2  13  -3   18.56    5.70
   2  13   3   14.11    4.49
  -2  13  -4   84.83    9.93
   2  13   4   84.78    9.57
  -2  13  -4   83.42   10.33
   2  13   4   71.11    9.75
  -2  13  -4   81.08    8.87
  -2  13  -5   77.35    9.28
   2  13   5   71.32    7.30
   2  13   5   92.91   10.30
  -2  13  -5   74.62    8.70
  -2  13  -6  189.28   11.28
  -2  13  -6  184.28   12.50
  -2  13  -7   25.19    3.70
  -2  14   7   28.55    3.50
   2  14  -6   77.15    7.05
  -2  14   6   87.29    7.80
  -2  14   5    1.69    2.35
   2  14  -5    1.93    2.62
  -2  14   4   65.36    8.11
  -2  14   4   62.29    8.34
  -2  14   3  172.14   12.87
  -2  14   3  164.73   14.60
  -2  14   2  426.32   19.82
   2  14  -2  415.62   20.92
  -2  14   2  412.68   23.79
  -2  14   1   56.84    8.00
   2  14  -1   48.97    7.99
  -2  14   1   56.19    9.27
  -2  14   0  109.85   10.41
  -2  14   0  109.36   11.08
   2  14   0  111.78   12.06
  -2  14   0  108.52   12.86
  -2  14  -1  307.81   18.35
  -2  14  -1  297.54   18.08
  -2  14  -1  284.76   18.77
   2  14   1  287.07   19.22
  -2  14  -1  274.32   19.97
  -2  14  -2  158.79   13.59
  -2  14  -2  150.19   13.68
   2  14   2  163.14   14.31
  -2  14  -2  138.66   14.33
  -2  14  -2  147.67   12.65
   2  14   3  874.05   31.40
  -2  14  -3  918.62   32.13
  -2  14  -3  904.80   29.82
  -2  14  -3  833.18   31.47
  -2  14  -4  143.85   12.39
   2  14   4  141.06   11.71
  -2  14  -4  163.19   13.55
  -2  14  -5  153.10   11.45
   2  14   5  119.08    8.59
  -2  14  -5  146.30   11.58
  -2  14  -6  161.05   10.20
  -2  14  -6  162.60    9.33
   2  15  -6   41.07    4.50
  -2  15   6   55.83    5.28
   2  15  -5   -0.24    1.89
  -2  15   5   -0.65    1.69
  -2  15   4  146.65   10.80
  -2  15   4  144.43   11.37
   2  15  -3  122.56    9.71
  -2  15   3  190.78   14.76
  -2  15   2   48.99    6.78
   2  15  -2   56.28    7.60
  -2  15   2   59.23    8.89
  -2  15   1   85.02    9.31
   2  15  -1   88.89   10.08
  -2  15   1   79.12   10.61
  -2  15   0  241.80   14.66
  -2  15   0  245.34   15.87
   2  15   0  253.97   17.33
  -2  15   0  247.55   18.53
  -2  15  -1  116.76   11.02
  -2  15  -1  119.48   11.19
  -2  15  -1  111.94   11.49
   2  15   1  113.92   11.82
  -2  15  -1  126.21   13.54
  -2  15  -2  448.86   21.60
  -2  15  -2  411.90   20.31
  -2  15  -2  407.75   21.22
   2  15   2  461.37   22.98
  -2  15  -3   70.23    8.67
   2  15   3   72.06    8.77
  -2  15  -3   72.02    8.92
  -2  15  -3   66.91    7.90
  -2  15  -4  155.03   11.96
   2  15   4  174.01   11.77
  -2  15  -4  169.34   12.57
  -2  15  -5   16.14    3.70
  -2  15  -5   14.20    3.58
  -2  15  -6   15.68    2.62
  -2  15  -6   13.52    2.42
   2  16  -5   49.79    5.67
  -2  16   5   56.53    5.23
   2  16  -4   45.42    6.32
   2  16  -3    2.35    2.61
  -2  16   3   -1.82    2.86
  -2  16   2    7.27    2.76
   2  16  -2    0.26    2.36
  -2  16   2    5.15    3.16
  -2  16   1  543.97   21.94
   2  16  -1  517.56   22.63
  -2  16   1  527.64   25.29
  -2  16   0  508.85   21.83
   2  16   0  482.42   22.66
  -2  16   0  447.79   24.01
  -2  16  -1   46.58    6.69
  -2  16  -1   60.94    7.81
   2  16   1   50.85    7.92
  -2  16  -1   51.43    8.67
  -2  16  -2    9.37    3.57
  -2  16  -2    7.56    3.27
   2  16   2    4.04    3.02
  -2  16  -2    4.41    2.78
  -2  16  -3   50.32    6.86
   2  16   3   45.40    6.38
  -2  16  -3   41.21    5.73
  -2  16  -3   45.98    6.35
   2  16   4   25.36    4.05
  -2  16  -4   32.72    4.88
  -2  16  -4   34.79    5.35
  -2  16  -5   30.31    4.01
  -2  16  -5   29.24    3.74
   2  17  -5   22.75    3.15
   2  17  -4   37.63    4.86
   2  17  -3    1.84    2.23
  -2  17   3    1.97    2.05
  -2  17   2  148.97    9.53
   2  17  -2  128.53    9.39
  -2  17   2  129.76   10.90
   2  17  -2  131.08   10.45
   2  17  -1  173.07   11.59
  -2  17   1  212.85   12.71
   2  17  -1  196.21   12.69
  -2  17   1  192.57   14.04
   2  17   0  163.87   11.99
  -2  17   0  156.09   13.10
  -2  17  -1  186.03   11.46
  -2  17  -1  214.19   13.10
   2  17   1  214.04   13.94
  -2  17  -2  123.72    9.71
  -2  17  -2  126.73    9.70
   2  17   2  139.21   10.70
  -2  17  -3   74.81    7.28
   2  17   3   58.83    6.19
  -2  17  -4   28.78    4.12
   2  17   4   30.78    3.55
  -2  17  -5   85.13    5.23
   2  18  -4  105.50    6.41
   2  18  -3   25.12    3.93
   2  18  -2   31.62    4.40
  -2  18   2   34.51    3.84
   2  18  -2   26.61    3.86
   2  18  -1   70.94    6.18
  -2  18   1   96.22    7.46
   2  18  -1   83.78    7.39
  -2  18   0   16.28    3.62
   2  18   0   10.95    3.13
  -2  18  -1  460.81   14.68
  -2  18  -1  504.25   17.78
   2  18   1  497.90   18.49
  -2  18  -2   33.82    4.29
  -2  18  -2   38.09    4.88
   2  18   2   40.85    5.15
  -2  18  -3   15.12    2.79
   2  18   3    6.19    1.83
  -2  18  -4   14.74    2.32
  -2  19   1  195.51    8.41
   2  19  -1  192.54    8.90
  -2  19   0  136.56    7.82
   2  19   0  121.76    7.76
  -2  19  -1  413.99   13.47
   2  19   1  403.00   13.79
   2  19   2   43.05    4.06
  -3 -18   3   90.56    5.79
  -3 -18   2    5.05    1.85
  -3 -18   2    7.22    2.31
  -3 -18   1   49.67    5.32
  -3 -18   0    5.02    2.01
  -3 -18  -1  276.15   11.13
  -3 -18  -1  267.22   11.32
  -3 -18  -2   18.58    3.09
  -3 -17   4   32.05    3.89
  -3 -17   3   69.66    6.56
  -3 -17   3   63.16    5.90
  -3 -17   2   51.91    6.17
  -3 -17   1   10.10    3.48
  -3 -17   0  225.71   12.04
  -3 -17   0  232.44   13.33
  -3 -17  -1   93.43    8.31
  -3 -17  -1   82.90    6.77
  -3 -17  -1   96.99    8.28
  -3 -17  -2   43.83    4.99
  -3 -17  -2   51.84    5.29
  -3 -17  -2   40.69    5.45
  -3 -17  -3   11.13    2.85
  -3 -17  -3   10.67    2.50
  -3 -16   5   16.91    2.96
  -3 -16   4  108.91    8.43
  -3 -16   4  101.34    7.21
  -3 -16   3  159.44   11.29
  -3 -16   3  147.07   10.41
  -3 -16   2  115.75   10.24
  -3 -16   1    6.15    2.93
  -3 -16   1   11.71    3.93
  -3 -16   0   40.95    5.66
  -3 -16   0   49.27    6.74
  -3 -16   0   52.03    7.36
  -3 -16  -1    3.60    2.34
  -3 -16  -1    1.71    1.93
  -3 -16  -1    2.34    2.67
  -3 -16  -2  185.53   13.02
  -3 -16  -2  166.53   11.14
  -3 -16  -2  180.94   11.91
  -3 -16  -3   11.95    3.50
  -3 -16  -3   10.47    2.87
  -3 -16  -3    4.94    1.89
  -3 -16  -4   88.17    7.08
  -3 -16  -4   85.90    7.08
  -3 -15   6   29.74    3.33
  -3 -15   5  235.24    9.74
  -3 -15   5  228.48   11.96
  -3 -15   4   70.21    7.76
  -3 -15   4   71.69    7.25
  -3 -15   3   19.70    4.69
  -3 -15   2   -0.59    3.41
  -3 -15   1  459.47   19.61
  -3 -15   1  418.34   19.59
  -3 -15   0    5.32    2.94
  -3 -15   0    0.27    2.13
  -3 -15   0    0.44    2.70
  -3 -15  -1    3.95    3.17
  -3 -15  -1    0.42    2.05
  -3 -15  -1    1.76    3.20
  -3 -15  -2    2.43    2.75
  -3 -15  -2    2.53    2.81
  -3 -15  -2    1.66    2.11
  -3 -15  -3   16.56    4.28
  -3 -15  -3   16.93    4.32
  -3 -15  -3   13.97    3.27
  -3 -15  -4  181.04   11.68
  -3 -15  -4  179.50   11.82
  -3 -15  -5   61.49    5.28
  -3 -15  -5   62.29    5.89
  -3 -14   6   12.32    2.97
  -3 -14   5   15.00    4.03
  -3 -14   5   12.20    3.00
  -3 -14   4  109.80   10.46
  -3 -14   4  107.23    9.81
  -3 -14   3   79.66    9.40
  -3 -14   2  202.12   15.45
  -3 -14   1 1187.52   35.66
  -3 -14   1 1194.06   34.88
  -3 -14   1 1230.26   38.40
  -3 -14   0   69.38    9.66
  -3 -14   0   67.18    8.99
  -3 -14   0   72.86    9.63
  -3 -14  -1  138.61   13.22
  -3 -14  -1  131.56   12.54
  -3 -14  -1  122.18   12.04
  -3 -14  -2   74.32    9.71
  -3 -14  -2   75.04    9.48
  -3 -14  -2   80.43    9.30
  -3 -14  -3  179.48   14.27
  -3 -14  -3  164.11   13.47
  -3 -14  -3  142.74   10.80
  -3 -14  -4  234.27   14.68
  -3 -14  -4  249.11   15.59
  -3 -14  -5    3.15    1.82
  -3 -14  -5    4.76    2.58
  -3 -14  -6  189.79    9.03
  -3 -13   7   34.74    3.93
  -3 -13   6  373.53   16.32
  -3 -13   5  169.77   12.86
  -3 -13   5  170.91   11.52
  -3 -13   4  334.35   19.38
  -3 -13   4  320.68   17.96
  -3 -13   3   10.30    4.50
  -3 -13   2  322.80   19.86
  -3 -13   2  356.95   19.20
  -3 -13   1  652.96   27.24
  -3 -13   1  652.86   27.51
  -3 -13   1  633.00   28.09
  -3 -13   0    8.60    4.30
  -3 -13   0   13.56    4.80
  -3 -13   0   10.76    4.75
  -3 -13  -1    3.03    3.64
  -3 -13  -1    3.70    2.46
  -3 -13  -1    5.36    3.45
  -3 -13  -2  202.01   15.95
  -3 -13  -2  184.53   15.50
  -3 -13  -2  203.62   15.04
  -3 -13  -3  139.20   13.27
  -3 -13  -3  124.38   10.61
  -3 -13  -3  107.81   11.69
  -3 -13  -4  118.26   11.16
  -3 -13  -4  158.92   13.37
  -3 -13  -5    5.27    2.30
  -3 -13  -5    2.92    2.40
  -3 -13  -6  222.96   11.55
   3 -12  -7   59.93    5.19
  -3 -12   7   71.31    6.50
  -3 -12   6   13.05    4.06
   3 -12  -6   13.16    3.36
  -3 -12   5  184.45   14.12
  -3 -12   5  108.37    9.83
  -3 -12   4  306.82   19.33
  -3 -12   4  314.03   18.59
  -3 -12   3  556.18   23.92
  -3 -12   3  543.72   25.44
  -3 -12   2  202.95   14.77
  -3 -12   2  184.89   14.44
  -3 -12   2  190.15   15.76
  -3 -12   1   49.01    7.95
  -3 -12   1   37.60    7.06
  -3 -12   1   41.70    7.86
  -3 -12   0  195.83   15.80
  -3 -12   0  170.85   14.59
  -3 -12   0  170.01   14.62
  -3 -12  -1  448.01   24.33
  -3 -12  -1  475.47   24.66
  -3 -12  -1  484.03   24.26
  -3 -12  -2  835.98   33.53
  -3 -12  -2  782.38   32.10
  -3 -12  -2  818.92   30.29
  -3 -12  -3  163.16   14.60
  -3 -12  -3  145.81   14.07
  -3 -12  -4   22.92    5.51
  -3 -12  -4   27.52    6.16
  -3 -12  -5  171.15   12.15
  -3 -12  -5  187.91   14.12
  -3 -12  -6   41.89    5.08
  -3 -12  -6   40.18    5.54
  -3 -12  -7  172.63    7.78
   3 -11  -8   18.25    2.93
  -3 -11   8   14.66    2.45
   3 -11  -7  179.91   10.99
  -3 -11   7  231.48   12.91
  -3 -11   6  197.28   11.88
  -3 -11   6  222.92   14.88
  -3 -11   5   37.82    6.66
  -3 -11   5   25.72    5.36
  -3 -11   4  559.16   26.31
  -3 -11   4  522.19   24.32
  -3 -11   3   86.35    9.62
  -3 -11   3   81.32   10.40
  -3 -11   2   75.92    9.33
  -3 -11   2   82.12    9.76
  -3 -11   2   67.17    9.37
  -3 -11   2   60.28    8.66
  -3 -11   1  292.57   18.38
  -3 -11   1  275.90   18.09
  -3 -11   1  301.54   18.89
  -3 -11   1  282.15   18.58
  -3 -11   0   78.65    9.89
  -3 -11   0  112.02   11.87
  -3 -11   0  104.47   11.38
  -3 -11   0   94.34   10.77
  -3 -11   0  120.99   12.05
  -3 -11  -1 1636.12   45.79
  -3 -11  -1 1579.54   42.65
  -3 -11  -1 1596.35   44.98
  -3 -11  -1 1640.80   44.70
  -3 -11  -1 1604.40   43.20
  -3 -11  -2   80.98   10.81
  -3 -11  -2   86.91   11.10
  -3 -11  -2   75.62    9.25
  -3 -11  -3  833.18   32.96
  -3 -11  -3  844.51   33.60
  -3 -11  -4   37.86    7.28
  -3 -11  -4   48.65    8.52
  -3 -11  -5   19.03    4.54
  -3 -11  -5   28.91    6.34
  -3 -11  -6   38.02    5.62
  -3 -11  -6   47.24    6.58
  -3 -11  -7  102.29    7.23
  -3 -11  -7  114.85    7.49
  -3 -10   8   47.17    4.94
   3 -10  -8   39.93    4.56
  -3 -10   7  247.26   14.41
  -3 -10   6  329.45   18.83
  -3 -10   6  257.72   14.41
  -3 -10   5  609.01   27.08
  -3 -10   5  620.29   25.58
  -3 -10   4  855.06   32.51
  -3 -10   4  850.16   31.31
  -3 -10   3  202.63   15.09
  -3 -10   3  197.69   15.61
  -3 -10   2   80.37    9.37
  -3 -10   2   81.06    9.59
  -3 -10   2   81.70    9.81
  -3 -10   2   75.96    9.87
  -3 -10   1  170.91   13.98
   3 -10  -1  189.48   13.94
  -3 -10   1  173.26   14.09
  -3 -10   1  167.62   13.76
  -3 -10   1  169.30   14.10
  -3 -10   0   58.64    8.36
  -3 -10   0   56.02    8.10
  -3 -10   0   67.90    9.21
  -3 -10   0   66.98    8.82
  -3 -10  -1    7.55    3.79
  -3 -10  -1    7.66    3.06
  -3 -10  -1    9.02    4.12
  -3 -10  -1   14.20    4.61
  -3 -10  -1   15.00    4.44
  -3 -10  -2  723.77   30.39
  -3 -10  -2  670.53   29.31
  -3 -10  -2  677.89   26.13
  -3 -10  -2  697.17   29.70
  -3 -10  -2  651.01   26.05
   3 -10   2  677.31   29.45
  -3 -10  -3  863.36   33.27
  -3 -10  -3  844.60   33.51
  -3 -10  -4 1205.23   37.45
  -3 -10  -4 1119.34   36.39
  -3 -10  -4 1213.13   40.19
  -3 -10  -5  352.31   20.23
  -3 -10  -5  364.59   18.90
  -3 -10  -5  369.86   21.26
  -3 -10  -6  216.15   14.58
  -3 -10  -6  232.25   15.00
  -3 -10  -7   82.92    7.61
  -3 -10  -7   93.57    7.43
  -3  -9   8  391.33   15.47
  -3  -9   7  102.32   10.04
  -3  -9   6  107.20   10.10
  -3  -9   6  122.56   11.98
  -3  -9   5  457.86   23.67
  -3  -9   5  464.34   22.59
  -3  -9   4  160.16   13.96
  -3  -9   4  160.55   13.53
  -3  -9   4  165.04   13.97
  -3  -9   3  985.67   32.74
  -3  -9   3  971.97   33.79
  -3  -9   3 1001.30   33.75
  -3  -9   2   50.27    7.44
  -3  -9   2   61.95    8.36
  -3  -9   2   66.59    8.61
   3  -9  -2   64.35    8.61
  -3  -9   2   63.59    8.71
   3  -9  -1  194.65   13.84
  -3  -9   1  183.27   13.96
  -3  -9   1  188.87   14.39
   3  -9   0  206.73   13.71
  -3  -9   0  193.07   14.47
  -3  -9  -1  257.64   17.20
  -3  -9  -1  264.84   15.73
  -3  -9  -1  282.30   18.03
  -3  -9  -1  260.55   17.20
  -3  -9  -2  960.00   33.99
  -3  -9  -2  942.02   29.29
  -3  -9  -2  929.04   33.69
  -3  -9  -2  928.99   34.05
   3  -9   2  960.51   33.81
  -3  -9  -3    9.21    3.60
   3  -9   3   11.19    4.24
  -3  -9  -3    6.64    3.20
  -3  -9  -3    9.25    4.47
  -3  -9  -3   12.55    4.92
  -3  -9  -4  270.06   17.96
  -3  -9  -4  259.21   18.65
  -3  -9  -4  247.32   17.86
  -3  -9  -5  577.49   26.93
  -3  -9  -5  596.38   24.39
  -3  -9  -5  564.12   26.60
  -3  -9  -6  198.04   14.39
  -3  -9  -6  182.98   14.41
  -3  -9  -7   59.88    7.36
  -3  -9  -7   63.70    6.60
  -3  -9  -8    4.42    2.00
  -3  -8   8   55.45    6.48
  -3  -8   7   44.98    6.99
  -3  -8   6   18.16    5.16
  -3  -8   6   26.32    5.26
  -3  -8   5   45.64    7.74
  -3  -8   5   49.35    7.75
  -3  -8   4  245.79   16.91
  -3  -8   4  234.66   16.24
  -3  -8   4  228.25   16.21
  -3  -8   3  388.72   20.36
  -3  -8   3  368.13   20.08
  -3  -8   3  383.88   20.42
   3  -8  -2 1151.49   34.60
  -3  -8   2 1137.46   33.93
   3  -8  -1  145.34   11.70
  -3  -8   1  166.88   12.82
   3  -8   0  789.67   26.44
  -3  -8   0  808.72   28.36
  -3  -8  -1  332.79   16.78
   3  -8   1  341.92   17.10
  -3  -8  -1  316.08   18.48
  -3  -8  -2  280.31   17.87
  -3  -8  -2  280.27   15.17
  -3  -8  -2  274.94   17.61
  -3  -8  -2  265.65   17.60
   3  -8   2  268.29   17.25
  -3  -8  -3  605.78   26.62
  -3  -8  -3  597.33   26.98
  -3  -8  -3  551.84   25.06
   3  -8   3  579.46   26.70
  -3  -8  -3  554.38   26.71
  -3  -8  -4   32.14    6.98
  -3  -8  -4   35.62    7.50
  -3  -8  -4   42.22    7.38
  -3  -8  -4   35.60    7.00
   3  -8   4   37.16    7.02
  -3  -8  -5  340.85   21.25
  -3  -8  -5  305.68   19.55
  -3  -8  -6   29.94    6.73
  -3  -8  -6   34.11    6.57
  -3  -8  -7    3.90    3.12
  -3  -8  -7   -2.16    1.85
  -3  -8  -8   57.22    5.88
  -3  -7   9  192.77    8.94
   3  -7  -9  147.18    7.61
  -3  -7   8   25.16    4.63
  -3  -7   7  242.87   16.33
  -3  -7   6   90.88   10.75
  -3  -7   6   78.61    9.23
  -3  -7   5  594.15   26.60
  -3  -7   5  573.40   25.09
  -3  -7   4  305.02   18.59
  -3  -7   4  257.50   16.88
  -3  -7   4  291.80   17.85
   3  -7  -3  425.25   21.72
  -3  -7   3  397.86   20.39
   3  -7  -2  678.98   25.69
  -3  -7   2  657.56   24.97
   3  -7  -1  771.07   26.27
  -3  -7   1  755.11   26.12
   3  -7   0  653.98   23.53
  -3  -7   0  709.02   25.56
   3  -7   1  530.27   21.36
  -3  -7  -1  513.15   19.18
  -3  -7  -1  513.07   22.43
  -3  -7  -2   30.69    4.87
  -3  -7  -2   29.08    6.09
   3  -7   2   28.82    5.77
  -3  -7  -3    1.53    2.35
  -3  -7  -3    5.18    3.64
  -3  -7  -3    0.43    2.52
   3  -7   3    0.52    2.15
  -3  -7  -4  135.32   13.55
   3  -7   4  136.85   13.41
  -3  -7  -4  136.26   11.97
  -3  -7  -4  143.66   13.28
  -3  -7  -4  137.34   14.11
  -3  -7  -5  911.09   33.44
  -3  -7  -5  944.85   35.63
  -3  -7  -6   43.23    7.96
  -3  -7  -6   52.44    7.77
  -3  -7  -6   59.97    8.18
  -3  -7  -7  231.95   15.65
  -3  -7  -7  193.77   12.75
  -3  -7  -7  221.18   12.77
  -3  -7  -8   79.26    6.15
  -3  -7  -8   90.40    7.96
   3  -6  -9  217.40    9.92
  -3  -6   9  294.69   12.07
  -3  -6   8  148.41   11.40
  -3  -6   7  320.10   18.92
  -3  -6   6  680.71   28.75
  -3  -6   6  639.90   25.46
  -3  -6   5 1289.91   38.83
  -3  -6   5 1242.84   36.66
  -3  -6   4 1988.49   45.78
  -3  -6   4 1890.63   45.00
  -3  -6   4 2006.17   45.58
   3  -6  -3  223.51   15.45
  -3  -6   3  215.68   14.49
   3  -6  -2  679.78   24.80
  -3  -6   2  693.69   24.71
   3  -6  -1 1137.23   30.66
  -3  -6   1 1155.30   31.10
  -3  -6   0  425.77   19.06
  -3  -6  -1   33.72    5.75
  -3  -6  -1   32.53    4.62
   3  -6   1   31.79    5.25
   3  -6   1   26.22    4.23
  -3  -6  -2  280.83   16.89
   3  -6   2  279.96   15.90
  -3  -6  -3   15.39    4.53
   3  -6   3   18.43    4.81
  -3  -6  -4 1133.80   36.07
  -3  -6  -4 1180.80   39.73
  -3  -6  -4 1124.49   37.55
   3  -6   4 1138.42   37.12
  -3  -6  -5  501.60   26.34
  -3  -6  -5  493.14   23.82
  -3  -6  -5  508.31   24.45
  -3  -6  -6  255.41   17.35
  -3  -6  -6  246.12   18.16
  -3  -6  -6  247.84   16.20
  -3  -6  -7  236.14   15.07
  -3  -6  -7  266.39   17.56
  -3  -6  -8   44.63    5.41
  -3  -6  -8   41.83    5.84
   3  -5  -9   36.86    4.42
  -3  -5   9   62.28    6.07
  -3  -5   8  185.09   13.04
  -3  -5   7   22.73    5.51
  -3  -5   7   21.62    4.57
  -3  -5   6  221.00   15.18
  -3  -5   6  239.41   17.15
  -3  -5   5 1670.56   43.64
  -3  -5   5 1600.30   41.16
   3  -5  -5 1526.96   40.11
   3  -5  -4  227.16   13.89
   3  -5  -3  687.80   25.87
  -3  -5   3  697.29   25.18
   3  -5  -2 1253.89   32.60
  -3  -5   2 1302.47   32.53
   3  -5  -1  580.94   21.35
  -3  -5   1  599.45   21.66
   3  -5  -1  652.35   16.78
   3  -5   0 1972.80   31.48
   3  -5   0 1916.22   32.98
  -3  -5   0 1947.85   39.07
   3  -5   1   51.76    5.75
   3  -5   1   57.16    6.36
  -3  -5  -1   47.65    6.51
  -3  -5  -2  331.03   17.75
   3  -5   2  359.56   17.18
  -3  -5  -3   35.59    6.45
   3  -5   3   37.59    6.36
  -3  -5  -4   65.80    8.74
  -3  -5  -4   71.98    9.53
  -3  -5  -4   69.50    9.51
   3  -5   4   59.16    8.42
  -3  -5  -5  102.98   11.27
  -3  -5  -5  110.95   12.54
  -3  -5  -5  106.43   11.09
  -3  -5  -5  106.17   12.34
  -3  -5  -6   62.24    9.58
  -3  -5  -6   55.32    8.47
  -3  -5  -7  114.96   11.41
  -3  -5  -7  116.03   11.90
  -3  -5  -8   43.62    6.10
  -3  -5  -8   51.55    6.75
   3  -4  -9  190.68    9.47
  -3  -4   9  288.54   13.27
  -3  -4   8  252.23   15.56
  -3  -4   7    5.19    3.37
  -3  -4   7    2.25    2.25
  -3  -4   6  186.02   15.11
  -3  -4   6  164.59   13.18
  -3  -4   5  249.42   16.23
  -3  -4   5  249.07   16.50
   3  -4  -5  229.14   15.57
   3  -4  -4   46.19    6.29
   3  -4  -3 1330.60   34.35
  -3  -4   3 1312.29   33.70
   3  -4  -3 1290.64   28.30
   3  -4  -2 1538.96   26.73
   3  -4  -2 1469.69   34.31
  -3  -4   2 1480.73   33.69
   3  -4  -1  504.34   15.43
  -3  -4   1  481.78   18.60
   3  -4   0   37.84    4.57
  -3  -4   0   33.14    5.24
   3  -4   0   31.64    4.09
   3  -4   1  120.40    8.70
  -3  -4  -1  126.45   10.05
   3  -4   1  104.75    8.22
  -3  -4  -2    5.45    2.76
   3  -4   2    3.61    2.25
  -3  -4  -3  661.19   25.98
   3  -4   3  680.65   24.86
  -3  -4  -4   40.77    7.27
  -3  -4  -4   36.87    6.93
   3  -4   4   28.08    5.77
  -3  -4  -5  376.16   22.51
  -3  -4  -5  392.40   22.11
  -3  -4  -5  376.95   22.88
  -3  -4  -6   60.71    9.60
  -3  -4  -6   60.06    8.81
  -3  -4  -7  109.58   11.76
  -3  -4  -7   86.44   10.07
  -3  -4  -8   10.70    3.42
  -3  -4  -8   12.81    3.48
  -3  -4  -8    8.57    2.89
  -3  -4  -9  150.30    7.73
  -3  -4  -9  148.24    7.24
  -3  -3   9  113.62    8.74
  -3  -3   8  224.80   14.92
  -3  -3   7  197.65   13.65
  -3  -3   7  198.81   15.52
  -3  -3   6  718.03   27.36
   3  -3  -6  687.25   29.40
  -3  -3   6  750.49   27.01
  -3  -3   6  770.88   30.39
  -3  -3   5 1455.38   39.39
  -3  -3   5 1453.70   38.44
   3  -3  -4 1387.99   33.56
   3  -3  -3  632.82   22.99
  -3  -3   3  681.43   23.52
   3  -3  -3  669.97   19.98
   3  -3  -3  639.02   18.91
   3  -3  -2 4133.62   55.63
  -3  -3   2 4188.95   54.08
  -3  -3   2 4113.39   44.63
   3  -3  -2 4056.58   44.96
  -3  -3   1  471.76   17.87
   3  -3  -1  440.75   14.81
   3  -3   0   55.99    5.62
  -3  -3   0   50.96    6.05
   3  -3   0   59.78    5.04
   3  -3   1  548.73   18.62
  -3  -3  -1  527.21   19.29
   3  -3   1  547.11   17.34
  -3  -3  -2   40.22    5.89
   3  -3   2   42.91    5.69
   3  -3   3 1422.63   35.05
  -3  -3  -3 1351.55   35.68
  -3  -3  -4    3.47    2.51
  -3  -3  -5 1007.33   35.53
  -3  -3  -5  978.37   35.85
  -3  -3  -5  973.36   35.70
  -3  -3  -6   52.65    9.01
  -3  -3  -6   50.17    8.90
  -3  -3  -7  188.61   15.26
  -3  -3  -7  202.22   15.81
  -3  -3  -8  242.72   14.94
  -3  -3  -8  232.32   14.06
  -3  -3  -9  125.69    7.78
  -3  -3  -9  118.58    6.48
  -3  -2   9   39.17    5.32
  -3  -2   8  703.91   26.71
  -3  -2   7   42.79    7.54
  -3  -2   7   45.29    6.57
  -3  -2   7   39.88    6.44
   3  -2  -6  167.61   14.58
  -3  -2   6  156.83   13.87
  -3  -2   6  155.49   12.84
  -3  -2   6  161.55   12.94
   3  -2  -5   40.63    6.07
   3  -2  -5   42.32    6.74
  -3  -2   5   48.66    7.59
  -3  -2   5   32.32    5.80
   3  -2  -4   10.34    3.01
   3  -2  -4    7.21    2.72
   3  -2  -3  576.94   18.46
   3  -2  -3  544.93   20.84
  -3  -2   3  552.04   20.64
   3  -2  -3  563.94   18.47
  -3  -2   2 3322.10   39.15
   3  -2  -2 3387.95   48.58
  -3  -2   2 3317.53   46.73
   3  -2  -2 3334.19   42.05
   3  -2  -2 3315.75   35.92
   3  -2  -1  670.26   18.62
  -3  -2   1  677.72   20.19
   3  -2   0 1282.31   26.49
   3  -2   0 1294.36   21.39
  -3  -2   0 1289.96   28.14
   3  -2   1   16.41    3.14
   3  -2   1   17.93    3.80
  -3  -2  -1   13.47    3.22
   3  -2   2 1280.02   28.94
  -3  -2  -2 1281.45   30.91
  -3  -2  -3 1305.26   33.81
  -3  -2  -4   61.36    7.71
  -3  -2  -4   51.74    7.53
  -3  -2  -5 1750.17   47.01
  -3  -2  -5 1839.41   48.39
  -3  -2  -5 1725.70   46.75
  -3  -2  -6    5.31    4.35
  -3  -2  -6   -3.77    3.44
  -3  -2  -7  201.63   16.20
  -3  -2  -7  197.85   15.48
  -3  -2  -8  195.70   13.89
  -3  -2  -8  212.26   13.49
  -3  -2  -9  166.57    9.41
  -3  -1   9  118.96    9.20
  -3  -1   8   35.05    6.47
  -3  -1   7   26.33    5.54
  -3  -1   7   29.52    5.82
  -3  -1   7   37.79    7.24
  -3  -1   6  105.82   11.33
  -3  -1   6  103.17   10.76
  -3  -1   6  108.25   10.87
   3  -1  -5  167.53   13.27
  -3  -1   5  175.87   13.62
  -3  -1   5  159.74   12.66
   3  -1  -5  162.74   12.15
  -3  -1   4  362.98   15.92
   3  -1  -4  332.42   16.52
   3  -1  -4  371.51   16.64
   3  -1  -3  437.82   16.07
  -3  -1   3  429.68   16.91
   3  -1  -3  464.06   18.76
   3  -1  -3  452.98   16.96
  -3  -1   2  142.57    8.16
   3  -1  -2  132.42    9.52
   3  -1  -2  130.36    8.58
  -3  -1   2  136.18    9.35
  -3  -1   2  135.52    9.33
  -3  -1   1 2830.02   38.73
  -3  -1   1 2889.83   39.59
   3  -1  -1 2779.46   38.57
   3  -1   0 2438.09   37.02
  -3  -1   0 2488.81   38.39
  -3  -1   0 2445.87   36.34
   3  -1   1   18.91    3.96
  -3  -1  -1   21.63    3.77
  -3  -1  -2 1121.10   27.43
  -3  -1  -3  178.49   12.22
  -3  -1  -3  172.69   11.88
  -3  -1  -4  316.08   17.05
  -3  -1  -4  308.57   17.52
  -3  -1  -5  425.26   23.31
  -3  -1  -5  457.87   23.52
  -3  -1  -5  434.50   23.41
  -3  -1  -6  709.33   31.33
  -3  -1  -6  661.05   29.16
  -3  -1  -7   47.50    7.73
  -3  -1  -7   42.84    7.93
  -3  -1  -8  164.11   12.91
  -3  -1  -8  158.01   11.38
  -3  -1  -9  115.90    8.12
  -3   0   9  208.62   12.08
   3   0  -9  205.80   11.65
  -3   0   8  189.17   14.06
  -3   0   8  147.31   10.49
  -3   0   7  971.03   34.00
  -3   0   7  925.97   30.40
  -3   0   7  942.42   30.67
  -3   0   6  212.11   15.85
  -3   0   6  232.49   15.87
  -3   0   6  211.56   15.01
  -3   0   5  109.60   10.71
  -3   0   5   97.07   10.20
   3   0  -5   95.97    9.65
  -3   0   5   92.64    9.70
   3   0  -4  632.84   22.53
  -3   0   4  633.24   21.76
   3   0  -3  350.92   15.27
   3   0  -3  348.06   15.73
  -3   0   3  342.49   15.20
   3   0  -2 2734.22   40.12
  -3   0   2 2742.36   35.75
  -3   0   2 2658.42   40.50
  -3   0   2 2671.73   40.04
  -3   0   1 2195.93   34.04
  -3   0   1 2292.62   36.71
  -3   0   1 2310.64   34.17
   3   0  -1 2238.13   35.56
   3   0   0  408.47   15.46
  -3   0   0  406.36   15.50
  -3   0   0  406.72   14.30
   3   0   1 2352.88   39.21
  -3   0  -1 2327.37   39.24
  -3   0  -1 2334.49   35.33
  -3   0  -2  222.16   12.80
  -3   0  -2  207.08   11.39
  -3   0  -3  720.86   24.38
  -3   0  -3  702.46   23.02
  -3   0  -4  228.25   14.35
  -3   0  -4  254.80   15.55
  -3   0  -5 2600.67   57.81
  -3   0  -5 2565.65   56.13
  -3   0  -5 2662.86   54.87
  -3   0  -6  695.86   31.40
  -3   0  -6  743.71   30.53
  -3   0  -7   37.07    6.85
  -3   0  -7   43.66    7.98
  -3   0  -8    5.76    3.17
  -3   0  -8    0.98    1.86
  -3   0  -9  248.41   11.86
  -3   1   9   97.81    8.35
   3   1  -9  101.62    7.91
  -3   1   9  104.11    8.45
  -3   1   8   23.92    5.52
  -3   1   8   21.22    4.72
  -3   1   7   27.47    5.97
  -3   1   7   31.78    6.36
  -3   1   7   20.04    4.65
  -3   1   6  111.49   11.64
  -3   1   6  106.17   10.83
  -3   1   6  104.42   11.06
   3   1  -5  157.05   12.77
  -3   1   5  168.76   13.19
  -3   1   5  156.14   12.79
  -3   1   5  178.30   13.51
  -3   1   4  359.31   16.91
   3   1  -4  373.78   17.59
   3   1  -3  470.88   17.96
  -3   1   3  447.33   17.95
   3   1  -3  468.50   18.08
   3   1  -2  136.36    9.22
  -3   1   2  152.35    8.64
   3   1  -2  149.01    9.53
  -3   1   2  159.48   10.30
  -3   1   2  172.55    9.99
  -3   1   1 2885.44   39.55
   3   1  -1 2928.86   41.42
  -3   1   1 2946.34   37.15
   3   1   0 2570.88   39.07
  -3   1   0 2527.22   38.61
  -3   1   0 2499.88   33.14
   3   1   1   17.50    4.04
  -3   1  -1   20.78    3.34
  -3   1  -1   15.35    3.40
   3   1   2 1115.93   29.17
  -3   1  -2 1093.90   28.35
  -3   1  -2 1120.14   25.09
  -3   1  -3  160.81   11.41
  -3   1  -3  176.08   11.18
  -3   1  -4  283.08   15.85
  -3   1  -4  323.45   16.98
  -3   1  -5  438.41   24.09
  -3   1  -5  419.77   22.42
  -3   1  -6  684.33   30.80
  -3   1  -6  722.02   28.57
  -3   1  -6  710.45   28.88
  -3   1  -6  651.22   28.02
  -3   1  -7   53.70    8.77
  -3   1  -7   61.36    7.98
  -3   1  -7   44.96    6.98
  -3   1  -8  155.69   10.62
  -3   1  -8  179.12   13.40
  -3   1  -9  119.51    8.20
   3   2  -9   35.90    4.49
  -3   2   9   41.19    5.53
  -3   2   9   33.07    4.74
  -3   2   8  695.16   26.34
  -3   2   8  628.82   22.73
  -3   2   7   48.63    7.69
  -3   2   7   50.33    7.65
  -3   2   7   41.67    6.61
  -3   2   6  171.87   14.24
  -3   2   6  146.72   12.74
  -3   2   6  149.39   13.12
   3   2  -5   38.95    6.54
  -3   2   5   53.99    7.11
  -3   2   5   45.44    6.90
  -3   2   5   55.37    7.77
  -3   2   5   42.42    6.76
   3   2  -4    9.46    3.24
  -3   2   4   17.35    4.44
   3   2  -3  585.24   19.32
  -3   2   3  531.18   20.01
   3   2  -3  546.63   20.23
  -3   2   2 3265.20   46.92
  -3   2   2 3268.31   41.05
   3   2  -2 3210.52   43.11
  -3   2   1  731.36   20.23
   3   2  -1  721.63   21.06
  -3   2   1  738.84   17.82
  -3   2   1  670.50   20.40
   3   2   0 1299.26   28.55
  -3   2   0 1270.19   27.43
  -3   2   0 1349.04   22.82
   3   2   1   20.75    4.02
  -3   2  -1   21.96    3.26
  -3   2  -1   20.69    4.18
   3   2   2 1335.97   31.97
  -3   2  -2 1263.66   30.50
  -3   2  -2 1316.38   25.61
  -3   2  -3 1334.04   32.95
  -3   2  -3 1345.41   29.28
  -3   2  -4   54.79    7.22
  -3   2  -5 1719.15   44.00
  -3   2  -5 1748.20   44.77
  -3   2  -5 1672.84   44.07
  -3   2  -6    4.94    3.06
  -3   2  -6    1.31    2.74
  -3   2  -6    3.43    2.68
  -3   2  -7  204.30   16.39
  -3   2  -7  175.20   14.05
  -3   2  -7  195.31   13.78
  -3   2  -8  200.57   12.35
  -3   2  -8  220.69   14.69
  -3   2  -9  159.77    9.16
  -3   3   9  111.94    8.45
  -3   3   9   97.82    7.29
  -3   3   8  241.99   15.41
   3   3  -8  213.22   13.51
  -3   3   8  221.24   13.71
  -3   3   7  200.49   15.30
  -3   3   7  187.38   14.25
  -3   3   6  686.29   28.12
  -3   3   6  682.15   27.71
  -3   3   6  726.62   28.78
  -3   3   5 1277.20   36.33
  -3   3   5 1340.14   37.90
  -3   3   5 1376.86   36.69
  -3   3   5 1390.78   38.36
   3   3  -5 1388.76   39.17
  -3   3   4 1448.80   36.00
   3   3  -4 1457.44   36.59
  -3   3   3  688.40   23.39
  -3   3   3  672.31   18.71
   3   3  -3  623.75   19.18
   3   3  -3  655.94   22.72
  -3   3   2 4119.54   53.81
  -3   3   2 4101.02   47.89
   3   3  -2 4094.66   47.57
   3   3  -2 4255.53   53.92
  -3   3   1  434.60   16.13
  -3   3   1  476.29   17.56
  -3   3   1  488.99   13.71
   3   3  -1  459.22   17.42
   3   3   0   54.90    6.14
  -3   3   0   57.37    6.27
  -3   3   0   58.42    4.44
  -3   3   0   65.57    6.55
   3   3   1  536.82   19.23
  -3   3  -1  553.17   19.64
   3   3   2   39.46    5.74
  -3   3  -2   43.06    5.84
   3   3   3 1368.99   35.26
  -3   3  -3 1303.96   33.05
  -3   3  -4    6.71    2.80
  -3   3  -5 1039.66   37.40
  -3   3  -5  977.60   33.92
   3   3   5  954.90   31.48
  -3   3  -5  932.00   32.32
  -3   3  -5  948.71   32.26
  -3   3  -6   55.58    9.01
  -3   3  -6   54.07    8.55
  -3   3  -7  181.76   14.46
  -3   3  -7  184.23   15.36
  -3   3  -8  260.48   15.50
  -3   3  -8  258.57   14.14
  -3   3  -9  119.92    7.45
  -3   4   9  271.26   12.47
  -3   4   9  260.75   10.07
  -3   4   8  205.37   13.92
  -3   4   8  223.57   13.64
  -3   4   8  199.23   14.31
  -3   4   7    3.41    2.43
  -3   4   7    2.96    2.76
  -3   4   6  170.99   14.14
  -3   4   6  165.77   13.95
  -3   4   6  164.27   13.82
  -3   4   5  222.85   15.39
  -3   4   5  239.84   16.48
  -3   4   5  235.27   16.20
  -3   4   5  245.26   16.07
   3   4  -5  234.41   16.40
   3   4  -4   40.22    6.63
  -3   4   4   42.04    6.53
  -3   4   3 1288.09   27.96
  -3   4   3 1280.24   32.98
   3   4  -3 1305.51   33.08
  -3   4   2 1490.61   30.24
   3   4  -2 1499.61   28.09
  -3   4   2 1448.90   33.02
   3   4  -2 1507.92   33.60
  -3   4   1  466.16   17.83
  -3   4   1  476.96   17.61
   3   4  -1  491.74   18.39
   3   4   0   46.22    6.00
  -3   4   0   31.84    4.93
  -3   4   0   33.24    4.95
   3   4   1  115.67    9.22
  -3   4  -1  146.42   10.37
  -3   4  -1  130.78    9.01
   3   4   2    3.61    2.09
  -3   4  -2    3.89    2.58
   3   4   3  661.60   24.88
  -3   4  -3  683.51   24.13
  -3   4  -4   26.69    5.79
  -3   4  -4   28.24    5.37
   3   4   4   33.27    6.00
  -3   4  -5  360.79   22.08
   3   4   5  368.89   20.30
  -3   4  -5  364.04   21.12
   3   4   5  363.17   21.33
  -3   4  -6   66.47    9.75
  -3   4  -6   68.88    9.71
  -3   4  -7   90.55   10.83
  -3   4  -7   82.06    9.68
  -3   4  -8   19.80    4.41
  -3   4  -8   12.12    3.28
  -3   4  -9  145.44    7.43
  -3   5   9   52.34    4.54
  -3   5   9   54.80    5.40
  -3   5   8  160.98   11.99
  -3   5   8  156.41   11.38
  -3   5   8  148.21   11.92
  -3   5   7   19.99    4.99
  -3   5   7   23.24    5.60
  -3   5   7   28.61    7.03
  -3   5   6  232.88   16.51
  -3   5   6  237.76   16.85
   3   5  -5 1625.09   44.25
  -3   5   5 1558.46   40.43
  -3   5   5 1496.69   41.24
  -3   5   5 1590.10   41.98
  -3   5   5 1576.72   41.85
  -3   5   4  237.43   15.68
   3   5  -4  223.97   15.37
  -3   5   3  703.39   25.29
   3   5  -3  696.90   24.79
   3   5  -2 1281.91   31.49
  -3   5   2 1281.87   32.12
  -3   5   2 1233.85   29.19
   3   5  -1  604.15   21.07
  -3   5   1  587.54   20.39
  -3   5   0 1929.82   35.94
   3   5   0 1893.48   36.79
   3   5   1   61.21    6.91
  -3   5  -1   64.70    7.24
  -3   5  -1   60.06    6.17
   3   5   2  349.54   16.75
  -3   5  -2  366.97   17.57
   3   5   3   38.56    6.04
  -3   5  -3   30.07    5.32
   3   5   4   55.40    7.81
  -3   5  -4   64.59    8.11
  -3   5  -4   71.92    9.54
  -3   5  -4   62.59    7.75
  -3   5  -4   56.19    8.09
   3   5   5   96.19   10.90
  -3   5  -5  118.51   11.09
  -3   5  -5   87.92   10.78
   3   5   5  111.75   11.59
  -3   5  -5   92.38   11.35
  -3   5  -6   50.45    8.77
  -3   5  -6   57.40    8.98
  -3   5  -7  104.63   11.09
  -3   5  -7  106.14   11.10
  -3   5  -8   45.99    5.94
  -3   5  -8   61.14    7.07
  -3   6   9  251.95    9.26
  -3   6   8  147.84   10.92
  -3   6   8  146.16   10.79
  -3   6   8  136.20   10.64
  -3   6   7  296.07   17.65
  -3   6   7  282.82   18.84
  -3   6   7  295.15   17.55
  -3   6   6  596.26   25.84
  -3   6   6  606.25   26.67
  -3   6   6  624.34   30.20
  -3   6   5 1219.35   35.91
  -3   6   5 1278.77   38.71
   3   6  -5 1336.18   40.73
  -3   6   5 1235.58   38.48
  -3   6   5 1236.53   42.93
   3   6  -4 1958.59   46.12
  -3   6   4 1934.99   45.83
  -3   6   4 2029.94   45.87
  -3   6   4 1935.80   46.12
  -3   6   4 1956.66   51.87
  -3   6   3  224.57   14.88
   3   6  -3  241.38   15.01
  -3   6   2  647.22   22.40
   3   6  -2  652.57   23.31
  -3   6   2  667.84   23.89
  -3   6   1 1193.27   30.40
  -3   6   1 1171.50   30.10
   3   6  -1 1136.83   29.34
  -3   6   0  457.33   19.00
  -3   6   0  461.73   18.08
   3   6   0  444.56   18.26
   3   6   1   33.75    5.31
  -3   6  -1   33.94    4.86
  -3   6  -1   36.52    5.66
  -3   6  -2  315.10   16.80
   3   6   2  299.09   15.75
   3   6   3   14.86    3.99
  -3   6  -3    9.11    3.48
   3   6   4 1201.00   35.61
  -3   6  -4 1114.02   37.36
  -3   6  -4 1130.37   34.43
  -3   6  -4 1161.89   37.77
   3   6   4 1145.36   35.15
  -3   6  -5  487.92   25.56
   3   6   5  452.40   23.36
  -3   6  -5  481.21   25.20
  -3   6  -5  473.92   22.16
  -3   6  -6  226.94   17.21
  -3   6  -6  224.09   17.03
  -3   6  -7  191.22   14.23
  -3   6  -7  255.28   16.33
  -3   6  -8   55.50    6.14
  -3   6  -8   45.09    5.88
  -3   7   8   33.14    5.08
  -3   7   8   28.44    4.80
  -3   7   8   32.28    5.14
  -3   7   7  234.46   15.23
  -3   7   7  237.51   15.64
  -3   7   7  224.88   16.27
  -3   7   6   93.25   10.58
  -3   7   6   85.85    9.89
  -3   7   6   71.45   10.38
  -3   7   5  551.57   24.21
  -3   7   5  570.24   25.90
  -3   7   5  624.91   27.85
  -3   7   5  563.15   29.07
   3   7  -5  536.72   26.27
  -3   7   4  270.66   17.32
  -3   7   4  278.27   18.04
  -3   7   4  284.46   20.35
   3   7  -4  289.42   18.28
  -3   7   3  415.86   20.84
   3   7  -3  394.49   19.70
  -3   7   2  645.60   23.75
  -3   7   2  672.41   24.89
   3   7  -2  662.73   24.19
  -3   7   1  779.78   26.05
  -3   7   1  795.45   25.58
   3   7  -1  815.21   25.58
  -3   7   0  688.55   24.43
  -3   7   0  663.82   22.27
   3   7   0  691.98   23.16
  -3   7  -1  551.78   22.43
  -3   7  -1  502.65   18.60
   3   7   1  495.04   19.98
   3   7   2   29.33    5.11
  -3   7  -2   29.34    5.48
  -3   7  -3   -0.39    3.13
  -3   7  -3    1.15    2.52
  -3   7  -3   -1.23    1.61
  -3   7  -3    3.82    2.86
   3   7   3    8.61    3.89
   3   7   3   -0.13    1.34
  -3   7  -4  130.41   12.10
  -3   7  -4  142.97   13.73
   3   7   4  139.98   13.20
  -3   7  -4  138.51   13.58
   3   7   4  141.85   12.96
  -3   7  -5  941.62   31.43
  -3   7  -5  989.99   36.50
  -3   7  -5  922.60   34.71
  -3   7  -6   58.27    8.95
  -3   7  -6   53.76    8.32
  -3   7  -7  224.43   14.49
  -3   7  -7  199.64   14.11
  -3   7  -8   87.75    7.54
  -3   7  -8   86.70    6.69
  -3   8   8   59.09    6.46
  -3   8   7   42.71    6.19
  -3   8   7   44.51    6.97
  -3   8   7   31.29    6.14
  -3   8   6   16.75    4.61
  -3   8   6   21.92    5.52
  -3   8   6   12.53    4.63
  -3   8   5   43.27    7.31
  -3   8   5   44.99    8.75
  -3   8   4  222.65   15.90
  -3   8   4  258.00   18.02
  -3   8   4  245.44   19.02
   3   8  -4  242.76   17.17
  -3   8   3  380.98   20.47
  -3   8   3  380.10   19.44
  -3   8   3  412.91   21.57
  -3   8   3  374.48   19.95
  -3   8   3  382.02   22.95
   3   8  -3  384.86   20.18
  -3   8   2 1173.17   34.24
   3   8  -2 1115.81   32.03
  -3   8   1  156.62   12.36
  -3   8   1  182.36   12.73
   3   8  -1  155.43   11.61
  -3   8   0  792.15   27.77
  -3   8   0  811.64   25.49
   3   8   0  810.40   25.30
  -3   8  -1  361.43   15.99
  -3   8  -1  347.74   18.75
   3   8   1  341.58   16.50
  -3   8  -2  258.76   16.54
  -3   8  -2  267.39   16.04
  -3   8  -2  259.56   17.43
  -3   8  -2  277.73   17.25
  -3   8  -3  517.84   25.15
  -3   8  -3  547.77   24.73
  -3   8  -3  588.77   27.23
  -3   8  -3  568.62   24.82
   3   8   3  540.75   25.56
  -3   8  -3  587.58   24.80
  -3   8  -4   35.85    6.69
  -3   8  -4   27.04    6.22
   3   8   4   36.66    6.95
  -3   8  -4   38.55    7.94
   3   8   4   40.99    7.51
  -3   8  -5  303.69   18.09
  -3   8  -5  341.18   20.79
  -3   8  -5  321.99   21.13
  -3   8  -6   48.39    7.80
  -3   8  -6   40.03    7.09
  -3   8  -6   35.59    5.83
  -3   8  -7   -1.45    2.39
  -3   8  -7   -1.94    2.91
  -3   8  -8   58.44    5.77
  -3   9   8  379.01   14.82
  -3   9   7  108.95    9.92
  -3   9   7   97.78    9.47
  -3   9   6  121.79   11.70
  -3   9   6   99.89   11.34
  -3   9   5  468.43   23.35
  -3   9   5  455.31   25.65
  -3   9   4  156.36   13.46
  -3   9   4  175.44   15.08
  -3   9   4  153.18   15.30
   3   9  -4  175.38   14.60
  -3   9   3  963.05   31.52
  -3   9   3 1041.53   35.14
  -3   9   3  931.42   32.61
  -3   9   3 1024.18   38.35
   3   9  -3  981.07   32.66
  -3   9   2   69.58    9.22
  -3   9   2   64.92    8.56
   3   9  -2   57.84    7.52
  -3   9   2   56.13    7.90
  -3   9   2   72.54   10.10
  -3   9   1  193.83   15.24
  -3   9   1  183.24   14.40
  -3   9   1  194.30   14.42
  -3   9   1  195.70   15.95
  -3   9   1  189.46   13.46
   3   9  -1  177.46   12.50
  -3   9   0  201.38   14.95
  -3   9   0  216.12   13.51
   3   9   0  203.18   12.99
  -3   9  -1  287.05   17.11
  -3   9  -1  267.18   17.34
  -3   9  -1  265.96   17.20
  -3   9  -1  301.33   17.09
  -3   9  -1  309.90   19.08
  -3   9  -1  267.63   16.80
  -3   9  -1  288.20   18.62
  -3   9  -1  302.07   18.81
  -3   9  -2  943.59   32.39
  -3   9  -2  877.38   31.98
  -3   9  -2  967.40   33.13
  -3   9  -2  921.13   30.59
  -3   9  -2  906.34   33.60
  -3   9  -2  905.02   31.10
  -3   9  -2  932.46   32.99
  -3   9  -2  890.11   32.64
  -3   9  -3   15.51    5.18
  -3   9  -3    9.06    4.15
   3   9   3    5.04    2.73
  -3   9  -3   17.73    5.16
  -3   9  -3    4.56    2.33
  -3   9  -3    6.49    3.54
  -3   9  -3   13.47    4.23
  -3   9  -4  259.12   17.28
  -3   9  -4  261.48   18.00
  -3   9  -4  258.70   18.99
  -3   9  -5  571.57   24.68
  -3   9  -5  566.73   25.77
  -3   9  -5  571.14   27.53
  -3   9  -6  210.36   15.71
  -3   9  -6  176.04   12.10
  -3   9  -6  187.36   13.40
  -3   9  -7   75.81    6.91
  -3   9  -7   67.04    7.69
  -3   9  -8   11.30    2.55
  -3  10   8   51.81    5.03
  -3  10   7  227.97   13.59
  -3  10   7  213.88   12.49
  -3  10   6  303.93   17.73
  -3  10   6  272.77   17.78
  -3  10   5  631.32   26.75
  -3  10   5  637.39   29.70
  -3  10   4  899.48   31.84
  -3  10   4  859.86   35.58
  -3  10   3  191.84   14.33
  -3  10   3  211.88   16.26
  -3  10   3  181.37   16.38
   3  10  -3  189.54   14.51
  -3  10   3  193.82   15.20
  -3  10   2   62.56    8.89
  -3  10   2   75.13    9.49
  -3  10   2   75.50    9.23
  -3  10   2   71.45   10.32
   3  10  -2   70.74    8.59
  -3  10   1  159.34   12.71
  -3  10   1  170.20   12.43
  -3  10   1  186.39   14.68
  -3  10   1  176.77   15.68
  -3  10   1  179.62   15.32
  -3  10   0   67.31    8.58
  -3  10   0   56.61    8.72
  -3  10   0   62.36    7.84
  -3  10   0   72.36    8.11
  -3  10   0   66.35    8.93
  -3  10   0   46.34    7.39
  -3  10   0   64.93    9.36
  -3  10  -1    4.40    2.84
  -3  10  -1   11.49    3.63
   3  10   1   16.37    5.14
  -3  10  -1    8.34    2.88
  -3  10  -1    3.02    2.95
  -3  10  -1    0.95    2.16
  -3  10  -1   14.23    4.70
  -3  10  -2  691.33   29.15
  -3  10  -2  710.21   28.74
  -3  10  -2  655.90   27.87
   3  10   2  681.09   28.81
  -3  10  -2  705.02   27.23
  -3  10  -2  736.45   30.87
  -3  10  -2  697.72   27.43
  -3  10  -2  709.06   30.12
  -3  10  -3  851.63   31.78
  -3  10  -3  862.62   32.00
  -3  10  -3  848.96   30.09
  -3  10  -3  840.32   33.96
   3  10   3  861.66   33.66
  -3  10  -3  837.90   32.30
  -3  10  -3  874.80   31.63
  -3  10  -4 1207.18   37.33
  -3  10  -4 1162.20   36.76
  -3  10  -4 1203.53   40.56
  -3  10  -5  370.15   19.55
  -3  10  -5  351.95   19.24
  -3  10  -5  357.81   21.50
  -3  10  -6  210.55   12.69
  -3  10  -6  236.34   13.61
  -3  10  -6  223.05   15.50
  -3  10  -7   92.68    8.44
  -3  11   8   16.21    2.52
  -3  11   7  210.88   11.97
  -3  11   6  220.93   14.28
  -3  11   6  206.63   14.13
  -3  11   5   31.32    6.11
  -3  11   5   24.82    6.12
  -3  11   4  506.61   23.57
  -3  11   4  540.61   27.73
  -3  11   3   73.99    9.62
  -3  11   3   77.93    9.08
  -3  11   3   71.74   10.67
  -3  11   2   73.39   10.17
  -3  11   2   65.00   10.07
  -3  11   2   79.28    9.72
  -3  11   1  276.05   16.33
  -3  11   1  277.02   18.25
  -3  11   1  271.92   19.78
  -3  11   1  265.79   16.72
  -3  11   1  294.19   19.77
  -3  11   0  119.76   11.45
  -3  11   0  102.72   10.34
  -3  11   0  128.38   12.86
  -3  11   0  104.08   11.01
  -3  11   0  114.37   12.95
  -3  11   0  116.18   12.62
  -3  11  -1 1573.91   41.86
   3  11   1 1579.72   42.81
  -3  11  -1 1689.17   42.14
  -3  11  -1 1700.74   47.11
  -3  11  -1 1684.68   43.17
  -3  11  -1 1658.21   47.72
  -3  11  -1 1688.43   47.18
  -3  11  -2   69.57    9.36
   3  11   2   89.20   10.84
  -3  11  -2   80.30    9.67
  -3  11  -2   82.78   10.82
  -3  11  -2   77.45    9.38
  -3  11  -2   84.51   10.91
  -3  11  -2   91.30   11.08
  -3  11  -3  834.58   31.74
  -3  11  -3  818.94   30.35
  -3  11  -3  819.71   29.73
  -3  11  -3  836.56   33.71
  -3  11  -3  810.34   32.34
  -3  11  -4   45.64    7.69
  -3  11  -4   44.32    7.18
  -3  11  -4   45.13    8.15
  -3  11  -5   27.96    5.73
  -3  11  -5   20.60    5.69
  -3  11  -6   51.81    7.04
  -3  11  -6   49.47    5.88
  -3  11  -7  109.56    8.20
  -3  12   7   66.58    6.09
   3  12  -6   12.38    3.30
  -3  12   6   15.88    3.83
  -3  12   6   18.29    4.23
  -3  12   5  155.91   12.23
  -3  12   5  169.89   14.06
  -3  12   4  323.80   18.15
  -3  12   4  287.29   19.92
  -3  12   3  542.82   28.14
  -3  12   3  534.48   24.78
   3  12  -2  198.01   14.33
  -3  12   2  187.55   16.63
  -3  12   2  172.08   14.87
  -3  12   1   33.20    6.86
  -3  12   1   44.68    6.71
   3  12  -1   35.42    6.85
  -3  12   1   49.27    8.92
  -3  12   0  168.40   13.26
  -3  12   0  180.53   13.71
  -3  12   0  177.69   15.21
  -3  12   0  181.37   14.89
  -3  12   0  150.98   14.59
  -3  12   0  156.63   15.32
  -3  12  -1  451.26   22.56
  -3  12  -1  436.66   22.01
  -3  12  -1  468.59   24.87
  -3  12  -1  467.11   22.76
  -3  12  -1  455.97   25.56
  -3  12  -1  483.04   25.77
  -3  12  -2  813.12   30.99
  -3  12  -2  772.25   29.02
  -3  12  -2  890.43   34.50
  -3  12  -2  890.46   30.04
  -3  12  -2  801.58   33.12
  -3  12  -2  833.54   32.79
  -3  12  -3  156.91   13.70
  -3  12  -3  182.15   15.82
  -3  12  -4   29.60    6.27
  -3  12  -4   23.18    6.04
  -3  12  -5  201.15   13.27
  -3  12  -5  200.33   14.64
   3  12   5  160.16   11.34
  -3  12  -6   42.55    6.02
  -3  12  -6   41.45    5.02
  -3  12  -7  174.27    8.77
  -3  13   7   35.59    3.73
   3  13  -6  300.95   13.18
  -3  13   6  330.02   14.49
  -3  13   6  333.75   13.83
  -3  13   5  173.05   11.96
  -3  13   5  148.65   11.96
  -3  13   4  328.16   17.07
  -3  13   4  322.11   19.82
  -3  13   3   27.93    5.88
  -3  13   3   14.38    5.51
   3  13  -2  336.85   18.37
  -3  13   2  322.69   21.57
  -3  13   2  328.14   20.41
  -3  13   1  653.34   25.01
   3  13  -1  591.41   25.93
  -3  13   1  608.56   29.70
  -3  13   1  657.55   29.84
  -3  13   0    5.67    3.80
  -3  13   0    6.35    3.51
  -3  13   0    9.01    4.81
  -3  13   0    3.78    2.48
   3  13   0    2.75    2.64
  -3  13  -1    9.26    5.02
  -3  13  -1    2.52    3.21
  -3  13  -1    4.33    3.26
   3  13   1    1.28    3.69
  -3  13  -1    5.34    3.64
  -3  13  -1    4.87    2.66
  -3  13  -1    5.76    4.17
  -3  13  -2  196.10   15.11
  -3  13  -2  196.87   14.48
  -3  13  -2  208.10   16.43
  -3  13  -2  217.57   17.33
  -3  13  -3  126.43   11.93
  -3  13  -3  134.92   13.13
  -3  13  -4  172.48   13.24
  -3  13  -4  150.25   13.00
   3  13   4  127.60   11.15
  -3  13  -5    2.86    2.79
   3  13   5    4.97    2.31
  -3  13  -5    3.17    2.20
  -3  13  -6  217.73   11.71
  -3  13  -6  213.37    9.84
   3  14  -6   15.43    2.86
  -3  14   6   12.93    2.51
  -3  14   5   16.85    3.45
  -3  14   5   13.35    3.48
  -3  14   4  115.20    9.18
  -3  14   4  112.74   11.12
  -3  14   3   82.22   10.33
   3  14  -2  199.02   13.51
  -3  14   2  180.56   15.66
  -3  14   1 1173.25   32.58
   3  14  -1 1092.07   34.24
  -3  14   1 1181.14   40.35
  -3  14   1 1172.91   38.95
  -3  14   0   82.54    8.90
  -3  14   0   75.08    8.56
   3  14   0   72.03    9.21
  -3  14   0   80.32   10.88
  -3  14   0   98.88   11.88
  -3  14  -1  129.19   11.58
  -3  14  -1  146.78   13.51
   3  14   1  142.40   13.22
  -3  14  -1  128.72   11.41
  -3  14  -1  145.48   14.25
  -3  14  -2   84.39    9.57
  -3  14  -2   77.18    8.83
  -3  14  -2   84.01   10.16
   3  14   2   74.99    9.71
  -3  14  -2   67.62    9.47
  -3  14  -3  176.81   13.42
  -3  14  -3  192.56   14.61
   3  14   3  192.90   14.18
  -3  14  -4  225.02   13.90
  -3  14  -4  218.75   14.51
   3  14   4  219.04   13.32
  -3  14  -5    2.29    1.86
   3  14   5    1.09    1.21
  -3  14  -5    4.98    2.49
  -3  14  -6  180.28    8.87
   3  15  -5  214.56   11.27
  -3  15   5  207.78    9.17
  -3  15   5  213.24   10.34
  -3  15   4   75.53    8.17
  -3  15   3   22.02    5.55
   3  15  -2    0.27    1.90
  -3  15   2    4.92    3.61
  -3  15   1  531.21   20.79
   3  15  -1  500.06   21.77
  -3  15   1  508.38   25.22
  -3  15   0    5.41    2.69
  -3  15   0    4.96    2.90
   3  15   0    4.43    3.59
  -3  15   0   -1.16    3.52
  -3  15  -1    3.40    2.28
  -3  15  -1    3.50    2.81
   3  15   1    4.30    3.42
  -3  15  -1   -0.91    2.68
  -3  15  -2    7.89    3.62
  -3  15  -2    4.71    3.02
   3  15   2    2.91    3.03
  -3  15  -2    7.40    3.65
  -3  15  -3   15.94    4.18
   3  15   3   13.19    4.11
  -3  15  -3   18.11    4.33
  -3  15  -4  193.41   11.63
  -3  15  -4  206.80   12.59
   3  15   4  176.81   10.56
  -3  15  -5   60.57    5.69
  -3  15  -5   66.90    5.76
   3  16  -5   13.26    2.51
   3  16  -4   85.25    7.45
  -3  16   4   87.80    7.21
  -3  16   3  152.04   11.30
   3  16  -2  107.54    8.19
  -3  16   2  115.26   10.83
  -3  16   1    7.34    2.60
   3  16  -1    6.87    2.94
  -3  16   1    6.03    3.37
  -3  16   0   64.13    7.19
   3  16   0   52.23    7.02
  -3  16   0   55.23    7.86
  -3  16  -1    8.23    3.41
   3  16   1    3.80    2.53
  -3  16  -1    9.65    4.11
  -3  16  -1    8.70    2.95
  -3  16  -2  179.70   11.64
   3  16   2  180.10   12.31
  -3  16  -3   15.66    3.40
   3  16   3   10.86    3.06
   3  16   4   90.12    6.28
  -3  16  -4  108.08    7.56
   3  17  -4   24.20    3.33
   3  17  -3   55.12    5.63
  -3  17   3   73.75    6.55
   3  17  -2   36.35    4.97
   3  17  -2   46.33    4.52
   3  17  -1    7.15    2.30
   3  17  -1    8.48    2.47
  -3  17   1   10.04    3.51
   3  17   0  218.20   12.36
  -3  17   0  240.02   14.50
  -3  17  -1   90.53    6.79
   3  17   1   86.12    7.93
  -3  17  -2   41.06    4.76
   3  17   2   49.42    5.71
  -3  17  -3    7.28    2.14
   3  17   3    8.14    2.19
  -3  17  -4   88.62    5.35
   3  18  -2   -1.75    1.13
   3  18  -1   54.29    4.74
   3  18   0    5.65    1.96
   3  18   1  285.60   11.79
   3  18   2   13.47    2.50
  -4 -17   2  115.11    6.46
  -4 -17   2  121.51    7.01
  -4 -17   1  199.03    8.97
  -4 -17   1  203.91    9.58
  -4 -17   0   14.33    2.31
  -4 -17   0   17.49    2.82
  -4 -17  -1  116.76    6.93
  -4 -17  -2   -0.62    1.24
  -4 -16   3    0.57    1.38
  -4 -16   3   -5.34    2.07
  -4 -16   2  218.11   11.10
  -4 -16   2  229.74   11.78
  -4 -16   1  233.07   10.58
  -4 -16   1  231.83   10.41
  -4 -16   1  257.41   12.95
  -4 -16   0   18.13    3.52
  -4 -16   0   20.75    3.72
  -4 -16   0   20.44    3.80
  -4 -16  -1  102.64    7.71
  -4 -16  -1   88.74    7.79
  -4 -16  -1  103.39    7.21
  -4 -16  -2  154.40    9.19
  -4 -16  -2  157.58    9.74
  -4 -16  -3   82.33    6.06
  -4 -16  -3   81.41    5.89
  -4 -15   4   44.53    4.94
  -4 -15   4   52.29    5.22
  -4 -15   3  233.95   12.52
  -4 -15   3  245.98   12.94
  -4 -15   2  466.63   18.56
  -4 -15   2  433.30   15.82
  -4 -15   2  457.63   18.93
  -4 -15   1  206.73   12.25
  -4 -15   1  223.33   12.68
  -4 -15   1  233.52   13.87
  -4 -15   0  102.16    9.28
  -4 -15   0   96.76    8.84
  -4 -15   0  102.01    9.07
  -4 -15  -1   70.21    7.98
  -4 -15  -1   48.79    6.47
  -4 -15  -1   66.93    6.89
  -4 -15  -2  108.11    9.40
  -4 -15  -2  119.92    9.65
  -4 -15  -3   42.60    5.44
  -4 -15  -3   42.55    5.40
  -4 -15  -4   18.41    2.88
  -4 -15  -4   16.48    2.95
  -4 -14   5  198.05   10.07
  -4 -14   5  180.33    8.73
  -4 -14   4    0.14    1.63
  -4 -14   4    0.10    1.69
  -4 -14   3  123.91   10.29
  -4 -14   3  124.43   10.24
  -4 -14   2  122.71    9.94
  -4 -14   2  124.00    9.58
  -4 -14   1   94.19    9.41
  -4 -14   1   92.88    9.66
  -4 -14   1  108.87    9.94
  -4 -14   0   73.50    8.64
  -4 -14   0   82.81    9.15
  -4 -14   0   70.19    8.69
  -4 -14  -1    1.80    2.52
  -4 -14  -1    1.62    2.66
  -4 -14  -2  110.92   10.30
  -4 -14  -2  108.05   10.33
  -4 -14  -2   95.88    7.93
  -4 -14  -3   77.99    8.12
  -4 -14  -3   79.25    8.20
  -4 -14  -4   54.84    5.71
  -4 -14  -4   55.50    6.04
  -4 -14  -5  134.37    7.10
  -4 -13   6   35.83    4.02
  -4 -13   5   12.82    3.24
  -4 -13   5   11.58    3.05
  -4 -13   4  109.62    9.73
  -4 -13   4  100.41    9.28
  -4 -13   3   24.99    5.21
  -4 -13   3   17.51    4.18
  -4 -13   3   15.57    4.50
  -4 -13   2   63.08    8.18
  -4 -13   2   64.53    8.60
  -4 -13   1   89.11   10.02
  -4 -13   1   93.20   10.23
  -4 -13   1  108.38   11.08
  -4 -13   0  309.90   18.82
  -4 -13   0  319.23   18.95
  -4 -13   0  294.77   17.78
  -4 -13  -1  108.50   11.48
  -4 -13  -1  115.28   11.49
  -4 -13  -1  106.00   10.19
  -4 -13  -2  489.17   23.29
  -4 -13  -2  478.33   22.79
  -4 -13  -3   36.09    6.30
  -4 -13  -3   35.45    6.20
  -4 -13  -4  158.38   10.78
  -4 -13  -4  147.00   11.00
  -4 -13  -5  208.20   10.62
  -4 -12   6   13.73    2.99
  -4 -12   6   17.83    3.03
  -4 -12   5   52.08    6.56
  -4 -12   5   40.86    5.72
  -4 -12   4  100.64    9.92
  -4 -12   4   91.32    9.49
  -4 -12   3   70.12    8.79
  -4 -12   3   72.31    8.96
  -4 -12   3   70.89    8.95
  -4 -12   2  239.58   16.48
  -4 -12   2  222.64   16.12
  -4 -12   2  242.95   15.94
  -4 -12   1  338.03   19.99
  -4 -12   1  371.40   21.06
  -4 -12   1  375.12   20.87
  -4 -12   0   55.87    8.79
  -4 -12   0   62.47    9.12
  -4 -12   0   44.87    7.75
  -4 -12  -1  217.69   16.67
  -4 -12  -1  209.67   16.09
  -4 -12  -1  211.75   14.93
  -4 -12  -2  217.15   16.33
  -4 -12  -2  199.41   15.58
  -4 -12  -3  250.30   16.49
  -4 -12  -3  260.10   17.12
  -4 -12  -4   95.14    9.56
  -4 -12  -4   86.86    8.68
  -4 -12  -5   96.89    6.97
  -4 -12  -5  104.89    8.56
  -4 -11   7  138.87    7.78
  -4 -11   6  129.64    8.74
  -4 -11   6  150.87   10.46
  -4 -11   5   73.22    8.46
  -4 -11   5   54.12    7.12
  -4 -11   4  153.06   12.84
  -4 -11   4  154.76   13.10
  -4 -11   3   46.76    7.66
  -4 -11   3   53.15    8.02
  -4 -11   3   41.34    7.24
  -4 -11   2  173.49   14.66
  -4 -11   2  166.59   13.95
  -4 -11   2  165.36   14.20
  -4 -11   1  467.31   23.82
  -4 -11   1  470.60   24.28
  -4 -11   1  492.48   24.21
  -4 -11   0  491.65   25.06
  -4 -11   0  520.32   25.89
  -4 -11   0  498.15   23.93
  -4 -11  -1  215.86   16.89
  -4 -11  -1  202.12   16.17
  -4 -11  -1  214.32   15.20
  -4 -11  -2  208.94   16.46
  -4 -11  -2  224.88   16.98
  -4 -11  -3   62.17    9.06
  -4 -11  -3   49.30    8.02
  -4 -11  -4   53.71    7.31
  -4 -11  -4   42.93    7.00
  -4 -11  -5   68.28    6.46
  -4 -11  -5   72.66    7.81
  -4 -11  -5   57.15    6.24
  -4 -11  -6   15.99    2.67
  -4 -11  -6   24.62    3.47
  -4 -10   7    8.45    2.47
  -4 -10   6   58.47    7.06
  -4 -10   6   44.18    5.75
  -4 -10   5   47.71    7.18
  -4 -10   5   54.99    8.00
  -4 -10   4  182.51   14.36
  -4 -10   4  191.32   14.87
  -4 -10   3  203.97   14.52
  -4 -10   3  210.25   16.02
  -4 -10   3  195.74   15.55
  -4 -10   2  176.24   14.92
  -4 -10   2  183.64   14.77
  -4 -10   2  172.49   14.61
  -4 -10   1  382.40   21.80
  -4 -10   1  372.00   21.93
  -4 -10   1  354.64   20.66
  -4 -10   0  541.82   26.42
  -4 -10   0  520.25   25.89
  -4 -10   0  509.74   24.20
  -4 -10  -1  856.35   33.40
  -4 -10  -1  891.01   33.96
  -4 -10  -1  859.20   30.15
  -4 -10  -2 1071.82   37.28
  -4 -10  -2 1124.34   38.04
  -4 -10  -3  136.01   13.07
  -4 -10  -3  129.11   13.12
  -4 -10  -4   92.32    9.94
  -4 -10  -4   88.16    9.99
  -4 -10  -4   91.25    9.56
  -4 -10  -5   98.66    9.51
  -4 -10  -5   82.96    8.48
  -4 -10  -6   79.05    6.72
  -4 -10  -6   72.08    6.88
  -4 -10  -7   99.02    6.25
  -4  -9   7   44.62    5.54
  -4  -9   7   43.48    4.61
  -4  -9   6    8.10    3.64
  -4  -9   6   10.45    3.42
  -4  -9   5  747.34   28.31
  -4  -9   5  740.55   27.81
  -4  -9   4  143.43   12.89
  -4  -9   4  152.56   13.48
  -4  -9   3  855.35   31.12
  -4  -9   3  835.22   32.28
  -4  -9   3  832.17   29.74
  -4  -9   3  844.07   31.98
  -4  -9   2  878.32   32.17
  -4  -9   2  865.69   32.78
  -4  -9   2  856.31   32.09
  -4  -9   1  177.15   14.92
  -4  -9   1  169.68   14.71
   4  -9  -1  164.10   14.28
  -4  -9   1  170.86   15.22
  -4  -9   1  164.29   14.03
  -4  -9   0  762.49   30.96
  -4  -9   0  790.34   31.52
   4  -9   0  702.71   28.81
  -4  -9   0  749.49   31.39
  -4  -9   0  726.51   28.42
  -4  -9  -1   25.10    6.17
  -4  -9  -1   21.13    5.88
  -4  -9  -1   29.06    6.55
  -4  -9  -1   26.60    5.69
  -4  -9  -2  529.00   26.21
  -4  -9  -2  520.86   25.88
  -4  -9  -3   13.90    4.39
  -4  -9  -3   21.00    5.39
  -4  -9  -3   21.62    5.82
  -4  -9  -4  181.68   13.75
  -4  -9  -4  174.37   14.50
  -4  -9  -4  177.26   14.20
  -4  -9  -5   75.16    8.73
  -4  -9  -5   60.07    8.15
  -4  -9  -6   67.90    6.69
  -4  -9  -6   56.72    7.01
  -4  -9  -7   28.92    3.85
  -4  -8   8  133.53    7.64
  -4  -8   7   92.17    8.51
  -4  -8   7   75.12    6.67
  -4  -8   6  355.67   18.75
  -4  -8   6  309.82   16.69
  -4  -8   5  993.77   33.25
  -4  -8   5 1029.17   33.59
  -4  -8   4  605.21   26.37
  -4  -8   4  610.79   26.90
  -4  -8   3  410.86   21.22
  -4  -8   3  411.91   21.39
  -4  -8   3  434.08   23.21
  -4  -8   3  423.83   22.58
  -4  -8   2  202.06   15.87
   4  -8  -2  196.03   15.98
  -4  -8   2  200.78   15.49
  -4  -8   2  217.94   16.75
  -4  -8   2  195.38   15.33
  -4  -8   1  399.52   21.80
  -4  -8   1  375.96   21.33
   4  -8  -1  396.84   21.99
  -4  -8   1  378.66   22.10
  -4  -8   1  362.70   20.22
  -4  -8   0   39.43    7.50
  -4  -8   0   48.76    7.96
  -4  -8   0   38.31    7.27
   4  -8   0   42.65    7.33
  -4  -8   0   41.18    6.88
  -4  -8  -1   43.72    8.08
  -4  -8  -1   44.34    7.99
  -4  -8  -1   30.28    6.30
   4  -8   1   52.53    7.84
  -4  -8  -2 1117.48   37.62
  -4  -8  -2 1114.41   37.21
  -4  -8  -2 1115.62   39.50
  -4  -8  -3  362.95   20.99
  -4  -8  -3  374.91   21.86
  -4  -8  -3  353.55   20.63
  -4  -8  -4 1338.54   37.52
  -4  -8  -4 1405.05   40.86
  -4  -8  -4 1381.97   40.93
  -4  -8  -5   88.64    9.57
  -4  -8  -5   94.84   10.73
  -4  -8  -6    3.60    2.76
  -4  -8  -6    7.07    2.55
  -4  -8  -7   72.07    6.76
  -4  -7   8  182.20    9.71
  -4  -7   7   74.12    7.85
  -4  -7   7   59.06    6.41
  -4  -7   6   49.30    7.58
  -4  -7   6   34.78    6.11
  -4  -7   5   29.47    6.24
  -4  -7   5   26.43    6.07
  -4  -7   4  532.45   24.39
  -4  -7   4  538.84   25.44
  -4  -7   3 3170.55   58.62
  -4  -7   3 3094.98   57.30
  -4  -7   3 3223.49   62.58
   4  -7  -3 3335.26   66.68
  -4  -7   3 3317.82   65.38
  -4  -7   3 3397.65   62.67
  -4  -7   2 1571.82   42.15
  -4  -7   2 1558.12   43.13
   4  -7  -2 1647.46   45.20
  -4  -7   2 1608.10   44.42
  -4  -7   2 1526.39   41.60
  -4  -7   1  225.44   16.18
  -4  -7   1  248.56   17.08
   4  -7  -1  216.74   16.14
  -4  -7   1  247.42   17.18
  -4  -7   1  221.21   15.59
  -4  -7   0  413.28   22.15
  -4  -7   0  434.00   22.44
   4  -7   0  416.17   21.98
  -4  -7   0  412.83   22.33
  -4  -7   0  420.20   20.44
  -4  -7  -1  288.91   18.65
  -4  -7  -1  269.58   18.00
  -4  -7  -1  264.98   18.27
  -4  -7  -2  255.23   17.79
  -4  -7  -2  249.89   17.57
  -4  -7  -2  248.74   18.27
   4  -7   2  230.23   15.85
  -4  -7  -2  235.10   16.26
   4  -7   3  138.08   13.17
  -4  -7  -3  134.22   12.61
  -4  -7  -3  112.39   11.95
  -4  -7  -3  127.32   12.77
  -4  -7  -4  805.04   28.65
  -4  -7  -4  747.35   29.64
  -4  -7  -4  749.99   31.01
  -4  -7  -5   50.57    8.06
  -4  -7  -5   58.22    7.57
  -4  -7  -6   67.10    8.52
  -4  -7  -7   23.39    4.57
  -4  -6   8   15.73    3.31
  -4  -6   7   57.76    7.23
  -4  -6   7   46.86    6.08
  -4  -6   6  191.02   14.41
  -4  -6   6  216.54   14.93
  -4  -6   6  216.30   13.71
  -4  -6   5   30.99    6.30
  -4  -6   5   25.70    6.01
  -4  -6   4  634.04   25.08
  -4  -6   4  646.78   26.56
  -4  -6   4  673.15   28.27
  -4  -6   3  575.02   24.96
  -4  -6   3  556.17   23.74
  -4  -6   3  604.88   26.91
   4  -6  -3  581.33   27.40
  -4  -6   3  586.11   27.01
  -4  -6   3  587.59   25.96
  -4  -6   2  344.04   19.42
  -4  -6   2  355.87   20.16
   4  -6  -2  324.81   19.81
  -4  -6   2  334.21   19.95
  -4  -6   2  318.63   18.58
  -4  -6   1  733.72   28.50
  -4  -6   1  732.75   28.29
   4  -6  -1  717.22   28.73
  -4  -6   1  670.88   27.43
  -4  -6   0   46.17    7.45
  -4  -6   0   57.24    7.82
  -4  -6   0   56.18    8.06
   4  -6   0   36.15    6.58
  -4  -6  -1  160.40   13.58
  -4  -6  -1  151.63   13.20
  -4  -6  -1  157.78   13.91
  -4  -6  -2   23.72    5.60
  -4  -6  -2   17.01    5.17
   4  -6   2   15.86    4.26
  -4  -6  -2   11.40    3.71
  -4  -6  -2   17.24    4.80
   4  -6   3  703.91   28.41
  -4  -6  -3  661.53   27.17
  -4  -6  -3  658.99   27.73
  -4  -6  -3  720.37   31.36
   4  -6   3  664.75   28.22
  -4  -6  -3  707.33   29.82
  -4  -6  -4  393.94   21.32
  -4  -6  -4  375.68   22.45
  -4  -6  -5  446.45   20.92
  -4  -6  -5  408.51   23.06
  -4  -6  -6   86.23    9.96
  -4  -6  -7   61.29    7.27
  -4  -6  -8   47.61    4.44
  -4  -5   8   82.62    7.36
  -4  -5   7    3.87    2.56
  -4  -5   7    1.30    2.30
  -4  -5   6  495.64   23.20
  -4  -5   6  487.51   22.72
  -4  -5   6  493.60   21.43
  -4  -5   5  644.00   26.86
  -4  -5   5  631.95   27.10
  -4  -5   4  520.35   22.86
  -4  -5   4  500.77   22.98
  -4  -5   4  521.84   24.73
  -4  -5   3  427.60   21.30
  -4  -5   3  427.28   22.34
   4  -5  -3  422.77   22.76
  -4  -5   3  440.65   22.88
  -4  -5   3  435.89   22.22
  -4  -5   2 1049.10   33.83
   4  -5  -2 1049.30   34.48
  -4  -5   2 1020.07   33.36
  -4  -5   2 1003.27   32.03
   4  -5  -1  121.74   11.81
  -4  -5   1  123.88   11.54
  -4  -5   0  508.01   23.14
   4  -5   1   96.69    9.17
  -4  -5  -1  118.66   11.81
   4  -5   2  238.53   15.54
  -4  -5  -2  230.57   15.88
  -4  -5  -2  226.28   15.58
  -4  -5  -2  259.69   17.78
   4  -5   2  247.62   15.47
  -4  -5  -2  253.01   16.95
   4  -5   3   54.93    8.30
  -4  -5  -3   50.11    8.31
  -4  -5  -3   48.67    8.21
  -4  -5  -3   53.15    7.83
  -4  -5  -3   60.53    8.34
  -4  -5  -4  202.95   16.68
  -4  -5  -4  240.90   16.28
  -4  -5  -5    7.51    4.34
  -4  -5  -6   83.99    9.08
  -4  -5  -6  107.46   11.48
  -4  -5  -7   62.77    6.63
  -4  -5  -7   81.61    8.65
  -4  -5  -8   35.01    4.13
  -4  -4   8    9.32    3.18
  -4  -4   7   93.39    9.49
  -4  -4   7  102.51    9.56
  -4  -4   7  102.65    8.86
  -4  -4   6  205.99   15.05
  -4  -4   6  193.30   14.58
  -4  -4   6  194.01   13.89
  -4  -4   5  718.17   28.16
  -4  -4   5  749.91   29.65
  -4  -4   4  198.30   14.27
  -4  -4   4  185.59   13.86
  -4  -4   4  186.70   14.70
  -4  -4   3  203.03   14.56
  -4  -4   3  194.16   14.81
   4  -4  -3  180.74   14.63
  -4  -4   3  201.90   15.50
  -4  -4   3  188.01   14.34
   4  -4  -2  504.83   23.67
  -4  -4   2  515.32   23.27
  -4  -4   1  462.34   19.90
   4  -4  -1  459.00   22.10
  -4  -4   1  458.21   21.17
   4  -4  -1  489.74   18.73
   4  -4   0   93.02    8.58
  -4  -4   0  109.88   10.61
   4  -4   1  121.37   10.35
  -4  -4  -1  116.69   11.09
   4  -4   2  937.63   30.75
  -4  -4  -2  971.49   33.40
   4  -4   3  181.25   14.77
  -4  -4  -3  181.53   15.04
  -4  -4  -3  173.03   14.88
   4  -4   4  141.10   13.98
  -4  -4  -4  134.95   13.28
  -4  -4  -4  137.18   13.61
  -4  -4  -4  120.34   12.90
  -4  -4  -5  270.77   19.24
  -4  -4  -5  283.18   18.20
  -4  -4  -6   -0.72    1.97
  -4  -4  -6   -2.21    3.55
  -4  -4  -7   51.30    6.60
  -4  -4  -7   58.23    7.37
  -4  -4  -7   70.72    8.25
  -4  -4  -8   84.34    5.86
  -4  -4  -8  106.16    7.41
  -4  -3   9   16.08    2.42
  -4  -3   8  120.00    9.31
  -4  -3   8  106.00    7.41
  -4  -3   7   48.69    7.06
  -4  -3   7   51.99    7.28
  -4  -3   7   39.01    5.81
  -4  -3   6  149.65   12.96
  -4  -3   6  153.13   13.08
  -4  -3   6  157.47   13.01
  -4  -3   5   94.70   10.41
  -4  -3   5   86.82   10.18
  -4  -3   4   41.84    6.72
   4  -3  -4   45.34    7.58
  -4  -3   4   40.30    7.09
  -4  -3   3   16.48    4.61
  -4  -3   3   17.64    4.91
   4  -3  -3   16.36    5.03
  -4  -3   3   12.42    3.66
   4  -3  -2 1126.30   34.22
  -4  -3   2 1145.46   33.39
   4  -3  -2 1155.02   29.29
  -4  -3   1  351.32   17.09
  -4  -3   1  383.01   18.76
   4  -3  -1  378.43   16.78
   4  -3   0  364.06   17.02
  -4  -3   0  345.86   17.81
  -4  -3   0  354.47   18.00
   4  -3   1 1525.90   37.11
  -4  -3  -1 1488.31   37.93
  -4  -3  -2 1153.64   35.48
  -4  -3  -2 1216.10   35.56
  -4  -3  -3 1916.37   47.82
  -4  -3  -3 1921.53   47.61
  -4  -3  -3 1875.56   48.05
  -4  -3  -4  380.57   22.70
   4  -3   4  364.39   22.63
  -4  -3  -4  362.74   20.54
  -4  -3  -4  325.70   20.22
  -4  -3  -4  360.17   21.82
  -4  -3  -5  378.52   21.69
  -4  -3  -5  391.84   23.13
  -4  -3  -6    5.04    2.86
  -4  -3  -6    4.95    2.94
  -4  -3  -7   44.03    6.48
  -4  -3  -7   50.27    7.12
  -4  -3  -7   46.47    6.85
  -4  -3  -8  193.67    9.88
  -4  -3  -8  216.92   10.69
  -4  -2   9   28.92    3.28
  -4  -2   9   27.56    3.75
  -4  -2   8  187.10   11.65
  -4  -2   7  310.08   17.43
  -4  -2   7  315.54   17.12
  -4  -2   7  295.48   16.23
  -4  -2   6  246.99   16.40
  -4  -2   6  257.21   17.01
  -4  -2   6  216.62   15.34
  -4  -2   5  125.34   11.24
  -4  -2   5  118.13   11.49
  -4  -2   5  124.27   12.20
  -4  -2   4  598.22   24.71
   4  -2  -4  599.78   26.48
  -4  -2   4  573.42   25.31
   4  -2  -3  933.82   31.82
   4  -2  -3  958.85   28.24
  -4  -2   2  391.45   16.59
   4  -2  -2  387.67   19.80
  -4  -2   2  412.79   19.74
   4  -2  -2  431.84   18.33
  -4  -2   1  738.13   24.36
  -4  -2   1  737.19   24.94
   4  -2  -1  739.67   23.89
  -4  -2   0  284.70   16.02
  -4  -2   0  306.48   16.08
   4  -2   0  293.58   15.59
   4  -2   1  853.30   27.88
  -4  -2  -1  892.95   29.41
  -4  -2  -1  832.16   27.11
   4  -2   2   50.73    7.30
  -4  -2  -2   62.18    8.47
  -4  -2  -2   54.53    7.44
   4  -2   3   79.86   10.00
  -4  -2  -3   80.48    9.99
  -4  -2  -3   94.29   10.31
  -4  -2  -3   92.66   10.78
   4  -2   4  849.16   34.43
  -4  -2  -4  784.72   30.87
  -4  -2  -4  726.64   29.64
  -4  -2  -4  802.54   31.46
  -4  -2  -4  816.59   32.88
  -4  -2  -5  114.56   12.30
  -4  -2  -5  126.36   13.24
  -4  -2  -6  135.84   13.03
  -4  -2  -6  124.83   12.34
  -4  -2  -7  118.74   10.68
  -4  -2  -7  114.83   10.10
  -4  -2  -7  141.03   11.77
  -4  -2  -8  306.41   13.28
  -4  -2  -8  308.21   12.62
  -4  -1   9   30.27    3.47
  -4  -1   9   29.39    3.97
  -4  -1   8  100.32    8.64
  -4  -1   8  100.41    7.61
  -4  -1   7  212.90   14.54
  -4  -1   7  203.90   13.97
  -4  -1   7  188.09   13.17
  -4  -1   6  374.83   20.10
  -4  -1   6  360.91   20.26
  -4  -1   6  372.30   20.21
  -4  -1   5  719.74   27.36
  -4  -1   5  767.68   29.85
  -4  -1   4  170.13   13.29
   4  -1  -4  156.08   13.28
  -4  -1   4  162.41   13.54
   4  -1  -4  149.15   12.06
   4  -1  -3   45.68    6.94
   4  -1  -3   44.93    6.53
  -4  -1   2 1857.37   36.02
   4  -1  -2 1822.72   42.05
  -4  -1   2 1869.26   40.13
   4  -1  -2 1847.89   38.90
  -4  -1   1  743.89   24.25
  -4  -1   1  775.09   24.82
   4  -1  -1  771.95   24.88
   4  -1   0  243.45   14.27
  -4  -1   0  238.97   14.48
  -4  -1   0  227.96   13.43
   4  -1   1  138.61   11.25
  -4  -1  -1  130.03   11.19
  -4  -1  -1  127.46   10.35
   4  -1   2  137.31   12.04
  -4  -1  -2  147.74   12.57
  -4  -1  -2  143.80   11.53
   4  -1   3   66.68    9.14
  -4  -1  -3   50.74    7.70
  -4  -1  -3   65.48    8.79
  -4  -1  -3   73.16    8.85
  -4  -1  -3   68.05    9.08
   4  -1   4  264.23   19.05
  -4  -1  -4  260.39   17.97
  -4  -1  -4  229.19   16.53
  -4  -1  -4  266.63   17.57
  -4  -1  -4  243.42   17.88
  -4  -1  -5  107.52   12.18
  -4  -1  -5  127.15   13.14
  -4  -1  -6   90.55   10.96
  -4  -1  -6  100.64   11.21
  -4  -1  -6   98.78   11.36
  -4  -1  -7    3.47    2.69
  -4  -1  -7   -1.95    2.58
  -4  -1  -7    4.28    2.30
  -4  -1  -8  568.79   18.83
  -4  -1  -8  581.18   16.75
  -4   0   9  102.57    6.07
  -4   0   9  103.20    7.11
  -4   0   8    4.68    1.86
  -4   0   8    5.64    2.41
  -4   0   7  109.37   10.42
  -4   0   7  103.40   10.01
  -4   0   7   99.81    9.96
  -4   0   6   75.71    9.21
  -4   0   6   79.34    9.88
  -4   0   6   71.50    9.04
  -4   0   5  442.12   22.74
  -4   0   5  461.42   22.99
   4   0  -5  436.93   22.07
   4   0  -4    4.10    2.99
  -4   0   4    6.42    3.23
   4   0  -4    1.99    1.77
  -4   0   4    5.41    2.96
   4   0  -3   25.42    5.10
   4   0  -3   18.68    4.46
  -4   0   2  803.81   23.88
   4   0  -2  828.60   27.58
  -4   0   2  833.66   25.92
   4   0  -2  846.72   26.65
  -4   0   1 1022.52   28.50
  -4   0   1 1094.21   28.51
   4   0  -1 1090.87   30.25
  -4   0   0   25.32    4.37
   4   0   0   24.57    4.77
  -4   0   0   23.98    4.79
   4   0   1 4306.76   64.26
  -4   0  -1 4295.49   63.24
  -4   0  -1 4408.32   57.81
   4   0   2  386.31   20.02
  -4   0  -2  390.06   20.02
  -4   0  -2  392.18   18.06
   4   0   3  323.82   20.09
  -4   0  -3  342.87   19.76
  -4   0  -3  323.68   19.18
  -4   0  -3  322.88   17.45
  -4   0  -3  315.28   19.21
   4   0   4   16.90    5.67
  -4   0  -4    7.29    3.38
  -4   0  -4    9.86    4.14
  -4   0  -4   11.62    3.93
  -4   0  -5  812.26   33.21
  -4   0  -5  819.67   32.90
  -4   0  -5  807.28   32.61
  -4   0  -6 1207.37   39.17
  -4   0  -6 1134.59   36.72
  -4   0  -6 1207.81   37.88
  -4   0  -7    4.38    2.76
  -4   0  -7   -2.12    3.34
  -4   0  -7   -0.69    1.84
  -4   0  -8   57.29    6.34
  -4   0  -8   54.19    4.94
  -4   1   9   28.76    3.78
  -4   1   8  109.88    8.86
  -4   1   8  111.56    8.57
  -4   1   7  203.20   14.00
  -4   1   7  206.78   14.21
  -4   1   7  206.04   14.25
  -4   1   6  364.07   19.44
  -4   1   6  360.98   20.50
  -4   1   6  358.37   20.08
  -4   1   5  747.21   29.66
  -4   1   5  734.45   29.09
   4   1  -5  672.86   28.00
  -4   1   4  185.21   14.84
  -4   1   4  183.96   14.11
   4   1  -4  169.28   13.30
  -4   1   4  160.70   13.02
  -4   1   4  155.45   13.21
   4   1  -4  160.17   13.04
   4   1  -3   44.01    6.49
  -4   1   3   50.02    7.20
   4   1  -3   44.45    6.81
  -4   1   2 1854.09   36.80
   4   1  -2 1847.08   40.61
  -4   1   2 1905.57   38.02
   4   1  -2 1928.57   40.99
  -4   1   1  778.40   25.26
  -4   1   1  796.46   23.29
   4   1  -1  781.16   26.02
   4   1   0  228.85   14.39
  -4   1   0  260.59   15.20
  -4   1   0  230.39   12.25
   4   1   1  129.98   11.19
  -4   1  -1  132.26   11.23
  -4   1  -1  141.61    9.85
   4   1   2  132.33   11.88
  -4   1  -2  136.37   12.01
   4   1   3   74.21    9.62
  -4   1  -3   59.45    7.77
  -4   1  -3   67.94    8.95
  -4   1  -3   72.90    9.16
  -4   1  -3   68.86    9.58
  -4   1  -3   70.41    9.26
   4   1   4  279.11   19.65
  -4   1  -4  296.73   19.59
  -4   1  -4  257.37   17.36
  -4   1  -4  285.64   19.44
  -4   1  -4  280.52   18.94
  -4   1  -5   92.46   11.53
  -4   1  -5  108.29   12.06
  -4   1  -5  104.55   11.70
  -4   1  -6   95.02   11.17
  -4   1  -6   98.49   10.81
  -4   1  -6   89.40   10.27
  -4   1  -7    5.68    2.64
  -4   1  -7   10.55    3.04
  -4   1  -8  567.82   19.28
  -4   2   9   29.39    3.50
  -4   2   8  173.00   10.86
  -4   2   8  174.91   10.91
  -4   2   8  179.40   13.14
  -4   2   7  322.52   17.12
  -4   2   7  330.32   17.96
  -4   2   6  246.10   15.78
  -4   2   6  228.36   16.33
  -4   2   6  249.85   17.03
  -4   2   5  106.92   11.61
  -4   2   5  113.77   11.53
   4   2  -5  118.94   12.15
  -4   2   4  581.35   25.89
  -4   2   4  548.82   24.64
  -4   2   4  616.30   26.32
  -4   2   4  632.93   26.34
   4   2  -4  558.38   24.74
  -4   2   3  946.41   31.27
   4   2  -3  940.22   28.87
   4   2  -3  983.52   31.19
  -4   2   2  415.80   20.01
  -4   2   2  385.40   17.16
   4   2  -2  395.25   18.53
   4   2  -2  446.41   20.18
  -4   2   1  748.44   24.96
  -4   2   1  743.93   25.95
   4   2  -1  762.21   26.23
   4   2   0  309.89   16.99
  -4   2   0  292.74   16.31
  -4   2  -1  795.11   27.73
   4   2   1  846.18   28.85
   4   2   2   62.19    8.38
  -4   2  -2   62.73    8.33
   4   2   3   80.33   10.01
  -4   2  -3   87.00    9.60
  -4   2  -3   85.75   10.39
  -4   2  -3   89.24   10.10
  -4   2  -3   84.88   10.47
  -4   2  -3   89.03   10.15
   4   2   4  801.34   32.94
  -4   2  -4  794.79   28.52
  -4   2  -4  799.45   32.56
  -4   2  -4  762.71   29.88
  -4   2  -4  797.26   32.46
  -4   2  -4  772.81   30.95
  -4   2  -5  129.40   13.73
  -4   2  -5  154.96   14.20
  -4   2  -5  138.64   13.31
  -4   2  -6  116.93   12.47
  -4   2  -6  131.32   11.98
  -4   2  -6  123.08   11.56
  -4   2  -7  119.97   11.27
  -4   2  -7  130.28    9.76
  -4   2  -8  296.60   13.71
  -4   3   8  110.46    8.27
  -4   3   8  127.01    9.29
  -4   3   8  107.67    9.92
  -4   3   7   44.63    6.45
  -4   3   7   55.23    7.72
  -4   3   6  144.50   13.07
  -4   3   6  143.64   13.06
  -4   3   5   85.25   10.32
  -4   3   5   77.96    9.91
  -4   3   5   80.59   10.21
  -4   3   4   51.49    7.76
  -4   3   4   46.79    7.67
  -4   3   4   64.82    8.87
  -4   3   4   52.34    8.16
   4   3  -4   51.05    7.94
  -4   3   3   23.04    5.33
  -4   3   3   18.74    5.04
   4   3  -3   16.05    4.48
  -4   3   3   20.68    5.16
  -4   3   2 1133.79   33.55
  -4   3   2 1142.32   30.14
   4   3  -2 1203.52   31.63
   4   3  -2 1154.95   33.38
  -4   3   1  350.68   17.55
  -4   3   1  388.19   19.14
   4   3  -1  380.22   18.88
   4   3   0  338.86   18.04
  -4   3   0  353.11   18.06
   4   3   1 1543.75   39.00
  -4   3  -1 1555.72   39.04
   4   3   2 1164.20   36.09
  -4   3  -2 1231.19   36.38
   4   3   3 1997.25   49.00
  -4   3  -3 1973.44   49.30
  -4   3  -3 1852.49   45.91
  -4   3  -3 1880.30   45.21
  -4   3  -3 2006.34   50.01
  -4   3  -3 1994.83   47.70
   4   3   4  350.04   21.72
  -4   3  -4  346.15   19.24
  -4   3  -4  372.17   22.36
  -4   3  -4  309.35   19.07
  -4   3  -4  383.55   22.54
  -4   3  -4  353.28   20.87
  -4   3  -5  395.19   23.58
  -4   3  -5  366.56   21.45
  -4   3  -5  389.75   21.12
  -4   3  -6   15.85    5.15
  -4   3  -6    7.04    3.06
  -4   3  -6   13.65    4.12
  -4   3  -7   47.57    7.05
  -4   3  -8  223.90   11.56
  -4   4   8   10.71    2.61
  -4   4   8    4.50    2.48
  -4   4   8    3.37    2.77
  -4   4   7  123.47   10.05
  -4   4   7  123.57   11.04
  -4   4   7  123.67   12.62
  -4   4   6  190.90   14.85
  -4   4   5  749.71   30.10
  -4   4   5  741.58   29.66
  -4   4   4  187.33   14.90
  -4   4   4  178.58   14.79
  -4   4   4  183.19   14.44
  -4   4   4  171.07   14.13
   4   4  -4  180.67   14.76
  -4   4   3  189.35   15.05
  -4   4   3  203.48   14.76
  -4   4   3  184.72   14.49
  -4   4   3  198.89   14.38
   4   4  -3  195.59   14.69
  -4   4   2  520.45   20.97
  -4   4   2  483.43   22.29
   4   4  -2  504.18   22.65
  -4   4   1  465.52   20.59
  -4   4   1  458.24   21.10
   4   4  -1  452.56   21.02
  -4   4   0   91.45    9.57
   4   4   0  114.20   10.75
   4   4   1  106.93   10.61
  -4   4  -1  107.14   10.62
   4   4   2  986.84   33.15
  -4   4  -2  987.68   32.81
  -4   4  -2  982.91   34.29
  -4   4  -2 1013.70   33.26
  -4   4  -2 1006.99   34.65
   4   4   3  157.66   13.83
  -4   4  -3  175.00   13.92
  -4   4  -3  190.13   15.91
  -4   4  -3  168.36   14.04
  -4   4  -3  162.67   14.34
  -4   4  -3  163.04   13.71
   4   4   4  135.05   13.38
  -4   4  -4  146.61   12.73
  -4   4  -4  133.25   13.72
  -4   4  -4  137.73   12.85
  -4   4  -4  136.62   12.52
  -4   4  -4  120.04   12.65
  -4   4  -4  127.97   12.49
  -4   4  -5  303.60   20.52
  -4   4  -5  302.48   17.21
  -4   4  -5  285.87   17.81
  -4   4  -5  314.11   19.19
  -4   4  -5  317.27   18.64
  -4   4  -6    0.39    2.50
  -4   4  -6    1.65    2.20
  -4   4  -6   -1.73    2.25
  -4   4  -7   66.54    8.01
  -4   4  -8  109.16    7.70
  -4   5   8   79.16    7.14
  -4   5   8   75.16    7.71
  -4   5   7    0.58    2.20
  -4   5   7    1.83    3.10
  -4   5   6  461.72   22.76
  -4   5   6  488.65   26.70
  -4   5   5  634.53   27.92
  -4   5   5  608.65   26.75
  -4   5   5  671.91   32.04
  -4   5   4  491.87   23.89
  -4   5   4  558.11   26.36
  -4   5   4  480.29   23.88
  -4   5   4  494.63   23.70
  -4   5   4  511.96   27.77
   4   5  -4  491.88   24.90
  -4   5   3  435.51   22.98
  -4   5   3  471.03   23.46
  -4   5   3  449.54   22.20
  -4   5   3  446.13   21.55
  -4   5   3  430.33   20.68
  -4   5   3  398.33   23.57
   4   5  -3  450.76   22.45
  -4   5   2 1082.72   36.00
  -4   5   2 1030.06   30.72
  -4   5   2  996.66   32.74
   4   5  -2 1042.88   33.29
  -4   5   1  119.97   10.82
   4   5  -1  119.49   11.00
  -4   5   1  141.70   12.08
  -4   5   0  540.72   23.26
  -4   5   0  512.12   21.95
   4   5   0  498.74   22.55
   4   5   1  120.67   11.36
  -4   5  -1   89.49    9.89
   4   5   2  247.81   16.63
  -4   5  -2  240.52   16.53
  -4   5  -2  249.48   17.53
  -4   5  -2  271.71   17.69
  -4   5  -2  229.58   16.68
  -4   5  -2  248.09   16.47
   4   5   3   53.04    8.17
  -4   5  -3   50.26    7.31
  -4   5  -3   52.62    8.78
  -4   5  -3   40.90    7.24
  -4   5  -3   52.42    7.83
  -4   5  -3   56.35    8.48
  -4   5  -3   53.37    8.20
  -4   5  -4  197.47   16.51
  -4   5  -4  202.77   15.42
  -4   5  -4  192.84   14.88
  -4   5  -4  215.57   16.59
  -4   5  -4  226.44   15.80
  -4   5  -5    9.70    3.53
  -4   5  -5    9.27    4.55
  -4   5  -5   11.55    4.57
  -4   5  -5   14.56    4.66
  -4   5  -6  118.99   11.99
  -4   5  -6   58.51    7.65
  -4   5  -7   78.67    8.37
  -4   5  -7   65.40    6.54
  -4   5  -8   33.05    3.93
  -4   6   8   18.80    3.64
  -4   6   8   13.88    3.34
  -4   6   7   63.39    7.69
  -4   6   7   55.93    7.97
  -4   6   6  174.09   13.88
  -4   6   6  178.41   15.87
  -4   6   5   26.75    5.92
  -4   6   5   28.57    7.41
  -4   6   4  636.70   27.11
  -4   6   4  636.50   28.43
  -4   6   4  634.13   26.94
  -4   6   4  676.98   32.21
   4   6  -4  695.64   29.86
  -4   6   3  601.91   27.12
  -4   6   3  621.33   27.40
  -4   6   3  591.86   25.81
  -4   6   3  587.85   24.71
  -4   6   3  578.01   24.62
  -4   6   3  562.48   28.32
   4   6  -3  606.22   26.94
  -4   6   2  363.70   19.08
  -4   6   2  382.57   20.63
  -4   6   2  374.90   21.56
  -4   6   2  309.90   18.18
  -4   6   2  374.53   22.16
   4   6  -2  339.14   19.42
  -4   6   1  719.63   29.92
  -4   6   1  667.01   26.25
  -4   6   1  697.45   27.56
  -4   6   1  691.15   26.64
   4   6  -1  668.73   26.72
  -4   6   0   41.63    6.55
  -4   6   0   56.87    8.25
  -4   6   0   51.61    8.07
  -4   6   0   45.79    7.14
  -4   6   0   54.52    8.12
   4   6   0   51.93    7.61
  -4   6   0   44.70    6.65
  -4   6  -1  180.73   14.59
  -4   6  -1  167.63   14.24
  -4   6  -1  174.30   14.10
  -4   6  -1  164.71   13.22
  -4   6  -1  161.91   13.51
  -4   6  -1  172.87   14.35
   4   6   1  147.36   12.60
   4   6   2    9.65    3.73
  -4   6  -2    7.01    3.72
  -4   6  -2   24.00    6.46
  -4   6  -2   15.98    4.70
  -4   6  -2   17.76    5.33
  -4   6  -2   14.11    4.29
  -4   6  -2   12.94    4.26
   4   6   3  698.97   28.92
  -4   6  -3  705.02   28.87
  -4   6  -3  770.12   32.32
  -4   6  -3  725.60   29.63
  -4   6  -3  689.18   28.55
  -4   6  -3  645.50   28.57
  -4   6  -4  406.95   21.66
  -4   6  -4  370.42   22.62
  -4   6  -4  374.45   21.46
  -4   6  -4  369.81   21.07
  -4   6  -5  415.56   23.33
  -4   6  -5  415.35   20.38
  -4   6  -5  427.99   22.39
  -4   6  -5  425.64   20.80
  -4   6  -6   77.80    9.52
  -4   6  -6   72.31    8.37
  -4   6  -7   60.60    7.14
  -4   6  -7   54.73    5.99
  -4   7   8  190.52    9.89
  -4   7   8  178.10    9.57
  -4   7   7   56.85    7.00
  -4   7   7   68.17    8.34
  -4   7   6   40.81    6.78
  -4   7   6   35.48    7.46
  -4   7   5   32.29    6.47
  -4   7   5   30.81    7.30
  -4   7   4  526.67   24.59
  -4   7   4  516.37   24.30
  -4   7   4  554.40   29.14
  -4   7   3 3356.19   64.46
  -4   7   3 3369.09   64.95
  -4   7   3 3193.63   57.59
  -4   7   3 3248.74   59.54
  -4   7   3 3493.12   71.30
   4   7  -3 3332.83   63.62
  -4   7   2 1594.68   45.23
  -4   7   2 1631.53   41.75
  -4   7   2 1634.31   43.34
  -4   7   2 1576.61   41.96
  -4   7   2 1522.71   45.58
   4   7  -2 1572.96   42.44
  -4   7   1  239.82   17.56
  -4   7   1  220.12   14.79
  -4   7   1  233.60   16.20
  -4   7   1  243.35   16.77
  -4   7   1  223.39   15.53
  -4   7   1  218.77   16.75
   4   7  -1  210.21   15.12
  -4   7   0  435.70   23.28
  -4   7   0  427.53   21.17
  -4   7   0  416.50   21.68
  -4   7   0  442.36   22.17
  -4   7   0  423.37   20.53
  -4   7   0  450.46   23.11
  -4   7   0  424.13   22.40
   4   7   0  397.64   20.77
  -4   7  -1  282.34   18.58
  -4   7  -1  297.95   18.36
  -4   7  -1  307.41   19.65
  -4   7  -1  290.88   18.55
  -4   7  -1  289.52   18.22
  -4   7  -1  293.66   18.96
   4   7   1  279.04   17.38
  -4   7  -2  242.42   16.94
  -4   7  -2  221.19   16.24
  -4   7  -2  250.33   18.29
  -4   7  -2  263.71   18.01
  -4   7  -2  244.26   17.01
  -4   7  -2  245.15   17.42
   4   7   2  243.02   16.58
  -4   7  -3  120.71   12.24
  -4   7  -3  124.97   13.23
  -4   7  -3  119.03   12.29
  -4   7  -3  135.88   13.06
  -4   7  -3  125.95   12.61
  -4   7  -4  723.41   28.89
  -4   7  -4  786.87   32.67
  -4   7  -4  782.86   31.09
  -4   7  -4  771.54   29.60
  -4   7  -5   61.06    9.00
  -4   7  -5   56.62    7.78
  -4   7  -5   58.44    8.49
  -4   7  -6   75.82    9.02
  -4   7  -6   54.93    7.33
  -4   7  -7   25.02    4.43
  -4   7  -7   25.22    4.04
  -4   8   8  122.54    7.29
  -4   8   7   87.56    8.24
  -4   8   7   76.89    8.28
  -4   8   6  327.03   17.99
  -4   8   6  317.86   19.69
  -4   8   5 1004.24   33.25
  -4   8   5  992.13   37.64
  -4   8   4  582.97   25.52
  -4   8   4  631.03   26.66
  -4   8   4  594.08   30.14
  -4   8   3  403.91   22.65
  -4   8   3  409.45   23.00
  -4   8   3  410.54   20.70
  -4   8   3  385.68   21.13
  -4   8   3  411.48   24.87
   4   8  -3  393.92   22.33
  -4   8   2  220.58   17.02
  -4   8   2  228.24   16.61
  -4   8   2  213.04   15.79
   4   8  -2  220.82   16.18
  -4   8   2  221.39   17.79
  -4   8   1  389.95   22.71
  -4   8   1  374.08   21.11
  -4   8   1  367.82   19.19
  -4   8   1  379.37   21.17
  -4   8   1  361.99   20.14
  -4   8   1  378.69   22.45
   4   8  -1  363.93   20.30
   4   8   0   40.41    6.78
  -4   8   0   44.96    7.23
  -4   8   0   47.06    8.12
  -4   8   0   36.40    7.33
  -4   8   0   36.41    6.84
  -4   8   0   32.86    6.16
  -4   8   0   40.30    7.27
  -4   8   0   56.64    8.88
  -4   8  -1   61.73    9.06
  -4   8  -1   41.34    7.03
  -4   8  -1   58.86    8.94
  -4   8  -1   56.69    8.65
  -4   8  -1   59.37    8.67
  -4   8  -1   50.13    8.20
  -4   8  -1   50.39    8.14
   4   8   1   55.09    7.86
  -4   8  -2 1114.31   36.69
  -4   8  -2 1146.99   38.94
  -4   8  -2 1150.09   38.64
  -4   8  -2 1132.39   37.54
  -4   8  -2 1071.42   36.13
  -4   8  -2 1137.94   37.48
  -4   8  -3  360.37   21.08
  -4   8  -3  375.19   22.35
  -4   8  -3  404.86   22.66
  -4   8  -3  403.69   22.10
  -4   8  -4 1356.28   39.31
  -4   8  -4 1292.13   41.15
  -4   8  -4 1329.74   41.02
  -4   8  -4 1372.35   38.15
  -4   8  -5   89.07    9.35
  -4   8  -5  105.93   11.11
  -4   8  -5   88.88   10.57
  -4   8  -6    0.45    1.67
  -4   8  -6    8.30    3.29
  -4   8  -6    2.93    3.09
  -4   8  -7   72.98    6.23
  -4   8  -7   76.20    6.36
  -4   9   8   49.44    4.03
  -4   9   7   38.34    5.14
  -4   9   7   34.88    5.21
  -4   9   6    8.81    3.64
  -4   9   6    2.99    2.73
  -4   9   5  730.84   27.58
  -4   9   5  774.53   32.40
  -4   9   4  127.62   11.98
  -4   9   4  140.50   14.74
  -4   9   4  146.69   12.79
  -4   9   3  846.20   32.47
  -4   9   3  847.60   29.46
  -4   9   3  836.55   35.18
  -4   9   2  871.97   33.97
  -4   9   2  823.62   31.69
  -4   9   2  843.15   35.35
   4   9  -2  802.78   30.90
  -4   9   1  152.61   14.67
  -4   9   1  160.18   12.76
  -4   9   1  156.47   14.08
  -4   9   1  160.32   13.67
  -4   9   1  167.53   15.48
   4   9  -1  157.36   13.25
  -4   9   0  803.45   33.14
  -4   9   0  718.86   28.07
  -4   9   0  782.00   31.98
  -4   9   0  765.96   30.76
  -4   9   0  735.03   27.69
  -4   9   0  824.48   31.78
  -4   9   0  761.27   31.69
   4   9   0  698.68   27.52
  -4   9  -1   23.55    5.91
  -4   9  -1   26.54    5.88
  -4   9  -1   21.03    5.46
  -4   9  -1   23.16    5.64
  -4   9  -1   21.66    5.62
  -4   9  -1   21.29    5.72
  -4   9  -2  528.44   25.53
  -4   9  -2  560.27   27.22
  -4   9  -2  539.19   26.34
  -4   9  -2  536.55   25.51
  -4   9  -2  539.30   25.75
  -4   9  -3   35.58    6.40
  -4   9  -3   24.54    5.68
  -4   9  -3   24.90    6.32
  -4   9  -3   31.19    6.72
  -4   9  -3   24.69    5.69
  -4   9  -4  175.94   14.06
  -4   9  -4  171.96   14.64
  -4   9  -4  188.94   15.30
  -4   9  -4  191.19   13.56
  -4   9  -5   54.16    7.13
  -4   9  -5   42.96    7.03
  -4   9  -6   56.24    5.66
  -4   9  -6   63.61    7.10
  -4   9  -6   44.08    6.01
  -4   9  -7   26.15    3.49
  -4  10   7    9.16    2.70
  -4  10   7    7.46    2.51
  -4  10   6   51.67    6.60
  -4  10   6   45.57    6.89
  -4  10   5   58.17    7.55
  -4  10   5   69.99    9.50
  -4  10   4  188.97   13.72
  -4  10   4  195.38   16.77
  -4  10   4  180.80   13.76
  -4  10   3  196.05   13.81
  -4  10   3  188.66   16.97
  -4  10   3  166.86   14.53
  -4  10   2  189.14   15.96
  -4  10   2  178.32   14.98
  -4  10   2  172.32   15.90
  -4  10   1  374.56   22.85
  -4  10   1  376.03   19.18
  -4  10   1  380.62   21.74
  -4  10   1  339.61   22.11
  -4  10   0  488.10   23.11
  -4  10   0  561.29   26.73
  -4  10   0  524.54   25.35
  -4  10   0  531.36   27.13
  -4  10   0  531.88   27.27
  -4  10  -1  795.49   30.46
  -4  10  -1  806.89   32.36
  -4  10  -1  829.41   31.83
  -4  10  -1  826.87   32.48
  -4  10  -1  838.61   33.69
  -4  10  -2 1121.94   36.71
  -4  10  -2 1092.26   37.59
  -4  10  -2 1128.06   36.46
  -4  10  -2 1154.10   36.61
  -4  10  -2 1119.19   37.11
  -4  10  -3  121.97   12.10
  -4  10  -3  122.68   12.46
  -4  10  -3  140.50   13.60
  -4  10  -3  123.59   11.50
  -4  10  -3  139.74   12.31
  -4  10  -4   90.36    9.91
  -4  10  -4   94.89   10.53
  -4  10  -4   85.56   10.16
  -4  10  -5   85.70    8.56
  -4  10  -5  104.60    9.67
  -4  10  -5   91.30    9.53
  -4  10  -6   83.59    6.47
  -4  10  -6   76.02    7.24
   4  10   6   62.28    5.27
  -4  11   7  148.93    7.81
  -4  11   6  123.60    9.07
  -4  11   6  116.15    9.62
  -4  11   5   70.82    7.88
  -4  11   5   46.99    7.35
  -4  11   4  163.98   12.18
  -4  11   4  163.37   15.01
  -4  11   4  139.62   11.24
  -4  11   3   38.07    7.04
  -4  11   3   44.11    8.32
  -4  11   2  167.47   15.85
  -4  11   2  154.79   14.33
  -4  11   1  483.71   24.42
  -4  11   1  449.49   25.39
  -4  11   1  480.73   25.77
  -4  11   0  518.74   23.41
  -4  11   0  511.08   24.87
  -4  11   0  498.56   26.23
  -4  11   0  501.38   26.29
  -4  11  -1  226.55   16.14
  -4  11  -1  223.29   17.21
  -4  11  -1  215.31   16.08
  -4  11  -1  202.47   16.37
  -4  11  -1  206.57   16.59
  -4  11  -2  220.81   16.13
  -4  11  -2  201.45   16.20
  -4  11  -2  218.60   15.48
  -4  11  -2  228.13   16.51
  -4  11  -2  214.70   16.26
  -4  11  -3   41.27    7.21
  -4  11  -3   59.32    8.63
  -4  11  -3   57.33    7.48
  -4  11  -4   41.15    6.56
  -4  11  -4   39.49    6.85
  -4  11  -5   72.19    7.96
  -4  11  -5   75.09    7.53
  -4  11  -6   24.86    3.16
  -4  11  -6   27.33    4.14
   4  12  -6   12.35    2.47
  -4  12   6   13.08    2.74
  -4  12   6   13.43    2.95
  -4  12   5   52.81    6.02
  -4  12   5   50.96    7.14
  -4  12   4   99.01    8.58
  -4  12   4   92.11   10.46
  -4  12   4   89.70    8.54
  -4  12   3   74.34   10.25
  -4  12   3   84.70    9.82
  -4  12   2  216.33   17.23
  -4  12   2  241.75   17.40
   4  12  -1  350.06   19.00
  -4  12   1  357.68   20.49
  -4  12   1  354.66   22.14
  -4  12   1  382.28   22.48
  -4  12   0   55.55    9.03
  -4  12   0   49.49    7.42
  -4  12   0   54.77    8.28
  -4  12   0   50.34    8.84
  -4  12  -1  228.59   15.62
  -4  12  -1  241.67   17.43
  -4  12  -1  213.08   15.38
  -4  12  -1  229.39   17.09
  -4  12  -1  222.02   16.94
  -4  12  -2  202.31   14.79
  -4  12  -2  219.63   16.45
  -4  12  -2  211.47   14.47
  -4  12  -2  198.09   15.04
  -4  12  -2  207.58   15.54
  -4  12  -3  270.13   16.53
  -4  12  -3  295.22   18.12
  -4  12  -4   91.77    8.97
  -4  12  -4   81.17    9.04
  -4  12  -5  107.10    8.16
  -4  12  -5  102.89    8.74
   4  12   5   97.47    7.48
  -4  12  -6   16.67    2.86
  -4  13   6   27.09    3.34
  -4  13   5   11.09    2.46
  -4  13   5    9.77    3.30
  -4  13   4   98.83   10.14
  -4  13   3   27.98    5.53
  -4  13   3   16.24    4.85
  -4  13   2   44.34    7.77
  -4  13   2   66.23    9.63
   4  13  -1   93.12    9.55
  -4  13   1   90.63   10.96
  -4  13   1  113.31   11.94
  -4  13   0  319.24   16.72
   4  13   0  308.49   18.05
  -4  13   0  302.66   19.36
  -4  13   0  301.93   19.43
  -4  13  -1  103.36   10.14
   4  13   1   90.62   10.41
  -4  13  -1  107.25   10.42
  -4  13  -1   94.69   10.86
  -4  13  -1  105.39   11.30
  -4  13  -2  467.21   21.38
  -4  13  -2  472.17   22.78
  -4  13  -2  472.17   19.98
  -4  13  -2  460.49   21.83
  -4  13  -3   34.42    5.81
   4  13   3   36.99    6.10
  -4  13  -3   28.19    5.50
  -4  13  -4  161.88   10.81
  -4  13  -4  166.31   11.76
   4  13   4  147.57   10.37
  -4  13  -5  211.79   10.09
  -4  13  -5  219.72   11.28
   4  14  -5  134.13    8.05
  -4  14   5  167.78    9.49
  -4  14   4   -1.04    1.93
  -4  14   3  112.15   10.85
  -4  14   2  158.37   13.34
  -4  14   2  132.27   11.41
   4  14  -1   98.21    9.02
  -4  14   1   97.98   10.81
  -4  14   1   96.06   10.54
  -4  14   0   93.50    8.38
   4  14   0   76.75    8.37
  -4  14   0   78.30    9.49
  -4  14   0   70.57    9.07
  -4  14  -1    2.78    2.42
   4  14   1   -1.12    2.21
  -4  14  -2  110.11    9.65
   4  14   2  117.12   10.51
  -4  14  -3   86.94    8.21
  -4  14  -3   81.15    8.25
   4  14   3   73.67    7.77
  -4  14  -4   56.97    5.83
  -4  14  -4   54.26    6.10
   4  14   4   40.10    4.81
  -4  14  -5  156.23    7.14
  -4  15   4   41.36    5.09
  -4  15   3  245.98   13.96
  -4  15   2  488.84   21.17
   4  15  -1  212.32   11.84
  -4  15   1  253.34   15.57
   4  15   0   94.36    8.69
  -4  15   0  138.51   11.73
  -4  15  -1   62.66    6.52
   4  15   1   59.55    7.06
  -4  15  -1   64.99    7.69
  -4  15  -2  112.96    8.65
   4  15   2  103.64    8.71
  -4  15  -3   51.77    5.57
   4  15   3   37.74    4.86
  -4  15  -4   17.93    2.85
   4  15   4   17.98    2.62
   4  16  -4   11.32    2.25
  -4  16   3    2.47    1.62
  -4  16   2  246.39   13.12
   4  16  -1  215.71    9.94
  -4  16   1  270.43   14.34
   4  16   0   20.69    3.69
  -4  16   0   24.90    4.70
  -4  16  -1  109.33    6.94
   4  16   1   95.04    7.70
  -4  16  -2  156.65    8.43
   4  16   2  149.81    9.03
  -4  16  -3   90.02    5.79
   4  16   3   73.93    5.43
  -4  17   2  144.60    8.20
  -4  17   1  236.94   11.23
   4  17   0   16.99    2.61
   4  17   1  108.21    6.52
   4  17   2    0.68    0.94
  -5 -15   2   27.91    3.42
  -5 -15   1   17.26    2.59
  -5 -15   1   16.62    2.62
  -5 -15   0   31.01    3.96
  -5 -15   0   36.94    4.33
  -5 -15  -1   50.91    5.01
  -5 -15  -1   58.47    5.25
  -5 -15  -2  101.49    6.13
  -5 -15  -2  102.82    6.08
  -5 -14   4  167.11    7.49
  -5 -14   3  358.21   13.29
  -5 -14   2   77.24    5.66
  -5 -14   2   92.15    7.38
  -5 -14   1   30.70    4.47
  -5 -14   1   35.43    4.81
  -5 -14   1   34.97    4.64
  -5 -14   0   27.76    4.59
  -5 -14   0   30.21    4.76
  -5 -14   0   25.76    3.83
  -5 -14  -1   26.80    4.68
  -5 -14  -1   24.53    4.20
  -5 -14  -2   63.55    6.15
  -5 -14  -2   46.80    5.29
  -5 -14  -3   19.50    2.83
  -5 -14  -3   22.91    3.15
  -5 -13   4  134.40    6.97
  -5 -13   4  153.03    8.85
  -5 -13   3  248.42   10.90
  -5 -13   3  279.92   13.51
  -5 -13   2    9.77    2.86
  -5 -13   2    9.77    2.46
  -5 -13   2   10.77    3.20
  -5 -13   2   14.64    3.78
  -5 -13   1    6.86    2.86
  -5 -13   1    7.72    3.00
  -5 -13   1    9.98    3.20
  -5 -13   0   53.12    6.89
  -5 -13   0   47.17    6.44
  -5 -13   0   50.35    5.88
  -5 -13  -1  113.37    9.75
  -5 -13  -1  105.49    9.52
  -5 -13  -2  150.42   10.53
  -5 -13  -2  155.36   10.71
  -5 -13  -3   25.19    3.71
  -5 -13  -3   28.41    4.17
  -5 -13  -4   18.06    2.56
  -5 -12   5   48.90    4.06
  -5 -12   5   61.04    5.27
  -5 -12   4   26.31    3.97
  -5 -12   4   23.55    4.25
  -5 -12   3   31.93    4.48
  -5 -12   3   43.63    6.07
  -5 -12   2    8.77    3.04
  -5 -12   2   12.19    2.94
  -5 -12   2   11.36    3.78
  -5 -12   2   13.78    4.03
  -5 -12   1    6.54    3.19
  -5 -12   1    4.59    3.07
  -5 -12   1   10.32    3.44
  -5 -12   0  341.84   18.22
  -5 -12   0  327.87   17.96
  -5 -12   0  299.35   15.30
  -5 -12  -1   72.70    8.59
  -5 -12  -1   71.39    8.61
  -5 -12  -2   21.51    4.53
  -5 -12  -2   32.42    5.57
  -5 -12  -3   30.55    4.73
  -5 -12  -3   35.53    5.21
  -5 -12  -4  130.68    7.01
  -5 -12  -4  166.05    9.04
  -5 -11   5   74.60    6.06
  -5 -11   5   79.08    6.87
  -5 -11   4   75.45    6.99
  -5 -11   4   82.76    8.31
  -5 -11   3  114.67    9.13
  -5 -11   3  133.87    9.84
  -5 -11   3  137.72   11.29
  -5 -11   2  105.85   10.03
  -5 -11   2  104.45   10.36
  -5 -11   2  120.17   10.77
  -5 -11   1  137.38   12.23
  -5 -11   1  178.74   14.07
  -5 -11   1  147.62   11.88
  -5 -11   0  281.96   17.65
  -5 -11   0  275.58   17.49
  -5 -11   0  235.68   14.42
  -5 -11  -1  198.00   14.75
  -5 -11  -1  195.67   14.51
  -5 -11  -2   84.59    9.35
  -5 -11  -2   83.13    9.23
  -5 -11  -3    7.45    3.09
  -5 -11  -3    5.59    2.77
  -5 -11  -3    9.06    3.07
  -5 -11  -4   11.90    2.86
  -5 -11  -4   13.52    3.16
  -5 -11  -4    7.54    2.35
  -5 -11  -5   80.75    5.73
  -5 -10   6   54.68    4.52
  -5 -10   6   58.97    5.16
  -5 -10   5  105.37    7.89
  -5 -10   5  124.40    9.49
  -5 -10   4   61.58    6.75
  -5 -10   4   59.39    7.67
  -5 -10   3  274.61   14.69
  -5 -10   3  299.62   17.93
  -5 -10   3  310.14   17.63
  -5 -10   2   12.13    4.08
  -5 -10   2   24.94    5.94
  -5 -10   2   18.47    5.13
  -5 -10   1   22.02    5.92
  -5 -10   1   15.79    4.87
  -5 -10   1   16.85    4.55
  -5 -10   0   84.03   10.23
  -5 -10   0   98.65   11.05
  -5 -10   0   91.28    9.44
  -5 -10  -1   22.00    5.79
  -5 -10  -1   29.53    6.17
  -5 -10  -2  146.03   12.69
  -5 -10  -2  141.35   12.54
  -5 -10  -3  273.63   15.75
  -5 -10  -3  286.51   16.49
  -5 -10  -4   24.87    4.03
  -5 -10  -4   18.18    3.93
  -5 -10  -5   20.14    2.92
  -5 -10  -5   10.63    2.83
  -5  -9   6  124.76    7.70
  -5  -9   6  133.09    8.69
  -5  -9   5   75.64    7.29
  -5  -9   5   68.41    7.62
  -5  -9   4  255.82   14.19
  -5  -9   4  249.01   15.78
  -5  -9   3   33.09    6.14
  -5  -9   3   35.68    6.66
  -5  -9   3   40.90    7.04
  -5  -9   2  480.70   23.30
  -5  -9   2  511.43   24.85
  -5  -9   2  491.04   23.24
  -5  -9   1  363.48   20.99
  -5  -9   1  380.20   21.65
  -5  -9   1  359.60   19.61
  -5  -9   0   21.82    5.95
  -5  -9   0   29.19    6.70
  -5  -9   0   30.35    5.65
  -5  -9  -1  208.56   16.10
  -5  -9  -1  220.39   16.27
  -5  -9  -2  241.08   16.71
  -5  -9  -2  231.45   16.32
  -5  -9  -3  321.25   17.43
  -5  -9  -3  348.47   18.67
  -5  -9  -3  295.21   15.72
  -5  -9  -4   16.60    4.19
  -5  -9  -4   19.95    3.87
  -5  -9  -4   23.68    4.50
  -5  -9  -5   46.36    4.69
  -5  -9  -5   38.25    5.55
  -5  -9  -5   49.63    5.49
  -5  -9  -6   18.54    3.10
  -5  -8   6  348.22   13.61
  -5  -8   6  383.42   14.59
  -5  -8   5   53.57    6.45
  -5  -8   5   50.47    7.09
  -5  -8   4  654.19   23.45
  -5  -8   4  707.19   24.03
  -5  -8   4  707.34   27.37
  -5  -8   3  309.23   18.20
  -5  -8   3  309.77   19.46
  -5  -8   3  312.91   18.85
  -5  -8   2   74.74    9.60
  -5  -8   2   56.20    8.52
  -5  -8   2   71.13    9.14
  -5  -8   1  790.20   31.19
  -5  -8   1  769.97   31.12
  -5  -8   1  787.27   29.14
  -5  -8   0   82.39   10.50
  -5  -8   0   81.78   10.43
  -5  -8   0   77.23    9.03
  -5  -8  -1  839.34   32.23
  -5  -8  -1  776.10   30.69
  -5  -8  -2 1096.06   35.91
  -5  -8  -2 1174.65   36.90
  -5  -8  -2 1078.03   32.44
  -5  -8  -3   28.43    5.73
  -5  -8  -3   34.10    6.23
  -5  -8  -3   20.46    5.05
  -5  -8  -4  143.48   10.31
  -5  -8  -4  154.90   11.37
  -5  -8  -4  139.21   11.36
  -5  -8  -5    2.25    2.20
  -5  -8  -5    2.22    2.46
  -5  -8  -6  178.66    9.99
  -5  -8  -6  192.49    9.53
  -5  -7   7   60.31    4.74
  -5  -7   7   61.77    5.19
  -5  -7   6   96.30    7.83
  -5  -7   6  110.47    8.41
  -5  -7   6  112.35    9.35
  -5  -7   6  112.71    8.13
  -5  -7   5  145.68   10.77
  -5  -7   5  143.67   11.94
  -5  -7   4  169.34   12.73
  -5  -7   4  197.41   15.03
  -5  -7   3  422.09   21.74
  -5  -7   3  436.65   23.53
  -5  -7   3  413.25   21.88
  -5  -7   2  250.84   17.49
  -5  -7   2  255.40   18.00
  -5  -7   2  252.00   17.13
  -5  -7   1  219.02   16.81
  -5  -7   1  202.47   16.07
  -5  -7   1  203.94   15.08
  -5  -7   0   14.61    4.73
  -5  -7   0   18.22    5.32
  -5  -7  -1  305.38   19.62
  -5  -7  -1  305.68   19.37
  -5  -7  -2  137.31   12.98
  -5  -7  -2  156.95   13.58
  -5  -7  -2  147.69   12.78
  -5  -7  -3  272.12   16.77
  -5  -7  -3  274.56   17.07
  -5  -7  -3  272.17   17.52
  -5  -7  -4  304.12   15.99
  -5  -7  -4  320.26   18.26
  -5  -7  -5  359.00   17.72
  -5  -7  -6   42.86    5.43
  -5  -7  -6   46.06    5.43
  -5  -6   7  355.85   12.23
  -5  -6   7  378.20   13.89
  -5  -6   6  460.08   17.40
  -5  -6   6  493.50   20.12
  -5  -6   6  465.29   17.98
  -5  -6   5  393.88   17.89
  -5  -6   5  432.87   21.05
  -5  -6   4  493.16   22.16
  -5  -6   4  495.19   23.84
  -5  -6   3  668.62   27.83
  -5  -6   3  648.07   28.73
  -5  -6   3  666.48   27.97
  -5  -6   2  762.19   30.68
  -5  -6   2  757.17   30.90
  -5  -6   2  716.94   28.56
  -5  -6   1   76.50   10.34
  -5  -6   1   89.55   10.73
  -5  -6   1   84.54    9.71
  -5  -6   0   32.71    7.44
  -5  -6   0   36.65    6.86
  -5  -6  -1  186.67   15.46
  -5  -6  -1  184.19   15.06
  -5  -6  -1  172.99   13.89
  -5  -6  -1  186.68   14.36
  -5  -6  -2  115.19   11.85
  -5  -6  -2  103.91   11.07
  -5  -6  -2  103.51   11.30
  -5  -6  -3  612.80   24.98
  -5  -6  -3  615.24   25.17
  -5  -6  -3  569.87   26.13
  -5  -6  -4   98.86   10.79
  -5  -6  -5   44.62    7.09
  -5  -6  -5   52.24    7.49
  -5  -6  -6   42.45    5.82
  -5  -6  -6   38.72    5.37
  -5  -6  -7   14.84    2.37
  -5  -5   7  136.16    8.05
  -5  -5   7  156.24    9.56
  -5  -5   7  136.22    7.63
  -5  -5   6  371.85   16.10
  -5  -5   6  357.50   17.67
  -5  -5   6  368.13   16.99
  -5  -5   5  366.34   17.30
  -5  -5   5  342.34   19.23
  -5  -5   4  552.94   24.05
  -5  -5   4  542.04   25.18
  -5  -5   3  239.13   16.76
  -5  -5   3  203.97   16.23
  -5  -5   3  232.78   16.62
  -5  -5   2  956.39   34.16
  -5  -5   2 1012.95   35.69
  -5  -5   2  954.21   32.75
  -5  -5   1  301.03   19.49
  -5  -5   1  296.75   19.16
   5  -5  -1  339.73   21.78
  -5  -5   1  312.57   20.12
  -5  -5   1  302.20   17.70
  -5  -5   0 1642.04   45.46
  -5  -5   0 1573.67   43.98
  -5  -5   0 1607.07   43.45
   5  -5   0 1663.89   48.01
  -5  -5   0 1654.83   46.22
  -5  -5   0 1716.79   43.12
  -5  -5  -1 1886.08   47.85
  -5  -5  -1 1924.51   46.87
  -5  -5  -1 1896.20   46.69
  -5  -5  -1 1910.52   47.11
  -5  -5  -2  549.16   25.28
  -5  -5  -2  578.40   25.26
  -5  -5  -2  542.80   25.76
  -5  -5  -3  242.16   15.66
  -5  -5  -3  230.32   17.20
  -5  -5  -4  344.89   20.47
  -5  -5  -5  136.84   12.40
  -5  -5  -5  171.37   13.53
  -5  -5  -6   10.62    3.34
  -5  -5  -6    8.04    3.46
  -5  -5  -7   98.52    6.34
  -5  -5  -7  111.49    6.96
  -5  -4   8   29.91    3.81
  -5  -4   7    4.77    1.78
  -5  -4   7    7.93    2.50
  -5  -4   7    6.79    2.57
  -5  -4   6  100.01    9.73
  -5  -4   6  112.83    9.88
  -5  -4   5  212.99   13.79
  -5  -4   5  209.73   15.28
  -5  -4   4  545.08   24.33
  -5  -4   4  582.40   26.02
  -5  -4   3  241.17   16.97
  -5  -4   3  226.55   16.31
  -5  -4   2  703.22   29.31
  -5  -4   2  731.02   29.80
   5  -4  -2  709.34   31.20
  -5  -4   2  727.89   30.39
  -5  -4   2  704.92   27.88
  -5  -4   1   -0.81    1.31
  -5  -4   1    1.41    3.18
  -5  -4   1    1.21    2.89
  -5  -4   1    1.51    2.48
   5  -4  -1    1.59    2.56
  -5  -4   0  699.76   29.11
  -5  -4   0  701.05   29.15
  -5  -4   0  664.57   27.47
  -5  -4   0  661.94   28.61
  -5  -4   0  687.10   27.75
   5  -4   1 1865.86   45.88
  -5  -4  -1 1795.49   46.22
  -5  -4  -1 1725.26   47.70
  -5  -4  -1 1757.80   43.62
  -5  -4  -1 1813.98   48.06
  -5  -4  -1 1802.59   46.03
  -5  -4  -1 1749.61   45.76
  -5  -4  -2  286.40   18.01
  -5  -4  -2  275.27   17.09
  -5  -4  -2  285.54   19.55
  -5  -4  -2  273.11   18.69
  -5  -4  -3  969.29   35.39
  -5  -4  -4  280.53   18.81
  -5  -4  -5  151.69   13.51
  -5  -4  -5  149.49   12.97
  -5  -4  -6   32.84    5.39
  -5  -4  -6   32.83    5.40
  -5  -4  -7   14.40    2.81
  -5  -4  -7   18.66    3.01
  -5  -3   8   45.93    4.91
  -5  -3   7  196.99   11.63
  -5  -3   7  201.70   11.05
  -5  -3   6    7.92    3.22
  -5  -3   6    5.76    3.14
  -5  -3   5  118.00   11.67
  -5  -3   4  120.65   11.70
  -5  -3   4  122.02   12.19
  -5  -3   3  282.43   18.43
  -5  -3   3  315.79   19.14
  -5  -3   2  239.88   17.21
  -5  -3   2  256.20   17.61
   5  -3  -2  248.48   18.27
  -5  -3   2  238.32   17.00
  -5  -3   2  242.70   16.31
  -5  -3   1  436.42   23.07
  -5  -3   1  383.47   20.35
  -5  -3   1  440.75   22.33
   5  -3  -1  428.69   24.00
  -5  -3   1  408.84   21.94
  -5  -3   1  426.34   20.57
  -5  -3   0  322.09   19.80
  -5  -3   0  278.61   18.36
  -5  -3   0  306.10   18.24
  -5  -3   0  308.48   19.03
  -5  -3   0  332.74   19.76
   5  -3   0  313.62   18.51
   5  -3   1  549.52   25.44
  -5  -3  -1  595.80   26.39
  -5  -3  -1  526.29   26.07
  -5  -3  -1  590.80   24.79
  -5  -3  -1  550.63   25.54
  -5  -3  -1  570.05   26.29
  -5  -3  -1  571.85   26.41
  -5  -3  -2  210.34   15.23
  -5  -3  -2  199.67   15.74
  -5  -3  -2  205.73   16.70
  -5  -3  -2  208.51   16.38
  -5  -3  -3   65.79    9.64
  -5  -3  -3   74.01   10.61
  -5  -3  -4   89.29   11.18
  -5  -3  -4   94.09   11.13
  -5  -3  -5   38.80    7.15
  -5  -3  -5   26.82    5.10
  -5  -3  -5   48.99    7.85
  -5  -3  -6   -1.65    2.22
  -5  -3  -6    1.23    2.14
  -5  -3  -6    0.10    1.94
  -5  -3  -7   35.37    4.31
  -5  -3  -7   42.35    4.85
  -5  -2   8  110.44    7.82
  -5  -2   7   20.35    4.24
  -5  -2   7   16.20    3.47
  -5  -2   6  256.58   15.88
  -5  -2   6  254.08   15.53
  -5  -2   5  122.05   11.99
  -5  -2   5  137.51   12.78
  -5  -2   4    3.74    2.95
  -5  -2   4    8.32    4.18
  -5  -2   3   19.28    5.29
   5  -2  -3   15.50    4.46
  -5  -2   3   28.60    6.10
  -5  -2   2  115.21   11.98
  -5  -2   2  117.41   11.78
   5  -2  -2  127.95   13.03
  -5  -2   2  105.75   11.20
  -5  -2   2  122.22   11.57
   5  -2  -2  120.06   11.13
  -5  -2   1  149.78   13.58
  -5  -2   1  158.51   13.07
  -5  -2   1  165.79   13.65
   5  -2  -1  167.08   14.90
  -5  -2   1  153.53   13.16
   5  -2  -1  141.47   12.25
  -5  -2   0  181.50   14.64
  -5  -2   0  174.86   14.45
  -5  -2   0  189.03   14.10
  -5  -2   0  181.84   14.09
  -5  -2   0  200.39   14.85
  -5  -2   0  187.80   14.96
   5  -2   0  167.40   13.76
   5  -2   1  255.27   17.45
  -5  -2  -1  266.08   17.50
  -5  -2  -1  238.84   16.68
  -5  -2  -1  249.16   17.87
  -5  -2  -1  247.40   16.56
  -5  -2  -1  254.58   17.81
  -5  -2  -1  256.23   17.80
   5  -2   2   45.44    7.73
  -5  -2  -2   44.27    8.35
  -5  -2  -2   40.08    7.00
  -5  -2  -2   31.29    6.77
  -5  -2  -2   39.21    7.59
  -5  -2  -3    0.45    2.89
  -5  -2  -3    4.20    3.83
  -5  -2  -4  826.71   29.95
  -5  -2  -4  849.46   33.87
  -5  -2  -4  830.45   32.87
  -5  -2  -5   70.85    8.76
  -5  -2  -5   77.90    9.96
  -5  -2  -5   76.77    9.72
  -5  -2  -6   36.11    5.97
  -5  -2  -6   42.58    6.04
  -5  -2  -6   40.45    6.26
  -5  -2  -7   59.59    5.09
  -5  -2  -7   65.96    5.70
  -5  -2  -7   76.97    6.47
  -5  -1   8  102.49    7.73
  -5  -1   7   98.73    8.69
  -5  -1   7  116.71    9.04
  -5  -1   6  134.00   11.72
  -5  -1   6  127.85   11.14
  -5  -1   5  112.85   11.50
  -5  -1   5  117.34   11.71
  -5  -1   5  138.27   12.68
  -5  -1   4   41.59    8.11
  -5  -1   4   29.34    6.06
  -5  -1   4   32.44    6.42
  -5  -1   3  430.30   22.73
   5  -1  -3  392.51   22.47
  -5  -1   3  441.04   22.45
   5  -1  -3  396.33   20.80
  -5  -1   2  254.32   17.48
   5  -1  -2  250.15   17.77
  -5  -1   2  251.12   16.84
  -5  -1   2  221.06   15.19
   5  -1  -2  223.21   15.58
  -5  -1   1  139.03   12.94
  -5  -1   1  131.54   11.94
  -5  -1   1  142.45   12.43
  -5  -1   1  135.40   11.87
   5  -1  -1  128.13   11.97
  -5  -1   0  254.03   16.93
  -5  -1   0  239.38   16.83
  -5  -1   0  235.73   15.46
  -5  -1   0  242.49   16.53
  -5  -1   0  252.10   17.40
   5  -1   0  225.24   16.25
   5  -1   1  895.59   33.18
  -5  -1  -1  921.91   32.87
  -5  -1  -1  890.59   31.24
  -5  -1  -1  851.25   32.87
  -5  -1  -1  918.60   33.70
  -5  -1  -1  930.00   33.87
   5  -1   2  261.68   18.73
  -5  -1  -2  231.20   17.68
  -5  -1  -2  250.23   18.28
  -5  -1  -2  248.06   18.13
  -5  -1  -3  286.54   18.20
  -5  -1  -3  295.59   20.35
  -5  -1  -3  287.53   19.69
  -5  -1  -4   42.74    8.25
  -5  -1  -4   32.77    6.71
  -5  -1  -4   50.43    8.57
  -5  -1  -5   20.34    5.70
  -5  -1  -5   19.64    5.17
  -5  -1  -5   24.29    5.71
  -5  -1  -6  271.61   15.10
  -5  -1  -6  287.39   16.03
  -5  -1  -6  302.63   16.33
  -5  -1  -7  174.39    9.06
  -5  -1  -7  183.60    9.61
  -5   0   8   90.99    5.67
  -5   0   8  103.64    7.91
  -5   0   7    1.03    1.72
  -5   0   7    0.70    2.20
  -5   0   6   45.15    6.97
  -5   0   6   52.00    7.77
  -5   0   5  144.97   12.87
  -5   0   5  139.69   12.72
  -5   0   5  158.76   13.60
  -5   0   4    9.78    4.28
  -5   0   4   12.37    4.52
  -5   0   4    8.80    3.92
  -5   0   3   95.51   11.63
  -5   0   3   81.50    9.93
   5   0  -3   88.94   10.77
  -5   0   3   83.64   10.00
   5   0  -3   74.65    9.41
   5   0  -2   23.36    5.62
  -5   0   2   23.15    5.66
   5   0  -2   24.93    5.62
  -5   0   2   23.95    5.85
  -5   0   1   73.87    9.33
  -5   0   1   61.69    8.31
   5   0  -1   65.04    8.77
  -5   0   0  328.60   20.56
  -5   0   0  325.07   19.18
  -5   0   0  302.47   18.92
  -5   0   0  297.87   18.48
   5   0   0  315.11   19.28
   5   0   1   64.11    9.17
  -5   0  -1   90.45   10.55
  -5   0  -1   69.61    9.43
  -5   0  -1   84.37    9.61
  -5   0  -1   83.15   10.44
  -5   0  -1   82.43   10.22
   5   0   2  255.74   18.64
  -5   0  -2  301.55   18.68
  -5   0  -2  279.27   19.46
  -5   0  -2  254.61   18.68
  -5   0  -2  275.54   18.98
  -5   0  -3  720.02   29.44
  -5   0  -3  748.70   32.04
  -5   0  -3  722.92   30.77
  -5   0  -4  201.11   15.77
  -5   0  -4  212.49   16.89
  -5   0  -4  202.36   16.23
  -5   0  -5    2.56    3.08
  -5   0  -5    0.22    2.09
  -5   0  -5    0.83    3.21
  -5   0  -6    3.39    2.53
  -5   0  -6    1.95    2.19
  -5   0  -6    1.59    2.53
  -5   0  -7  133.18    8.63
  -5   0  -7  127.97    7.46
  -5   0  -7  140.21    8.21
  -5   1   8   97.12    6.13
  -5   1   8  109.37    7.93
  -5   1   7  119.91    9.57
  -5   1   7  125.40   11.11
  -5   1   6  121.02   11.31
  -5   1   6  128.98   11.53
  -5   1   5  129.52   12.22
  -5   1   5  118.57   11.89
  -5   1   5  121.09   11.89
  -5   1   4   39.35    7.81
  -5   1   4   26.73    5.99
  -5   1   3  401.34   23.51
  -5   1   3  431.47   22.84
  -5   1   3  387.33   20.82
   5   1  -3  374.14   21.09
  -5   1   2  260.20   19.09
   5   1  -2  239.16   16.95
  -5   1   2  218.55   15.21
   5   1  -2  234.25   16.78
  -5   1   1  140.92   14.31
  -5   1   1  141.49   12.80
  -5   1   1  120.14   11.56
  -5   1   1  125.52   11.69
   5   1  -1  130.49   12.50
  -5   1   0  257.57   18.23
  -5   1   0  264.19   17.31
  -5   1   0  231.61   16.54
  -5   1   0  256.62   17.29
   5   1   0  248.93   17.38
   5   1   1  941.48   34.92
  -5   1  -1  929.61   33.40
  -5   1  -1  940.84   32.68
  -5   1  -1  923.76   30.82
  -5   1  -1  888.63   33.59
  -5   1  -1  864.39   32.89
  -5   1  -1  870.88   33.10
   5   1   2  258.73   18.88
  -5   1  -2  278.78   18.28
  -5   1  -2  258.63   18.78
  -5   1  -2  260.74   18.60
  -5   1  -2  224.52   17.08
  -5   1  -3  277.07   18.72
  -5   1  -3  286.63   19.80
  -5   1  -3  300.63   19.92
  -5   1  -4   46.34    8.00
  -5   1  -4   38.22    7.61
  -5   1  -4   36.54    7.40
  -5   1  -5   15.49    4.93
  -5   1  -5   31.30    6.54
  -5   1  -5   24.22    5.85
  -5   1  -6  291.53   16.26
  -5   1  -6  295.16   15.60
  -5   1  -6  292.88   15.33
  -5   1  -7  194.07   10.54
  -5   1  -7  175.22    8.37
  -5   2   8  115.88    6.68
  -5   2   8  111.91    7.88
  -5   2   7   23.19    4.47
  -5   2   7   20.52    4.75
  -5   2   6  284.36   16.96
  -5   2   6  282.18   16.80
  -5   2   6  255.94   17.91
  -5   2   5  117.72   11.37
  -5   2   5  114.45   11.68
  -5   2   5  117.63   11.66
  -5   2   4    1.89    2.40
  -5   2   4    3.92    3.57
  -5   2   3   19.65    5.74
  -5   2   3   24.17    5.91
  -5   2   3   24.45    5.84
  -5   2   3   27.13    6.44
  -5   2   2  125.86   13.27
  -5   2   2  130.78   12.52
   5   2  -2   95.71   10.49
  -5   2   2  123.20   11.28
   5   2  -2  125.32   12.55
  -5   2   1  177.06   15.68
  -5   2   1  171.42   14.15
  -5   2   1  133.56   12.34
  -5   2   1  173.47   13.94
   5   2  -1  168.13   14.31
  -5   2   0  196.56   16.09
  -5   2   0  178.30   13.95
  -5   2   0  175.58   14.72
  -5   2   0  181.43   14.83
   5   2   0  178.87   14.89
   5   2   1  243.39   17.85
  -5   2  -1  251.92   17.60
  -5   2  -1  237.40   16.88
  -5   2  -1  265.34   18.35
  -5   2  -1  262.28   18.58
  -5   2  -1  255.12   18.03
   5   2   2   39.70    7.53
  -5   2  -2   38.51    7.64
  -5   2  -2   38.64    7.23
  -5   2  -2   42.18    7.67
  -5   2  -2   40.16    7.61
  -5   2  -3    2.08    2.68
  -5   2  -3   -5.23    3.46
  -5   2  -3    1.90    3.17
  -5   2  -4  792.87   31.60
  -5   2  -4  846.23   33.17
  -5   2  -4  828.60   31.60
  -5   2  -5   82.80   10.10
  -5   2  -5   78.32    9.61
  -5   2  -5   98.13   10.22
  -5   2  -6   47.53    6.92
  -5   2  -6   48.42    6.32
  -5   2  -6   44.74    5.93
  -5   2  -7   77.12    6.73
  -5   3   8   52.49    4.50
  -5   3   8   51.09    5.25
  -5   3   7  196.89   11.98
  -5   3   7  200.39   13.66
  -5   3   6   12.70    4.44
  -5   3   6    9.84    4.04
  -5   3   5  117.63   11.18
  -5   3   5  124.42   11.97
  -5   3   5  119.16   11.63
  -5   3   5  121.75   13.23
  -5   3   4  128.92   12.94
  -5   3   4  129.61   12.55
  -5   3   4  124.80   12.16
  -5   3   4  116.91   13.27
  -5   3   3  305.12   20.45
  -5   3   3  303.42   18.61
  -5   3   3  304.76   18.53
  -5   3   3  284.71   19.76
  -5   3   2  248.26   18.66
  -5   3   2  247.49   17.22
  -5   3   2  235.02   15.75
  -5   3   2  222.08   15.19
  -5   3   2  225.22   16.58
   5   3  -2  225.88   17.09
  -5   3   1  461.53   25.18
  -5   3   1  461.83   23.01
  -5   3   1  428.11   22.06
  -5   3   1  403.20   21.46
   5   3  -1  431.46   23.16
  -5   3   0  315.47   20.44
  -5   3   0  318.33   18.62
  -5   3   0  297.00   18.98
  -5   3   0  316.27   19.73
   5   3   0  294.03   19.38
  -5   3  -1  561.41   26.22
  -5   3  -1  569.60   26.60
  -5   3  -1  528.78   26.23
  -5   3  -1  605.31   27.95
   5   3   1  574.50   27.61
  -5   3  -2  212.20   16.68
  -5   3  -2  204.36   16.62
  -5   3  -2  206.55   16.43
  -5   3  -3   71.39   10.03
  -5   3  -3   74.00   10.06
  -5   3  -3   71.77    9.76
  -5   3  -4   88.87   11.05
  -5   3  -4   80.25   10.37
  -5   3  -4   96.11   10.85
  -5   3  -5   34.62    6.01
  -5   3  -5   53.17    8.08
  -5   3  -5   46.58    7.15
  -5   3  -6   -3.39    1.85
  -5   3  -6   -0.67    2.02
  -5   3  -6   -2.05    1.77
  -5   3  -7   43.20    5.01
  -5   4   8   32.77    3.48
  -5   4   8   37.27    4.12
  -5   4   7   10.28    3.19
  -5   4   7    4.56    2.28
  -5   4   6  112.64   10.39
  -5   4   6   95.91   10.92
  -5   4   5  181.99   13.41
  -5   4   5  190.58   14.61
  -5   4   5  201.53   14.98
  -5   4   5  195.09   16.61
  -5   4   4  541.83   25.84
  -5   4   4  519.80   24.64
  -5   4   4  557.04   25.09
  -5   4   4  567.40   28.33
  -5   4   3  229.66   17.61
  -5   4   3  200.53   15.13
  -5   4   3  204.05   14.97
  -5   4   3  252.82   18.80
  -5   4   2  776.55   32.96
  -5   4   2  747.17   27.83
  -5   4   2  729.07   27.44
  -5   4   2  726.70   27.95
  -5   4   2  711.95   29.94
   5   4  -2  680.16   29.49
   5   4  -1    8.19    3.61
  -5   4   1    2.53    3.62
  -5   4   1    2.91    2.67
  -5   4   1   -2.14    2.62
  -5   4   1    1.54    2.61
  -5   4   0  698.83   30.35
  -5   4   0  734.00   27.76
  -5   4   0  703.42   29.61
  -5   4   0  700.07   29.53
   5   4   0  685.39   29.72
  -5   4  -1 1810.07   47.34
  -5   4  -1 1850.29   48.72
  -5   4  -1 1835.07   49.10
  -5   4  -1 1831.67   48.95
   5   4   1 1827.95   49.34
  -5   4  -2  282.48   17.93
  -5   4  -2  285.08   19.51
  -5   4  -2  255.94   18.16
  -5   4  -2  281.81   19.52
  -5   4  -3 1014.34   36.92
  -5   4  -3 1001.59   36.37
  -5   4  -3 1073.54   35.90
  -5   4  -4  293.27   19.34
  -5   4  -4  296.03   19.10
  -5   4  -4  289.65   17.83
  -5   4  -5  148.79   13.18
  -5   4  -5  143.21   12.07
  -5   4  -5  160.54   11.77
  -5   4  -6   36.40    5.91
  -5   4  -6   28.83    4.40
  -5   4  -7   18.93    3.41
  -5   5   7  160.16   10.24
  -5   5   7  153.07   11.15
  -5   5   6  375.50   18.24
  -5   5   6  372.03   20.37
  -5   5   5  331.33   17.43
  -5   5   5  349.85   19.16
  -5   5   5  348.62   21.75
  -5   5   4  587.39   26.32
  -5   5   4  599.17   25.59
  -5   5   4  572.81   28.50
  -5   5   3  207.79   16.81
  -5   5   3  244.89   16.56
  -5   5   3  205.51   14.94
  -5   5   3  242.26   15.65
  -5   5   3  214.92   17.37
  -5   5   2 1019.91   37.66
  -5   5   2 1009.75   31.59
  -5   5   2  962.71   32.92
  -5   5   2  927.65   34.84
  -5   5   1  303.83   20.85
  -5   5   1  283.68   18.52
  -5   5   1  328.07   20.00
   5   5  -1  311.05   20.18
  -5   5   0 1719.75   47.90
  -5   5   0 1580.50   44.68
  -5   5   0 1590.68   44.86
   5   5   0 1605.24   45.75
  -5   5  -1 1968.97   49.91
  -5   5  -1 1880.60   48.53
  -5   5  -1 1943.42   50.74
  -5   5  -1 1979.08   50.88
  -5   5  -2  584.72   25.82
  -5   5  -2  560.43   27.47
  -5   5  -2  534.97   26.12
  -5   5  -2  568.09   27.38
  -5   5  -3  260.87   17.80
  -5   5  -3  237.77   18.07
  -5   5  -3  254.80   18.36
  -5   5  -4  345.77   20.95
  -5   5  -4  335.08   19.73
  -5   5  -5  160.40   13.47
  -5   5  -5  160.33   12.09
  -5   5  -6    8.70    3.30
  -5   5  -7  113.24    7.09
  -5   6   7  397.97   15.23
  -5   6   7  415.95   17.12
  -5   6   6  458.15   19.56
  -5   6   6  498.57   22.94
  -5   6   5  426.09   20.59
  -5   6   5  477.24   24.82
  -5   6   4  466.72   23.13
  -5   6   4  486.05   22.56
  -5   6   4  469.60   25.68
  -5   6   3  599.22   28.05
  -5   6   3  673.63   26.40
  -5   6   3  631.53   25.76
  -5   6   3  596.01   28.93
  -5   6   2  765.28   32.50
  -5   6   2  710.68   28.56
  -5   6   2  712.69   30.70
  -5   6   1   83.87   11.33
  -5   6   1   77.32    9.87
  -5   6   1   80.56    9.93
  -5   6   0   34.64    7.04
  -5   6   0   26.02    6.51
  -5   6   0   25.49    5.60
  -5   6  -1  203.94   16.27
  -5   6  -1  176.19   15.00
  -5   6  -1  188.12   16.11
  -5   6  -1  192.90   16.02
  -5   6  -2  100.39   10.85
  -5   6  -2  115.19   12.30
  -5   6  -2  108.17   12.35
  -5   6  -2  121.93   12.74
  -5   6  -3  577.28   26.00
  -5   6  -3  580.03   27.64
  -5   6  -3  624.37   27.89
  -5   6  -4  107.33   10.58
  -5   6  -4  118.43   12.17
  -5   6  -4  130.08   11.97
  -5   6  -5   60.65    8.18
  -5   6  -5   52.61    6.55
  -5   6  -6   36.45    5.47
  -5   6  -7   18.16    2.58
  -5   7   7   69.44    6.06
  -5   7   7   68.45    6.54
  -5   7   6  122.23    9.66
  -5   7   6  110.76   10.37
  -5   7   5  150.19   11.86
  -5   7   5  150.22   13.59
  -5   7   4  175.24   13.88
  -5   7   4  190.82   13.77
  -5   7   4  213.94   17.10
  -5   7   3  446.41   24.06
  -5   7   3  455.35   21.13
  -5   7   3  426.84   21.18
  -5   7   3  418.56   24.12
  -5   7   2  245.56   18.41
  -5   7   2  235.52   16.59
  -5   7   2  224.59   17.49
  -5   7   1  203.87   17.02
  -5   7   1  215.65   16.40
  -5   7   1  219.97   16.56
  -5   7   0   16.36    4.66
  -5   7   0   20.49    5.56
  -5   7   0   14.94    5.37
  -5   7  -1  275.38   18.75
  -5   7  -1  322.48   18.70
  -5   7  -1  299.40   19.28
  -5   7  -1  308.34   20.03
  -5   7  -2  153.86   14.03
  -5   7  -2  155.68   14.54
  -5   7  -2  164.01   13.40
  -5   7  -2  143.31   13.69
  -5   7  -2  126.76   12.09
  -5   7  -3  254.55   17.15
  -5   7  -3  271.99   18.78
  -5   7  -3  279.95   16.86
  -5   7  -3  274.56   17.95
  -5   7  -4  313.75   17.51
  -5   7  -4  318.46   19.27
  -5   7  -4  272.48   15.29
  -5   7  -4  253.92   15.75
  -5   7  -5  332.73   14.63
  -5   7  -5  356.11   15.43
  -5   7  -6   47.58    5.58
  -5   8   7    0.11    0.91
  -5   8   7   -0.54    1.45
  -5   8   6  402.01   16.34
  -5   8   6  412.27   18.76
  -5   8   5   47.98    6.49
  -5   8   5   59.76    8.40
  -5   8   4  737.31   27.49
  -5   8   4  700.25   25.34
  -5   8   4  766.85   31.38
  -5   8   3  307.23   19.36
  -5   8   3  317.34   16.91
  -5   8   3  308.36   20.39
  -5   8   2   64.65    9.67
  -5   8   2   78.95    9.74
  -5   8   2   61.19    9.11
  -5   8   1  768.28   32.38
  -5   8   1  791.21   31.03
  -5   8   1  774.24   31.25
  -5   8   0   70.53    9.90
  -5   8   0   74.82    9.21
  -5   8   0   68.26    9.60
  -5   8   0   68.71    9.11
  -5   8  -1  787.65   31.59
  -5   8  -1  791.83   30.53
  -5   8  -1  821.76   30.27
  -5   8  -1  840.10   32.50
  -5   8  -2 1115.82   36.24
  -5   8  -2 1100.85   34.43
  -5   8  -2 1100.58   36.50
  -5   8  -2 1047.93   33.97
  -5   8  -3   34.93    6.74
  -5   8  -3   27.83    5.96
  -5   8  -3   30.00    5.85
  -5   8  -3   32.47    6.45
  -5   8  -4  141.98   11.39
  -5   8  -4  145.35   12.60
  -5   8  -4  143.01   11.12
  -5   8  -4  154.89   11.58
  -5   8  -5    0.24    1.81
  -5   8  -5    0.61    1.52
  -5   9   6  138.31    8.75
  -5   9   6  135.37    9.99
  -5   9   5   68.63    7.13
  -5   9   5   76.65    8.82
  -5   9   4  234.56   13.76
  -5   9   4  249.65   17.15
  -5   9   4  200.14   13.63
  -5   9   3   29.64    6.43
  -5   9   3   40.21    7.75
  -5   9   2  498.77   25.38
  -5   9   2  528.76   24.40
  -5   9   2  466.14   24.55
  -5   9   1  371.01   22.31
  -5   9   1  351.35   20.41
  -5   9   1  308.96   19.63
  -5   9   0   32.50    6.42
  -5   9   0   32.90    6.70
  -5   9   0   34.51    6.89
  -5   9   0   34.29    5.90
  -5   9  -1  202.21   15.28
  -5   9  -1  192.37   15.37
  -5   9  -1  202.66   16.01
  -5   9  -2  239.41   16.54
  -5   9  -2  240.48   16.02
  -5   9  -2  221.93   15.82
  -5   9  -2  235.71   15.87
  -5   9  -3  361.79   19.32
  -5   9  -3  332.26   17.88
  -5   9  -3  362.90   18.87
  -5   9  -4   14.41    3.86
  -5   9  -4   15.41    4.18
  -5   9  -4   26.70    4.59
  -5   9  -5   46.97    5.13
  -5  10   6   53.47    4.71
  -5  10   6   65.88    6.37
  -5  10   5  113.74    8.15
  -5  10   5  112.89   10.08
  -5  10   4   57.41    6.24
  -5  10   4   57.82    7.85
  -5  10   4   53.35    6.67
  -5  10   3  270.85   18.08
  -5  10   3  248.16   16.21
  -5  10   2   23.17    6.11
  -5  10   2   17.78    4.83
  -5  10   2   21.99    5.71
  -5  10   1   22.31    5.70
  -5  10   1   21.69    5.49
  -5  10   1   24.44    5.68
  -5  10   0   93.32    9.75
  -5  10   0   92.83   10.46
  -5  10   0   96.86   10.60
  -5  10   0   89.11   10.75
  -5  10  -1   18.45    5.04
  -5  10  -1   33.57    6.41
  -5  10  -1   19.90    5.22
  -5  10  -2  153.14   12.64
  -5  10  -2  164.52   13.05
  -5  10  -2  150.81   12.55
  -5  10  -3  279.60   16.13
  -5  10  -3  282.82   15.94
  -5  10  -3  310.99   16.21
  -5  10  -4   18.63    4.05
  -5  10  -4   16.85    3.73
  -5  10  -4   17.68    3.25
  -5  10  -5   21.27    3.42
  -5  11   6   13.29    2.58
  -5  11   5   61.72    4.97
  -5  11   5   74.62    7.50
  -5  11   4   77.41    8.74
  -5  11   4   72.45    7.03
  -5  11   3  130.55   12.01
  -5  11   3  118.33   10.43
  -5  11   2  109.34   11.18
  -5  11   2  100.86   10.56
  -5  11   1  153.85   12.78
  -5  11   1  132.55   12.44
  -5  11   1  156.50   13.71
  -5  11   0  303.52   17.89
  -5  11   0  258.84   16.35
  -5  11   0  305.36   18.89
  -5  11  -1  172.16   12.73
  -5  11  -1  202.05   14.40
  -5  11  -1  194.29   13.20
  -5  11  -1  184.98   14.26
  -5  11  -2   74.71    8.50
  -5  11  -2   74.89    8.33
  -5  11  -2   80.13    8.54
  -5  11  -3   12.43    3.69
  -5  11  -3    9.06    3.35
  -5  11  -3    9.79    2.83
  -5  11  -4    7.56    2.75
  -5  11  -4   10.65    3.01
   5  11   5   80.18    5.37
  -5  12   5   62.88    6.02
  -5  12   4   27.99    4.89
  -5  12   3   34.85    5.39
  -5  12   3   36.82    6.06
  -5  12   2   11.28    3.90
  -5  12   2   12.11    4.00
  -5  12   1    8.46    3.80
   5  12  -1    7.58    2.75
  -5  12   1   11.65    4.10
   5  12   0  295.89   15.81
  -5  12   0  340.66   17.90
  -5  12   0  318.42   17.18
  -5  12   0  337.52   18.76
  -5  12  -1   65.63    7.43
  -5  12  -1   74.18    8.16
  -5  12  -1   77.05    8.00
  -5  12  -1   67.72    8.43
  -5  12  -2   28.66    4.89
  -5  12  -2   25.69    4.53
  -5  12  -3   36.15    5.21
  -5  12  -3   31.47    4.14
   5  12   4  149.12    8.74
  -5  13   4  149.82    9.58
  -5  13   3  278.60   14.59
  -5  13   3  274.98   12.92
  -5  13   2    8.37    3.44
  -5  13   2   17.94    4.37
  -5  13   1    8.73    3.48
  -5  13   1    9.68    3.48
   5  13   0   45.48    5.84
  -5  13   0   60.15    7.06
  -5  13   0   53.37    7.13
  -5  13  -1  122.42    9.01
   5  13   1  116.21    9.28
  -5  13  -1  117.86    8.87
  -5  13  -2  160.68   10.19
   5  13   2  150.27   10.31
  -5  13  -3   27.08    3.92
   5  13   3   23.78    3.89
   5  13   4   20.85    2.78
  -5  14   4  162.84    8.07
  -5  14   3  387.46   14.88
  -5  14   2   91.34    7.90
  -5  14   1   39.80    5.46
   5  14   0   26.24    3.93
  -5  14   0   35.69    4.92
   5  14   1   28.99    4.30
   5  14   2   58.48    5.58
   5  14   3   20.14    2.92
  -5  15   2   31.66    3.97
  -5  15   1   21.16    3.38
   5  15   1   50.18    4.38
  -6 -13   0   29.94    3.37
  -6 -12   2   27.02    3.23
  -6 -12   2   33.97    3.58
  -6 -12   1    4.52    2.01
  -6 -12   0  256.46   11.72
  -6 -12   0  254.84   11.73
  -6 -12  -1   97.10    6.89
  -6 -12  -1  106.27    7.16
  -6 -12  -2   59.28    4.58
  -6 -12  -2   52.55    4.29
  -6 -11   4    4.11    1.49
  -6 -11   4    2.34    1.35
  -6 -11   3  229.12   10.22
  -6 -11   2   -4.21    1.95
  -6 -11   2    3.42    1.80
  -6 -11   1   91.67    7.86
  -6 -11   1  107.51    8.65
  -6 -11   1   98.30    6.61
  -6 -11   0    2.17    2.48
  -6 -11   0    4.91    2.28
  -6 -11  -1   72.35    6.89
  -6 -11  -1   72.98    6.73
  -6 -11  -2  217.93   10.36
  -6 -11  -2  231.65   10.60
  -6 -10   4   99.31    6.86
  -6 -10   3  151.59    8.64
  -6 -10   3  154.86    9.50
  -6 -10   2  112.78    8.81
  -6 -10   2  119.63    8.57
  -6 -10   1   47.91    6.38
  -6 -10   1   36.67    5.54
  -6 -10   1   44.08    5.07
  -6 -10   0   55.61    7.00
  -6 -10   0   64.03    7.43
  -6 -10  -1  240.46   13.50
  -6 -10  -1  236.04   12.99
  -6 -10  -2   76.63    6.89
  -6 -10  -2   76.35    6.84
  -6 -10  -3  166.75    7.65
  -6 -10  -3  177.58    8.07
  -6  -9   5   95.02    6.26
  -6  -9   4  146.91    9.22
  -6  -9   3   32.65    4.86
  -6  -9   3   45.41    5.61
  -6  -9   2  108.75    9.50
  -6  -9   2  124.15    9.40
  -6  -9   1  329.79   17.16
  -6  -9   1  339.98   17.46
  -6  -9   1  332.23   14.74
  -6  -9   0   76.60    8.60
  -6  -9   0   82.95    8.63
  -6  -9  -1  156.54   11.64
  -6  -9  -1  158.29   11.37
  -6  -9  -2  192.71   11.66
  -6  -9  -2  189.49   11.43
  -6  -9  -3  745.99   18.35
  -6  -9  -3  776.37   18.72
  -6  -8   5  132.49    8.15
  -6  -8   5  159.48    8.97
  -6  -8   5  143.89    7.67
  -6  -8   4  296.67   12.23
  -6  -8   4  303.67   14.27
  -6  -8   3  102.74    8.99
  -6  -8   3  108.29    9.17
  -6  -8   2  256.59   15.23
  -6  -8   2  248.03   13.94
  -6  -8   1  308.74   17.67
  -6  -8   1  295.94   17.02
  -6  -8   1  299.38   14.67
  -6  -8   0  123.05   11.08
  -6  -8   0  112.72   10.54
  -6  -8  -1   67.85    8.09
  -6  -8  -1   72.28    8.01
  -6  -8  -2  239.90   13.62
  -6  -8  -2  273.08   14.16
  -6  -8  -3  213.10   10.61
  -6  -8  -3  227.41   10.74
  -6  -8  -3  211.28   11.24
  -6  -8  -4  106.67    7.34
  -6  -7   6  309.15   10.51
  -6  -7   5  154.03    9.55
  -6  -7   5  176.36   10.22
  -6  -7   5  169.96    9.50
  -6  -7   4   32.33    4.94
  -6  -7   4   39.34    5.50
  -6  -7   3   88.12    8.85
  -6  -7   3  102.92    9.41
  -6  -7   2   14.23    4.43
  -6  -7   2   23.61    4.84
  -6  -7   1  378.50   19.93
  -6  -7   1  388.34   20.04
  -6  -7   1  391.38   17.24
  -6  -7   0  234.59   15.77
  -6  -7   0  222.92   14.91
  -6  -7  -1   24.97    5.57
  -6  -7  -1   12.60    3.87
  -6  -7  -2  157.79   11.58
  -6  -7  -2  158.02   11.11
  -6  -7  -2  152.61   10.66
  -6  -7  -3  140.78    9.12
  -6  -7  -3  145.24   10.46
  -6  -7  -4  452.22   16.65
  -6  -7  -5   15.38    2.66
  -6  -6   6   37.39    4.28
  -6  -6   6   28.46    3.11
  -6  -6   5   64.92    6.63
  -6  -6   5   78.36    7.37
  -6  -6   5   64.33    6.60
  -6  -6   4    9.51    2.95
  -6  -6   4   14.35    3.80
  -6  -6   3  106.20   10.03
  -6  -6   3  109.48   10.03
  -6  -6   2   46.99    7.54
  -6  -6   2   41.04    6.24
  -6  -6   1   21.79    5.58
  -6  -6   1   13.08    3.81
  -6  -6   0   50.02    7.52
  -6  -6   0   58.85    8.01
  -6  -6  -1  826.47   29.09
  -6  -6  -1  766.05   26.63
  -6  -6  -2   49.02    6.70
  -6  -6  -2   49.21    6.39
  -6  -6  -2   36.01    5.78
  -6  -6  -3   99.36    9.31
  -6  -6  -3  123.20   10.18
  -6  -6  -4   47.05    6.08
  -6  -6  -4   40.56    5.47
  -6  -6  -5  130.45    8.08
  -6  -5   6   18.50    2.99
  -6  -5   6   20.39    3.53
  -6  -5   5    3.47    2.22
  -6  -5   5    4.49    2.65
  -6  -5   5    0.74    1.59
  -6  -5   4   19.43    5.02
  -6  -5   4   27.77    5.01
  -6  -5   4   33.37    5.57
  -6  -5   3   62.88    8.14
  -6  -5   3   66.71    8.08
  -6  -5   2   46.21    7.36
  -6  -5   2   48.47    6.98
  -6  -5   1   58.08    8.68
  -6  -5   1   68.97    8.84
  -6  -5   0  123.63   12.12
  -6  -5   0  107.12   10.46
  -6  -5  -1  485.64   21.44
  -6  -5  -1  473.03   22.48
  -6  -5  -1  478.10   21.05
  -6  -5  -1  470.58   20.72
  -6  -5  -2  151.97   11.81
  -6  -5  -2  119.44   11.00
  -6  -5  -3   65.19    7.87
  -6  -5  -3   54.13    7.08
  -6  -5  -4  227.41   13.60
  -6  -5  -4  242.81   13.76
  -6  -5  -5   25.75    3.95
  -6  -5  -5   24.14    3.98
  -6  -4   6   71.40    6.43
  -6  -4   6   73.46    6.17
  -6  -4   5   71.73    7.72
  -6  -4   5   86.33    8.28
  -6  -4   5   90.18    8.41
  -6  -4   4   93.74   10.08
  -6  -4   4   99.58    9.26
  -6  -4   3   19.96    5.32
  -6  -4   3   14.09    4.09
  -6  -4   2  119.03   11.78
  -6  -4   2   97.68    9.68
  -6  -4   1  242.57   17.02
  -6  -4   1  218.35   15.39
  -6  -4   0  111.57   11.73
  -6  -4   0  103.67   11.06
  -6  -4   0  108.03   10.57
  -6  -4  -1  300.07   17.38
  -6  -4  -1  295.49   17.86
  -6  -4  -1  332.90   17.29
  -6  -4  -1  289.24   16.93
  -6  -4  -2  308.97   16.55
  -6  -4  -2  285.20   17.43
  -6  -4  -2  282.42   17.51
  -6  -4  -3   80.75    9.29
  -6  -4  -3   91.17    9.76
  -6  -4  -4    6.54    2.92
  -6  -4  -4    5.65    3.09
  -6  -4  -5   21.36    3.87
  -6  -4  -5   19.68    3.89
  -6  -3   6   24.75    3.97
  -6  -3   6   30.93    4.61
  -6  -3   6   20.36    3.50
  -6  -3   5   49.67    6.53
  -6  -3   5   64.42    7.37
  -6  -3   5   63.05    7.20
  -6  -3   4  123.68   11.73
  -6  -3   4  133.12   11.11
  -6  -3   4  121.71   10.77
  -6  -3   3  222.84   16.81
  -6  -3   3  245.22   16.16
  -6  -3   3  212.26   14.40
  -6  -3   2   59.12    8.96
  -6  -3   2   51.01    7.94
  -6  -3   2   51.83    7.20
  -6  -3   1  127.92   13.24
  -6  -3   1  135.70   12.90
  -6  -3   0 1846.36   47.40
  -6  -3   0 1928.43   46.71
  -6  -3   0 1861.95   42.83
  -6  -3  -1  213.58   14.97
  -6  -3  -1  229.24   15.66
  -6  -3  -1  213.88   15.08
  -6  -3  -2   92.70    9.19
  -6  -3  -2   84.71    9.86
  -6  -3  -2  101.97   10.96
  -6  -3  -3   41.24    6.78
  -6  -3  -3   65.60    8.34
  -6  -3  -4   98.32    9.73
  -6  -3  -4   93.52    9.45
  -6  -3  -5   21.05    3.82
  -6  -3  -5   18.96    3.92
  -6  -3  -6   49.73    4.22
  -6  -2   6  105.89    8.23
  -6  -2   6   95.70    7.66
  -6  -2   5   93.21    9.01
  -6  -2   5  103.31    9.44
  -6  -2   5  119.62    9.99
  -6  -2   5   95.49    8.66
  -6  -2   4  196.26   14.93
  -6  -2   4  192.60   13.49
  -6  -2   3    9.37    4.54
  -6  -2   3    9.82    4.10
  -6  -2   3   16.33    4.12
  -6  -2   2  109.54   12.30
  -6  -2   2  117.34   11.93
  -6  -2   2  122.33   10.76
  -6  -2   1   53.64    8.73
  -6  -2   1   49.52    8.14
  -6  -2   0   73.09    9.73
  -6  -2   0   62.16    8.71
  -6  -2   0   59.52    7.60
  -6  -2  -1  171.31   13.58
  -6  -2  -1  179.20   13.78
  -6  -2  -1  152.39   13.23
  -6  -2  -2    1.63    2.53
  -6  -2  -2   -2.54    2.32
  -6  -2  -2    0.78    2.83
  -6  -2  -3   42.23    7.17
  -6  -2  -3   45.51    7.34
  -6  -2  -4   19.71    4.70
  -6  -2  -4   12.34    4.19
  -6  -2  -5    9.22    2.93
  -6  -2  -5   11.77    3.31
  -6  -2  -6   16.50    2.59
  -6  -1   7   74.70    4.92
  -6  -1   6   10.08    2.88
  -6  -1   6   11.19    3.14
  -6  -1   6   12.11    3.07
  -6  -1   5   38.75    5.99
  -6  -1   5   37.30    5.97
  -6  -1   5   41.99    6.30
  -6  -1   5   26.94    4.89
  -6  -1   4   50.82    8.03
  -6  -1   4   46.93    7.16
  -6  -1   4   41.11    6.74
  -6  -1   3   99.46   11.51
  -6  -1   3  103.86   10.82
  -6  -1   3   85.61    9.42
  -6  -1   2  182.86   15.78
  -6  -1   2  162.31   13.86
  -6  -1   2  174.82   12.85
  -6  -1   1   89.95   11.30
  -6  -1   1   74.09    9.40
  -6  -1   0   18.04    5.08
  -6  -1   0   21.54    4.87
  -6  -1   0   15.52    4.60
  -6  -1  -1  109.84   11.22
  -6  -1  -1  125.63   11.33
  -6  -1  -1  118.81   11.79
  -6  -1  -2  110.72   11.70
  -6  -1  -3    6.05    3.85
  -6  -1  -3   15.50    4.92
  -6  -1  -4  385.92   19.38
  -6  -1  -4  433.53   20.17
  -6  -1  -5  262.77   13.88
  -6  -1  -5  259.69   13.50
  -6  -1  -6  118.60    6.79
  -6   0   7   75.22    5.16
  -6   0   6  179.98   10.81
  -6   0   6  175.28   10.64
  -6   0   6  157.21   10.37
  -6   0   5  243.19   14.14
  -6   0   5  248.88   14.56
  -6   0   5  239.89   14.27
  -6   0   5  230.97   14.33
  -6   0   4   60.86    8.74
  -6   0   4   65.20    8.14
  -6   0   4   67.52    8.44
  -6   0   4   43.85    6.68
  -6   0   3   41.01    7.48
  -6   0   3   38.24    6.91
  -6   0   3   34.24    6.23
  -6   0   2  378.97   22.70
  -6   0   2  385.96   21.26
  -6   0   2  381.94   18.76
  -6   0   1   17.67    4.96
  -6   0   1   15.39    4.87
  -6   0   0  342.28   20.84
  -6   0   0  319.37   18.66
  -6   0   0  312.32   18.55
  -6   0  -1   -4.72    2.98
  -6   0  -1    2.79    2.41
  -6   0  -1    0.03    2.71
  -6   0  -2   95.37   10.84
  -6   0  -3  302.81   16.52
  -6   0  -3  356.87   20.12
  -6   0  -3  335.12   19.30
  -6   0  -4  103.66    8.94
  -6   0  -4  101.24   10.04
  -6   0  -4  114.51   10.54
  -6   0  -5   17.51    3.56
  -6   0  -5   17.81    3.78
  -6   0  -6   30.68    3.46
  -6   1   7   72.90    5.09
  -6   1   6   10.56    3.11
  -6   1   6   10.20    3.01
  -6   1   5   38.28    5.87
  -6   1   5   44.07    6.55
  -6   1   5   37.23    5.82
  -6   1   5   35.24    5.91
  -6   1   4   39.72    7.12
  -6   1   4   41.89    6.79
  -6   1   4   38.71    6.33
  -6   1   4   38.36    6.42
  -6   1   3   87.93   10.82
  -6   1   3   93.28    9.57
  -6   1   3   97.15   10.22
  -6   1   2  175.00   15.29
  -6   1   2  183.07   14.65
  -6   1   2  172.77   12.71
  -6   1   1   84.29   11.09
  -6   1   1   88.51   10.27
  -6   1   1   68.28    8.35
  -6   1   0   26.09    6.25
  -6   1   0   25.44    5.91
  -6   1   0   28.24    6.38
  -6   1  -1  122.52   11.80
  -6   1  -1  148.39   11.87
  -6   1  -1  114.93   11.81
  -6   1  -2   95.13   10.79
  -6   1  -3    2.23    2.80
  -6   1  -3    6.87    3.81
  -6   1  -4  387.20   17.89
  -6   1  -4  390.31   19.39
  -6   1  -5  265.73   12.76
  -6   1  -5  245.26   13.14
  -6   1  -6  107.71    6.03
  -6   2   7  409.70   11.80
  -6   2   6   99.58    7.95
  -6   2   6   90.50    8.02
  -6   2   5   97.61    8.71
  -6   2   5  113.98    9.81
  -6   2   5  115.11    9.84
  -6   2   5  106.97    9.84
  -6   2   4  166.85   13.46
  -6   2   4  167.05   12.48
  -6   2   4  213.74   14.22
  -6   2   4  187.80   13.79
  -6   2   3    9.28    4.29
  -6   2   3   10.49    3.80
  -6   2   3   16.93    4.25
  -6   2   2  116.24   12.62
  -6   2   2  125.07   11.16
  -6   2   1   46.12    8.06
  -6   2   1   50.13    7.87
  -6   2   1   46.52    7.02
  -6   2   0   74.42    9.96
  -6   2   0   67.74    8.67
  -6   2   0   67.37    8.86
  -6   2  -1  171.60   14.06
  -6   2  -1  161.63   13.95
  -6   2  -2    1.87    2.70
  -6   2  -3   22.52    5.11
  -6   2  -3   54.87    8.31
  -6   2  -4    9.90    3.72
  -6   2  -4   14.58    4.28
  -6   2  -5   10.89    3.17
  -6   2  -5   10.00    2.92
  -6   3   7   89.56    5.28
  -6   3   6   29.72    4.36
  -6   3   6   23.49    4.31
  -6   3   5   58.37    6.71
  -6   3   5   74.62    7.78
  -6   3   5   59.13    7.32
  -6   3   4  129.72   11.56
  -6   3   4  131.40   10.92
  -6   3   4  130.03   11.54
  -6   3   3  206.26   15.99
  -6   3   3  224.18   14.43
  -6   3   3  223.57   14.68
  -6   3   3  198.24   14.10
  -6   3   2   60.58    9.07
  -6   3   2   49.79    6.96
  -6   3   2   48.88    6.86
  -6   3   1  131.08   13.30
  -6   3   1  122.58   11.55
  -6   3   0 1939.12   49.19
  -6   3   0 1820.80   45.59
  -6   3  -1  251.16   16.78
  -6   3  -1  206.01   15.73
  -6   3  -2   86.13   10.27
  -6   3  -3   51.34    7.29
  -6   3  -3   74.82    9.21
  -6   3  -4   92.18    8.97
  -6   3  -4  101.15    9.64
  -6   3  -5   14.17    3.49
  -6   3  -5   10.82    2.86
  -6   4   6   63.92    5.97
  -6   4   6   76.70    7.13
  -6   4   5   86.53    7.72
  -6   4   5   93.58    8.41
  -6   4   5   79.50    8.39
  -6   4   4   95.34    9.75
  -6   4   4  109.65    9.67
  -6   4   4   91.11    9.50
  -6   4   3   21.38    5.77
  -6   4   3   16.50    4.42
  -6   4   3    8.47    3.86
  -6   4   2  101.98   11.61
  -6   4   2  104.48    9.52
  -6   4   2  125.24   10.92
  -6   4   1  234.97   17.38
  -6   4   1  213.14   15.10
  -6   4   0  100.99   11.33
  -6   4   0   95.07   10.53
  -6   4  -1  316.78   18.69
  -6   4  -1  259.72   17.59
  -6   4  -2  301.66   18.59
  -6   4  -3   91.02    9.73
  -6   4  -3   87.65    9.71
  -6   4  -4   12.25    3.83
  -6   4  -4   10.04    3.40
  -6   4  -5   22.28    3.89
  -6   4  -5   21.44    3.54
  -6   5   6   16.91    3.02
  -6   5   6   19.39    3.50
  -6   5   5    1.05    1.48
  -6   5   5    1.05    1.50
  -6   5   5    5.68    3.11
  -6   5   4   23.91    4.99
  -6   5   4   32.17    5.22
  -6   5   4   31.62    5.90
  -6   5   3   62.25    8.85
  -6   5   3   54.61    6.79
  -6   5   3   54.59    7.48
  -6   5   2   48.68    7.83
  -6   5   2   42.66    6.52
  -6   5   1   69.96    9.56
  -6   5   1   66.14    8.56
  -6   5   0   94.97   10.83
  -6   5   0  101.45   10.75
  -6   5  -1  462.57   22.28
  -6   5  -1  474.83   23.32
  -6   5  -2  141.99   10.98
  -6   5  -2  173.31   13.86
  -6   5  -3   75.14    8.74
  -6   5  -4  244.49   14.06
  -6   5  -4  230.05   13.25
  -6   5  -5   23.95    3.37
  -6   6   6   40.87    4.08
  -6   6   6   34.50    4.20
  -6   6   5   81.39    6.88
  -6   6   5   75.86    7.64
  -6   6   5   74.35    6.14
  -6   6   4    6.10    2.89
  -6   6   4   13.34    3.26
  -6   6   4    7.91    3.17
  -6   6   3  116.19   11.25
  -6   6   3  112.33    8.95
  -6   6   3   98.32    9.81
  -6   6   2   40.54    7.15
  -6   6   2   35.79    6.16
  -6   6   1   24.96    5.88
  -6   6   1   24.66    5.42
  -6   6   0   56.87    8.66
  -6   6   0   52.26    7.97
  -6   6  -1  809.04   29.19
  -6   6  -1  781.95   29.36
  -6   6  -2   46.95    7.10
  -6   6  -2   57.47    6.92
  -6   6  -3  124.30   10.65
  -6   6  -4   52.19    6.02
  -6   6  -5  126.36    6.52
  -6   7   6  303.70   11.01
  -6   7   5  166.51    8.92
  -6   7   5  154.74   10.25
  -6   7   4   39.77    5.74
  -6   7   4   37.39    4.75
  -6   7   4   37.93    5.80
  -6   7   3   94.00    9.73
  -6   7   3   91.35    9.26
  -6   7   2   20.00    4.48
  -6   7   2   28.24    5.16
  -6   7   1  408.67   21.77
  -6   7   1  407.02   20.06
  -6   7   0  226.95   16.08
  -6   7   0  228.96   15.53
  -6   7  -1   14.93    4.69
  -6   7  -1   17.92    4.82
  -6   7  -2  172.74   12.85
  -6   7  -2  164.01   11.09
  -6   7  -3  171.09   11.80
  -6   7  -4  498.79   16.67
  -6   8   5  129.69    6.56
  -6   8   5  154.25    9.36
  -6   8   4  303.78   15.06
  -6   8   4  318.06   14.32
  -6   8   3   98.09    9.50
  -6   8   3  103.55    9.44
  -6   8   2  224.98   15.26
  -6   8   2  257.91   14.67
  -6   8   2  261.04   14.68
  -6   8   1  304.91   18.24
  -6   8   1  285.83   16.26
  -6   8   0  102.38   10.24
  -6   8   0  120.61   11.33
  -6   8  -1   70.51    8.51
  -6   8  -1   53.69    7.14
  -6   8  -2  258.70   14.94
  -6   8  -2  238.07   12.70
  -6   8  -3  237.14   12.83
  -6   8  -4  115.49    7.13
  -6   9   5   92.85    6.46
  -6   9   4  156.74   10.03
  -6   9   4  131.94    8.26
  -6   9   3   34.60    5.38
  -6   9   3   30.10    4.91
  -6   9   2  116.56    9.42
  -6   9   2  120.99   10.72
  -6   9   1  348.20   17.22
  -6   9   1  349.64   18.59
  -6   9   0   64.98    7.66
  -6   9   0   86.54    9.15
  -6   9  -1  162.25   11.76
  -6   9  -1  134.83   10.60
  -6   9  -2  203.78   12.32
  -6   9  -2  198.34   10.74
  -6   9  -3  841.71   21.79
  -6  10   4   95.04    6.95
  -6  10   3  163.21   10.07
  -6  10   3  166.27   10.35
  -6  10   2  120.14    8.92
  -6  10   2  123.73    9.96
  -6  10   1   38.99    5.96
  -6  10   1   47.39    6.37
   6  10   0   38.50    4.83
  -6  10   0   47.55    6.22
  -6  10   0   44.54    6.25
  -6  10  -1  240.97   13.29
  -6  10  -1  244.95   13.20
  -6  10  -2   80.80    7.16
  -6  10  -3  189.71    8.91
  -6  11   3  214.34   10.21
  -6  11   3  219.72   10.28
  -6  11   2   -0.02    1.90
  -6  11   2    0.29    1.27
  -6  11   1   94.36    8.32
  -6  11   0    1.95    2.30
   6  11   1   60.87    5.66
  -6  11  -1   66.63    6.47
  -6  11  -1   73.93    6.64
   6  11   2  224.05   10.51
  -6  11  -2  241.33   10.70
   6  11   3  199.02    8.54
  -6  12   2   39.49    4.45
  -6  12   1    3.09    1.93
  -6  12   0  244.75   11.57
   6  12   1   78.32    5.31
  -7  -9   1  113.73    6.24
  -7  -9   0   14.50    2.25
  -7  -8   2   25.20    3.40
  -7  -8   2   20.24    3.08
  -7  -8   1   99.44    6.24
  -7  -8   1  126.43    7.61
  -7  -8   0   72.64    5.70
  -7  -8  -1   87.76    5.48
  -7  -7   3   28.11    3.72
  -7  -7   3   27.61    3.37
  -7  -7   2  121.86    8.20
  -7  -7   2  130.63    8.02
  -7  -7   1  175.23    9.48
  -7  -7   1  187.80   10.12
  -7  -7   0  181.55    9.81
  -7  -7  -1  154.34    8.03
  -7  -6   4  257.73    9.59
  -7  -6   4  268.03    9.32
  -7  -6   3  291.25   12.67
  -7  -6   2  120.91    8.81
  -7  -6   2  136.04    8.89
  -7  -6   1   87.07    7.42
  -7  -6   1  108.30    8.21
  -7  -6   0   29.08    3.78
  -7  -6   0   51.23    5.66
  -7  -6  -1    8.15    2.28
  -7  -5   4  109.86    7.00
  -7  -5   4  113.40    6.72
  -7  -5   3   75.41    6.97
  -7  -5   3   74.68    5.25
  -7  -5   3   86.63    6.78
  -7  -5   2   70.69    7.23
  -7  -5   2   71.04    6.73
  -7  -5   1  182.02   11.33
  -7  -5   1  196.94   11.54
  -7  -5   0   68.35    6.29
  -7  -5   0   79.91    7.31
  -7  -5  -1   45.97    5.01
  -7  -4   4   -0.27    1.30
  -7  -4   4   -3.31    1.55
  -7  -4   4   -1.49    0.99
  -7  -4   3    9.81    3.19
  -7  -4   3   10.07    2.78
  -7  -4   3    6.03    1.50
  -7  -4   2  192.30   12.26
  -7  -4   2  199.34   11.72
  -7  -4   1   70.62    7.54
  -7  -4   1   72.46    7.28
  -7  -4   0  100.79    8.17
  -7  -4   0  136.85    9.73
  -7  -4  -1  208.02   10.75
  -7  -4  -2   33.38    3.93
  -7  -4  -3   17.33    2.60
  -7  -3   4   24.99    3.98
  -7  -3   4   32.30    3.62
  -7  -3   4   23.47    3.62
  -7  -3   3   80.99    7.92
  -7  -3   3   78.42    5.88
  -7  -3   3   73.65    6.77
  -7  -3   2   52.48    6.72
  -7  -3   2   53.65    6.39
  -7  -3   1   95.60    9.02
  -7  -3   1  100.92    8.78
  -7  -3   0   97.44    8.29
  -7  -3   0  113.61    8.94
  -7  -3  -1  214.06   11.02
  -7  -3  -2  311.84   12.64
  -7  -3  -3  160.66    8.53
  -7  -2   5   10.51    2.03
  -7  -2   4  127.60    8.59
  -7  -2   4  111.21    6.81
  -7  -2   4  122.65    7.86
  -7  -2   3   72.55    7.57
  -7  -2   3   63.84    5.35
  -7  -2   3   80.04    7.07
  -7  -2   2  298.29   16.02
  -7  -2   2  297.69   14.91
  -7  -2   1    0.80    1.92
  -7  -2   1    2.42    1.88
  -7  -2   0  308.61   15.15
  -7  -2   0  328.92   15.27
  -7  -2  -1    6.96    2.28
  -7  -2  -1    2.19    2.09
  -7  -2  -2   21.17    3.77
  -7  -2  -3   45.53    4.88
  -7  -1   5   29.94    3.27
  -7  -1   4   16.13    3.27
  -7  -1   4   13.16    2.91
  -7  -1   3   40.23    5.77
  -7  -1   3   39.08    4.94
  -7  -1   2    6.65    3.10
  -7  -1   2    4.23    1.94
  -7  -1   1  129.77   10.71
  -7  -1   1  129.24   10.03
  -7  -1   1  112.41    8.05
  -7  -1   0   70.46    7.53
  -7  -1   0   57.96    6.52
  -7  -1  -1   15.08    3.25
  -7  -1  -2   14.39    3.35
  -7  -1  -3   35.47    4.48
  -7  -1  -4    9.49    1.94
  -7   0   5   49.14    4.18
  -7   0   4   27.13    4.20
  -7   0   4   23.97    3.59
  -7   0   3    7.37    3.09
  -7   0   3    5.81    2.37
  -7   0   2    1.50    1.89
  -7   0   2    1.80    1.60
  -7   0   1  204.99   13.44
  -7   0   0   66.77    7.34
  -7   0   0   66.42    6.38
  -7   0  -1   30.51    4.77
  -7   0  -2   95.81    8.02
  -7   0  -3   -0.72    1.44
  -7   0  -4   68.99    5.12
  -7   1   5   30.60    3.19
  -7   1   4   14.63    3.38
  -7   1   4   16.33    2.94
  -7   1   3   31.72    5.10
  -7   1   3   31.83    4.43
  -7   1   2    2.70    2.39
  -7   1   2    6.33    2.10
  -7   1   1  141.64   11.26
  -7   1   0   51.75    6.61
  -7   1   0   51.75    5.70
  -7   1  -1   21.59    3.89
  -7   1  -1   20.06    4.14
  -7   1  -2   18.36    3.95
  -7   1  -3   32.12    4.47
  -7   1  -4   10.72    2.12
  -7   2   4  112.66    7.84
  -7   2   4  113.57    7.01
  -7   2   3   85.05    8.07
  -7   2   3   70.73    5.89
  -7   2   2  289.90   15.73
  -7   2   1    2.24    2.20
  -7   2   0  320.53   15.84
  -7   2   0  316.76   14.41
  -7   2  -1    5.96    2.27
  -7   2  -1    4.34    2.56
  -7   2  -2   23.26    4.30
  -7   2  -3   47.98    5.22
  -7   2  -4  109.20    6.12
  -7   3   4   24.28    3.72
  -7   3   4   16.83    2.48
  -7   3   3   96.36    8.36
  -7   3   3   72.12    5.47
  -7   3   2   46.61    6.42
  -7   3   1   89.58    8.75
  -7   3   1   85.81    6.92
  -7   3   0   96.04    8.69
  -7   3   0  107.45    8.61
  -7   3  -1  210.78   11.09
  -7   3  -1  194.73   11.59
  -7   3  -2  324.20   14.38
  -7   3  -3  161.05    9.14
  -7   4   4    1.88    1.35
  -7   4   3    4.54    2.35
  -7   4   2  190.02   12.08
  -7   4   1   68.16    7.59
  -7   4   1   62.91    5.98
  -7   4   0  121.37    9.41
  -7   4   0  107.07    8.43
  -7   4  -1  198.96   11.61
  -7   4  -1  205.36   10.56
  -7   4  -2   38.94    5.01
  -7   4  -3   18.59    3.04
  -7   5   4   97.50    5.92
  -7   5   3   74.85    6.74
  -7   5   2   70.23    7.24
  -7   5   1  188.52   11.87
  -7   5   1  166.04    9.45
  -7   5   0   79.63    7.45
  -7   5   0   73.61    6.88
  -7   5  -1   48.17    5.69
  -7   5  -1   39.93    4.61
  -7   5  -2  275.78   12.40
  -7   5  -3  104.43    6.54
  -7   6   3  285.64   12.22
  -7   6   2  130.56    9.21
  -7   6   1  104.13    8.47
  -7   6   1   89.64    6.74
  -7   6   0   49.22    5.50
  -7   6   0   56.70    5.99
  -7   6  -1    6.33    1.84
  -7   6  -1    4.70    2.28
  -7   6  -2    5.06    1.93
  -7   6  -3   63.91    4.57
  -7   7   3   29.16    3.61
  -7   7   2  141.83    8.92
  -7   7   1  187.32   10.55
  -7   7   0  165.86    9.23
  -7   7   0  167.89    9.43
  -7   7  -1  173.17    9.31
  -7   7  -2   47.12    4.38
  -7   8   2   20.14    3.13
  -7   8   1  121.36    7.73
  -7   8   0   66.87    5.39
  -7   8   0   60.63    5.17
  -7   8  -1  104.57    6.50
  -7   9   1   89.74    5.80


TITL TMK-SZL-60_2_numabs_ana in P2(1)
REM P2(1) (#4 in standard setting)
CELL 1.54184   6.208538  16.245907   8.268434  90.0000  93.3543  90.0000
ZERR    2.00   0.000105   0.000282   0.000144   0.0000   0.0016   0.0000
LATT -1
SYMM -x, y+1/2,-z
SFAC C H O
UNIT 40.00 48.00 10.00
TREF
HKLF 4
END
_computing_structure_solution     'SHELXT 2014/4 (Sheldrick, 2014)'
;
_shelx_hkl_checksum                83590
loop_
  _hkl_oxdiff_h
  _hkl_oxdiff_k
  _hkl_oxdiff_l
  _hkl_oxdiff_f2
  _hkl_oxdiff_sig
  _hkl_oxdiff_ba
 0 -20 0 1526.71 254.958 7
 0 -20 -1 21571.8 927.804 7
 0 -20 -2 2946.92 339.197 7
 0 -19 0 -253.946 192.730 7
 0 -19 1 4729.08 502.631 7
 0 -19 -1 5318.27 609.317 7
 0 -19 -2 7208.31 607.584 16
 0 -19 -3 4603.61 470.493 16
 0 -18 1 1026.52 316.366 7
 0 -18 -1 1397.15 363.024 16
 0 -18 -2 368.270 237.713 16
 0 -18 -3 331.194 281.131 16
 0 -18 -4 14931.5 941.099 16
 0 -17 -1 15266.6 1201.21 16
 0 -17 2 252.803 226.250 7
 0 -17 -2 95.5480 242.007 16
 0 -17 -3 9968.71 975.568 16
 0 -17 -4 43517.6 1867.97 16
 0 -17 -5 32303.2 1378.60 16
 0 -16 -1 94922.6 3211.66 16
 0 -16 -2 5603.21 828.062 16
 0 -16 2 5783.51 786.393 7
 0 -16 -3 4533.37 764.987 16
 0 -16 -4 1587.55 378.531 14
 0 -16 -4 227.700 299.543 16
 0 -16 -5 22651.2 1340.82 16
 0 -16 -5 22036.1 1174.99 14
 0 -16 -6 16304.3 798.352 14
 0 -16 -6 17608.8 907.312 16
 0 -15 0 141.262 258.613 16
 0 -15 2 5033.02 762.461 7
 0 -15 -4 1913.82 471.766 14
 0 -15 -5 5152.20 680.429 14
 0 -15 -5 4407.10 687.865 16
 0 -15 -6 10304.7 824.130 14
 0 -15 -6 8670.48 756.345 16
 0 -14 0 18265.1 1556.00 2
 0 -14 -1 12213.4 1265.12 2
 0 -14 1 12109.5 1275.16 2
 0 -14 -3 16414.3 1334.59 14
 0 -14 -4 22238.7 1588.20 14
 0 -14 -5 10763.1 1086.06 14
 0 -14 -6 22315.2 1350.14 16
 0 -14 -6 24261.9 1451.74 14
 0 -14 -6 22171.0 1215.47 6
 0 -14 -7 19164.9 842.882 16
 0 -14 -7 29064.9 1273.45 14
 0 -13 0 -289.118 274.270 2
 0 -13 -1 99063.0 3439.93 2
 0 -13 -2 37271.0 2122.97 2
 0 -13 -3 96530.7 3335.09 14
 0 -13 -4 11803.5 1230.09 14
 0 -13 4 14133.3 1204.09 9
 0 -13 -5 1010.52 402.765 6
 0 -13 -5 751.440 386.430 14
 0 -13 -6 23557.8 1564.62 14
 0 -13 -6 24861.8 1526.19 6
 0 -13 -6 27532.7 1605.11 16
 0 -13 -7 16471.0 1118.51 14
 0 -13 -7 13857.3 956.508 6
 0 -13 -7 13933.6 855.630 16
 0 -13 -8 6886.46 508.338 14
 0 -12 0 84585.4 3035.18 2
 0 -12 -1 52163.9 2372.76 2
 0 -12 -2 61177.4 2610.59 2
 0 -12 -3 120981. 3755.13 2
 0 -12 -3 111194. 3582.47 14
 0 -12 -4 13215.3 1311.69 14
 0 -12 4 15863.0 1293.01 9
 0 -12 -5 23539.4 1757.02 14
 0 -12 -6 26014.8 1762.84 14
 0 -12 -6 24718.5 1691.44 6
 0 -12 -7 18726.2 1091.19 16
 0 -12 -7 20443.1 1369.11 14
 0 -12 -7 19883.7 1339.49 6
 0 -12 -8 10797.6 746.352 6
 0 -12 -8 12380.1 827.794 14
 0 -11 -1 8473.27 918.607 2
 0 -11 -2 148841. 3853.72 2
 0 -11 -3 35618.6 2003.32 14
 0 -11 -3 33195.3 1889.14 2
 0 -11 -4 35304.0 2042.95 2
 0 -11 4 32502.4 2019.89 20
 0 -11 -4 35974.9 2146.01 14
 0 -11 5 6478.66 803.530 9
 0 -11 -5 6164.55 939.470 14
 0 -11 -6 3147.90 701.786 14
 0 -11 -7 21748.5 1517.95 6
 0 -11 -7 21079.4 1510.74 14
 0 -11 -8 9674.11 838.312 6
 0 -11 -8 8751.72 729.486 17
 0 -11 -8 10653.2 863.694 14
 0 -10 -1 179778. 3917.55 2
 0 -10 -2 880.957 306.591 2
 0 -10 -3 187111. 4267.38 2
 0 -10 -4 138953. 3869.51 2
 0 -10 4 131158. 3893.54 20
 0 -10 -5 48159.5 2427.70 2
 0 -10 5 44916.0 2326.72 20
 0 -10 5 52112.9 2297.85 9
 0 -10 -6 32705.0 2106.36 14
 0 -10 6 37992.7 1916.54 9
 0 -10 -7 1053.84 403.133 14
 0 -10 -7 1304.47 480.586 6
 0 -10 -8 17770.4 1216.17 14
 0 -10 -8 17624.2 1239.89 6
 0 -10 -9 13648.9 749.291 6
 0 -10 -9 11294.3 634.889 14
 0 -9 -1 281071. 4545.20 2
 0 -9 -2 45845.8 1578.15 3
 0 -9 -2 42655.1 1830.37 2
 0 -9 -3 55335.8 2185.55 2
 0 -9 -3 56074.8 2003.38 3
 0 -9 4 200630. 4565.02 20
 0 -9 -4 199520. 4474.87 2
 0 -9 -4 197011. 4316.23 3
 0 -9 -5 6703.81 908.998 3
 0 -9 5 6416.29 863.854 20
 0 -9 5 7214.57 858.235 9
 0 -9 -5 6541.71 888.805 2
 0 -9 6 34980.6 1884.12 9
 0 -9 -7 24194.8 1749.07 14
 0 -9 -8 7386.26 841.117 14
 0 -9 -8 8373.86 941.512 6
 0 -9 -9 8257.49 658.004 17
 0 -9 -9 7629.52 652.361 6
 0 -9 -9 6885.24 566.456 14
 0 -8 0 166788. 2154.25 3
 0 -8 -1 396772. 5013.15 2
 0 -8 -1 418335. 3920.71 3
 0 -8 -2 19691.3 1174.29 2
 0 -8 -2 19440.0 1003.32 3
 0 -8 -3 24498.9 1391.89 2
 0 -8 -3 24760.6 1308.56 3
 0 -8 -4 18848.0 1310.18 3
 0 -8 4 20389.2 1385.69 20
 0 -8 -4 20565.3 1376.09 2
 0 -8 5 3171.06 566.907 9
 0 -8 -5 3857.81 700.572 3
 0 -8 5 3436.14 616.802 20
 0 -8 -5 3616.75 674.205 2
 0 -8 6 3825.91 655.486 9
 0 -8 7 36058.2 1856.17 9
 0 -8 -8 2660.22 553.261 14
 0 -8 -8 3167.95 621.455 6
 0 -8 -9 6266.81 593.055 14
 0 -8 -9 5657.02 620.135 17
 0 -7 0 56.2977 85.0917 3
 0 -7 -1 9416.43 577.734 3
 0 -7 1 8387.43 457.074 3
 0 -7 -1 7923.97 674.388 2
 0 -7 -2 75583.5 1898.43 3
 0 -7 -2 78338.2 2141.40 2
 0 -7 -3 21547.5 1190.56 3
 0 -7 -3 22593.4 1252.15 2
 0 -7 -4 86062.2 2725.58 3
 0 -7 4 86976.5 2698.10 20
 0 -7 -4 91792.2 2769.32 2
 0 -7 -5 14304.8 1226.05 2
 0 -7 5 11347.6 1064.92 20
 0 -7 -5 10605.3 1099.67 3
 0 -7 -6 33247.3 2103.19 3
 0 -7 -6 38021.9 2192.96 2
 0 -7 6 40390.5 2055.81 9
 0 -7 7 13401.5 1163.15 9
 0 -7 -8 47735.9 2241.54 14
 0 -7 -8 47682.4 2351.54 6
 0 -7 -9 949.896 359.883 6
 0 -7 -9 1177.69 354.052 17
 0 -7 -9 1041.74 299.855 8
 0 -7 -9 805.101 266.875 14
 0 -6 0 177117. 1985.09 3
 0 -6 -1 74337.9 1498.86 3
 0 -6 -1 70051.2 1783.74 2
 0 -6 1 73015.8 1272.47 3
 0 -6 -2 77819.4 1833.31 3
 0 -6 -2 76771.0 2007.73 2
 0 -6 -3 199457. 3519.56 2
 0 -6 -3 185741. 3336.79 3
 0 -6 -4 61445.2 2165.20 2
 0 -6 4 57937.0 2094.63 20
 0 -6 5 16643.4 1228.64 20
 0 -6 -5 15742.6 1293.27 3
 0 -6 -5 18087.7 1347.08 2
 0 -6 6 8923.45 961.907 20
 0 -6 -6 8560.84 1050.01 2
 0 -6 -6 8001.62 1052.28 3
 0 -6 6 10090.1 1013.35 9
 0 -6 7 12809.7 1159.23 9
 0 -6 8 5116.83 672.315 9
 0 -6 -8 8924.42 1064.43 6
 0 -6 -9 1444.34 395.398 6
 0 -6 -9 2680.77 465.296 8
 0 -6 -9 1281.76 316.022 14
 0 -6 -9 3129.88 560.705 17
 0 -5 0 53.0167 76.8765 3
 0 -5 -1 67410.6 1336.45 3
 0 -5 1 65003.9 1135.05 3
 0 -5 -1 65523.4 1577.76 2
 0 -5 -2 108918. 2064.92 3
 0 -5 -2 108965. 2194.89 2
 0 -5 -3 76873.4 2074.26 3
 0 -5 -3 83109.7 2152.44 2
 0 -5 -4 9203.21 825.893 2
 0 -5 -4 6937.98 764.713 3
 0 -5 4 8509.01 772.555 20
 0 -5 5 32223.4 1647.66 20
 0 -5 -5 31939.0 1795.51 3
 0 -5 -5 35964.3 1831.14 2
 0 -5 6 56464.3 2400.34 9
 0 -5 -6 57682.9 2591.49 2
 0 -5 -6 57219.7 2685.44 3
 0 -5 7 22229.4 1536.44 9
 0 -5 -8 10452.9 1161.43 6
 0 -5 8 12411.6 1082.33 9
 0 -5 -9 6344.45 753.733 6
 0 -5 -9 4458.42 551.707 14
 0 -5 -9 5101.91 675.313 8
 0 -5 -9 6457.96 808.891 17
 0 -5 -10 10177.9 659.421 17
 0 -4 0 77691.5 1078.54 3
 0 -4 -1 78999.0 1559.03 2
 0 -4 1 82593.1 1177.96 3
 0 -4 -1 81962.7 1365.82 3
 0 -4 -2 419271. 3877.14 3
 0 -4 -2 423460. 4011.45 2
 0 -4 -3 177012. 3048.48 3
 0 -4 3 173064. 2883.20 20
 0 -4 -3 177160. 2956.58 2
 0 -4 -4 217338. 3979.01 3
 0 -4 4 212329. 3616.37 20
 0 -4 -5 2413.46 488.749 2
 0 -4 -5 1794.29 490.316 3
 0 -4 5 2800.38 475.837 20
 0 -4 -6 9570.85 1042.96 2
 0 -4 -6 7398.90 982.706 3
 0 -4 6 8454.60 937.782 9
 0 -4 7 42459.8 2138.73 9
 0 -4 8 38463.9 1940.83 9
 0 -4 -8 37375.4 2173.50 6
 0 -4 -9 8395.82 759.132 14
 0 -4 -9 10904.8 1020.44 8
 0 -4 -9 10215.8 940.694 6
 0 -4 -9 10043.5 1021.13 17
 0 -4 9 9767.35 791.275 9
 0 -4 -10 3438.18 429.655 17
 0 -4 -10 3675.37 383.971 8
 0 -3 0 -12.7462 62.7923 3
 0 -3 1 77903.3 1061.84 3
 0 -3 -1 79141.2 1391.20 2
 0 -3 -2 915694. 5420.32 2
 0 -3 3 177926. 2788.20 20
 0 -3 -3 181577. 2831.30 2
 0 -3 -4 72580.5 2145.05 2
 0 -3 4 69664.3 1987.38 20
 0 -3 -5 95592.6 2975.71 3
 0 -3 5 97939.3 2701.54 20
 0 -3 -5 95488.7 2820.53 2
 0 -3 -6 8272.58 1021.68 3
 0 -3 -6 8823.32 984.840 2
 0 -3 7 8650.78 999.786 9
 0 -3 -7 7038.26 1041.00 3
 0 -3 -7 7489.42 1023.72 2
 0 -3 -8 7401.94 989.309 6
 0 -3 8 7866.70 920.680 9
 0 -3 -9 1497.02 434.066 17
 0 -3 9 1440.21 342.649 9
 0 -3 -9 2373.00 511.517 6
 0 -3 -9 1966.62 493.317 8
 0 -3 -10 4642.85 502.301 17
 0 -3 -10 4195.54 459.148 8
 0 -2 0 393418. 1705.68 3
 0 -2 -1 538605. 3122.99 2
 0 -2 -2 137402. 1939.00 2
 0 -2 2 134922. 1934.51 20
 0 -2 -3 35417.9 1207.73 2
 0 -2 3 35089.8 1182.39 20
 0 -2 4 86006.2 2150.85 20
 0 -2 -4 85748.2 2256.43 2
 0 -2 -5 22396.6 1344.19 2
 0 -2 -6 74289.0 2960.99 3
 0 -2 -6 78414.7 2879.45 2
 0 -2 -7 54225.2 2775.91 3
 0 -2 -7 56538.1 2688.65 2
 0 -2 7 55175.4 2472.82 9
 0 -2 -8 33131.4 1981.35 6
 0 -2 8 28996.1 1751.72 9
 0 -2 9 29981.8 1506.60 9
 0 -2 -9 31902.3 1592.79 6
 0 -2 -9 30788.6 1767.63 8
 0 -2 -9 32778.6 1846.99 17
 0 -2 -10 3569.70 452.323 17
 0 -2 -10 3553.33 447.811 8
 0 -1 0 70.3087 20.9175 3
 0 -1 2 149871. 1246.69 1
 0 -1 -2 150384. 1929.36 2
 0 -1 -3 164993. 2575.03 2
 0 -1 3 169295. 2490.23 20
 0 -1 3 162553. 1706.59 1
 0 -1 -4 93662.5 2316.57 2
 0 -1 4 93251.8 1512.16 1
 0 -1 -5 130407. 3177.47 2
 0 -1 -6 7429.31 887.113 2
 0 -1 -6 6699.75 896.932 3
 0 -1 7 190079. 4614.78 9
 0 -1 -7 197574. 5229.78 3
 0 -1 -7 189959. 4896.96 2
 0 -1 -8 33899.3 1966.25 6
 0 -1 8 32233.5 1869.62 9
 0 -1 -9 17662.3 1356.28 17
 0 -1 9 14399.5 1072.32 9
 0 -1 -9 18361.9 1408.32 8
 0 -1 -10 12005.9 830.296 8
 0 -1 -10 10446.5 734.738 17
 0 0 1 461982. 2282.19 20
 0 0 -1 451939. 2354.94 2
 0 0 2 343324. 2309.52 1
 0 0 -2 339891. 2882.27 2
 0 0 -3 78995.3 1751.45 2
 0 0 3 79467.5 1408.02 1
 0 0 4 63829.5 1462.74 1
 0 0 -4 63693.7 1894.59 2
 0 0 -5 437381. 5795.28 2
 0 0 -6 327.554 233.440 2
 0 0 7 46764.8 2309.82 9
 0 0 -7 49220.2 2382.74 6
 0 0 -7 48580.0 2568.38 3
 0 0 -7 52607.3 2584.59 2
 0 0 8 24406.4 1657.56 9
 0 0 -8 24190.6 1800.22 17
 0 0 9 33682.2 1678.77 9
 0 0 -9 33078.9 1824.12 17
 0 0 -9 33620.2 1898.06 8
 0 0 -10 838.224 219.838 17
 0 0 -10 656.145 249.760 8
 0 1 0 151.272 35.6320 1
 0 1 -1 678115. 3005.31 2
 0 1 -2 149110. 1948.48 2
 0 1 -2 147546. 1057.09 5
 0 1 3 165564. 2252.61 1
 0 1 -3 169900. 2601.05 2
 0 1 -4 98579.7 2384.11 2
 0 1 4 94098.1 1957.78 1
 0 1 5 129735. 2526.37 1
 0 1 -5 126512. 3161.56 2
 0 1 -6 6708.64 844.444 2
 0 1 7 189404. 4680.73 9
 0 1 -7 185558. 4996.15 3
 0 1 8 33437.6 1946.23 9
 0 1 -8 30902.6 2067.76 8
 0 1 -8 35674.0 2135.51 17
 0 1 -9 17600.6 1298.02 17
 0 1 9 14524.1 1118.19 9
 0 1 -9 15162.1 1285.00 8
 0 1 -10 8153.34 560.064 17
 0 1 -10 10964.2 814.707 8
 0 2 0 392524. 1976.65 1
 0 2 1 534790. 3101.47 1
 0 2 -1 533657. 2877.03 19
 0 2 -2 135980. 1952.78 2
 0 2 2 130466. 1862.76 1
 0 2 -2 133964. 1191.05 5
 0 2 -3 35964.1 1234.14 2
 0 2 3 36362.3 1142.15 1
 0 2 4 88958.8 2040.23 1
 0 2 -4 87879.6 2306.20 2
 0 2 5 19443.9 1074.37 1
 0 2 -5 20579.3 1298.77 2
 0 2 -7 53320.8 2604.09 17
 0 2 7 54387.0 2529.94 9
 0 2 -7 57973.6 2752.58 3
 0 2 8 27985.4 1796.89 9
 0 2 -8 31816.0 2081.93 8
 0 2 -8 29562.0 1910.22 17
 0 2 -9 33089.6 1858.91 8
 0 2 -9 28426.4 1573.56 17
 0 2 9 28726.5 1563.01 9
 0 2 -10 4064.73 512.538 8
 0 3 0 25.4280 82.5699 1
 0 3 0 103.226 45.5997 19
 0 3 -1 73918.4 667.641 1
 0 3 -1 74563.1 1162.10 19
 0 3 1 75977.2 1318.73 1
 0 3 2 915292. 5346.78 1
 0 3 -2 884197. 3878.90 5
 0 3 3 170724. 2684.81 1
 0 3 4 69674.7 1915.48 1
 0 3 5 94929.9 2538.98 1
 0 3 6 8043.04 943.423 9
 0 3 -7 8396.88 1049.28 17
 0 3 7 6660.27 928.352 9
 0 3 -7 8931.12 1079.23 3
 0 3 -7 7838.71 1069.03 8
 0 3 -8 7587.64 956.857 17
 0 3 8 7836.85 945.862 9
 0 3 -8 7871.98 1054.55 8
 0 3 9 1009.96 360.660 9
 0 3 -9 2153.72 434.568 17
 0 3 -9 1798.57 482.180 8
 0 3 -10 5156.92 533.245 8
 0 4 0 80897.7 1261.49 1
 0 4 0 83340.4 869.538 19
 0 4 -1 84890.4 1327.76 19
 0 4 1 84396.4 1535.06 1
 0 4 1 81762.5 670.464 19
 0 4 -1 81656.3 949.766 1
 0 4 2 433521. 3994.99 1
 0 4 3 175319. 2898.29 1
 0 4 4 218828. 3637.42 1
 0 4 5 2521.06 469.023 1
 0 4 -6 6692.63 945.154 8
 0 4 6 7010.23 903.249 9
 0 4 -7 45879.2 2308.56 17
 0 4 -7 47305.0 2596.78 8
 0 4 7 44387.8 2345.69 9
 0 4 8 37609.5 2077.95 9
 0 4 -8 38739.5 2270.09 8
 0 4 -9 10523.9 1031.10 8
 0 4 9 8312.91 833.165 9
 0 4 -10 4176.14 462.870 8
 0 5 0 72.7213 55.5401 19
 0 5 0 126.185 103.231 1
 0 5 1 68312.2 1514.21 1
 0 5 -1 65600.7 1028.58 1
 0 5 -1 67900.5 1250.98 19
 0 5 2 108893. 2164.73 1
 0 5 3 77111.1 2062.85 1
 0 5 4 9709.68 834.600 1
 0 5 5 35124.1 1718.56 1
 0 5 -6 56911.5 2735.79 8
 0 5 6 56323.3 2312.00 1
 0 5 6 57811.3 2427.50 13
 0 5 6 52138.0 2492.47 9
 0 5 7 24882.7 1600.81 13
 0 5 7 23158.8 1706.16 9
 0 5 -7 20434.8 1699.09 8
 0 5 8 12197.1 1178.61 9
 0 5 -8 13054.4 1316.57 8
 0 5 -9 6770.13 797.150 8
 0 5 9 4696.59 624.455 9
 0 5 -10 10141.7 650.371 8
 0 6 0 169091. 2289.35 1
 0 6 1 70968.5 1687.17 1
 0 6 -1 75054.9 1252.52 1
 0 6 2 80238.9 2008.20 1
 0 6 3 194712. 3493.55 1
 0 6 4 53873.8 2035.95 1
 0 6 5 18239.4 1298.49 1
 0 6 6 9442.43 1077.31 9
 0 6 -6 8656.34 1105.76 8
 0 6 6 9356.19 1020.37 13
 0 6 6 9022.43 975.447 1
 0 6 -7 11131.4 1236.22 8
 0 6 7 10703.3 1181.60 9
 0 6 7 11772.8 1126.53 13
 0 6 8 8467.46 960.584 9
 0 6 -8 7257.96 959.332 8
 0 6 -9 1963.73 434.081 8
 0 7 0 740.397 194.103 1
 0 7 -1 9300.81 499.201 1
 0 7 1 9749.90 692.777 1
 0 7 2 78942.8 2136.06 1
 0 7 3 22250.4 1266.88 1
 0 7 4 84933.5 2700.91 1
 0 7 5 13167.3 1181.25 13
 0 7 5 13890.8 1190.60 1
 0 7 5 13908.6 1277.85 9
 0 7 -6 39717.9 2300.63 8
 0 7 6 35915.5 2133.33 9
 0 7 6 36339.1 2010.68 1
 0 7 6 39149.6 2113.67 13
 0 7 7 10741.5 1093.03 13
 0 7 -7 10233.3 1196.29 8
 0 7 7 11167.2 1181.82 9
 0 7 8 45754.3 2180.18 9
 0 7 8 44172.6 1899.14 13
 0 7 -8 45799.5 2250.61 8
 0 7 -9 1218.82 329.113 8
 0 8 0 161571. 2642.98 1
 0 8 1 398633. 4669.42 1
 0 8 -1 401085. 3558.51 1
 0 8 2 19025.0 1132.30 1
 0 8 3 26174.0 1443.65 1
 0 8 4 20051.8 1390.74 1
 0 8 -5 4788.23 708.768 18
 0 8 5 3633.88 650.163 13
 0 8 5 3979.50 722.012 9
 0 8 5 3759.90 657.992 1
 0 8 -5 3673.64 721.254 8
 0 8 6 3738.21 701.822 9
 0 8 6 2190.95 522.420 1
 0 8 6 3863.93 725.271 13
 0 8 -6 2765.95 636.273 8
 0 8 -7 33730.8 2075.60 8
 0 8 7 34558.2 1929.39 13
 0 8 7 31665.3 1971.74 9
 0 8 -8 3525.69 628.603 8
 0 8 8 3171.37 537.927 13
 0 8 -9 5002.59 557.081 8
 0 9 0 498.858 192.159 1
 0 9 1 291161. 4278.15 1
 0 9 2 45334.3 1862.49 1
 0 9 3 57277.3 2258.10 1
 0 9 4 199345. 4572.31 1
 0 9 -5 7434.20 923.596 18
 0 9 5 8282.07 1008.32 1
 0 9 -5 7188.87 971.659 8
 0 9 5 7220.04 956.940 9
 0 9 5 6881.04 945.348 13
 0 9 -6 31492.6 2022.65 8
 0 9 6 34105.2 2030.23 13
 0 9 6 30905.8 2007.03 9
 0 9 -6 34127.6 1829.18 18
 0 9 7 21609.4 1527.03 13
 0 9 -7 21002.6 1594.46 8
 0 9 8 7840.83 779.179 13
 0 9 -8 7392.24 822.475 8
 0 9 -9 7037.34 565.744 8
 0 10 0 7719.28 683.145 1
 0 10 1 193320. 3714.83 1
 0 10 2 876.403 307.768 1
 0 10 3 194140. 4381.05 1
 0 10 -4 127109. 3759.26 8
 0 10 4 136873. 3967.75 13
 0 10 4 139116. 3999.07 1
 0 10 -5 49015.0 2448.32 8
 0 10 -5 47697.8 2321.21 18
 0 10 5 51369.2 2506.51 13
 0 10 5 49671.7 2507.25 1
 0 10 6 34142.0 2035.68 13
 0 10 -6 34257.9 1857.86 18
 0 10 -6 36691.7 2118.19 8
 0 10 7 1489.59 429.483 13
 0 10 -7 1351.86 423.344 8
 0 10 8 18559.1 1119.04 13
 0 10 -8 16396.2 1093.03 8
 0 11 0 282.778 176.166 1
 0 11 1 9747.67 892.180 1
 0 11 2 148198. 3733.72 1
 0 11 3 35409.0 1991.15 13
 0 11 3 29977.6 1822.19 1
 0 11 -3 32484.4 1729.44 15
 0 11 -4 35138.8 1991.13 8
 0 11 4 36025.1 2105.30 1
 0 11 -4 35328.2 2042.91 18
 0 11 4 33977.8 2037.63 13
 0 11 -5 5422.67 791.170 8
 0 11 5 5346.65 835.602 13
 0 11 -5 5827.24 853.939 18
 0 11 -6 3202.04 616.933 8
 0 11 6 3035.85 611.085 13
 0 11 -6 3220.54 603.785 18
 0 11 -7 20962.2 1380.02 8
 0 11 7 21454.8 1415.55 13
 0 11 -8 8656.07 687.525 8
 0 11 8 9736.19 749.890 13
 0 12 0 83957.4 2939.29 15
 0 12 -1 48681.5 2445.58 11
 0 12 1 53206.7 2361.94 15
 0 12 1 51193.7 2120.64 1
 0 12 -1 48544.9 2239.29 15
 0 12 -2 63704.9 2535.29 15
 0 12 2 58928.5 2494.56 13
 0 12 2 56097.4 2406.13 1
 0 12 2 61203.1 2550.15 15
 0 12 -3 115165. 3349.76 15
 0 12 3 112401. 3620.92 13
 0 12 3 114782. 3402.71 15
 0 12 3 120618. 3751.70 1
 0 12 4 14829.2 1384.70 13
 0 12 -4 15204.4 1374.72 18
 0 12 -5 22065.0 1613.35 18
 0 12 -5 24660.6 1648.00 8
 0 12 5 23592.1 1725.10 13
 0 12 -6 27225.2 1651.73 8
 0 12 -6 26163.3 1572.30 18
 0 12 6 28005.8 1758.88 13
 0 12 7 20449.8 1299.07 13
 0 12 -7 18047.0 1135.77 8
 0 12 8 12288.0 741.008 13
 0 13 0 500.303 394.714 15
 0 13 0 -25.2984 190.296 18
 0 13 0 238.553 369.726 11
 0 13 -1 102153. 3359.96 15
 0 13 -1 97726.1 3596.43 11
 0 13 1 90723.1 3266.81 11
 0 13 1 96306.5 3312.73 15
 0 13 -2 36434.2 2084.39 18
 0 13 2 36507.3 2016.00 13
 0 13 2 38426.3 2084.50 15
 0 13 2 37451.9 2036.69 1
 0 13 -2 37169.8 2007.56 15
 0 13 -3 98382.5 3160.40 15
 0 13 3 94233.3 3133.08 15
 0 13 3 96131.1 3396.45 13
 0 13 -3 99853.3 3530.17 18
 0 13 -4 13669.6 1306.70 18
 0 13 4 12470.1 1260.54 13
 0 13 -4 15132.1 1170.44 15
 0 13 -5 1154.37 459.860 18
 0 13 5 730.645 385.315 13
 0 13 -6 24659.1 1435.43 18
 0 13 6 26881.9 1634.39 13
 0 13 -7 15358.5 832.464 18
 0 13 7 17107.7 1095.08 13
 0 14 0 18786.4 1496.39 15
 0 14 0 16010.2 1445.07 11
 0 14 0 17281.7 1329.54 18
 0 14 1 12699.2 1245.12 15
 0 14 -1 13280.7 1242.50 18
 0 14 1 12585.3 1236.64 11
 0 14 -1 11923.7 1189.93 15
 0 14 2 33782.7 1932.63 13
 0 14 2 36762.9 2047.03 15
 0 14 -2 37005.8 2029.77 15
 0 14 -2 39380.8 2197.33 18
 0 14 3 16256.6 1392.77 13
 0 14 -3 17972.3 1358.91 15
 0 14 3 17918.6 1380.01 15
 0 14 -3 17221.7 1472.70 18
 0 14 4 22689.8 1636.67 13
 0 14 -4 22597.6 1628.50 18
 0 14 -4 24303.7 1433.06 15
 0 14 5 10337.6 1070.59 13
 0 14 -5 11217.9 1074.21 18
 0 14 6 25043.5 1456.74 13
 0 14 -6 23966.2 1328.07 18
 0 14 7 28257.9 1234.93 13
 0 15 0 -719.726 307.337 18
 0 15 0 -135.593 334.725 15
 0 15 0 -176.037 304.456 11
 0 15 -1 342.994 278.152 18
 0 15 1 489.917 321.656 15
 0 15 -1 600.907 271.352 15
 0 15 1 545.445 332.321 11
 0 15 -2 3781.65 655.459 15
 0 15 -2 5700.90 837.311 18
 0 15 2 4983.62 763.124 15
 0 15 2 4025.98 662.762 13
 0 15 3 1073.62 408.276 13
 0 15 -3 1123.45 418.036 18
 0 15 3 1450.64 421.684 15
 0 15 -3 1080.78 367.799 15
 0 15 -4 2502.00 590.077 18
 0 15 4 1532.10 458.746 13
 0 15 -5 4903.71 672.589 18
 0 15 5 5309.78 721.744 13
 0 15 -6 8782.71 729.937 18
 0 15 6 10155.7 842.063 13
 0 16 0 85990.9 3085.06 15
 0 16 1 102901. 3342.32 15
 0 16 -1 96139.4 3138.82 18
 0 16 -1 101729. 3311.20 15
 0 16 -2 7049.59 865.528 15
 0 16 2 6259.76 772.767 13
 0 16 -2 6077.81 838.618 18
 0 16 2 7045.54 867.328 15
 0 16 -3 4657.99 732.020 18
 0 16 3 2858.77 546.747 13
 0 16 3 3998.02 602.322 15
 0 16 -3 4004.16 613.563 15
 0 16 4 1721.16 457.683 13
 0 16 -4 1257.81 296.060 15
 0 16 -4 1624.15 432.235 18
 0 16 -5 22108.4 1250.46 18
 0 16 5 23738.6 1298.92 13
 0 16 -6 18447.2 877.083 18
 0 16 6 17513.5 919.242 13
 0 17 0 -101.773 284.381 15
 0 17 1 20258.8 1403.78 15
 0 17 -1 16252.4 1191.29 18
 0 17 -1 17757.4 1316.76 15
 0 17 -2 385.809 283.961 18
 0 17 -2 27.0605 193.968 15
 0 17 2 -162.775 248.153 15
 0 17 -3 11346.9 996.010 18
 0 17 3 9102.32 801.960 15
 0 17 -3 9625.43 835.855 15
 0 17 -4 41797.3 1373.60 15
 0 17 -4 44203.7 1795.86 18
 0 17 -5 34152.9 1336.08 18
 0 18 0 974.040 304.431 15
 0 18 1 2058.22 468.689 15
 0 18 -1 1064.76 338.457 15
 0 18 -1 1304.41 321.953 18
 0 18 -2 82.8544 196.128 15
 0 18 2 331.462 187.043 15
 0 18 -2 303.311 170.809 18
 0 18 3 624.298 229.322 15
 0 18 -3 309.318 177.284 15
 0 18 -3 689.426 261.826 18
 0 18 -4 13498.7 845.571 18
 0 19 0 -66.5348 172.597 15
 0 19 1 5006.93 558.085 15
 0 19 -1 4536.20 534.259 15
 0 19 -2 7968.72 632.696 15
 0 19 2 8968.57 654.741 15
 0 19 -3 3673.93 346.899 15
 0 19 -3 4719.95 449.989 18
 0 20 0 1609.84 287.155 15
 0 20 1 22856.2 919.651 15
 0 20 -1 21293.4 901.239 15
 -1 -20 0 11820.4 678.713 7
 -1 -20 -1 14270.1 745.694 7
 1 -19 -3 1716.10 257.332 16
 -1 -19 2 5469.77 495.596 9
 1 -19 -2 4660.97 440.796 16
 -1 -19 2 4034.03 420.420 7
 -1 -19 1 1809.66 348.860 7
 1 -19 0 1003.10 224.727 7
 -1 -19 0 1529.98 341.401 7
 -1 -19 -1 8943.39 631.523 16
 -1 -19 -1 7539.00 706.971 7
 -1 -19 -2 19078.8 1047.71 7
 -1 -19 -2 19344.6 974.494 16
 -1 -19 -3 312.214 150.245 16
 -1 -19 -3 480.840 169.381 7
 1 -18 -4 3195.59 433.222 16
 -1 -18 3 4441.69 491.170 9
 1 -18 -3 3786.22 518.294 16
 1 -18 -2 8559.86 768.231 16
 -1 -18 2 7863.96 730.567 7
 -1 -18 1 9633.08 886.619 7
 -1 -18 0 18256.4 1262.18 7
 -1 -18 -1 4305.86 626.763 7
 -1 -18 -1 4885.97 620.401 16
 -1 -18 -2 11258.1 930.995 16
 -1 -18 -3 1160.66 340.512 16
 -1 -18 -4 19553.9 887.859 7
 -1 -18 -4 24779.4 1152.47 16
 1 -17 -5 41265.4 1510.27 16
 1 -17 -4 12092.5 969.821 16
 -1 -17 4 12269.0 832.297 9
 -1 -17 3 21114.2 1173.26 7
 -1 -17 3 19838.6 1227.96 9
 -1 -17 2 2437.15 496.367 7
 -1 -17 1 1719.14 461.153 7
 1 -17 -1 2307.76 485.267 16
 -1 -17 0 13248.2 1048.04 16
 -1 -17 -1 7518.97 868.541 16
 -1 -17 -2 14307.9 1198.30 16
 -1 -17 -3 2222.93 494.903 16
 -1 -17 -4 12556.1 839.064 14
 -1 -17 -4 11149.8 929.279 16
 -1 -17 -5 14823.2 871.933 16
 -1 -17 -5 13029.5 695.974 14
 1 -16 -6 11605.9 737.589 16
 -1 -16 5 24569.3 1141.26 9
 -1 -16 4 11209.3 932.314 9
 -1 -16 3 28542.0 1545.93 7
 -1 -16 2 12803.7 1158.56 7
 -1 -16 1 30849.0 1875.07 7
 -1 -16 0 29040.5 1722.12 16
 -1 -16 -1 25887.6 1728.00 16
 -1 -16 -2 44654.1 2272.16 16
 -1 -16 -3 596.835 271.426 14
 -1 -16 -3 405.857 366.449 16
 -1 -16 -4 47749.9 2128.27 16
 -1 -16 -4 44961.3 1926.62 14
 -1 -16 -5 25119.5 1335.36 16
 -1 -16 -5 24384.0 1255.68 14
 -1 -16 -6 11612.9 640.986 16
 -1 -16 -6 12813.8 706.367 14
 1 -15 -6 4963.33 596.973 16
 -1 -15 6 4738.64 453.680 9
 1 -15 -6 4918.30 533.512 14
 -1 -15 5 5363.26 637.929 9
 1 -15 -5 5085.41 605.837 14
 -1 -15 4 1829.27 502.600 9
 -1 -15 3 34162.0 1827.75 7
 -1 -15 2 7181.96 929.243 7
 -1 -15 0 5976.54 874.498 16
 -1 -15 -1 27444.4 1833.71 16
 -1 -15 -2 141098. 4236.89 16
 -1 -15 -2 145014. 3831.05 14
 -1 -15 -3 6092.30 927.760 16
 -1 -15 -3 4757.38 732.039 14
 -1 -15 -4 15210.4 1323.35 16
 -1 -15 -4 8538.00 947.209 14
 -1 -15 -5 22611.1 1411.01 16
 -1 -15 -5 21376.0 1371.19 14
 -1 -15 -6 7344.73 644.550 16
 -1 -15 -6 7490.35 696.201 14
 1 -14 -7 2797.16 344.746 6
 1 -14 -7 3678.29 444.998 14
 1 -14 -7 2567.90 338.448 16
 -1 -14 6 7627.27 711.717 9
 1 -14 -6 7482.78 748.996 6
 1 -14 -6 6954.70 756.067 14
 -1 -14 5 13225.7 1101.68 9
 1 -14 -5 10489.9 994.181 14
 -1 -14 4 50857.1 2344.32 9
 1 -14 -4 53273.7 2298.94 14
 -1 -14 3 2482.05 571.570 7
 -1 -14 2 20532.3 1573.82 7
 -1 -14 0 163446. 4334.76 16
 -1 -14 -1 21036.4 1629.82 16
 -1 -14 -2 57638.7 2541.81 14
 -1 -14 -2 58880.6 2794.82 16
 -1 -14 -3 23772.4 1784.36 16
 -1 -14 -3 24891.4 1718.68 14
 -1 -14 -4 940.990 354.108 14
 -1 -14 -4 1613.87 535.969 16
 -1 -14 -5 2837.65 573.391 16
 -1 -14 -5 2188.98 521.370 14
 -1 -14 -6 877.854 291.444 14
 -1 -14 -6 1651.92 383.857 16
 -1 -14 -7 8991.92 685.312 14
 1 -13 -7 2849.98 414.155 16
 -1 -13 7 3636.66 450.477 9
 1 -13 -7 3916.22 547.560 6
 1 -13 -7 3045.22 495.873 14
 -1 -13 6 1830.70 417.247 9
 1 -13 -6 955.973 361.284 14
 -1 -13 5 18342.7 1375.16 9
 1 -13 -5 17916.5 1423.82 14
 1 -13 -4 33143.3 1935.08 14
 -1 -13 3 86659.8 3079.63 7
 -1 -13 2 72516.2 2926.75 7
 1 -13 -2 69072.5 2800.39 2
 1 -13 -1 20176.2 1484.36 2
 1 -13 0 7811.27 946.542 2
 -1 -13 0 6071.60 915.804 2
 -1 -13 0 5992.78 843.624 16
 -1 -13 -1 7067.32 986.963 16
 1 -13 1 6936.81 877.625 2
 -1 -13 -1 6720.74 949.323 2
 -1 -13 -2 60122.7 2628.59 14
 -1 -13 -2 64258.9 2840.91 2
 -1 -13 -3 33532.9 2053.70 14
 -1 -13 -4 13788.0 1368.82 16
 -1 -13 -4 13741.3 1357.01 14
 -1 -13 -5 10979.6 1162.72 16
 -1 -13 -5 12452.6 1244.09 14
 -1 -13 -6 18860.6 1240.77 6
 -1 -13 -6 18466.2 1252.39 16
 -1 -13 -6 19978.4 1442.29 14
 -1 -13 -7 17230.9 1096.04 14
 -1 -13 -7 15675.4 943.679 6
 1 -12 -8 2391.57 372.760 14
 1 -12 -8 2698.69 402.989 6
 -1 -12 7 25760.7 1320.49 9
 1 -12 -7 23989.0 1467.74 6
 1 -12 -7 22815.4 1422.70 14
 -1 -12 6 1233.55 360.821 9
 1 -12 -6 987.178 426.650 14
 -1 -12 5 2105.98 529.215 9
 1 -12 -5 1781.40 509.405 14
 1 -12 -4 13028.6 1254.16 14
 -1 -12 3 164591. 4185.35 7
 1 -12 -3 160341. 4233.08 2
 1 -12 -2 8182.72 955.006 2
 1 -12 -1 36668.6 1911.32 2
 1 -12 0 34782.1 1855.89 2
 1 -12 1 19905.8 1415.08 2
 -1 -12 -1 18201.6 1473.10 2
 -1 -12 -2 135899. 3909.31 14
 -1 -12 -2 146662. 4131.43 2
 -1 -12 -3 112840. 3750.53 14
 -1 -12 -3 121002. 3808.51 2
 -1 -12 -4 173476. 4805.95 14
 -1 -12 -5 3456.85 700.724 16
 -1 -12 -5 2861.72 608.637 6
 -1 -12 -5 2526.93 651.545 14
 -1 -12 -6 24454.1 1517.91 16
 -1 -12 -6 27660.1 1787.39 14
 -1 -12 -7 9509.82 912.137 14
 -1 -12 -7 9587.19 878.438 6
 -1 -12 -8 19485.9 933.565 14
 -1 -12 -8 18567.8 871.494 6
 1 -11 -8 6891.39 712.016 6
 -1 -11 8 6373.83 535.829 9
 1 -11 -8 6492.31 685.323 14
 -1 -11 7 11771.5 988.057 9
 1 -11 -7 11953.9 1129.49 14
 -1 -11 6 4735.04 743.918 9
 -1 -11 5 48062.2 2339.61 9
 1 -11 -4 23161.8 1659.25 2
 -1 -11 3 8311.98 928.095 7
 1 -11 -3 7544.60 895.839 2
 1 -11 -2 61444.5 2420.82 2
 1 -11 -1 70420.2 2512.20 2
 1 -11 0 60535.1 2318.39 2
 -1 -11 -1 21428.7 1508.90 2
 -1 -11 -2 29313.5 1783.73 2
 -1 -11 -3 15043.6 1310.09 2
 -1 -11 -3 13857.8 1318.18 14
 -1 -11 -4 112443. 3656.23 2
 -1 -11 -4 111453. 3635.43 6
 -1 -11 -4 106998. 3775.30 14
 1 -11 4 107368. 3824.02 20
 -1 -11 -5 33342.7 2133.81 14
 -1 -11 -5 31391.5 2013.43 6
 -1 -11 -6 22423.2 1679.86 14
 -1 -11 -6 25431.6 1592.98 16
 -1 -11 -6 21315.4 1605.00 6
 -1 -11 -7 13988.8 1170.11 14
 -1 -11 -7 14416.0 1187.73 6
 -1 -11 -8 5787.51 606.032 6
 -1 -11 -8 5767.40 594.401 14
 1 -10 -9 2582.02 333.700 6
 1 -10 -9 2337.46 304.817 14
 1 -10 -8 12288.9 1014.29 14
 1 -10 -8 12282.1 1044.23 6
 -1 -10 8 11904.0 850.777 9
 -1 -10 7 4905.85 702.185 9
 -1 -10 6 11103.3 1134.86 9
 1 -10 -5 35546.0 2107.58 2
 -1 -10 5 41239.3 2192.66 9
 1 -10 -4 33944.2 1934.26 2
 1 -10 -3 15542.8 1238.45 2
 1 -10 -2 15120.1 1141.24 2
 1 -10 -1 5729.62 696.782 2
 1 -10 0 39370.2 1754.48 2
 -1 -10 0 35967.2 1462.63 3
 -1 -10 -1 53845.6 2216.80 2
 -1 -10 -1 51395.9 1857.18 3
 -1 -10 -2 65968.6 2507.95 2
 -1 -10 -2 65490.2 2271.20 3
 -1 -10 -3 180052. 4263.53 2
 -1 -10 -3 171792. 4029.43 3
 -1 -10 -4 63257.0 2708.56 3
 -1 -10 -4 66145.5 2716.92 2
 -1 -10 -4 65757.7 2916.05 14
 -1 -10 -4 65395.5 2797.99 6
 1 -10 4 62617.6 2830.65 20
 -1 -10 -5 12632.6 1322.02 6
 -1 -10 -5 13163.3 1368.29 14
 -1 -10 -6 12717.0 1313.54 6
 -1 -10 -6 16267.6 1289.02 16
 -1 -10 -6 13378.2 1334.65 14
 -1 -10 -7 2431.64 549.958 14
 -1 -10 -7 2389.80 520.542 17
 -1 -10 -7 1589.54 494.375 6
 -1 -10 -8 3843.67 548.528 14
 -1 -10 -8 3033.81 442.342 17
 -1 -10 -8 3365.36 550.952 6
 1 -9 -9 627.854 216.272 17
 1 -9 -9 625.669 204.542 14
 1 -9 -9 192.264 130.191 6
 -1 -9 8 19603.8 1197.15 9
 1 -9 -8 17286.4 1301.15 14
 1 -9 -8 18798.9 1372.85 6
 -1 -9 7 5847.16 804.106 9
 -1 -9 6 2562.26 575.229 9
 1 -9 -5 24748.7 1740.31 2
 -1 -9 5 26397.1 1738.29 9
 1 -9 -4 6701.42 844.099 2
 -1 -9 4 8120.32 858.321 20
 1 -9 -3 3547.97 566.250 2
 -1 -9 2 47912.3 1667.21 3
 1 -9 -2 50077.7 1941.02 2
 1 -9 -1 78818.4 2334.32 2
 -1 -9 1 76831.0 2017.06 3
 1 -9 0 39667.0 1620.01 2
 -1 -9 0 37361.2 1430.45 3
 -1 -9 -1 46738.3 1711.55 3
 -1 -9 -1 45790.3 1907.00 2
 -1 -9 -2 38923.7 1818.49 2
 -1 -9 -2 35220.9 1625.26 3
 -1 -9 -3 11382.2 1027.07 2
 -1 -9 -3 11232.6 1012.99 3
 -1 -9 -4 15819.0 1324.37 3
 -1 -9 -4 16662.4 1313.78 2
 -1 -9 -4 16971.0 1447.63 14
 1 -9 4 14099.0 1302.81 20
 1 -9 5 81225.5 3250.46 20
 -1 -9 -5 76779.2 3193.11 6
 -1 -9 -5 77437.2 3172.14 3
 -1 -9 -5 85972.1 3165.04 2
 -1 -9 -5 85741.1 3402.54 14
 -1 -9 -6 54762.8 2717.40 14
 -1 -9 -6 54814.3 2739.03 6
 -1 -9 -7 8093.89 992.268 14
 -1 -9 -7 7205.24 978.537 6
 -1 -9 -8 15048.5 1191.02 6
 -1 -9 -8 15126.9 1101.79 14
 -1 -9 -8 16634.4 1162.38 17
 -1 -9 -9 8591.71 632.594 6
 -1 -8 9 6991.77 543.553 9
 1 -8 -9 8029.39 731.967 6
 1 -8 -9 7547.15 679.744 14
 -1 -8 8 2425.31 476.910 9
 -1 -8 7 55335.3 2453.82 9
 -1 -8 6 11574.1 1169.44 9
 -1 -8 5 50765.9 2356.97 9
 1 -8 -5 49675.4 2396.25 2
 1 -8 -4 38122.0 1893.74 2
 -1 -8 4 40101.7 1803.89 20
 1 -8 -3 908.845 327.073 2
 -1 -8 2 160347. 2967.16 3
 1 -8 -2 159416. 3246.56 2
 1 -8 -1 38834.8 1523.56 2
 -1 -8 1 37722.7 1354.69 3
 -1 -8 0 161867. 2883.36 3
 -1 -8 -1 149349. 2920.14 3
 -1 -8 -2 9482.72 821.475 3
 -1 -8 -2 9983.95 861.089 2
 -1 -8 -3 96092.0 2839.30 3
 -1 -8 -3 99020.1 2838.91 2
 -1 -8 -4 3066.15 583.047 3
 1 -8 4 1744.15 484.109 20
 -1 -8 -4 2955.81 548.547 2
 -1 -8 -5 20029.5 1494.75 2
 1 -8 5 19034.7 1523.24 20
 -1 -8 -5 18547.1 1556.46 3
 -1 -8 -5 19565.5 1590.90 14
 -1 -8 -6 1147.92 494.203 6
 -1 -8 -6 998.353 488.352 14
 -1 -8 -7 13853.5 1351.92 6
 -1 -8 -7 14758.0 1353.78 14
 -1 -8 -8 189.544 213.404 14
 -1 -8 -8 152.382 240.801 17
 -1 -8 -8 399.676 299.041 6
 -1 -8 -9 1382.03 239.149 14
 -1 -8 -9 2371.86 368.848 17
 -1 -8 -9 2361.91 397.886 6
 1 -7 -9 2615.35 461.819 6
 1 -7 -9 2294.18 407.260 14
 -1 -7 9 1553.24 300.171 9
 -1 -7 8 35253.5 1807.34 9
 -1 -7 7 26094.1 1730.39 9
 -1 -7 6 1818.73 503.186 9
 1 -7 -6 1644.78 523.900 3
 1 -7 -6 2455.64 624.774 2
 1 -7 -5 20765.2 1473.19 3
 1 -7 -5 24476.4 1639.10 2
 -1 -7 5 24220.1 1591.28 9
 1 -7 -4 38657.2 1825.72 2
 1 -7 -4 38158.0 1731.70 3
 -1 -7 4 39666.0 1681.14 20
 1 -7 -3 40764.8 1682.31 2
 1 -7 -3 41299.3 1518.37 3
 1 -7 -2 40211.7 1526.85 2
 -1 -7 2 40176.7 1432.25 3
 1 -7 -2 39765.5 1178.78 3
 -1 -7 1 532917. 4835.98 3
 1 -7 -1 524774. 5141.58 2
 -1 -7 0 183504. 2898.03 3
 1 -7 0 186560. 2547.92 4
 1 -7 1 248632. 2642.41 4
 -1 -7 -1 248810. 3604.87 3
 -1 -7 -2 18078.8 1084.43 2
 -1 -7 -2 16808.2 1032.75 3
 -1 -7 -3 31937.1 1585.47 3
 -1 -7 -3 33542.8 1557.70 2
 1 -7 4 82324.3 2844.43 20
 -1 -7 -4 82968.1 2887.33 3
 -1 -7 -4 82305.0 2650.72 2
 1 -7 5 42106.2 2190.20 20
 -1 -7 -5 41268.4 2074.48 2
 -1 -7 -5 40890.2 2260.39 3
 -1 -7 -6 12440.1 1253.01 2
 1 -7 6 8562.64 1048.05 20
 -1 -7 -6 11402.7 1252.47 14
 -1 -7 -6 9164.98 1174.05 3
 -1 -7 -6 11301.2 1311.92 6
 -1 -7 -7 12119.4 1306.42 6
 -1 -7 -7 10203.0 1149.91 14
 -1 -7 -8 1248.06 358.543 14
 -1 -7 -8 1651.33 499.469 17
 -1 -7 -8 1724.26 495.482 6
 -1 -7 -9 6504.91 670.099 6
 -1 -7 -9 6702.79 666.160 17
 -1 -7 -9 5298.72 466.743 14
 1 -6 -9 16220.7 1088.92 14
 -1 -6 9 17648.8 1077.35 9
 1 -6 -9 18655.5 1208.14 6
 -1 -6 8 56759.1 2361.28 9
 -1 -6 7 6563.49 896.859 9
 1 -6 -6 2300.70 541.162 3
 -1 -6 6 2105.94 543.201 9
 1 -6 -6 2278.56 567.571 2
 1 -6 -5 80497.8 2862.45 2
 1 -6 -5 76003.3 2732.57 3
 1 -6 -4 5602.82 693.184 2
 1 -6 -4 4675.02 609.791 3
 -1 -6 4 5486.13 599.551 20
 1 -6 -3 131841. 2643.09 3
 1 -6 -3 134338. 2879.30 2
 1 -6 -2 94838.6 2169.02 2
 1 -6 -2 92540.1 1776.04 3
 -1 -6 2 93592.4 2095.05 3
 -1 -6 1 353463. 3741.51 3
 1 -6 -1 349679. 2362.65 3
 1 -6 -1 350108. 3768.82 4
 1 -6 0 40740.8 1136.91 4
 -1 -6 0 41138.4 1299.52 3
 -1 -6 -1 55345.6 1611.68 3
 -1 -6 -2 60046.8 1816.48 2
 -1 -6 -2 59501.5 1849.45 3
 -1 -6 -3 23262.8 1218.49 2
 -1 -6 -3 21614.2 1266.78 3
 -1 -6 -4 81307.2 2760.49 3
 -1 -6 -4 84117.0 2551.74 2
 1 -6 4 81856.9 2697.44 20
 -1 -6 -5 15846.9 1254.19 2
 -1 -6 -5 16121.1 1383.56 3
 1 -6 5 15715.8 1295.26 20
 1 -6 6 19754.6 1565.61 20
 -1 -6 -6 17905.3 1471.14 2
 -1 -6 -6 16581.2 1534.30 3
 -1 -6 -6 17376.0 1550.84 6
 -1 -6 -7 43804.7 2316.22 14
 -1 -6 -7 44475.5 2489.60 6
 -1 -6 -8 1809.87 427.768 8
 -1 -6 -8 2736.53 555.166 14
 -1 -6 -8 3278.40 646.260 17
 -1 -6 -8 2868.86 607.964 6
 -1 -6 -9 1119.65 351.565 6
 -1 -6 -9 1231.80 356.323 17
 1 -5 -10 5014.02 444.885 8
 1 -5 -10 4855.20 449.188 17
 -1 -5 9 9983.33 854.992 9
 1 -5 -9 10210.7 925.552 6
 -1 -5 8 78439.3 2864.23 9
 -1 -5 7 37575.0 2105.74 9
 1 -5 -6 68523.3 2893.45 3
 -1 -5 6 72887.5 2845.17 9
 1 -5 -6 69484.5 2883.42 2
 1 -5 -5 28447.0 1665.32 2
 1 -5 -5 26200.8 1591.95 3
 -1 -5 4 58238.8 1792.30 20
 1 -5 -4 57824.5 2078.66 2
 1 -5 -3 41689.2 1531.09 2
 -1 -5 2 57865.0 1572.02 3
 1 -5 -2 55050.5 1547.04 2
 -1 -5 1 462969. 4084.56 3
 1 -5 -1 469339. 4137.33 4
 1 -5 -1 465022. 2728.73 3
 1 -5 -1 465204. 3995.11 2
 -1 -5 0 82377.8 1716.34 3
 1 -5 0 81607.5 1531.32 4
 -1 -5 -1 389052. 4035.37 3
 -1 -5 -2 2766.43 416.035 3
 -1 -5 -2 2334.25 365.158 2
 -1 -5 -3 212748. 3454.29 2
 1 -5 3 210635. 3751.54 20
 -1 -5 -3 209451. 3734.34 3
 -1 -5 -4 19835.6 1331.02 3
 -1 -5 -4 22036.1 1254.28 2
 1 -5 4 20412.7 1307.19 20
 -1 -5 -5 16827.3 1248.24 2
 -1 -5 -5 17145.4 1400.79 3
 1 -5 5 16359.1 1289.20 20
 -1 -5 -6 75979.4 3225.29 3
 -1 -5 -6 80804.6 3273.68 6
 -1 -5 -6 77731.8 2934.24 2
 -1 -5 -7 41036.8 2391.61 6
 -1 -5 -7 38880.3 2158.23 14
 -1 -5 -8 14565.3 1196.11 14
 -1 -5 -8 14110.1 1218.82 8
 -1 -5 -8 14461.1 1335.50 6
 -1 -5 -8 13866.4 1326.78 17
 -1 -5 -9 3931.09 499.843 8
 -1 -5 -9 3784.69 592.538 17
 -1 -5 -9 4102.61 587.105 6
 1 -4 -10 13412.1 768.378 17
 1 -4 -10 14217.1 817.115 8
 1 -4 -9 3315.02 568.002 6
 -1 -4 9 3299.48 525.057 9
 -1 -4 8 19037.2 1447.04 9
 -1 -4 7 14032.2 1308.67 9
 -1 -4 6 24007.7 1650.78 9
 1 -4 -6 18588.1 1507.94 3
 1 -4 -6 20989.3 1555.54 2
 1 -4 -5 34205.8 1784.24 2
 1 -4 -4 145133. 3197.81 2
 -1 -4 4 151036. 2706.59 20
 -1 -4 3 101266. 1953.48 20
 1 -4 -3 93496.9 2179.10 2
 -1 -4 2 152522. 2417.24 3
 1 -4 -2 154621. 2395.91 2
 1 -4 -2 148882. 2537.59 4
 1 -4 -1 703507. 4414.87 2
 1 -4 -1 701460. 4711.88 4
 -1 -4 1 682408. 4622.28 3
 -1 -4 0 125850. 1979.13 3
 -1 -4 -1 98965.6 1901.46 3
 -1 -4 -2 164999. 2762.57 3
 -1 -4 -2 167013. 2554.44 2
 -1 -4 -3 968532. 7739.45 3
 -1 -4 -3 956356. 6964.73 2
 -1 -4 -4 1708.73 401.207 3
 -1 -4 -4 2718.81 432.131 2
 -1 -4 -5 12377.6 1157.31 3
 1 -4 5 13420.8 1134.14 20
 -1 -4 -5 13775.5 1110.05 2
 -1 -4 -6 21789.5 1692.29 6
 -1 -4 -6 20214.7 1485.10 2
 -1 -4 -6 22370.7 1737.99 3
 -1 -4 -7 1244.22 547.598 6
 -1 -4 -7 885.538 386.275 14
 -1 -4 -8 20630.0 1585.08 6
 -1 -4 -8 20894.4 1652.67 17
 -1 -4 -8 19165.1 1450.47 8
 -1 -4 -8 19934.2 1373.64 14
 -1 -4 -9 11470.7 1030.40 17
 -1 -4 -9 9579.30 876.030 6
 -1 -4 -9 9025.89 816.692 8
 -1 -4 -10 4003.36 407.218 17
 -1 -3 10 1236.30 221.429 9
 1 -3 -10 1490.41 274.429 17
 1 -3 -10 1920.06 346.122 8
 1 -3 -9 1960.84 448.444 6
 -1 -3 9 1336.04 367.337 9
 -1 -3 8 6030.39 841.511 9
 -1 -3 7 123903. 3848.08 9
 1 -3 -7 122738. 4065.90 2
 -1 -3 6 94081.5 3185.39 9
 1 -3 -6 85307.3 3102.61 2
 1 -3 -5 35978.0 1787.24 2
 -1 -3 4 207792. 2990.97 20
 1 -3 -4 188179. 3517.92 2
 -1 -3 3 44693.0 1207.78 20
 1 -3 -3 40967.4 1410.62 2
 1 -3 -2 525089. 4148.27 2
 1 -3 -2 512362. 3102.14 19
 -1 -3 2 506679. 4224.19 3
 1 -3 -2 531840. 4555.53 4
 1 -3 -1 367452. 3219.81 4
 1 -3 -1 356910. 2840.22 2
 -1 -3 1 359977. 3133.95 3
 1 -3 -1 362254. 1938.74 19
 -1 -3 0 94826.6 1594.34 3
 -1 -3 -1 114083. 1752.25 2
 -1 -3 -1 115842. 1925.08 3
 -1 -3 -2 306029. 3585.79 3
 -1 -3 -2 303887. 3173.18 2
 -1 -3 -3 136921. 2804.23 3
 -1 -3 -3 136909. 2443.02 2
 1 -3 3 137092. 2769.24 20
 -1 -3 -4 59589.9 2179.19 3
 1 -3 4 56985.7 2013.30 20
 -1 -3 -4 60768.7 1911.19 2
 -1 -3 -5 59238.2 2453.80 3
 -1 -3 -5 58096.8 2186.43 2
 1 -3 5 57777.2 2295.38 20
 -1 -3 -6 77033.8 3109.55 6
 -1 -3 -6 72589.0 3053.50 3
 -1 -3 -6 74053.5 2739.23 2
 -1 -3 -7 38069.1 2267.86 6
 -1 -3 -8 6640.03 923.630 8
 -1 -3 -8 6734.45 987.415 17
 -1 -3 -8 6744.69 934.269 6
 -1 -3 -9 18791.6 1341.22 17
 -1 -3 -9 18455.8 1220.11 8
 -1 -3 -9 19100.5 1227.30 6
 -1 -3 -10 4592.57 462.159 17
 -1 -2 10 31794.5 1153.71 9
 1 -2 -10 32046.1 1346.64 8
 1 -2 -10 28753.9 1139.25 17
 1 -2 -9 17824.6 1159.08 6
 -1 -2 9 20038.4 1337.56 9
 -1 -2 8 33659.4 1961.59 9
 1 -2 -7 28789.4 2026.78 3
 1 -2 -7 28127.7 1948.21 2
 -1 -2 7 27288.8 1810.30 9
 1 -2 -6 48379.4 2333.60 2
 -1 -2 6 51221.6 2360.47 9
 1 -2 -5 25459.9 1477.90 2
 1 -2 -4 71161.5 2128.38 2
 -1 -2 3 42326.8 907.681 1
 1 -2 -3 45018.9 1237.60 19
 -1 -2 3 43793.5 1102.93 20
 -1 -2 2 629842. 4568.12 3
 1 -2 -2 629950. 4347.41 2
 -1 -2 2 629479. 3270.71 1
 1 -2 -2 642670. 4739.79 4
 -1 -2 2 626179. 3338.53 20
 -1 -2 -1 199795. 2025.93 2
 1 -2 2 58734.1 1490.07 20
 -1 -2 -2 57781.1 1270.79 2
 -1 -2 -2 58868.2 1492.81 3
 -1 -2 -3 848497. 5791.14 2
 -1 -2 -3 846422. 6682.04 3
 1 -2 3 838190. 6495.13 20
 -1 -2 -4 72838.3 2041.71 2
 -1 -2 -4 70653.3 2291.95 3
 1 -2 4 69790.1 2187.26 20
 -1 -2 -5 4316.82 672.102 3
 -1 -2 -5 4838.19 626.872 2
 -1 -2 -6 75016.8 3010.45 6
 -1 -2 -6 76824.3 3073.78 3
 -1 -2 -6 75189.4 2737.44 2
 -1 -2 -7 6854.58 983.639 6
 -1 -2 -8 18896.7 1606.63 17
 -1 -2 -8 17223.3 1413.59 6
 -1 -2 -8 16822.5 1439.67 8
 -1 -2 -9 873.620 299.422 6
 -1 -2 -9 932.590 362.451 8
 -1 -2 -9 1248.30 369.299 17
 -1 -2 -10 9012.89 648.349 17
 -1 -1 10 986.588 243.999 9
 1 -1 -10 1103.20 296.371 8
 1 -1 -10 676.887 179.541 17
 -1 -1 9 15427.5 1183.81 9
 1 -1 -9 14184.9 1181.73 17
 -1 -1 8 16928.1 1417.30 9
 1 -1 -7 14939.7 1438.92 2
 -1 -1 7 15357.5 1367.38 9
 1 -1 -6 7933.51 963.523 2
 1 -1 -5 7381.65 793.910 2
 -1 -1 4 11236.0 606.905 1
 1 -1 -4 11166.6 840.348 2
 1 -1 -3 538818. 4452.38 19
 -1 -1 3 542110. 3670.56 1
 -1 -1 2 147152. 1702.26 1
 1 -1 -2 146345. 1870.02 19
 1 -1 -2 148723. 2115.15 2
 1 -1 -2 145536. 2121.50 4
 -1 -1 2 147913. 1391.55 20
 -1 -1 -1 184017. 1593.40 2
 1 -1 1 178096. 2035.93 20
 -1 -1 -2 258069. 2455.27 2
 1 -1 2 262371. 3016.89 20
 -1 -1 -3 206989. 2783.78 2
 -1 -1 -3 206136. 3218.07 3
 1 -1 3 199132. 3133.16 20
 1 -1 4 8349.85 530.900 1
 -1 -1 -4 7243.84 737.393 3
 -1 -1 -5 129466. 3454.45 3
 -1 -1 -5 131312. 3106.84 2
 -1 -1 -6 132450. 3945.90 3
 -1 -1 -6 136705. 3975.50 6
 -1 -1 -6 132261. 3606.31 2
 -1 -1 -7 8372.17 1037.02 6
 -1 -1 -8 975.274 440.219 17
 -1 -1 -8 753.536 353.824 6
 -1 -1 -8 964.516 413.596 8
 -1 -1 -9 225.847 237.069 8
 -1 -1 -9 133.950 240.353 17
 -1 -1 -10 447.124 155.985 8
 -1 -1 -10 -52.2889 99.7729 17
 1 0 -10 5493.50 582.799 8
 -1 0 10 6034.05 545.993 9
 1 0 -9 7177.93 801.357 17
 -1 0 9 6798.93 791.898 9
 1 0 -9 8057.28 955.939 8
 -1 0 8 129532. 3889.49 9
 -1 0 7 3061.57 665.795 9
 1 0 -7 3652.31 716.505 2
 1 0 -6 60673.8 2576.80 2
 1 0 -5 22294.3 1376.68 2
 1 0 -4 11663.9 869.603 2
 -1 0 4 12807.7 707.204 1
 1 0 -3 17986.4 902.130 2
 1 0 -3 17785.7 848.905 19
 -1 0 3 18022.7 748.300 1
 -1 0 2 260903. 1472.72 5
 1 0 -2 267585. 2713.43 4
 1 0 -2 269236. 2678.73 19
 -1 0 2 259948. 2439.03 1
 -1 0 1 557339. 2629.53 5
 -1 0 1 541526. 3113.52 1
 1 0 -1 544527. 3143.00 19
 -1 0 1 549584. 3247.14 3
 1 0 -1 555326. 2954.17 2
 1 0 0 6543.74 343.439 19
 -1 0 0 6081.98 330.737 1
 -1 0 0 6099.28 309.356 3
 -1 0 -1 3376.43 178.959 2
 1 0 1 3111.50 272.060 20
 -1 0 -1 2928.99 261.719 3
 1 0 2 8425.55 542.284 20
 -1 0 -2 7704.31 517.857 3
 -1 0 -2 8238.71 429.510 2
 -1 0 -3 164548. 2809.09 3
 -1 0 -3 159567. 2404.32 2
 -1 0 -4 323876. 4625.07 3
 -1 0 -4 310612. 4032.14 2
 -1 0 -4 317588. 3446.20 5
 -1 0 -5 83560.0 2480.30 2
 -1 0 -5 87484.7 2827.56 3
 -1 0 -6 52332.7 2446.76 3
 -1 0 -6 48255.0 2151.95 2
 -1 0 -7 315753. 6657.29 17
 -1 0 -7 328693. 6610.23 8
 -1 0 -7 328651. 6684.67 3
 -1 0 -7 314705. 6094.99 6
 1 0 7 332206. 5846.64 9
 -1 0 -8 26250.8 1875.43 17
 -1 0 -8 26816.6 1668.86 6
 -1 0 -8 23118.4 1725.07 8
 -1 0 -9 249.698 294.746 8
 -1 0 -9 142.922 225.485 17
 -1 0 -10 1096.95 240.562 17
 -1 0 -10 918.415 228.276 8
 1 1 -10 1378.31 310.248 8
 -1 1 10 1391.47 266.987 9
 -1 1 9 16752.4 1242.90 9
 1 1 -9 14328.2 1104.73 17
 1 1 -9 18081.5 1395.28 8
 -1 1 8 14041.7 1305.96 9
 -1 1 7 14978.2 1354.18 9
 1 1 -6 9307.83 1041.23 2
 -1 1 6 11666.1 1131.14 9
 1 1 -5 8276.19 857.496 2
 -1 1 5 7665.63 655.309 1
 -1 1 4 11925.4 744.828 1
 1 1 -4 11131.0 863.026 2
 1 1 -3 556997. 5073.12 2
 1 1 -3 548675. 4783.97 19
 -1 1 2 148826. 1454.18 5
 1 1 -2 144568. 2095.52 2
 1 1 -2 145429. 2047.90 19
 1 1 -1 680459. 3554.27 2
 -1 1 1 672974. 3690.62 1
 -1 1 1 671174. 3214.60 5
 -1 1 -1 200685. 2091.68 5
 -1 1 -1 197443. 1273.65 2
 -1 1 -2 257058. 2630.61 5
 -1 1 -2 258705. 2336.78 2
 -1 1 -2 260932. 2753.07 3
 -1 1 -3 207605. 3083.80 3
 -1 1 -3 205789. 2722.05 2
 -1 1 -4 7483.46 712.448 3
 1 1 4 8011.81 627.188 1
 -1 1 -4 7013.65 618.355 2
 -1 1 -4 7384.18 511.784 5
 -1 1 -5 129217. 3337.60 3
 -1 1 -5 124798. 3051.73 2
 -1 1 -6 132858. 3843.81 3
 -1 1 -6 126207. 3489.65 2
 -1 1 -7 9075.52 1145.46 17
 1 1 7 8116.25 928.419 9
 -1 1 -7 8852.19 1137.62 8
 -1 1 -7 7419.60 1014.62 3
 1 1 8 1324.24 389.018 9
 -1 1 -8 732.656 444.041 8
 -1 1 -8 943.035 436.796 17
 -1 1 -9 392.007 235.899 17
 -1 1 -9 321.071 273.238 8
 -1 1 -10 666.818 190.214 8
 -1 1 -10 162.349 119.895 17
 1 2 -10 30947.2 1303.70 8
 -1 2 10 31544.7 1221.80 9
 -1 2 9 18536.8 1311.63 9
 1 2 -9 20104.0 1461.82 8
 1 2 -8 34619.0 1963.51 17
 -1 2 8 32937.1 1976.39 9
 -1 2 7 28307.6 1876.78 9
 -1 2 6 42498.3 2152.26 9
 1 2 -5 25305.6 1505.25 2
 -1 2 5 23165.3 1196.00 1
 1 2 -4 74358.2 2113.20 19
 -1 2 4 73686.5 1921.57 1
 1 2 -4 73169.2 2215.13 2
 1 2 -3 43915.4 1414.14 19
 1 2 -3 42333.9 1439.88 2
 -1 2 3 42899.7 1321.28 1
 1 2 -2 641633. 4489.30 19
 -1 2 2 638128. 4434.66 1
 1 2 0 716579. 3805.57 19
 -1 2 -1 207524. 1675.52 3
 -1 2 -1 209566. 2242.13 5
 -1 2 -1 209607. 1881.83 1
 -1 2 -2 59663.6 1297.03 5
 -1 2 -2 59430.1 1264.59 3
 -1 2 -3 809564. 5540.85 2
 -1 2 -3 831168. 5148.26 5
 -1 2 -4 69799.7 2079.25 3
 -1 2 -4 71658.8 1986.08 2
 -1 2 -5 4597.68 647.317 3
 1 2 5 4002.09 540.344 1
 -1 2 -5 4278.85 585.192 2
 -1 2 -6 74086.3 3040.59 8
 -1 2 -6 72946.6 2820.67 3
 -1 2 -6 81416.6 3169.91 17
 1 2 7 6555.78 872.293 9
 -1 2 -7 6522.61 963.905 17
 -1 2 -7 5933.65 947.369 8
 -1 2 -8 17299.1 1475.37 17
 -1 2 -8 16228.1 1464.21 8
 1 2 8 17371.4 1303.17 9
 -1 2 -9 662.533 308.091 8
 -1 2 -9 188.987 213.339 17
 -1 2 -10 9579.87 664.380 8
 1 3 -10 2148.26 350.016 8
 -1 3 10 1361.69 284.168 9
 -1 3 9 1665.46 446.350 9
 1 3 -9 1588.21 446.455 8
 1 3 -8 7266.18 1025.18 8
 -1 3 8 6944.81 927.423 9
 -1 3 7 123565. 3910.30 9
 -1 3 7 126435. 3530.73 13
 -1 3 6 89581.8 3153.87 9
 -1 3 5 35575.3 1573.75 1
 1 3 -4 203513. 3626.42 19
 -1 3 4 190336. 3341.60 1
 1 3 -3 44187.2 1462.44 19
 -1 3 3 42994.9 1414.34 1
 -1 3 2 541398. 4405.06 1
 1 3 -2 532058. 4248.09 19
 -1 3 1 356947. 3137.87 1
 -1 3 1 360715. 3050.64 5
 1 3 0 94675.3 1457.47 19
 -1 3 0 96083.0 1439.07 1
 -1 3 -1 111677. 1418.92 1
 -1 3 -1 113402. 1775.44 5
 -1 3 -2 316717. 3110.98 5
 -1 3 -3 136863. 2160.90 5
 1 3 4 69330.7 2024.84 1
 1 3 5 61179.7 2092.51 1
 -1 3 -5 58791.4 2198.61 3
 -1 3 -6 70362.3 3000.27 8
 1 3 6 69908.8 2718.68 9
 -1 3 -6 68953.1 2709.69 3
 -1 3 -6 75007.1 3020.41 17
 -1 3 -7 37846.5 2301.71 8
 -1 3 -7 38977.8 2259.44 17
 1 3 7 38133.3 2075.36 9
 -1 3 -8 6145.64 868.471 17
 -1 3 -8 6248.34 920.144 8
 1 3 8 6903.86 823.787 9
 -1 3 -9 21987.4 1434.54 8
 -1 3 -9 19427.2 1247.47 17
 -1 3 -10 4867.42 466.342 8
 1 4 -10 15030.7 802.636 8
 1 4 -9 3166.12 596.968 8
 -1 4 9 2942.06 540.541 9
 -1 4 8 17849.8 1247.59 13
 1 4 -8 19585.2 1582.91 8
 -1 4 8 18149.5 1470.86 9
 -1 4 7 14804.0 1240.23 13
 -1 4 7 14617.8 1380.10 9
 1 4 -7 15620.1 1481.74 8
 -1 4 6 21579.4 1590.21 9
 -1 4 6 22095.3 1503.59 13
 -1 4 6 18589.1 1292.37 1
 -1 4 5 34666.3 1630.74 1
 1 4 -4 146372. 3135.79 19
 -1 4 4 144951. 3044.48 1
 -1 4 3 98184.1 2259.88 1
 1 4 -3 99385.9 2258.29 19
 1 4 -2 156323. 2433.47 19
 -1 4 2 157948. 2553.87 1
 1 4 -1 683018. 4445.77 19
 -1 4 1 672525. 4676.01 1
 -1 4 0 127113. 2003.76 5
 -1 4 0 129263. 1810.93 1
 1 4 0 127880. 1755.25 19
 -1 4 -1 98232.7 686.017 3
 -1 4 -1 97411.2 1790.26 5
 1 4 1 98148.5 1591.51 19
 -1 4 -1 97496.3 1406.23 1
 -1 4 -2 164347. 2419.24 5
 1 4 3 981488. 7344.22 1
 -1 4 -3 999367. 6096.63 5
 1 4 4 2590.92 443.985 1
 -1 4 -5 14174.4 1073.20 3
 1 4 5 12288.5 996.311 1
 1 4 6 22041.8 1569.88 9
 -1 4 -6 18522.0 1389.45 3
 -1 4 -6 20100.5 1647.21 8
 -1 4 -6 23185.9 1677.34 17
 -1 4 -7 1613.19 553.921 8
 -1 4 -7 1321.04 460.362 17
 1 4 7 1429.66 438.254 9
 1 4 8 19667.9 1393.66 9
 -1 4 -8 20318.5 1601.60 8
 -1 4 -8 19347.9 1471.16 17
 -1 4 -9 9027.80 791.770 17
 -1 4 -9 10838.6 1005.18 8
 -1 4 -10 3985.14 406.358 8
 -1 5 9 9955.01 920.635 9
 1 5 -9 10338.1 940.849 8
 -1 5 8 83278.3 2699.38 13
 1 5 -8 79094.6 3076.88 8
 -1 5 8 78002.7 2986.22 9
 -1 5 7 35485.2 1959.22 13
 1 5 -7 33954.5 2114.21 8
 -1 5 7 34493.3 2107.04 9
 -1 5 6 67454.3 2585.54 1
 1 5 -6 65783.7 2844.85 8
 -1 5 6 65194.6 2646.36 13
 -1 5 6 66518.7 2812.06 9
 -1 5 5 29081.9 1577.72 1
 -1 5 4 55862.2 1988.69 1
 1 5 -3 39713.3 1481.79 19
 -1 5 3 41509.1 1574.07 1
 -1 5 2 58402.1 1674.76 1
 1 5 -2 58409.0 1556.52 19
 -1 5 1 467881. 4194.11 1
 1 5 -1 456059. 3806.41 19
 -1 5 1 458959. 4321.23 5
 1 5 0 80984.2 1454.14 19
 -1 5 0 82734.1 1787.45 5
 -1 5 0 78190.0 1530.20 1
 1 5 1 394953. 3248.92 19
 -1 5 -1 393559. 3900.11 5
 -1 5 -1 391358. 3017.40 1
 1 5 2 2497.52 304.531 19
 -1 5 -2 2504.99 340.794 5
 1 5 3 213092. 3635.21 1
 -1 5 -3 217089. 3053.22 5
 1 5 4 19322.8 1210.96 1
 1 5 5 15790.4 1189.83 1
 -1 5 -6 76609.3 3008.98 17
 -1 5 -6 84145.5 3348.80 8
 1 5 6 83157.5 2860.49 1
 1 5 6 79714.4 2818.95 13
 1 5 6 76515.2 2955.84 9
 -1 5 -7 40908.5 2217.14 17
 1 5 7 39081.9 2133.15 9
 -1 5 -7 38710.8 2325.27 8
 -1 5 -8 14312.3 1207.48 17
 -1 5 -8 14266.3 1352.05 8
 1 5 8 14597.4 1205.32 9
 -1 5 -9 4690.18 657.754 8
 -1 6 9 15781.8 1103.67 9
 1 6 -9 16803.3 1123.84 8
 -1 6 8 54922.5 2205.05 13
 -1 6 8 58157.6 2553.06 9
 1 6 -8 53092.0 2439.69 8
 -1 6 7 7847.28 1024.77 9
 1 6 -7 7224.31 976.318 8
 -1 6 7 8547.35 988.028 13
 -1 6 6 2655.13 624.500 9
 -1 6 6 2965.20 598.054 13
 1 6 -6 1523.53 552.055 8
 -1 6 6 1902.60 465.700 1
 -1 6 5 77823.2 2703.11 1
 -1 6 4 5115.85 646.491 1
 -1 6 3 132755. 2959.42 1
 1 6 -3 139046. 2897.28 19
 -1 6 2 93957.8 2263.04 1
 1 6 -2 97455.2 2106.33 19
 -1 6 1 353814. 3925.05 1
 1 6 -1 346983. 3456.95 19
 -1 6 0 43658.2 1437.84 5
 -1 6 0 40857.9 1195.76 1
 1 6 0 41142.7 1074.39 19
 -1 6 -1 56970.6 1636.64 5
 -1 6 -1 56440.1 1238.32 1
 1 6 2 61729.9 1900.42 1
 -1 6 -2 64523.5 1769.74 5
 1 6 2 59111.4 1383.32 19
 -1 6 -3 23125.3 1078.92 5
 1 6 3 21353.4 1241.18 1
 1 6 3 20380.0 956.204 19
 1 6 4 82807.1 2587.49 1
 1 6 5 15470.6 1228.97 1
 1 6 6 19057.5 1440.30 1
 1 6 6 16250.5 1420.36 9
 1 6 6 18069.6 1397.55 13
 -1 6 -6 18189.1 1593.12 8
 1 6 7 42837.9 2235.95 9
 1 6 7 47087.1 2142.45 13
 -1 6 -7 45935.4 2512.98 8
 -1 6 -7 43811.4 2207.44 17
 -1 6 -8 2111.76 578.125 8
 -1 6 -9 941.090 343.758 8
 1 7 -9 2414.72 396.621 8
 1 7 -8 33120.4 1829.15 8
 -1 7 8 33265.4 1708.37 13
 -1 7 8 36465.7 1967.01 9
 -1 7 7 25240.9 1684.10 13
 -1 7 7 26159.6 1832.42 9
 1 7 -7 25451.7 1779.05 8
 1 7 -6 3249.23 687.093 8
 -1 7 6 2414.10 586.945 1
 -1 7 6 2029.01 566.645 9
 -1 7 6 1812.24 487.428 13
 -1 7 5 25277.6 1622.87 1
 -1 7 5 23020.8 1574.68 13
 -1 7 5 24609.6 1681.18 9
 -1 7 4 37430.0 1827.78 1
 1 7 -3 40151.8 1618.50 19
 -1 7 3 44065.7 1799.87 1
 1 7 -2 42064.9 1453.27 19
 -1 7 2 41394.0 1596.25 1
 -1 7 1 512548. 5071.44 1
 1 7 -1 523138. 4256.95 1
 1 7 -1 519195. 4466.83 19
 1 7 0 186276. 2381.24 19
 -1 7 0 186370. 2748.10 1
 1 7 1 251885. 3706.57 1
 -1 7 -1 253316. 2822.56 1
 1 7 1 258602. 2625.28 19
 -1 7 -1 258347. 3793.81 5
 1 7 2 17835.0 1089.64 1
 -1 7 -2 17222.1 997.732 5
 1 7 3 33574.1 1603.54 1
 1 7 4 79181.9 2687.19 1
 -1 7 -5 41019.6 2271.65 8
 1 7 5 38041.5 2097.49 9
 1 7 5 42965.7 2166.56 13
 1 7 5 41050.2 2078.92 1
 1 7 6 9887.44 1114.28 9
 1 7 6 12501.3 1189.66 1
 1 7 6 11508.7 1131.03 13
 -1 7 -6 11114.7 1267.63 8
 -1 7 -7 10199.5 1192.15 8
 1 7 7 10983.4 1068.01 13
 -1 7 -8 1224.37 446.119 8
 -1 7 -9 6918.94 698.853 8
 1 8 -9 6466.98 546.248 8
 -1 8 9 6126.52 476.402 13
 -1 8 8 1729.00 438.289 13
 1 8 -8 2720.00 526.803 8
 -1 8 8 2284.43 496.698 9
 -1 8 7 49827.7 2343.51 13
 1 8 -7 51298.2 2429.15 8
 -1 8 7 51293.5 2516.82 9
 -1 8 6 9923.41 1129.27 9
 -1 8 6 10563.2 1146.36 13
 1 8 -6 11184.9 1170.22 8
 -1 8 5 50026.6 2380.92 13
 -1 8 5 46372.0 2277.64 1
 -1 8 5 45861.9 2344.82 9
 -1 8 4 38582.3 1937.84 1
 -1 8 3 914.820 339.606 1
 1 8 -3 511.225 212.060 19
 -1 8 2 161617. 3336.45 1
 1 8 -2 160044. 2949.85 19
 1 8 -1 40361.2 1294.49 19
 1 8 -1 36630.1 1185.41 1
 -1 8 1 38323.9 1489.61 1
 -1 8 0 160601. 2737.27 1
 1 8 0 165819. 2912.78 1
 1 8 0 167966. 2296.45 19
 1 8 1 153430. 3075.04 1
 -1 8 -1 159053. 2402.57 1
 1 8 2 11192.9 911.428 1
 1 8 3 94115.4 2834.89 1
 1 8 4 1856.00 458.460 1
 1 8 5 18495.4 1508.56 9
 -1 8 -5 21239.1 1671.13 8
 1 8 5 17779.9 1440.78 1
 1 8 5 18673.1 1472.57 13
 -1 8 -5 15424.6 1255.60 18
 -1 8 -6 830.466 424.965 8
 1 8 6 942.303 400.122 13
 -1 8 -7 14562.7 1388.62 8
 1 8 7 15883.0 1283.62 13
 -1 8 -8 413.471 277.665 8
 -1 8 -9 2182.15 383.054 8
 -1 9 8 18123.3 1187.90 13
 1 9 -8 19085.8 1177.69 8
 1 9 -7 5241.12 744.218 8
 -1 9 7 4627.72 725.265 13
 -1 9 7 5490.58 827.033 9
 -1 9 6 3448.99 703.545 9
 1 9 -6 2398.58 510.233 18
 -1 9 6 2246.82 552.582 13
 1 9 -6 3131.13 657.961 8
 -1 9 5 21980.8 1624.81 13
 -1 9 5 25226.8 1748.05 1
 -1 9 5 25816.5 1790.38 9
 -1 9 4 7091.64 917.634 9
 -1 9 4 7009.57 886.897 13
 -1 9 4 6121.45 822.093 1
 -1 9 3 5066.97 717.973 1
 -1 9 2 51580.2 2031.04 1
 1 9 -2 51542.6 1734.73 19
 -1 9 1 81421.0 2306.92 1
 1 9 0 38342.2 1477.68 1
 -1 9 0 42065.6 1497.07 1
 1 9 1 47229.4 1801.88 1
 1 9 2 37393.0 1747.81 1
 1 9 3 11390.6 1049.09 1
 -1 9 -4 14853.3 1240.50 18
 -1 9 -4 13777.1 1302.77 8
 1 9 4 14998.6 1299.83 1
 1 9 4 16603.4 1372.25 13
 -1 9 -5 85776.6 3002.62 18
 1 9 5 83747.7 3213.84 13
 -1 9 -5 86992.9 3426.36 8
 1 9 5 81659.5 3151.67 1
 -1 9 -6 57174.0 2343.68 18
 -1 9 -6 54463.3 2735.68 8
 1 9 6 57111.3 2596.23 13
 1 9 7 6782.45 853.864 13
 -1 9 -7 7715.81 990.534 8
 -1 9 -8 17421.1 1243.61 8
 1 9 8 15589.0 960.063 13
 -1 9 -9 9551.09 646.234 8
 -1 10 8 12002.6 910.430 13
 -1 10 7 5010.87 739.252 13
 1 10 -6 10862.6 1062.56 18
 -1 10 6 9813.59 1106.51 13
 -1 10 5 35917.1 2087.74 13
 -1 10 5 34784.6 2106.56 1
 -1 10 4 33316.0 1961.58 1
 -1 10 4 31128.1 1890.11 13
 -1 10 3 15268.2 1257.69 1
 -1 10 2 15467.3 1163.55 1
 -1 10 1 6389.60 691.682 1
 1 10 0 37765.7 1559.75 1
 -1 10 0 40586.0 1571.44 1
 1 10 1 54654.0 2056.28 1
 1 10 2 69562.7 2503.82 1
 1 10 3 175326. 4384.83 13
 1 10 3 178206. 4319.05 1
 -1 10 -4 63310.3 2358.94 15
 1 10 4 57715.5 2662.22 13
 1 10 4 64577.8 2766.31 1
 -1 10 -4 61668.5 2777.38 8
 -1 10 -4 59872.1 2580.11 18
 -1 10 -5 13107.0 1332.77 8
 -1 10 -5 10822.5 1125.54 18
 1 10 5 15009.3 1377.55 13
 1 10 6 14945.6 1341.40 13
 -1 10 -6 14173.9 1386.24 8
 -1 10 -6 15339.3 1232.31 18
 -1 10 -7 2169.16 524.761 8
 1 10 7 2371.92 522.028 13
 1 10 8 2529.65 371.169 13
 -1 10 -8 2746.77 476.826 8
 -1 11 8 7037.30 648.140 13
 -1 11 7 12570.9 1086.66 13
 1 11 -6 6030.44 781.152 18
 -1 11 6 5531.07 819.632 13
 -1 11 5 44305.1 2327.47 13
 -1 11 4 26114.8 1813.03 1
 -1 11 4 26056.9 1766.57 13
 -1 11 3 7796.52 963.824 11
 -1 11 3 8723.04 1002.27 13
 -1 11 3 7112.08 925.625 1
 -1 11 2 61499.8 2438.64 1
 -1 11 1 71943.7 2426.72 1
 1 11 0 61578.6 2084.77 1
 1 11 1 23187.3 1421.73 1
 -1 11 -2 32153.8 2028.84 11
 -1 11 -2 34999.0 1922.17 18
 -1 11 -3 15046.9 1305.08 18
 -1 11 -3 14854.3 1323.32 8
 -1 11 -3 15230.7 1216.57 15
 1 11 3 12816.3 1166.65 15
 1 11 3 14430.2 1290.56 1
 1 11 3 14569.0 1345.13 13
 -1 11 -4 112538. 3223.51 15
 1 11 4 110462. 3742.25 1
 -1 11 -4 103913. 3645.01 8
 1 11 4 106990. 3301.55 15
 1 11 4 107056. 3693.95 13
 -1 11 -4 110004. 3574.81 18
 1 11 5 33638.0 2060.27 13
 -1 11 -5 33231.4 2097.61 8
 -1 11 -5 33251.8 1932.57 18
 1 11 6 22235.2 1592.91 13
 -1 11 -6 23062.4 1696.56 8
 -1 11 -6 22850.3 1477.06 18
 1 11 7 13588.3 1097.45 13
 -1 11 -7 12874.9 1126.33 8
 -1 11 -8 4891.10 547.469 8
 -1 12 8 2366.99 348.902 13
 -1 12 7 24104.5 1413.25 13
 -1 12 6 387.796 300.484 13
 1 12 -6 36.7331 209.825 18
 1 12 -5 1287.60 438.022 18
 -1 12 5 1549.81 485.788 13
 -1 12 4 14630.7 1341.94 13
 -1 12 3 162230. 4434.84 11
 -1 12 3 156917. 4188.27 13
 1 12 -3 161534. 3908.39 15
 -1 12 3 170006. 4469.35 1
 -1 12 2 8461.99 1067.19 11
 -1 12 2 7653.02 908.438 1
 1 12 -2 8912.38 978.470 15
 -1 12 2 8309.56 907.236 15
 -1 12 2 7306.15 847.596 13
 -1 12 1 41524.7 1929.09 1
 -1 12 1 39325.1 1984.03 15
 1 12 -1 36626.5 1983.22 15
 -1 12 1 36582.8 2115.92 11
 -1 12 0 37052.8 2169.15 11
 1 12 0 37800.3 2028.79 15
 -1 12 0 38666.4 1976.17 15
 -1 12 -1 16884.0 1311.85 15
 -1 12 -1 17316.3 1354.84 8
 1 12 1 18251.3 1460.92 15
 1 12 1 19475.2 1350.94 1
 1 12 1 17958.1 1370.86 13
 -1 12 -1 17875.3 1517.62 11
 -1 12 -1 20074.9 1428.96 18
 1 12 2 149669. 4150.25 15
 -1 12 -2 152126. 4116.53 18
 -1 12 -2 142688. 3827.96 15
 1 12 2 139318. 3985.12 13
 1 12 2 145429. 3955.87 1
 -1 12 -2 139197. 3960.35 8
 -1 12 -2 141232. 4402.02 11
 1 12 3 113335. 3579.49 15
 -1 12 -3 111712. 3374.26 15
 -1 12 -3 120640. 3767.81 18
 -1 12 -3 109610. 3635.76 8
 1 12 3 113549. 3749.22 13
 1 12 3 113486. 3705.71 1
 -1 12 -4 171241. 4512.53 18
 -1 12 -4 167670. 4587.45 8
 1 12 4 174068. 4244.09 15
 1 12 4 181754. 4854.97 13
 -1 12 -4 177082. 4083.28 15
 -1 12 -5 2835.07 605.668 8
 1 12 5 3714.28 711.834 13
 -1 12 -5 3272.82 649.334 18
 -1 12 -6 26599.8 1696.01 8
 1 12 6 27617.4 1708.48 13
 -1 12 -6 24389.3 1473.23 18
 1 12 7 9304.97 837.092 13
 -1 12 -7 10555.8 921.637 8
 -1 12 -8 16347.0 777.247 8
 -1 13 7 3732.98 529.947 13
 -1 13 6 1503.78 433.258 13
 1 13 -6 980.536 335.168 18
 1 13 -5 16566.2 1387.37 18
 -1 13 5 18119.4 1425.78 13
 -1 13 4 32217.9 1944.68 13
 1 13 -3 88999.7 2944.71 15
 -1 13 3 85624.6 3101.84 13
 -1 13 3 95910.5 3407.18 11
 -1 13 2 72065.4 2711.53 15
 1 13 -2 69096.8 2740.09 15
 -1 13 2 72905.4 2840.99 1
 -1 13 2 71542.0 3007.93 11
 1 13 -1 20855.8 1566.45 15
 -1 13 1 21117.8 1526.63 15
 -1 13 1 19951.4 1611.95 11
 -1 13 0 6626.79 885.810 8
 1 13 0 5516.71 830.875 15
 -1 13 0 6395.85 837.282 15
 -1 13 0 6358.14 953.258 11
 -1 13 0 7834.23 882.752 18
 1 13 1 7280.13 964.415 15
 -1 13 -1 7686.96 946.204 15
 -1 13 -1 7180.90 889.796 18
 -1 13 -1 5692.86 915.081 11
 -1 13 -1 5434.83 774.768 8
 1 13 1 6151.99 839.188 13
 -1 13 -2 64601.3 2643.87 15
 1 13 2 65253.4 2810.99 15
 1 13 2 61526.6 2710.93 13
 -1 13 -2 65547.1 3113.76 11
 1 13 2 66412.2 2752.58 1
 -1 13 -2 64884.5 2767.31 18
 -1 13 -2 68364.0 2801.99 8
 -1 13 -3 32016.7 1996.10 18
 -1 13 -3 32825.6 1844.80 15
 1 13 3 32603.4 2033.22 13
 1 13 3 31723.8 1918.29 15
 -1 13 -3 32535.1 1982.74 8
 -1 13 -4 14684.9 1175.83 15
 -1 13 -4 13368.5 1274.33 18
 1 13 4 14334.8 1380.71 13
 1 13 4 13608.8 1175.43 15
 -1 13 -4 12505.3 1237.36 8
 -1 13 -5 11969.6 1148.56 18
 1 13 5 12729.4 1233.41 13
 -1 13 -5 13145.7 1208.67 8
 -1 13 -6 20590.6 1356.53 8
 1 13 6 20446.7 1384.76 13
 -1 13 -6 21275.7 1302.57 18
 -1 13 -7 17089.6 999.273 8
 1 13 7 16611.2 1017.03 13
 -1 14 7 3836.12 464.980 13
 -1 14 6 8045.29 811.662 13
 1 14 -6 5886.93 674.948 18
 1 14 -5 15180.7 1255.58 18
 -1 14 5 15873.7 1266.87 13
 1 14 -4 49914.3 2405.77 18
 -1 14 4 49857.8 2332.27 13
 -1 14 3 2386.38 564.482 13
 1 14 -3 2851.80 546.614 15
 -1 14 3 2521.59 523.871 15
 -1 14 3 3105.88 636.287 11
 1 14 -2 16724.7 1363.00 15
 -1 14 2 16808.6 1470.05 11
 -1 14 2 18730.5 1410.16 15
 1 14 -1 43430.8 2281.93 15
 -1 14 1 43737.4 2236.04 15
 -1 14 1 44745.3 2465.47 11
 -1 14 0 163516. 4764.90 11
 -1 14 0 174656. 4148.74 18
 -1 14 0 176323. 4476.56 15
 1 14 0 169623. 4539.27 15
 -1 14 -1 24261.8 1628.34 8
 1 14 1 23813.3 1610.16 13
 -1 14 -1 23518.3 1624.57 15
 -1 14 -1 25237.0 1679.53 18
 -1 14 -1 23597.0 1857.53 11
 1 14 1 23425.5 1722.78 15
 -1 14 -2 59779.1 2577.45 8
 -1 14 -2 62177.2 2704.83 18
 1 14 2 61117.0 2755.79 15
 1 14 2 56465.3 2611.35 13
 -1 14 -2 56199.3 2871.97 11
 -1 14 -2 59719.9 2583.24 15
 1 14 3 24899.3 1679.08 15
 -1 14 -3 25243.7 1699.80 8
 -1 14 -3 24258.5 1580.36 15
 -1 14 -3 24529.0 1719.07 18
 1 14 3 24936.4 1761.82 13
 -1 14 -4 918.018 375.926 18
 -1 14 -4 1013.75 317.256 15
 1 14 4 900.568 379.614 13
 -1 14 -4 1474.54 435.883 8
 1 14 4 444.865 252.230 15
 -1 14 -5 5408.23 714.390 8
 1 14 5 5436.91 774.398 13
 1 14 6 1802.68 403.006 13
 -1 14 -6 2031.03 372.839 8
 -1 14 -6 1487.99 371.967 18
 -1 15 7 24458.7 906.907 13
 1 15 -6 5100.69 557.687 18
 -1 15 6 5562.36 605.731 13
 -1 15 5 7210.28 795.240 13
 1 15 -5 4837.99 676.760 18
 1 15 -4 1993.36 523.700 18
 -1 15 4 2056.70 460.316 13
 1 15 -3 33149.8 1724.27 15
 1 15 -3 32431.7 1964.36 18
 -1 15 3 31096.3 1613.18 15
 -1 15 3 31712.7 1751.76 13
 -1 15 2 6592.80 852.323 15
 -1 15 2 7034.73 954.025 11
 1 15 -2 6017.87 837.059 15
 -1 15 1 1406.98 396.184 15
 1 15 -1 1579.45 494.743 15
 -1 15 1 1504.25 479.337 11
 -1 15 0 5088.15 710.128 18
 1 15 0 5356.28 753.885 18
 -1 15 0 6020.65 838.263 15
 1 15 0 4290.80 780.529 15
 -1 15 0 4700.72 829.668 11
 -1 15 -1 24762.7 1653.58 15
 1 15 1 27720.1 1832.40 15
 -1 15 -1 22862.3 1824.86 11
 -1 15 -1 25199.2 1637.31 18
 1 15 2 135668. 3894.20 13
 -1 15 -2 147696. 3860.93 8
 1 15 2 147022. 4094.85 15
 -1 15 -2 148373. 4088.17 18
 -1 15 -2 144289. 3904.94 15
 -1 15 -3 5356.25 792.971 18
 -1 15 -3 5553.33 741.853 15
 1 15 3 6357.25 833.384 15
 -1 15 -3 5149.17 734.344 8
 1 15 3 5001.83 785.567 13
 1 15 4 14265.9 1078.72 15
 -1 15 -4 18354.4 1367.21 18
 -1 15 -4 15345.1 1172.11 8
 1 15 4 17087.3 1365.48 13
 -1 15 -4 13251.1 1009.16 15
 -1 15 -5 23635.3 1391.24 18
 -1 15 -5 21696.0 1245.36 8
 1 15 5 23489.4 1448.81 13
 -1 15 -6 8422.60 670.255 18
 1 16 -6 12470.9 706.122 18
 -1 16 6 12026.1 722.118 13
 1 16 -5 23823.6 1285.85 18
 -1 16 5 23696.2 1230.27 13
 1 16 -4 11271.5 1027.05 18
 -1 16 4 11128.8 930.379 13
 1 16 -3 33877.7 1876.41 18
 -1 16 3 29480.7 1550.99 13
 1 16 -3 28345.1 1491.18 15
 -1 16 3 30530.2 1483.43 15
 -1 16 2 12479.1 1090.31 15
 1 16 -2 11727.6 1078.36 15
 -1 16 2 13618.7 1234.50 11
 1 16 -2 13786.7 1241.15 18
 1 16 -1 30152.7 1775.34 18
 -1 16 1 32645.3 1985.33 11
 -1 16 1 31961.8 1800.79 15
 1 16 -1 31082.0 1825.84 15
 -1 16 0 27883.9 1921.93 11
 -1 16 0 29757.6 1779.86 15
 1 16 0 29277.1 1820.74 15
 1 16 1 27479.6 1762.54 15
 -1 16 -1 26767.4 1609.72 18
 -1 16 -1 26082.9 1655.34 15
 -1 16 -2 44613.2 2116.38 18
 -1 16 -2 42468.8 2042.50 15
 1 16 2 42971.2 2119.49 15
 1 16 3 339.993 287.216 15
 -1 16 -3 687.530 327.694 18
 -1 16 -3 111.123 238.421 15
 -1 16 -4 48957.5 1777.83 15
 1 16 4 45131.0 1689.05 15
 -1 16 -4 49536.2 2040.96 18
 -1 16 -5 25177.3 1282.46 18
 -1 16 -6 12416.3 661.158 18
 1 17 -5 40314.3 1410.41 18
 -1 17 5 37523.8 1215.84 13
 1 17 -4 11523.6 907.747 18
 -1 17 4 11703.4 793.587 13
 1 17 -3 19205.5 1277.85 18
 -1 17 3 20035.7 1061.47 15
 1 17 -3 19505.4 1111.84 15
 -1 17 2 2869.61 506.889 15
 1 17 -2 2669.73 482.610 15
 1 17 -2 1965.95 462.154 18
 -1 17 2 2669.19 510.598 11
 1 17 -1 3832.24 643.038 15
 -1 17 1 3235.03 559.363 15
 1 17 -1 2913.76 539.251 18
 -1 17 1 1861.93 514.504 11
 -1 17 0 18476.0 1324.42 15
 1 17 0 18137.2 1345.24 15
 -1 17 -1 8474.74 909.992 15
 -1 17 -1 9524.60 878.368 18
 1 17 1 9911.95 994.117 15
 -1 17 -2 16130.0 1197.05 18
 -1 17 -2 16929.5 1190.09 15
 1 17 2 17709.8 1254.53 15
 -1 17 -3 1740.58 379.522 15
 -1 17 -3 1865.64 435.553 18
 1 17 3 2402.07 444.587 15
 1 17 4 10513.9 683.764 15
 -1 17 -4 11793.5 899.964 18
 -1 17 -5 15138.1 841.971 18
 1 18 -4 2406.66 375.091 18
 1 18 -3 3942.63 422.730 15
 1 18 -3 3633.30 491.971 18
 1 18 -2 7370.85 727.451 18
 -1 18 2 7925.11 694.520 15
 1 18 -2 7355.49 699.375 15
 1 18 -1 7971.42 715.299 18
 -1 18 1 9865.63 844.518 15
 1 18 -1 9863.71 868.669 15
 1 18 0 16588.7 1167.29 15
 -1 18 0 19584.0 1232.30 15
 -1 18 -1 4694.17 607.386 15
 1 18 1 4960.75 647.662 15
 -1 18 -1 4636.44 543.757 18
 1 18 2 11045.7 882.231 15
 -1 18 -2 10977.1 853.250 18
 -1 18 -2 10784.0 857.704 15
 1 18 3 1715.69 321.546 15
 -1 18 -3 1924.98 341.773 15
 -1 18 -3 2518.23 420.653 18
 -1 18 -4 25859.7 1104.78 18
 1 19 -3 1632.14 271.015 18
 -1 19 2 4185.52 415.943 15
 1 19 -2 4975.51 470.129 15
 1 19 -2 4268.82 434.114 18
 -1 19 1 1383.69 289.744 15
 1 19 -1 1627.88 325.195 15
 -1 19 0 805.407 261.373 15
 1 19 0 1421.33 349.013 15
 1 19 1 9473.68 751.951 15
 -1 19 -1 9189.66 726.187 15
 -1 19 -2 21506.1 1017.70 15
 -1 19 -2 18744.9 868.723 18
 1 19 2 20834.6 989.982 15
 -1 19 -3 373.437 121.728 18
 -1 20 1 1624.03 225.591 15
 1 20 -1 1560.58 239.578 15
 1 20 0 12634.3 691.169 15
 -1 20 0 12957.3 685.451 15
 -1 20 -1 14384.5 705.761 15
 1 20 1 12740.6 663.844 15
 -2 -19 2 12738.1 724.263 9
 -2 -19 2 10706.0 628.566 7
 -2 -19 1 20913.2 1016.43 7
 -2 -19 0 13668.2 859.590 7
 -2 -19 -1 41375.2 1449.26 7
 -2 -19 -2 3821.61 386.412 16
 -2 -19 -2 3679.64 386.974 7
 2 -18 -4 11252.1 660.935 16
 -2 -18 3 2663.09 360.253 7
 -2 -18 3 2083.32 355.370 9
 2 -18 -3 2908.62 388.472 16
 -2 -18 2 4446.31 538.032 7
 2 -18 -2 3586.28 436.565 16
 -2 -18 1 9266.87 831.812 7
 -2 -18 0 777.069 249.745 16
 -2 -18 0 854.552 344.335 7
 -2 -18 -1 48598.8 1767.31 16
 -2 -18 -1 47457.5 1868.26 7
 -2 -18 -2 3158.83 473.242 16
 -2 -18 -2 3297.73 480.774 7
 -2 -18 -3 921.998 271.442 16
 -2 -18 -3 941.865 239.672 7
 -2 -18 -4 2480.36 316.073 16
 2 -17 -5 2209.27 329.421 16
 -2 -17 4 4022.07 490.775 9
 -2 -17 3 -146.148 249.917 9
 -2 -17 3 360.429 251.685 7
 -2 -17 2 13984.8 1086.36 7
 -2 -17 1 19636.4 1363.06 7
 -2 -17 0 17937.4 1212.07 16
 -2 -17 0 15040.2 1233.10 7
 -2 -17 -1 19801.5 1335.16 16
 -2 -17 -1 19790.3 1378.48 7
 -2 -17 -2 11865.0 1050.95 16
 -2 -17 -2 11670.8 860.414 14
 -2 -17 -2 11216.5 979.952 7
 -2 -17 -3 7357.40 790.339 16
 -2 -17 -3 6338.22 629.924 14
 -2 -17 -3 5683.84 619.908 7
 -2 -17 -4 3101.11 399.677 14
 -2 -17 -4 3379.10 485.939 16
 2 -16 -6 21170.5 873.480 16
 -2 -16 5 6077.11 589.707 9
 -2 -16 4 5565.66 664.675 9
 -2 -16 4 5978.72 611.585 7
 -2 -16 3 -253.990 226.770 7
 -2 -16 2 71.7730 256.679 7
 -2 -16 1 49797.9 2337.10 7
 -2 -16 0 44796.8 2130.49 16
 -2 -16 0 46970.4 2314.72 7
 -2 -16 -1 4513.89 740.266 16
 -2 -16 -1 3994.11 702.869 7
 -2 -16 -1 4022.38 610.256 14
 -2 -16 -2 520.000 238.699 14
 -2 -16 -2 120.371 240.719 16
 -2 -16 -2 294.899 291.232 7
 -2 -16 -3 3648.90 634.458 16
 -2 -16 -3 3906.53 614.483 14
 -2 -16 -3 2783.51 517.829 7
 -2 -16 -4 3583.89 566.833 16
 -2 -16 -4 3179.17 503.685 14
 -2 -16 -4 2668.42 400.059 7
 -2 -16 -5 3202.40 432.535 14
 -2 -16 -5 2844.84 408.360 16
 -2 -15 6 5487.44 530.762 9
 -2 -15 5 187.715 244.005 9
 -2 -15 4 15651.1 1243.56 9
 -2 -15 4 15193.3 1108.76 7
 -2 -15 3 19153.9 1403.77 7
 -2 -15 2 6317.91 899.861 7
 -2 -15 1 8056.81 908.260 16
 -2 -15 1 7504.86 982.798 7
 -2 -15 0 23577.8 1656.77 16
 -2 -15 0 23739.9 1732.74 7
 -2 -15 -1 11848.8 1223.00 16
 -2 -15 -1 10495.9 1050.32 14
 -2 -15 -2 42544.2 2151.78 14
 -2 -15 -2 44391.0 2347.18 16
 -2 -15 -3 5603.72 810.154 14
 -2 -15 -3 7346.03 947.265 16
 -2 -15 -4 17468.8 1326.88 16
 -2 -15 -4 13457.3 982.879 7
 -2 -15 -4 15640.0 1229.94 14
 -2 -15 -5 1080.80 323.363 16
 -2 -15 -5 1552.07 407.623 14
 -2 -15 -6 1235.32 268.723 14
 -2 -14 7 2620.84 308.220 9
 2 -14 -6 7687.31 662.554 14
 -2 -14 6 8726.78 788.704 9
 -2 -14 5 -79.0989 210.614 9
 -2 -14 4 6611.67 875.218 9
 -2 -14 4 6455.22 826.072 7
 -2 -14 3 18512.7 1451.20 7
 -2 -14 2 43044.4 2292.65 7
 -2 -14 1 5233.04 859.107 7
 -2 -14 1 6580.17 871.133 16
 -2 -14 0 9772.00 1114.58 16
 -2 -14 0 12650.0 1156.05 14
 -2 -14 -1 27809.2 1794.95 14
 -2 -14 -1 30275.2 1969.41 16
 -2 -14 -2 17639.8 1537.35 16
 -2 -14 -2 15077.4 1367.81 14
 -2 -14 -3 89221.2 3262.48 14
 -2 -14 -3 93836.2 3447.88 16
 -2 -14 -4 13828.1 1273.05 16
 -2 -14 -4 13551.2 1259.27 14
 -2 -14 -5 14765.5 1209.69 14
 -2 -14 -5 14657.7 1147.09 16
 -2 -14 -6 16875.6 1093.48 14
 -2 -14 -6 14203.8 848.518 16
 2 -13 -7 6159.37 601.236 6
 -2 -13 7 7296.61 633.914 9
 2 -13 -7 5967.71 569.215 14
 2 -13 -6 28574.0 1502.60 14
 -2 -13 6 32855.8 1670.77 9
 2 -13 -5 2453.03 497.102 14
 -2 -13 5 6253.74 838.583 9
 -2 -13 4 2040.32 486.508 7
 -2 -13 3 226.136 309.725 7
 -2 -13 2 15955.8 1427.28 7
 -2 -13 1 10236.9 1078.27 16
 -2 -13 1 9978.84 1157.30 7
 -2 -13 0 10083.2 1054.19 14
 -2 -13 0 7539.35 1044.52 2
 -2 -13 0 8413.74 1027.32 16
 -2 -13 -1 47181.0 2365.61 14
 -2 -13 -1 49416.0 2550.14 2
 -2 -13 -1 51948.0 2587.50 16
 -2 -13 -2 27036.6 1849.42 14
 -2 -13 -2 27725.8 1951.66 16
 -2 -13 -3 1894.35 564.834 16
 -2 -13 -3 688.149 347.499 14
 -2 -13 -4 8753.95 1070.48 16
 -2 -13 -4 8339.59 1054.80 14
 -2 -13 -5 9828.93 1058.30 14
 -2 -13 -5 8030.36 898.044 16
 -2 -13 -6 17386.1 1065.24 16
 -2 -13 -6 18790.8 1291.13 14
 -2 -13 -6 16145.1 1003.20 6
 -2 -13 -7 2977.86 409.562 14
 2 -12 -8 4674.22 457.515 6
 2 -12 -8 4454.64 423.195 14
 2 -12 -7 14879.7 1051.55 14
 -2 -12 7 15339.4 1049.28 9
 2 -12 -6 12226.0 1110.10 14
 -2 -12 6 13461.3 1143.69 9
 -2 -12 5 22356.9 1420.10 7
 -2 -12 5 21409.8 1588.49 9
 -2 -12 4 76455.9 2873.98 7
 -2 -12 3 27479.8 1800.08 7
 -2 -12 2 38301.2 2150.39 7
 -2 -12 1 16093.3 1331.30 16
 -2 -12 0 60339.7 2650.01 16
 -2 -12 0 60449.9 2575.16 14
 -2 -12 -1 48896.6 2457.74 2
 -2 -12 -1 48362.7 2385.88 14
 -2 -12 -1 48346.6 2442.86 16
 -2 -12 -2 33990.4 2038.41 2
 -2 -12 -2 35610.5 2114.20 14
 -2 -12 -2 37779.0 2232.91 16
 -2 -12 -3 126306. 4088.43 14
 -2 -12 -3 130668. 4144.40 16
 -2 -12 -4 7979.09 1058.09 16
 -2 -12 -4 7189.58 993.844 14
 -2 -12 -5 16220.3 1433.68 14
 -2 -12 -5 15840.3 1329.19 16
 -2 -12 -5 17315.9 1354.22 6
 -2 -12 -6 794.678 288.359 6
 -2 -12 -6 1112.75 307.078 16
 -2 -12 -7 2731.41 432.657 6
 -2 -12 -7 2864.61 457.278 14
 2 -11 -8 12639.8 889.515 6
 -2 -11 8 13482.7 808.894 9
 2 -11 -8 11942.2 828.745 14
 -2 -11 7 5589.09 704.898 9
 2 -11 -7 4649.41 676.548 14
 -2 -11 6 1921.13 504.441 9
 -2 -11 5 14661.8 1354.41 9
 -2 -11 5 14322.4 1172.79 7
 -2 -11 4 187548. 4517.92 7
 -2 -11 3 26716.5 1758.73 7
 2 -11 -3 27987.6 1684.21 2
 2 -11 -2 46893.1 2035.65 2
 -2 -11 2 49749.0 2372.22 7
 -2 -11 1 36073.6 1798.24 3
 -2 -11 0 36735.6 2004.38 16
 -2 -11 0 34054.6 1753.73 3
 -2 -11 -1 22045.9 1614.66 16
 -2 -11 -1 21975.1 1587.26 2
 -2 -11 -1 21861.4 1578.43 14
 -2 -11 -1 22427.0 1496.89 3
 -2 -11 -2 85239.3 3030.18 3
 -2 -11 -2 89039.5 3143.43 2
 -2 -11 -2 94609.2 3405.35 16
 -2 -11 -2 88441.7 3260.37 14
 -2 -11 -3 39271.2 2260.63 16
 -2 -11 -3 37828.9 2089.98 2
 -2 -11 -3 35157.5 2147.76 14
 2 -11 3 39822.3 2346.69 20
 -2 -11 -3 37037.3 2106.58 3
 -2 -11 -4 12008.6 1207.60 6
 -2 -11 -4 11072.4 1209.08 16
 -2 -11 -4 10501.6 1221.52 14
 -2 -11 -5 192219. 4715.69 6
 -2 -11 -5 194134. 5051.43 14
 -2 -11 -5 186472. 4595.28 16
 -2 -11 -6 242.988 245.548 6
 -2 -11 -6 1208.64 445.315 14
 -2 -11 -6 1385.78 382.909 16
 -2 -11 -7 14007.5 1062.89 14
 -2 -11 -7 11918.1 984.408 6
 -2 -11 -8 360.209 167.745 6
 -2 -11 -8 713.878 197.009 14
 2 -10 -8 3544.12 522.841 14
 -2 -10 8 4770.97 557.392 9
 -2 -10 7 1668.49 453.024 9
 -2 -10 6 57668.6 2579.39 9
 -2 -10 5 88887.7 3303.13 9
 -2 -10 5 89699.6 2953.90 7
 2 -10 -4 129190. 3748.46 2
 -2 -10 4 137223. 3805.37 7
 -2 -10 3 822.194 338.737 7
 2 -10 -3 -13.2530 232.028 2
 -2 -10 2 20581.4 1350.81 3
 2 -10 -2 24018.6 1392.25 2
 2 -10 -1 41198.9 1710.29 2
 -2 -10 1 36719.8 1759.79 3
 -2 -10 0 58729.8 2244.34 3
 -2 -10 -1 22582.0 1510.45 2
 -2 -10 -1 25595.0 1541.24 3
 -2 -10 -2 64939.5 2714.54 14
 -2 -10 -2 63344.5 2524.16 2
 -2 -10 -2 67547.7 2777.32 16
 -2 -10 -2 61837.9 2527.81 3
 2 -10 3 139320. 4227.25 20
 -2 -10 -3 140780. 4116.57 16
 -2 -10 -3 133814. 4088.06 14
 -2 -10 -3 133542. 3953.02 3
 -2 -10 -3 134762. 3758.96 2
 -2 -10 -4 7333.40 1032.65 14
 -2 -10 -4 6733.60 882.837 2
 -2 -10 -4 5955.47 890.232 3
 -2 -10 -4 6532.11 932.244 16
 2 -10 4 5668.24 917.308 20
 -2 -10 -4 5682.62 899.415 6
 -2 -10 -5 11020.8 1216.13 6
 -2 -10 -5 9998.70 1096.07 16
 -2 -10 -5 10536.5 1205.55 14
 -2 -10 -6 17161.5 1443.19 6
 -2 -10 -6 17609.9 1455.94 14
 -2 -10 -7 8515.12 914.944 6
 -2 -10 -7 9586.12 942.017 14
 -2 -10 -8 6177.62 611.384 6
 -2 -10 -8 6802.24 574.039 14
 2 -9 -9 6133.50 513.597 14
 2 -9 -9 6896.60 542.364 6
 -2 -9 8 9438.81 840.217 9
 -2 -9 7 2574.50 562.763 9
 -2 -9 6 4222.41 773.907 9
 -2 -9 5 3491.10 715.542 9
 2 -9 -5 3659.91 664.438 2
 -2 -9 5 3244.12 619.713 7
 2 -9 -4 18646.0 1412.74 2
 -2 -9 4 21597.4 1493.34 7
 2 -9 -3 68994.2 2462.24 2
 -2 -9 2 41150.4 1837.91 3
 2 -9 -2 45139.1 1795.91 2
 2 -9 -1 10924.6 834.018 2
 2 -9 -1 10763.3 897.581 4
 -2 -9 1 9471.00 866.654 3
 -2 -9 0 24542.4 1401.95 3
 2 -9 0 21276.0 1170.11 4
 -2 -9 -1 53096.0 2157.53 2
 -2 -9 -1 55183.8 2194.09 3
 -2 -9 -2 75048.6 2577.82 2
 -2 -9 -2 74102.7 2696.70 3
 2 -9 3 51125.1 2446.30 20
 -2 -9 -3 49003.3 2334.99 16
 -2 -9 -3 51157.9 2218.79 2
 -2 -9 -3 47615.6 2359.79 14
 -2 -9 -3 50423.9 2363.46 3
 -2 -9 -4 2944.17 627.605 6
 2 -9 4 3633.25 715.274 20
 -2 -9 -4 2924.31 631.260 16
 -2 -9 -4 3351.39 698.994 14
 -2 -9 -4 3706.78 663.783 2
 -2 -9 -4 2799.54 627.538 3
 -2 -9 -5 745.937 397.025 14
 -2 -9 -5 1225.72 475.433 6
 -2 -9 -5 1178.67 382.113 16
 -2 -9 -6 1883.72 591.044 6
 -2 -9 -6 3071.63 669.361 14
 -2 -9 -7 1484.87 380.902 17
 -2 -9 -7 2111.72 497.005 14
 -2 -9 -7 2019.98 516.900 6
 -2 -9 -8 3591.88 551.080 6
 -2 -9 -8 3184.83 412.452 17
 -2 -9 -8 3384.11 462.597 14
 2 -8 -9 8390.01 674.593 6
 -2 -8 9 8849.89 636.357 9
 2 -8 -9 6929.16 628.124 14
 -2 -8 8 10627.1 962.748 9
 -2 -8 7 28332.2 1789.19 9
 -2 -8 6 16217.2 1423.68 9
 -2 -8 5 23546.1 1673.69 9
 -2 -8 5 24181.6 1541.35 7
 2 -8 -5 21934.4 1604.07 2
 2 -8 -4 11578.3 1081.29 2
 2 -8 -3 28163.2 1482.91 2
 -2 -8 3 25721.7 1492.04 3
 -2 -8 2 34848.3 1627.76 3
 2 -8 -2 35810.0 1515.95 2
 2 -8 -1 46221.4 1769.89 4
 -2 -8 1 43160.3 1760.50 3
 2 -8 -1 45970.6 1568.57 2
 2 -8 0 119816. 2675.64 4
 -2 -8 0 120404. 2971.45 3
 2 -8 0 121329. 2422.80 2
 2 -8 1 74905.2 2031.95 4
 -2 -8 -1 80823.9 2544.17 3
 -2 -8 -1 77256.1 2427.92 2
 -2 -8 -2 15119.6 1168.66 3
 -2 -8 -2 15589.3 1115.46 2
 -2 -8 -3 2410.23 548.559 3
 2 -8 3 2090.18 500.950 20
 -2 -8 -3 2327.91 493.564 2
 -2 -8 -4 23663.9 1604.34 16
 -2 -8 -4 23787.6 1511.49 2
 -2 -8 -4 24292.2 1724.10 6
 -2 -8 -4 21046.9 1615.50 14
 2 -8 4 22680.0 1675.54 20
 -2 -8 -4 22327.7 1670.56 3
 -2 -8 -5 111814. 3878.15 6
 -2 -8 -5 111828. 3456.01 16
 -2 -8 -5 121158. 3972.65 14
 -2 -8 -5 112809. 3502.28 2
 2 -8 5 118766. 3990.68 20
 -2 -8 -5 115119. 4050.05 3
 -2 -8 -6 44862.0 2289.06 17
 -2 -8 -6 42379.0 2308.59 14
 -2 -8 -6 43281.5 2403.15 6
 -2 -8 -7 43209.7 2112.98 14
 -2 -8 -7 42747.5 2252.47 6
 -2 -8 -8 2439.18 496.027 6
 -2 -8 -8 2232.78 421.387 17
 -2 -8 -8 2825.05 428.801 14
 -2 -8 -9 9152.12 593.609 6
 2 -7 -9 4649.46 552.146 6
 -2 -7 9 5353.17 562.442 9
 -2 -7 8 29934.4 1665.91 9
 -2 -7 7 11985.3 1213.33 9
 -2 -7 6 4864.22 815.587 9
 -2 -7 5 17421.8 1432.25 9
 -2 -7 5 18188.9 1324.64 7
 2 -7 -5 16377.3 1363.86 2
 2 -7 -4 35380.9 1805.89 2
 2 -7 -3 1651.43 368.224 2
 -2 -7 3 882.948 318.092 3
 2 -7 -2 272837. 4493.24 4
 2 -7 -2 265121. 3839.90 2
 -2 -7 2 266963. 4333.32 3
 2 -7 -1 29404.7 1355.66 4
 -2 -7 1 30396.8 1417.13 3
 2 -7 -1 28109.2 1137.90 2
 2 -7 0 30475.7 1322.93 4
 2 -7 0 33424.6 1142.68 2
 -2 -7 0 29207.7 1395.66 3
 -2 -7 -1 33389.7 1556.90 3
 -2 -7 -2 20247.8 1189.22 2
 -2 -7 -2 20854.2 1322.17 3
 -2 -7 -3 8738.18 934.584 3
 -2 -7 -3 9007.91 837.511 2
 2 -7 3 8856.91 940.188 20
 -2 -7 -4 14978.2 1145.32 2
 -2 -7 -4 15358.7 1349.35 3
 2 -7 4 14722.7 1300.32 20
 -2 -7 -5 33544.7 2130.76 6
 -2 -7 -5 36090.0 1917.35 2
 -2 -7 -5 36801.9 2147.91 14
 2 -7 5 36000.0 2140.15 20
 -2 -7 -5 34298.2 2189.09 3
 -2 -7 -6 5411.26 902.811 6
 -2 -7 -6 5289.51 860.067 17
 -2 -7 -6 5538.65 843.904 14
 -2 -7 -7 12843.3 1169.53 14
 -2 -7 -7 12016.3 1253.75 6
 -2 -7 -7 12578.1 1224.14 17
 -2 -7 -8 5128.02 678.649 17
 -2 -7 -8 6032.46 782.898 6
 -2 -7 -8 5468.78 599.804 14
 -2 -7 -9 13194.1 724.355 17
 -2 -7 -9 14476.4 838.398 6
 2 -6 -9 50354.5 1838.53 6
 -2 -6 9 50729.6 1801.80 9
 -2 -6 8 14725.7 1228.41 9
 -2 -6 7 31959.0 1967.22 9
 -2 -6 6 17066.4 1455.15 9
 2 -6 -6 17041.8 1459.31 2
 2 -6 -5 29126.9 1756.82 2
 -2 -6 5 30299.6 1845.00 9
 2 -6 -5 29568.1 1704.53 3
 2 -6 -4 44558.3 1962.67 2
 -2 -6 3 23439.3 1341.71 3
 2 -6 -3 24029.4 1253.57 2
 2 -6 -2 75247.4 1915.19 2
 2 -6 -2 77801.0 2284.11 4
 -2 -6 2 71606.2 2158.67 3
 2 -6 -1 194790. 3384.87 4
 -2 -6 1 199717. 3453.81 3
 2 -6 0 34808.2 959.553 19
 -2 -6 0 33183.8 1417.83 3
 2 -6 0 34758.5 1038.37 2
 2 -6 0 33230.2 1332.61 4
 -2 -6 -1 4914.19 595.887 3
 -2 -6 -2 157890. 3064.04 2
 -2 -6 -2 159247. 3475.70 3
 -2 -6 -3 67468.9 2110.32 2
 -2 -6 -3 63651.4 2405.16 3
 2 -6 3 65799.4 2409.63 20
 -2 -6 -4 71176.6 2375.45 2
 -2 -6 -4 68619.9 2793.91 3
 2 -6 4 70250.8 2718.91 20
 -2 -6 -5 3115.48 590.710 2
 -2 -6 -5 2877.86 688.542 6
 -2 -6 -5 2422.84 587.879 14
 2 -6 5 1999.25 522.298 20
 -2 -6 -5 2872.13 656.734 3
 -2 -6 -6 18252.4 1558.90 17
 -2 -6 -6 19079.3 1535.92 14
 -2 -6 -6 19258.0 1643.07 6
 -2 -6 -7 4078.60 778.329 6
 -2 -6 -7 4738.04 732.104 14
 -2 -6 -7 4158.55 765.146 17
 -2 -6 -8 26586.5 1608.62 17
 -2 -6 -8 28086.3 1671.76 6
 -2 -6 -9 23972.8 1152.12 6
 -2 -6 -9 23576.7 1121.83 17
 -2 -5 9 22241.2 1267.85 9
 2 -5 -9 21736.9 1243.94 6
 -2 -5 8 20854.9 1487.81 9
 -2 -5 7 3833.88 733.631 9
 2 -5 -6 13670.0 1323.12 3
 -2 -5 6 16664.7 1418.98 9
 2 -5 -6 15246.9 1394.99 2
 2 -5 -5 28413.0 1697.77 2
 2 -5 -4 221444. 4212.16 2
 2 -5 -3 128344. 3102.93 4
 -2 -5 3 121089. 2909.24 3
 2 -5 -3 118487. 2683.59 2
 2 -5 -2 56626.4 1876.63 4
 -2 -5 2 56492.0 1817.44 3
 2 -5 -2 56211.1 1569.44 2
 2 -5 -1 49490.6 1255.02 2
 2 -5 -1 51265.3 1669.46 4
 -2 -5 1 50977.5 1664.62 3
 2 -5 -1 51540.0 1055.22 19
 2 -5 0 95331.6 1665.53 19
 2 -5 0 98287.7 1501.77 2
 -2 -5 0 95747.9 2286.82 3
 2 -5 1 68815.4 1197.51 2
 -2 -5 -1 66201.7 1997.09 3
 2 -5 2 24134.9 1260.89 20
 -2 -5 -2 25388.2 1137.96 2
 -2 -5 -2 21442.5 1229.90 3
 2 -5 3 80634.5 2546.29 20
 -2 -5 -3 79387.8 2148.10 2
 -2 -5 -3 80728.7 2619.40 3
 -2 -5 -4 114134. 2850.76 2
 -2 -5 -4 105402. 3333.67 3
 2 -5 4 109429. 3291.72 20
 -2 -5 -5 39306.8 2223.77 6
 -2 -5 -5 35639.3 1988.63 14
 2 -5 5 35910.6 2049.56 20
 -2 -5 -5 40411.6 1902.26 2
 -2 -5 -5 35619.3 2146.24 3
 -2 -5 -6 14336.2 1402.58 17
 -2 -5 -6 15831.5 1501.75 6
 -2 -5 -6 15944.5 1359.00 14
 -2 -5 -6 15878.9 1528.19 3
 -2 -5 -7 18845.7 1393.72 14
 -2 -5 -7 17636.5 1529.14 17
 -2 -5 -7 19446.8 1622.41 6
 -2 -5 -8 18799.9 1418.88 17
 -2 -5 -8 21897.8 1519.07 6
 -2 -5 -9 11708.6 876.704 17
 -2 -5 -9 11105.1 820.191 6
 2 -4 -10 5194.84 441.500 8
 2 -4 -9 1315.23 360.632 6
 -2 -4 9 682.367 290.081 9
 -2 -4 8 62045.1 2590.25 9
 -2 -4 7 91732.4 3359.01 9
 -2 -4 6 18105.2 1471.49 9
 2 -4 -6 15754.4 1392.43 2
 2 -4 -5 33311.2 1801.06 2
 2 -4 -4 60693.4 2160.69 2
 2 -4 -3 125176. 2124.60 19
 2 -4 -3 115840. 2831.08 4
 -2 -4 3 117956. 2773.39 3
 2 -4 -3 115226. 2552.06 2
 2 -4 -2 180341. 3201.75 4
 2 -4 -2 180183. 2662.94 2
 -2 -4 2 182680. 3164.08 3
 2 -4 -2 179480. 2212.99 19
 2 -4 -1 23878.8 796.937 2
 2 -4 -1 22074.4 1058.20 4
 -2 -4 1 24315.8 1097.49 3
 2 -4 -1 22820.1 767.086 19
 2 -4 0 12426.3 439.953 2
 2 -4 0 12149.8 613.668 19
 -2 -4 0 12219.6 786.479 3
 -2 -4 -1 49467.9 1638.58 3
 -2 -4 -2 203274. 2916.70 2
 2 -4 2 203024. 3468.22 20
 -2 -4 -2 202805. 3596.19 3
 -2 -4 -3 139561. 3323.58 3
 -2 -4 -3 146281. 2708.76 2
 2 -4 3 143445. 3262.65 20
 -2 -4 -4 46972.5 2156.72 3
 -2 -4 -4 50863.3 1818.20 2
 2 -4 4 44726.1 2032.41 20
 -2 -4 -5 21661.5 1633.65 3
 -2 -4 -5 20675.5 1600.83 6
 2 -4 5 20497.4 1521.58 20
 -2 -4 -5 19836.9 1285.37 2
 -2 -4 -6 11123.8 1261.87 17
 -2 -4 -6 11693.4 1149.84 14
 -2 -4 -6 11352.5 1277.48 6
 -2 -4 -6 12343.9 1315.31 3
 -2 -4 -7 12605.6 1315.79 6
 -2 -4 -7 11008.5 1232.80 17
 -2 -4 -8 6387.52 868.415 17
 -2 -4 -8 4755.73 755.778 6
 -2 -4 -9 6740.77 721.153 17
 -2 -4 -9 7182.07 690.437 6
 -2 -3 10 8102.46 550.474 9
 2 -3 -10 8298.04 599.017 8
 2 -3 -9 22016.5 1235.04 6
 -2 -3 9 25429.5 1442.89 9
 -2 -3 8 2838.58 611.226 9
 -2 -3 7 20776.6 1607.39 9
 -2 -3 6 1377.59 398.393 9
 2 -3 -6 1349.26 477.809 2
 2 -3 -5 155899. 3853.16 2
 2 -3 -4 18031.3 981.615 19
 2 -3 -4 19249.1 1192.77 2
 2 -3 -3 92525.5 2443.09 4
 -2 -3 3 94347.5 2410.90 3
 2 -3 -3 94030.6 1938.27 19
 2 -3 -3 88413.6 2183.68 2
 2 -3 -2 324662. 4127.02 4
 2 -3 -2 324070. 3487.83 2
 2 -3 -2 330647. 3209.12 19
 -2 -3 2 325774. 4046.59 3
 -2 -3 1 31004.7 1173.33 3
 2 -3 -1 29229.3 915.519 19
 2 -3 0 294907. 1548.64 2
 2 -3 0 293028. 3057.33 19
 -2 -3 0 290357. 3623.34 3
 -2 -3 -1 81263.5 1585.88 2
 -2 -3 -1 81350.3 1975.78 3
 2 -3 1 85492.9 1883.86 20
 -2 -3 -2 296104. 4150.39 3
 2 -3 2 290707. 3980.52 20
 -2 -3 -3 101956. 2117.48 2
 -2 -3 -3 100431. 2698.97 3
 2 -3 3 96231.5 2580.57 20
 -2 -3 -4 36678.1 1485.72 2
 2 -3 4 34004.6 1735.68 20
 -2 -3 -4 36136.7 1829.00 3
 -2 -3 -5 10792.4 1129.33 3
 -2 -3 -6 132823. 4233.47 17
 -2 -3 -6 141614. 4412.98 3
 -2 -3 -6 142217. 4314.00 6
 -2 -3 -7 1386.24 460.917 17
 -2 -3 -7 2766.01 605.935 6
 -2 -3 -8 3648.86 729.564 17
 -2 -3 -8 3218.91 637.886 6
 -2 -3 -9 12873.2 1012.80 17
 -2 -3 -9 12701.7 898.452 6
 2 -2 -10 11082.8 714.779 8
 -2 -2 10 9984.41 643.336 9
 -2 -2 9 14092.9 1082.59 9
 -2 -2 8 15426.3 1341.75 9
 -2 -2 7 96673.0 3452.40 9
 2 -2 -6 1694.05 519.366 2
 -2 -2 6 1609.88 466.137 9
 2 -2 -5 77522.0 2687.88 2
 2 -2 -4 29241.9 1292.98 19
 2 -2 -4 26595.6 1378.06 2
 -2 -2 3 217903. 2884.03 1
 2 -2 -3 224734. 3687.46 4
 2 -2 -3 214138. 3312.55 2
 -2 -2 2 43530.3 1057.71 5
 2 -2 -2 44220.7 1464.52 4
 -2 -2 2 44394.8 1436.23 3
 -2 -2 2 42512.8 1251.34 1
 2 -2 -2 42264.8 1226.59 2
 2 -2 -2 42771.3 1208.61 19
 2 -2 -1 155463. 1749.29 2
 -2 -2 1 156691. 2494.24 3
 2 -2 0 4151.35 342.282 20
 -2 -2 0 3883.90 413.751 3
 2 -2 0 4495.82 399.126 19
 2 -2 1 256524. 3088.30 20
 -2 -2 -1 259921. 2398.11 2
 -2 -2 -1 262171. 3408.78 3
 -2 -2 -2 647027. 4170.11 2
 -2 -2 -2 633914. 5795.15 3
 2 -2 2 646834. 5660.01 20
 2 -2 3 92471.8 2435.22 20
 -2 -2 -3 91988.5 2495.89 3
 -2 -2 -3 93387.4 1913.17 2
 -2 -2 -4 110392. 3111.78 3
 2 -2 4 113525. 3070.91 20
 -2 -2 -4 108242. 2443.21 2
 -2 -2 -5 37729.3 2063.84 3
 -2 -2 -6 309829. 6436.89 3
 -2 -2 -6 305490. 6414.35 17
 -2 -2 -6 316513. 5870.51 8
 -2 -2 -7 29112.7 1830.51 8
 -2 -2 -7 29472.9 2050.73 17
 -2 -2 -7 29845.5 1972.53 6
 -2 -2 -8 24557.2 1730.55 17
 -2 -2 -8 21704.4 1426.50 8
 -2 -2 -8 23182.7 1565.72 6
 -2 -2 -9 10611.7 939.204 17
 -2 -2 -9 8509.44 715.388 6
 2 -1 -10 2718.91 359.936 8
 -2 -1 10 2207.65 337.027 9
 -2 -1 9 8213.56 854.469 9
 2 -1 -9 7137.09 753.592 17
 -2 -1 8 60085.4 2627.40 9
 -2 -1 7 21403.4 1628.81 9
 2 -1 -6 2816.35 624.395 2
 -2 -1 6 2951.37 608.667 9
 2 -1 -5 139395. 3606.79 2
 -2 -1 4 38849.3 1357.28 1
 2 -1 -4 39859.3 1538.77 19
 2 -1 -4 40301.2 1694.16 2
 -2 -1 3 120177. 2238.34 1
 2 -1 -3 120290. 2571.61 4
 2 -1 -3 122055. 2366.18 19
 2 -1 -3 116341. 2448.81 2
 2 -1 -2 63252.0 1678.37 4
 -2 -1 2 62804.4 1236.97 5
 -2 -1 2 62571.9 1667.65 3
 -2 -1 2 60206.0 1506.38 1
 2 -1 -2 59909.6 1444.18 2
 2 -1 -2 61822.9 1508.96 19
 2 -1 -1 726894. 4839.67 19
 2 -1 -1 728412. 3760.30 2
 -2 -1 1 732399. 5104.92 1
 -2 -1 1 726378. 5141.79 3
 2 -1 -1 719243. 2318.84 20
 2 -1 0 76939.3 1298.57 20
 2 -1 0 80126.5 1659.88 19
 -2 -1 0 78580.4 1665.59 3
 -2 -1 -1 185844. 2703.80 3
 -2 -1 -1 184087. 1583.83 2
 -2 -1 -2 123506. 2438.77 3
 -2 -1 -2 122876. 1621.13 2
 2 -1 2 121240. 2372.81 20
 -2 -1 -3 70998.5 2127.61 3
 -2 -1 -3 72053.2 1582.95 2
 -2 -1 -4 119613. 3145.68 3
 -2 -1 -4 118778. 2440.14 2
 -2 -1 -5 164592. 4163.76 3
 -2 -1 -6 66203.6 2983.45 17
 -2 -1 -6 68961.1 2800.71 8
 -2 -1 -6 67685.8 2877.19 6
 -2 -1 -6 70991.5 3001.56 3
 -2 -1 -7 4293.41 768.812 6
 -2 -1 -7 3256.66 721.098 17
 -2 -1 -7 3471.98 629.022 8
 -2 -1 -8 4524.13 710.450 6
 -2 -1 -8 5725.80 878.757 17
 -2 -1 -8 4358.28 707.003 8
 -2 -1 -9 9357.18 774.805 8
 -2 -1 -9 10332.7 931.135 17
 -2 0 10 -118.342 136.171 9
 2 0 -10 1.30081 115.682 8
 2 0 -9 450.463 283.248 8
 -2 0 9 57.3016 220.303 9
 -2 0 8 59.6739 246.462 9
 -2 0 7 -109.309 236.702 9
 2 0 -6 49725.1 2458.38 2
 -2 0 6 54654.4 2471.49 9
 -2 0 6 56725.1 2302.27 13
 2 0 -5 3782.50 630.685 2
 -2 0 4 5446.22 579.772 1
 2 0 -4 6307.35 644.867 19
 2 0 -4 6965.31 722.119 2
 2 0 -3 8846.59 687.924 4
 2 0 -3 8582.51 683.583 2
 -2 0 3 8318.91 637.672 1
 2 0 -3 9087.14 676.296 19
 -2 0 2 351554. 3697.75 1
 -2 0 2 350475. 3002.55 5
 2 0 -2 360069. 3895.38 4
 -2 0 2 360767. 3861.04 3
 2 0 -2 346026. 3735.21 19
 2 0 -2 359250. 3577.60 2
 -2 0 1 698989. 4992.02 1
 -2 0 1 706391. 4748.81 3
 2 0 -1 705036. 4958.92 19
 -2 0 1 700334. 4642.90 5
 -2 0 0 412886. 3804.80 1
 -2 0 0 406107. 3543.66 3
 2 0 0 411455. 3783.36 19
 -2 0 0 403635. 3799.11 5
 -2 0 -1 15996.0 750.081 3
 -2 0 -2 10842.4 430.321 2
 -2 0 -2 9804.88 673.492 3
 -2 0 -3 27287.4 1267.10 3
 -2 0 -3 25952.4 1208.26 5
 -2 0 -3 26510.9 918.993 2
 -2 0 -4 588.896 224.894 5
 -2 0 -4 890.618 296.263 3
 -2 0 -5 -20.0832 199.571 3
 -2 0 -6 150546. 4453.75 17
 -2 0 -6 140423. 4070.76 6
 -2 0 -6 144026. 4112.87 8
 -2 0 -6 143999. 4185.56 3
 -2 0 -7 1763.93 485.600 6
 -2 0 -7 1303.41 507.066 17
 -2 0 -7 1179.06 488.746 8
 -2 0 -8 647.976 369.622 6
 -2 0 -8 484.939 269.542 17
 -2 0 -8 80.4939 355.010 8
 -2 0 -9 427.457 223.448 8
 -2 0 -9 51.5482 172.297 17
 -2 1 10 2554.83 354.740 9
 2 1 -10 2396.44 335.196 8
 2 1 -9 7672.73 869.493 8
 -2 1 9 6944.44 795.952 9
 -2 1 8 64061.3 2723.09 9
 -2 1 7 21332.8 1633.85 9
 -2 1 7 21089.2 1435.72 13
 -2 1 6 1798.85 438.078 13
 -2 1 6 3939.30 702.597 9
 -2 1 5 153448. 3175.08 1
 2 1 -5 147820. 3524.07 19
 2 1 -4 42035.8 1665.75 19
 -2 1 4 43049.1 1585.24 1
 2 1 -4 40516.9 1736.54 2
 2 1 -3 120649. 2410.31 4
 2 1 -3 117742. 2539.75 2
 -2 1 3 121615. 2446.06 1
 2 1 -3 122771. 2503.18 19
 -2 1 3 125991. 1688.63 5
 -2 1 2 61894.3 1326.65 5
 2 1 -2 64940.5 1659.16 19
 2 1 -2 63819.6 1578.86 4
 -2 1 2 63898.0 1664.46 1
 -2 1 1 729167. 5192.28 1
 2 1 -1 730408. 5194.53 19
 -2 1 1 727006. 4824.39 5
 -2 1 1 713435. 4609.84 3
 -2 1 0 78760.7 1698.35 5
 -2 1 0 77007.4 1433.14 3
 2 1 0 78756.5 1711.39 19
 -2 1 0 80611.0 1694.71 1
 -2 1 -1 194737. 2826.51 5
 -2 1 -1 188968. 2382.74 3
 -2 1 -2 118591. 2384.54 5
 -2 1 -2 117151. 2186.17 3
 -2 1 -3 71271.6 1960.93 5
 -2 1 -3 74143.8 1482.96 2
 -2 1 -3 69810.8 1966.07 3
 -2 1 -4 116858. 2647.18 5
 -2 1 -4 122324. 3004.12 3
 -2 1 -5 166938. 4033.23 3
 -2 1 -6 67502.4 2810.97 3
 -2 1 -6 67399.6 3001.80 17
 -2 1 -6 69745.6 2911.10 8
 -2 1 -6 66653.0 2753.28 6
 -2 1 -7 3233.27 619.457 6
 -2 1 -7 2886.48 646.247 17
 -2 1 -7 3285.02 661.400 8
 -2 1 -8 4683.03 765.452 8
 -2 1 -8 4783.30 774.175 17
 -2 1 -9 10398.3 915.808 17
 -2 1 -9 9176.86 804.506 8
 2 2 -10 8536.50 557.540 8
 -2 2 10 9837.11 649.153 9
 -2 2 9 14395.2 1124.12 9
 2 2 -9 13134.3 1089.73 8
 -2 2 8 12848.4 1228.47 9
 -2 2 8 11901.9 1004.43 13
 -2 2 7 92183.8 3382.48 9
 -2 2 7 95812.1 3138.90 13
 -2 2 6 1006.39 349.800 9
 -2 2 6 1367.51 375.909 7
 -2 2 5 77739.6 2385.01 1
 2 2 -5 76390.0 2597.75 19
 2 2 -4 28097.7 1411.17 19
 -2 2 4 28534.9 1351.29 1
 2 2 -3 220489. 3130.32 4
 -2 2 3 224537. 3456.92 1
 -2 2 2 42012.9 1181.54 5
 2 2 -2 42350.1 1242.35 4
 -2 2 2 41563.4 1386.75 1
 2 2 -2 41962.3 1380.90 19
 -2 2 1 155189. 2347.91 5
 -2 2 1 158329. 2071.76 3
 -2 2 1 154599. 2480.99 1
 2 2 -1 153745. 2460.07 19
 -2 2 0 3535.54 368.030 1
 -2 2 0 3781.69 406.899 5
 -2 2 0 3456.37 283.244 3
 2 2 0 3850.90 408.871 19
 2 2 1 264303. 3379.36 19
 -2 2 -1 268587. 3376.19 5
 -2 2 -1 266369. 2603.04 3
 -2 2 -1 265013. 3069.33 1
 -2 2 -2 663040. 5668.68 5
 -2 2 -2 632084. 4784.86 3
 -2 2 -3 92420.2 2239.88 5
 -2 2 -3 94652.7 2204.96 3
 -2 2 -4 106335. 2727.78 3
 -2 2 -4 103954. 2525.53 5
 -2 2 -5 35863.1 1812.85 3
 2 2 5 32706.3 1603.33 1
 -2 2 -6 315576. 6443.72 17
 -2 2 -6 304856. 6128.91 8
 -2 2 -6 298802. 5804.43 3
 -2 2 -7 28073.4 1982.44 17
 -2 2 -7 28055.2 1899.70 8
 -2 2 -8 23065.0 1644.69 17
 -2 2 -8 23656.2 1632.36 8
 -2 2 -9 10400.3 897.275 17
 -2 2 -9 9354.80 826.568 8
 -2 3 10 8029.34 564.154 9
 -2 3 9 25166.2 1457.58 9
 2 3 -9 24811.7 1422.20 8
 -2 3 8 1951.66 534.778 9
 2 3 -8 2923.20 636.039 8
 -2 3 8 2435.80 508.592 13
 -2 3 7 20465.9 1600.98 9
 -2 3 7 20836.4 1506.82 13
 -2 3 6 768.807 366.125 9
 -2 3 6 1731.55 465.941 13
 -2 3 6 1126.35 383.735 7
 -2 3 5 159045. 3588.79 1
 2 3 -5 171066. 3983.62 19
 2 3 -4 21903.1 1278.33 19
 -2 3 4 21449.3 1226.60 1
 -2 3 3 92408.0 2323.51 1
 2 3 -3 95626.7 2353.88 19
 -2 3 2 344968. 3596.17 5
 2 3 -2 337508. 3308.27 4
 2 3 -2 333384. 4037.27 19
 -2 3 2 336399. 4057.20 1
 -2 3 1 29501.1 1083.79 5
 -2 3 1 31800.8 1171.01 1
 2 3 -1 30434.5 1153.33 19
 -2 3 0 293419. 3511.28 5
 -2 3 0 290091. 3308.52 1
 -2 3 0 301141. 2224.94 3
 2 3 0 294571. 3503.35 19
 -2 3 -1 81944.0 1720.79 1
 -2 3 -1 81813.8 1938.25 5
 2 3 1 79813.1 1912.08 19
 -2 3 -1 84263.1 1289.94 3
 -2 3 -2 300778. 3908.37 5
 -2 3 -2 292323. 3017.43 3
 -2 3 -3 95080.6 2334.15 5
 -2 3 -3 100826. 2167.15 3
 -2 3 -4 38235.3 1585.01 3
 -2 3 -4 38587.1 1531.04 5
 2 3 5 13656.4 1092.57 1
 -2 3 -5 12567.1 1051.21 3
 -2 3 -6 133737. 4140.66 8
 -2 3 -6 136862. 4283.23 17
 -2 3 -7 2321.59 601.580 8
 -2 3 -7 2965.12 656.426 17
 -2 3 -8 3828.16 695.421 17
 -2 3 -8 3015.71 657.897 8
 -2 3 -9 10604.6 867.084 17
 -2 3 -9 11824.0 919.906 8
 2 4 -9 803.827 280.178 8
 -2 4 9 920.750 309.473 9
 2 4 -8 63291.4 2623.71 8
 -2 4 8 57678.4 2271.09 13
 -2 4 8 62377.5 2647.91 9
 -2 4 8 56992.5 2374.57 11
 -2 4 7 90141.3 3347.36 9
 -2 4 7 85016.5 3025.07 13
 -2 4 6 17457.6 1443.79 9
 -2 4 6 17557.2 1396.55 13
 2 4 -5 34066.9 1825.02 19
 -2 4 5 34508.0 1747.60 1
 -2 4 4 65710.8 2232.09 1
 2 4 -4 65483.6 2288.06 19
 -2 4 3 117705. 2763.81 1
 2 4 -3 122961. 2781.23 19
 -2 4 2 180410. 2828.01 5
 2 4 -2 181417. 2270.67 4
 -2 4 2 180854. 3106.84 1
 2 4 -2 184449. 3098.38 19
 -2 4 1 22904.2 1018.96 5
 -2 4 1 23071.6 1036.06 1
 2 4 -1 22105.2 1010.11 19
 2 4 0 12069.7 742.248 19
 -2 4 0 11680.6 749.357 5
 -2 4 0 11175.3 682.240 1
 2 4 1 54748.7 1598.81 19
 -2 4 -1 55556.3 1666.26 5
 -2 4 -1 55093.6 1444.87 1
 -2 4 -2 215595. 3425.55 5
 -2 4 -2 219633. 2349.70 3
 -2 4 -3 140336. 2901.34 5
 -2 4 -4 47249.7 1733.20 5
 2 4 5 21206.3 1414.76 1
 -2 4 -5 21964.9 1615.73 17
 -2 4 -5 20102.2 1539.12 8
 -2 4 -6 10740.8 1213.16 17
 -2 4 -6 12082.9 1275.83 8
 -2 4 -7 12990.2 1336.34 17
 -2 4 -7 11912.3 1267.36 8
 -2 4 -8 6508.00 836.496 17
 -2 4 -8 3773.18 686.788 8
 -2 4 -9 6328.65 630.666 17
 -2 4 -9 6473.46 678.939 8
 2 5 -9 20198.0 1112.09 8
 -2 5 9 20379.9 1226.93 9
 -2 5 8 21923.0 1416.99 13
 -2 5 8 20724.3 1514.05 9
 -2 5 7 5155.09 859.613 9
 2 5 -7 4185.36 745.136 8
 -2 5 7 4994.71 790.336 13
 -2 5 7 4019.23 724.224 11
 -2 5 6 16084.3 1399.81 9
 -2 5 6 15794.1 1317.85 1
 -2 5 6 16277.5 1372.30 13
 2 5 -5 28945.7 1731.80 19
 -2 5 5 29168.7 1677.29 1
 -2 5 4 219698. 4253.82 1
 2 5 -4 229083. 4408.17 19
 -2 5 3 123468. 2964.45 1
 2 5 -3 123127. 2893.02 19
 -2 5 2 57180.5 1733.76 5
 -2 5 2 56943.8 1855.38 1
 2 5 -2 56162.7 1790.98 19
 -2 5 1 51835.1 1629.71 5
 -2 5 1 48179.9 1568.23 1
 2 5 -1 52142.2 1590.84 19
 2 5 0 91526.5 2072.78 19
 -2 5 0 93854.1 2214.49 5
 -2 5 0 94006.2 2047.71 1
 2 5 1 65576.5 1778.06 19
 -2 5 -1 66014.4 1906.55 5
 -2 5 -1 67236.2 1637.36 1
 -2 5 -2 24575.6 1210.60 5
 2 5 2 23198.3 1130.32 19
 2 5 3 76432.9 2269.41 19
 -2 5 -3 78493.0 2233.47 5
 2 5 4 108919. 3120.81 1
 -2 5 -4 106388. 2649.16 5
 -2 5 -5 39692.6 2186.79 17
 -2 5 -5 36369.2 2123.57 8
 2 5 5 37442.6 1935.92 1
 -2 5 -6 15788.2 1484.09 8
 -2 5 -6 14120.6 1364.79 17
 -2 5 -7 15687.4 1448.21 8
 -2 5 -7 15746.6 1410.09 17
 -2 5 -8 18742.6 1335.71 17
 -2 5 -8 19108.5 1412.45 8
 -2 5 -9 9185.15 662.035 17
 -2 5 -9 10462.9 823.532 8
 -2 6 9 48540.1 1475.27 13
 -2 6 9 49382.4 1817.31 9
 2 6 -8 14818.7 1143.05 8
 -2 6 8 16943.9 1326.49 9
 -2 6 8 16586.6 1214.13 13
 2 6 -7 27363.0 1745.90 8
 -2 6 7 30262.8 1937.98 9
 -2 6 7 31315.9 1877.16 13
 -2 6 7 30448.0 1924.10 11
 -2 6 6 17453.0 1467.24 9
 -2 6 6 17465.8 1418.77 1
 -2 6 6 17689.9 1458.17 13
 -2 6 6 17238.5 1552.23 11
 -2 6 5 28609.5 1720.83 1
 -2 6 5 30275.3 1810.02 13
 -2 6 5 30099.0 1820.21 9
 2 6 -4 49182.5 2109.54 19
 -2 6 4 45694.9 2038.28 1
 -2 6 3 23651.3 1358.36 1
 2 6 -3 22901.1 1308.21 19
 -2 6 2 76593.7 2254.92 1
 2 6 -2 75331.4 2127.88 19
 -2 6 1 209218. 3422.57 1
 -2 6 1 206781. 3477.05 5
 2 6 -1 210848. 3299.25 19
 -2 6 0 32111.2 1377.73 5
 -2 6 0 34060.8 1292.13 1
 2 6 0 33670.1 1288.31 19
 -2 6 -1 4769.89 473.110 1
 2 6 1 5058.81 521.740 19
 -2 6 -1 5011.72 569.611 5
 -2 6 -2 163103. 3243.60 5
 2 6 2 154877. 2935.00 19
 -2 6 -3 69386.4 2184.98 5
 2 6 3 67716.4 2109.52 19
 2 6 4 69257.9 2356.60 19
 2 6 4 71074.8 2632.89 1
 -2 6 -5 1901.52 431.258 18
 -2 6 -5 2561.69 591.469 17
 2 6 5 2689.28 551.504 1
 -2 6 -5 3403.94 684.574 8
 2 6 5 1486.11 390.493 13
 -2 6 -6 20259.6 1675.94 8
 -2 6 -6 18680.5 1550.58 17
 -2 6 -7 3870.97 696.140 17
 -2 6 -7 4364.59 786.082 8
 -2 6 -8 28846.3 1723.47 8
 -2 6 -8 27962.1 1523.10 17
 -2 6 -9 23539.3 1160.16 8
 -2 7 9 3676.82 403.578 13
 -2 7 8 29478.4 1684.84 9
 -2 7 8 27628.1 1528.29 13
 -2 7 7 10672.6 1143.05 9
 -2 7 7 14356.2 1270.70 13
 -2 7 7 13412.6 1220.52 11
 -2 7 6 5213.61 834.004 9
 -2 7 6 4924.43 789.457 13
 -2 7 6 4757.79 831.164 11
 -2 7 5 17538.3 1410.01 1
 -2 7 5 15656.5 1324.65 13
 -2 7 5 16344.3 1373.31 9
 -2 7 5 18066.7 1535.53 11
 -2 7 4 36234.8 1894.40 1
 2 7 -4 34630.1 1816.58 19
 2 7 -3 1393.28 358.092 19
 -2 7 3 1098.95 326.637 1
 -2 7 2 261409. 4347.99 1
 2 7 -2 255535. 4053.69 19
 -2 7 1 30375.0 1384.29 1
 -2 7 1 30799.5 1463.67 5
 2 7 -1 31850.5 1341.16 19
 -2 7 0 30982.8 1457.09 5
 -2 7 0 31649.3 1315.05 1
 2 7 0 30615.1 1259.56 19
 -2 7 -1 34464.3 1273.74 1
 2 7 1 33389.2 1320.95 19
 -2 7 -1 35330.3 1576.93 5
 -2 7 -2 22941.7 1299.34 5
 2 7 2 20299.9 1073.36 19
 -2 7 -3 8056.63 789.868 5
 2 7 3 8767.36 903.308 1
 2 7 4 14128.9 1248.87 1
 -2 7 -5 30944.8 1927.77 17
 -2 7 -5 29830.0 1728.41 18
 2 7 5 31533.8 1903.78 1
 2 7 5 32476.0 1909.01 13
 -2 7 -5 34110.3 2154.08 8
 -2 7 -6 5866.63 972.476 8
 2 7 6 5620.98 799.618 13
 -2 7 -6 4973.82 784.395 17
 -2 7 -7 14414.2 1351.60 8
 -2 7 -7 15878.5 1296.17 17
 -2 7 -8 4781.19 683.585 8
 -2 7 -8 5611.15 627.707 17
 -2 7 -9 15264.5 872.042 8
 -2 8 9 7392.69 514.724 13
 -2 8 8 10360.8 947.306 9
 -2 8 8 10972.5 950.969 13
 -2 8 7 28598.2 1755.94 13
 -2 8 7 24665.8 1679.31 9
 -2 8 6 16278.1 1415.33 13
 -2 8 6 14773.6 1362.52 9
 -2 8 6 16694.9 1459.39 11
 -2 8 5 23575.6 1663.61 9
 -2 8 5 26824.9 1784.74 1
 -2 8 5 23093.9 1651.86 13
 -2 8 5 22311.6 1729.10 11
 2 8 -4 10972.4 1055.81 19
 -2 8 4 12027.9 1153.09 1
 -2 8 4 12121.1 1131.03 13
 -2 8 3 28002.2 1623.62 1
 2 8 -3 28407.2 1546.79 19
 2 8 -2 36818.1 1605.89 19
 -2 8 2 36570.7 1714.28 1
 -2 8 1 45019.9 1767.68 1
 2 8 -1 45864.3 1656.07 19
 -2 8 0 125402. 3114.77 5
 -2 8 0 120079. 2690.34 1
 2 8 0 117722. 2515.22 19
 -2 8 -1 80748.4 2021.16 1
 -2 8 -1 80991.0 2548.77 5
 2 8 1 79050.2 2042.01 19
 -2 8 -2 16681.6 1176.43 5
 2 8 3 2477.39 533.723 1
 -2 8 -3 2546.33 482.977 5
 -2 8 -4 24138.8 1578.17 18
 -2 8 -4 21644.6 1410.01 15
 2 8 4 22729.5 1628.05 13
 2 8 4 20998.9 1556.41 1
 -2 8 -4 24096.1 1761.32 8
 -2 8 -5 110666. 3924.58 8
 -2 8 -5 110362. 3397.53 18
 2 8 5 112145. 3703.02 1
 2 8 5 117283. 3726.22 13
 -2 8 -5 113631. 3639.44 17
 -2 8 -6 47140.8 2090.40 18
 -2 8 -6 43692.9 2211.10 17
 -2 8 -6 42684.5 2429.94 8
 2 8 6 43470.4 2199.71 13
 -2 8 -7 40473.9 2195.84 8
 2 8 7 35789.5 1724.23 13
 -2 8 -8 2721.90 513.891 8
 -2 8 -9 9914.33 626.366 8
 -2 9 8 9770.70 838.526 13
 -2 9 7 2327.02 526.117 9
 -2 9 7 2737.19 573.330 13
 -2 9 6 3552.95 676.104 9
 -2 9 6 3045.61 636.142 13
 -2 9 6 4489.28 760.525 11
 -2 9 5 3997.17 730.107 9
 -2 9 5 2740.32 618.098 13
 -2 9 5 2941.46 655.730 11
 -2 9 5 3145.91 684.807 1
 -2 9 4 19772.9 1453.89 9
 -2 9 4 20405.0 1514.99 13
 -2 9 4 19410.0 1616.87 11
 -2 9 4 21004.5 1566.41 1
 -2 9 3 66451.2 2622.22 1
 2 9 -3 66608.5 2451.42 19
 2 9 -2 44918.0 1828.68 19
 -2 9 2 45114.7 2003.00 1
 -2 9 1 11045.6 925.679 1
 2 9 -1 11575.6 851.899 1
 2 9 -1 11137.8 846.029 19
 -2 9 0 26497.1 1321.77 1
 2 9 1 52662.0 2121.13 1
 -2 9 -1 53814.0 2213.10 5
 -2 9 -2 78505.6 2707.82 5
 2 9 2 75962.9 2715.21 1
 -2 9 -3 50938.6 2303.41 18
 2 9 3 51476.9 2384.09 1
 -2 9 -3 51220.4 2470.82 8
 2 9 3 47702.0 2329.37 13
 -2 9 -3 46764.6 2064.44 15
 -2 9 -4 2249.04 550.388 18
 2 9 4 3049.40 639.113 1
 -2 9 -4 2332.66 608.039 8
 -2 9 -4 2979.59 543.230 15
 2 9 4 3252.05 657.077 13
 -2 9 -5 1053.13 466.103 18
 -2 9 -5 1133.49 478.319 8
 2 9 5 743.070 383.101 13
 -2 9 -6 2390.44 653.399 8
 2 9 6 3637.10 654.393 13
 -2 9 -6 3033.09 539.663 18
 2 9 7 1272.10 377.491 13
 -2 9 -7 2434.42 584.657 8
 -2 9 -8 4283.30 570.492 8
 -2 10 8 4185.74 531.539 13
 -2 10 7 2952.31 560.343 13
 -2 10 6 53977.7 2485.29 13
 -2 10 6 55071.6 2445.19 11
 -2 10 5 82932.8 3144.11 13
 -2 10 5 88657.2 3369.47 11
 -2 10 4 140008. 4150.55 1
 -2 10 4 128538. 3830.70 13
 -2 10 4 136210. 4284.35 11
 2 10 -3 486.698 240.607 19
 -2 10 3 59.2379 213.841 13
 -2 10 3 26.0730 253.044 11
 -2 10 3 57.3825 223.796 1
 2 10 -2 22410.2 1341.16 19
 -2 10 2 23151.2 1512.21 1
 -2 10 1 42223.7 1886.70 1
 2 10 0 57769.8 2170.68 1
 -2 10 0 64108.4 2151.54 1
 2 10 1 24552.3 1507.61 1
 -2 10 -2 65946.0 2617.95 18
 -2 10 -2 65883.0 2767.63 8
 2 10 2 61544.6 2536.64 1
 2 10 2 65217.0 2697.54 13
 -2 10 -2 66854.8 2850.75 11
 -2 10 -2 65835.1 2472.72 15
 -2 10 -3 132505. 3833.82 18
 -2 10 -3 134592. 4117.07 8
 -2 10 -3 134221. 3619.46 15
 2 10 3 135289. 3956.90 1
 2 10 3 126761. 3941.50 13
 -2 10 -3 135314. 4147.33 11
 -2 10 -4 6089.29 871.893 18
 -2 10 -4 6315.93 954.319 8
 2 10 4 8668.54 1075.01 13
 2 10 4 6482.71 932.252 1
 -2 10 -4 6492.24 829.878 15
 -2 10 -5 10199.1 1077.47 18
 -2 10 -5 12186.4 1334.33 8
 2 10 5 11954.7 1233.73 13
 -2 10 -6 17648.6 1506.03 8
 -2 10 -6 17920.9 1286.18 18
 2 10 6 17611.5 1379.58 13
 -2 10 -7 9964.19 1007.69 8
 -2 10 -8 7124.21 673.444 8
 -2 11 8 12300.3 808.553 13
 -2 11 7 4395.88 628.004 13
 -2 11 6 2179.64 532.174 13
 2 11 -6 2156.62 488.159 18
 -2 11 5 16327.8 1395.88 13
 -2 11 5 15292.9 1386.35 11
 -2 11 4 190997. 4702.91 13
 -2 11 4 190460. 5077.74 11
 -2 11 3 28148.1 1827.32 1
 -2 11 3 25734.0 1667.67 13
 -2 11 3 26612.9 1901.13 11
 -2 11 3 27867.5 1737.33 10
 2 11 -2 46939.4 2166.81 15
 -2 11 2 46012.0 2308.05 10
 -2 11 2 44807.5 2173.49 1
 -2 11 2 45200.3 2445.57 11
 -2 11 1 39425.3 1917.05 15
 2 11 -1 37182.9 1982.51 15
 -2 11 1 39028.1 2251.57 11
 -2 11 1 36697.3 1832.42 1
 -2 11 1 35564.2 2083.78 10
 -2 11 1 38295.3 2060.64 8
 -2 11 0 35923.2 1864.21 15
 2 11 0 35558.0 1736.50 1
 -2 11 0 34078.3 1853.45 12
 -2 11 0 34450.5 2054.16 10
 -2 11 0 34666.1 2119.74 11
 -2 11 0 35987.1 2010.47 8
 -2 11 -1 22609.6 1513.67 18
 2 11 1 20866.4 1544.07 13
 -2 11 -1 21106.4 1447.07 15
 2 11 1 22426.8 1498.75 1
 -2 11 -1 21376.4 1586.11 8
 -2 11 -1 22608.8 1710.45 11
 -2 11 -1 22806.1 1673.89 10
 -2 11 -2 96164.3 3251.66 18
 -2 11 -2 86101.3 2961.84 15
 2 11 2 83024.6 3031.44 1
 2 11 2 81720.9 3146.44 13
 -2 11 -2 92066.4 3514.21 11
 -2 11 -2 89508.3 3342.58 8
 -2 11 -2 87560.5 3283.66 10
 -2 11 -3 37075.3 2093.60 18
 -2 11 -3 38519.7 1999.51 15
 -2 11 -3 38202.3 2235.48 8
 2 11 3 38039.9 2153.45 1
 2 11 3 36639.9 2183.75 13
 -2 11 -3 36576.7 2234.48 11
 -2 11 -4 11289.8 1171.83 18
 -2 11 -4 12079.0 1099.14 15
 2 11 4 13026.8 1324.57 13
 -2 11 -4 11269.3 1254.91 8
 -2 11 -5 186232. 4963.73 8
 -2 11 -5 187815. 4503.47 18
 2 11 5 184927. 4208.84 15
 2 11 5 192049. 4872.54 13
 -2 11 -6 1858.71 515.216 8
 2 11 6 1441.43 461.273 13
 -2 11 -6 853.469 334.230 18
 -2 11 -7 13987.4 1102.82 8
 -2 11 -8 861.495 222.900 8
 -2 12 8 4581.13 433.773 13
 -2 12 7 16241.2 1090.39 13
 2 12 -6 14470.6 1117.21 18
 -2 12 6 11644.7 1073.99 13
 -2 12 5 21191.8 1536.91 13
 -2 12 5 20150.3 1506.93 11
 -2 12 4 70448.6 2834.11 13
 -2 12 4 71327.8 3071.05 11
 -2 12 3 30257.4 1936.75 1
 -2 12 3 27717.7 1741.44 13
 -2 12 3 27989.0 1986.37 11
 -2 12 3 27868.5 1751.61 10
 -2 12 2 39895.6 1919.73 15
 -2 12 2 40230.0 2120.94 1
 2 12 -2 36690.7 1975.87 15
 -2 12 2 38127.0 2320.21 11
 -2 12 2 38370.0 2171.60 10
 -2 12 1 15637.5 1263.04 15
 2 12 -1 14790.2 1307.60 15
 -2 12 1 16702.7 1298.62 1
 -2 12 1 13592.3 1386.52 11
 -2 12 1 14654.9 1382.70 10
 -2 12 0 62213.5 2451.65 18
 -2 12 0 62585.7 2726.23 8
 -2 12 0 64371.4 2570.96 15
 -2 12 0 64778.5 2995.34 11
 2 12 0 60503.0 2678.57 15
 -2 12 0 61677.5 2836.79 10
 -2 12 -1 51541.1 2315.24 15
 -2 12 -1 50506.1 2486.47 8
 2 12 1 48576.4 2242.55 1
 -2 12 -1 53882.6 2383.38 18
 -2 12 -1 51292.8 2280.33 12
 -2 12 -1 50955.5 2646.23 11
 -2 12 -1 51550.6 2612.25 10
 -2 12 -2 36282.2 2049.55 18
 -2 12 -2 35550.9 1943.75 15
 -2 12 -2 34889.7 2119.46 8
 2 12 2 32927.0 2049.01 13
 2 12 2 33929.1 1993.69 1
 -2 12 -2 38319.1 2334.35 11
 -2 12 -3 132670. 3987.93 18
 -2 12 -3 127299. 3657.51 15
 -2 12 -3 127108. 4107.35 8
 2 12 3 127944. 4077.22 13
 -2 12 -3 133809. 4348.84 11
 -2 12 -4 8284.23 1030.78 18
 -2 12 -4 8551.88 933.216 15
 -2 12 -4 7359.57 1015.09 8
 2 12 4 8821.45 1089.39 13
 2 12 4 7608.91 945.117 15
 -2 12 -5 15598.3 1275.34 18
 2 12 5 15440.0 1167.50 15
 -2 12 -5 15848.8 1426.59 8
 2 12 5 17436.0 1427.54 13
 -2 12 -6 1134.73 325.969 18
 -2 12 -6 1686.79 468.870 8
 2 12 6 1524.13 410.726 13
 -2 12 -7 2613.27 444.987 8
 -2 13 7 5969.28 597.649 13
 2 13 -6 27879.9 1455.47 18
 -2 13 6 32053.9 1645.39 13
 -2 13 5 5800.95 778.912 13
 -2 13 5 3222.06 598.374 11
 -2 13 4 1632.55 491.999 13
 -2 13 4 2991.90 645.783 11
 -2 13 3 728.965 378.391 11
 -2 13 3 499.791 357.417 13
 -2 13 2 17744.0 1288.73 15
 2 13 -2 15833.0 1318.61 15
 -2 13 2 16834.4 1545.96 11
 -2 13 2 19510.5 1572.19 10
 -2 13 1 10109.2 1048.73 15
 2 13 -1 9022.47 1055.96 15
 -2 13 1 9636.08 1214.46 11
 -2 13 1 11017.1 1245.33 10
 -2 13 0 8152.52 913.244 18
 -2 13 0 7895.17 961.468 15
 -2 13 0 8333.77 1048.49 8
 -2 13 0 8776.63 1136.19 11
 2 13 0 9575.11 1128.49 15
 -2 13 0 9620.19 1198.13 10
 -2 13 -1 47926.3 2303.78 18
 -2 13 -1 50738.6 2376.40 15
 -2 13 -1 47921.0 2457.24 8
 2 13 1 51590.9 2566.31 15
 -2 13 -1 50610.2 2707.58 11
 -2 13 -2 27694.0 1803.26 18
 -2 13 -2 25745.8 1681.92 15
 -2 13 -2 27108.8 1872.55 8
 2 13 2 25423.9 1825.27 15
 2 13 2 28021.0 1901.15 13
 -2 13 -2 27035.8 2000.04 11
 -2 13 -3 1177.17 414.671 18
 2 13 3 2365.72 599.637 15
 -2 13 -3 1342.96 456.834 15
 -2 13 -3 1854.85 569.444 8
 2 13 3 1410.23 448.865 13
 -2 13 -4 8478.84 992.265 18
 2 13 4 8473.55 956.297 15
 -2 13 -4 8337.99 1032.10 8
 2 13 4 7107.21 974.044 13
 -2 13 -4 8103.30 886.580 15
 -2 13 -5 7731.31 927.664 8
 2 13 5 7128.12 729.514 15
 2 13 5 9285.67 1029.46 13
 -2 13 -5 7458.46 869.119 18
 -2 13 -6 18917.8 1127.38 18
 -2 13 -6 18418.4 1249.45 8
 -2 13 -7 2517.99 369.451 8
 -2 14 7 2853.00 349.995 13
 2 14 -6 7711.12 704.337 18
 -2 14 6 8724.35 779.785 13
 -2 14 5 169.021 234.397 13
 2 14 -5 192.482 261.610 18
 -2 14 4 6532.46 810.735 13
 -2 14 4 6225.98 833.449 11
 -2 14 3 17205.0 1286.81 13
 -2 14 3 16464.1 1458.78 11
 -2 14 2 42609.6 1981.07 15
 2 14 -2 41539.9 2090.96 15
 -2 14 2 41245.7 2377.27 11
 -2 14 1 5681.23 799.252 15
 2 14 -1 4894.87 798.252 15
 -2 14 1 5615.86 926.308 11
 -2 14 0 10978.8 1040.59 18
 -2 14 0 10930.0 1107.00 15
 2 14 0 11172.4 1205.79 15
 -2 14 0 10846.5 1284.90 11
 -2 14 -1 30764.7 1833.67 18
 -2 14 -1 29738.6 1807.31 15
 -2 14 -1 28461.1 1876.17 8
 2 14 1 28691.7 1921.28 15
 -2 14 -1 27417.5 1995.63 11
 -2 14 -2 15870.5 1358.31 18
 -2 14 -2 15010.5 1367.54 8
 2 14 2 16305.0 1429.77 15
 -2 14 -2 13858.7 1432.15 11
 -2 14 -2 14758.9 1264.22 15
 2 14 3 87358.6 3138.53 15
 -2 14 -3 91813.3 3211.40 18
 -2 14 -3 90431.3 2980.63 15
 -2 14 -3 83273.8 3144.98 8
 -2 14 -4 14377.8 1238.16 18
 2 14 4 14098.1 1170.06 15
 -2 14 -4 16310.8 1354.28 8
 -2 14 -5 15301.9 1144.79 18
 2 14 5 11902.0 859.016 15
 -2 14 -5 14622.2 1157.43 8
 -2 14 -6 16096.6 1019.65 8
 -2 14 -6 16251.6 932.234 18
 2 15 -6 4104.78 449.633 18
 -2 15 6 5579.72 527.920 13
 2 15 -5 -23.9107 189.270 18
 -2 15 5 -64.7751 168.947 13
 -2 15 4 14657.6 1079.59 13
 -2 15 4 14435.6 1136.02 11
 2 15 -3 12249.5 970.182 15
 -2 15 3 19068.3 1475.54 11
 -2 15 2 4896.83 677.790 15
 2 15 -2 5624.73 759.524 15
 -2 15 2 5920.06 888.659 11
 -2 15 1 8497.08 930.634 15
 2 15 -1 8884.34 1007.93 15
 -2 15 1 7908.26 1060.31 11
 -2 15 0 24166.7 1465.40 18
 -2 15 0 24521.1 1586.52 15
 2 15 0 25383.0 1732.15 15
 -2 15 0 24742.0 1851.86 11
 -2 15 -1 11669.9 1101.45 18
 -2 15 -1 11941.8 1118.37 15
 -2 15 -1 11188.0 1147.94 8
 2 15 1 11385.5 1181.75 15
 -2 15 -1 12614.4 1353.21 11
 -2 15 -2 44862.2 2158.38 18
 -2 15 -2 41168.5 2029.79 15
 -2 15 -2 40753.6 2121.32 8
 2 15 2 46112.3 2297.13 15
 -2 15 -3 7018.81 866.359 18
 2 15 3 7202.18 876.260 15
 -2 15 -3 7197.81 891.118 8
 -2 15 -3 6687.90 789.266 15
 -2 15 -4 15494.7 1195.76 18
 2 15 4 17392.1 1176.51 15
 -2 15 -4 16925.4 1256.27 8
 -2 15 -5 1612.90 369.402 18
 -2 15 -5 1419.03 357.973 8
 -2 15 -6 1567.22 261.932 18
 -2 15 -6 1351.04 241.750 8
 2 16 -5 4975.88 566.712 18
 -2 16 5 5650.44 523.081 13
 2 16 -4 4539.76 631.210 18
 2 16 -3 234.834 261.162 18
 -2 16 3 -182.337 286.319 11
 -2 16 2 726.462 276.236 15
 2 16 -2 26.3898 236.110 15
 -2 16 2 514.250 316.022 11
 -2 16 1 54368.2 2192.47 15
 2 16 -1 51728.8 2261.58 15
 -2 16 1 52735.6 2527.90 11
 -2 16 0 50858.0 2182.33 15
 2 16 0 48216.0 2264.41 15
 -2 16 0 44755.4 2399.63 11
 -2 16 -1 4655.96 669.079 18
 -2 16 -1 6090.36 780.859 15
 2 16 1 5082.06 791.949 15
 -2 16 -1 5140.51 867.028 11
 -2 16 -2 936.941 356.623 18
 -2 16 -2 755.955 326.375 15
 2 16 2 403.582 302.086 15
 -2 16 -2 440.453 277.525 8
 -2 16 -3 5029.41 686.060 18
 2 16 3 4537.71 638.054 15
 -2 16 -3 4118.82 572.798 15
 -2 16 -3 4595.07 634.761 8
 2 16 4 2535.00 404.691 15
 -2 16 -4 3270.15 487.896 8
 -2 16 -4 3477.19 535.033 18
 -2 16 -5 3029.08 400.314 18
 -2 16 -5 2922.07 374.183 8
 2 17 -5 2273.30 314.400 18
 2 17 -4 3760.54 485.521 18
 2 17 -3 184.373 223.241 18
 -2 17 3 196.985 204.612 11
 -2 17 2 14889.4 952.494 15
 2 17 -2 12845.8 938.074 15
 -2 17 2 12969.1 1089.26 11
 2 17 -2 13100.9 1044.50 18
 2 17 -1 17298.0 1157.90 18
 -2 17 1 21273.9 1270.66 15
 2 17 -1 19610.9 1267.83 15
 -2 17 1 19246.9 1403.21 11
 2 17 0 16378.3 1198.22 15
 -2 17 0 15600.9 1308.94 11
 -2 17 -1 18592.8 1145.79 18
 -2 17 -1 21407.9 1309.69 15
 2 17 1 21392.6 1393.15 15
 -2 17 -2 12365.4 970.027 18
 -2 17 -2 12666.0 968.992 15
 2 17 2 13913.6 1069.51 15
 -2 17 -3 7477.34 727.710 18
 2 17 3 5879.62 619.095 15
 -2 17 -4 2876.50 411.623 18
 2 17 4 3076.09 354.425 15
 -2 17 -5 8508.73 522.452 18
 2 18 -4 10544.2 640.791 18
 2 18 -3 2510.21 392.918 18
 2 18 -2 3160.28 439.756 18
 -2 18 2 3449.14 383.347 15
 2 18 -2 2659.61 385.694 15
 2 18 -1 7090.37 617.357 18
 -2 18 1 9616.69 746.028 15
 2 18 -1 8373.06 738.999 15
 -2 18 0 1627.02 362.194 15
 2 18 0 1094.64 313.307 15
 -2 18 -1 46056.9 1467.44 18
 -2 18 -1 50398.2 1776.81 15
 2 18 1 49763.6 1848.15 15
 -2 18 -2 3380.49 428.675 18
 -2 18 -2 3806.83 487.797 15
 2 18 2 4083.13 514.474 15
 -2 18 -3 1511.13 278.501 18
 2 18 3 618.527 183.237 15
 -2 18 -4 1472.83 231.898 18
 -2 19 1 19541.0 840.098 15
 2 19 -1 19243.3 890.001 15
 -2 19 0 13648.9 781.596 15
 2 19 0 12169.6 775.149 15
 -2 19 -1 41376.5 1346.32 15
 2 19 1 40278.1 1378.63 15
 2 19 2 4302.33 405.656 15
 -3 -18 3 9050.73 579.121 9
 -3 -18 2 504.399 184.431 9
 -3 -18 2 721.895 230.881 7
 -3 -18 1 4964.37 531.823 7
 -3 -18 0 502.021 200.979 7
 -3 -18 -1 27599.9 1112.27 16
 -3 -18 -1 26708.0 1131.11 7
 -3 -18 -2 1857.23 308.603 16
 -3 -17 4 3203.04 388.821 9
 -3 -17 3 6961.79 655.503 9
 -3 -17 3 6312.33 589.315 7
 -3 -17 2 5188.37 616.380 7
 -3 -17 1 1009.83 347.933 7
 -3 -17 0 22559.3 1203.68 16
 -3 -17 0 23231.8 1332.16 7
 -3 -17 -1 9338.30 830.947 16
 -3 -17 -1 8285.52 676.182 14
 -3 -17 -1 9693.35 827.933 7
 -3 -17 -2 4381.03 498.386 7
 -3 -17 -2 5180.75 528.830 14
 -3 -17 -2 4067.26 544.853 16
 -3 -17 -3 1112.41 284.962 16
 -3 -17 -3 1065.96 249.573 14
 -3 -16 5 1690.27 295.567 9
 -3 -16 4 10885.4 842.524 9
 -3 -16 4 10128.8 720.885 7
 -3 -16 3 15935.6 1128.82 9
 -3 -16 3 14698.7 1040.26 7
 -3 -16 2 11568.8 1023.85 7
 -3 -16 1 614.642 292.905 16
 -3 -16 1 1170.45 392.513 7
 -3 -16 0 4092.66 565.627 14
 -3 -16 0 4924.33 673.274 16
 -3 -16 0 5200.22 736.009 7
 -3 -16 -1 359.591 233.654 16
 -3 -16 -1 170.865 192.479 14
 -3 -16 -1 233.608 266.692 7
 -3 -16 -2 18543.2 1301.40 16
 -3 -16 -2 16643.7 1113.55 7
 -3 -16 -2 18084.3 1190.74 14
 -3 -16 -3 1194.18 349.435 16
 -3 -16 -3 1046.46 286.396 14
 -3 -16 -3 493.654 188.777 7
 -3 -16 -4 8812.35 707.957 14
 -3 -16 -4 8585.45 707.460 16
 -3 -15 6 2971.99 332.378 9
 -3 -15 5 23511.0 973.438 7
 -3 -15 5 22836.3 1195.37 9
 -3 -15 4 7017.14 775.519 9
 -3 -15 4 7165.20 725.102 7
 -3 -15 3 1968.46 469.149 7
 -3 -15 2 -58.7590 341.086 7
 -3 -15 1 45922.1 1959.68 14
 -3 -15 1 41811.8 1957.49 16
 -3 -15 0 531.528 294.306 16
 -3 -15 0 26.9792 212.598 14
 -3 -15 0 43.7671 270.013 7
 -3 -15 -1 394.705 316.595 16
 -3 -15 -1 42.3066 204.484 14
 -3 -15 -1 175.546 319.744 7
 -3 -15 -2 242.680 275.002 16
 -3 -15 -2 253.023 280.975 14
 -3 -15 -2 165.495 210.630 7
 -3 -15 -3 1655.50 427.620 14
 -3 -15 -3 1692.51 431.618 16
 -3 -15 -3 1396.63 326.932 7
 -3 -15 -4 18093.9 1167.84 16
 -3 -15 -4 17940.1 1181.24 14
 -3 -15 -5 6145.23 527.710 16
 -3 -15 -5 6226.08 588.515 14
 -3 -14 6 1231.09 297.069 9
 -3 -14 5 1499.38 402.920 9
 -3 -14 5 1218.85 300.098 7
 -3 -14 4 10974.6 1045.67 9
 -3 -14 4 10717.4 980.167 7
 -3 -14 3 7962.09 939.705 7
 -3 -14 2 20201.3 1544.64 7
 -3 -14 1 118689. 3563.86 16
 -3 -14 1 119342. 3486.37 14
 -3 -14 1 122960. 3837.89 7
 -3 -14 0 6934.58 965.859 16
 -3 -14 0 6714.15 898.815 14
 -3 -14 0 7282.41 962.732 7
 -3 -14 -1 13853.3 1321.08 16
 -3 -14 -1 13148.6 1253.21 14
 -3 -14 -1 12211.9 1203.79 7
 -3 -14 -2 7428.10 970.789 16
 -3 -14 -2 7499.74 947.218 14
 -3 -14 -2 8038.32 929.678 7
 -3 -14 -3 17938.5 1425.79 16
 -3 -14 -3 16402.3 1346.66 14
 -3 -14 -3 14266.8 1079.82 7
 -3 -14 -4 23414.1 1467.59 16
 -3 -14 -4 24897.6 1558.00 14
 -3 -14 -5 314.943 181.830 16
 -3 -14 -5 475.494 257.503 14
 -3 -14 -6 18968.5 902.594 14
 -3 -13 7 3472.14 392.455 9
 -3 -13 6 37332.7 1631.57 9
 -3 -13 5 16967.5 1285.80 9
 -3 -13 5 17081.7 1151.58 7
 -3 -13 4 33416.9 1937.11 9
 -3 -13 4 32050.8 1795.04 7
 -3 -13 3 1029.20 450.044 7
 -3 -13 2 32263.0 1984.94 7
 -3 -13 2 35675.9 1919.24 14
 -3 -13 1 65261.4 2722.98 14
 -3 -13 1 65251.1 2749.50 16
 -3 -13 1 63266.4 2807.41 7
 -3 -13 0 859.381 430.216 16
 -3 -13 0 1354.82 480.011 14
 -3 -13 0 1075.37 475.119 7
 -3 -13 -1 302.945 364.279 16
 -3 -13 -1 370.264 245.763 14
 -3 -13 -1 536.202 344.473 7
 -3 -13 -2 20189.9 1594.30 14
 -3 -13 -2 18442.7 1549.31 16
 -3 -13 -2 20350.9 1502.75 7
 -3 -13 -3 13913.0 1326.14 16
 -3 -13 -3 12431.0 1060.75 7
 -3 -13 -3 10775.5 1168.48 14
 -3 -13 -4 11819.3 1115.85 16
 -3 -13 -4 15883.3 1336.08 14
 -3 -13 -5 526.533 230.293 16
 -3 -13 -5 291.768 239.848 14
 -3 -13 -6 22284.6 1154.56 14
 3 -12 -7 5989.32 518.258 14
 -3 -12 7 7126.75 649.434 9
 -3 -12 6 1304.80 405.359 9
 3 -12 -6 1315.75 335.440 14
 -3 -12 5 18435.3 1411.26 9
 -3 -12 5 10831.1 982.557 7
 -3 -12 4 30665.5 1931.71 9
 -3 -12 4 31386.1 1858.40 7
 -3 -12 3 55587.9 2391.14 14
 -3 -12 3 54343.5 2542.35 7
 -3 -12 2 20283.9 1475.95 16
 -3 -12 2 18479.2 1442.87 14
 -3 -12 2 19005.0 1575.43 7
 -3 -12 1 4898.28 794.454 16
 -3 -12 1 3758.31 705.329 14
 -3 -12 1 4168.04 785.851 7
 -3 -12 0 19572.4 1579.46 16
 -3 -12 0 17076.1 1457.83 14
 -3 -12 0 16991.9 1461.50 7
 -3 -12 -1 44777.6 2431.32 16
 -3 -12 -1 47521.7 2464.54 14
 -3 -12 -1 48377.1 2425.14 7
 -3 -12 -2 83553.6 3351.10 16
 -3 -12 -2 78195.9 3207.86 14
 -3 -12 -2 81848.1 3027.59 7
 -3 -12 -3 16307.1 1459.61 16
 -3 -12 -3 14572.8 1406.60 14
 -3 -12 -4 2290.36 550.256 16
 -3 -12 -4 2750.11 615.639 14
 -3 -12 -5 17105.7 1214.14 16
 -3 -12 -5 18781.1 1411.25 14
 -3 -12 -6 4186.34 507.330 6
 -3 -12 -6 4015.38 553.763 14
 -3 -12 -7 17253.4 777.761 14
 3 -11 -8 1824.32 293.178 6
 -3 -11 8 1465.24 245.070 9
 3 -11 -7 17981.0 1098.23 14
 -3 -11 7 23136.0 1290.60 9
 -3 -11 6 19717.8 1187.74 7
 -3 -11 6 22280.2 1487.26 9
 -3 -11 5 3780.45 665.861 9
 -3 -11 5 2571.06 535.244 7
 -3 -11 4 55886.0 2629.23 9
 -3 -11 4 52190.9 2430.21 7
 -3 -11 3 8629.97 961.525 14
 -3 -11 3 8127.56 1039.44 7
 -3 -11 2 7587.77 932.462 16
 -3 -11 2 8207.63 975.732 14
 -3 -11 2 6713.25 936.503 7
 -3 -11 2 6024.58 865.310 3
 -3 -11 1 29241.2 1836.99 3
 -3 -11 1 27575.7 1807.55 16
 -3 -11 1 30137.5 1887.54 14
 -3 -11 1 28200.4 1856.54 7
 -3 -11 0 7861.07 988.110 2
 -3 -11 0 11196.5 1186.11 14
 -3 -11 0 10441.3 1136.90 16
 -3 -11 0 9428.55 1076.11 3
 -3 -11 0 12092.4 1203.89 7
 -3 -11 -1 163525. 4576.45 16
 -3 -11 -1 157870. 4262.87 2
 -3 -11 -1 159550. 4495.20 14
 -3 -11 -1 163993. 4467.85 3
 -3 -11 -1 160354. 4317.55 7
 -3 -11 -2 8093.19 1080.89 16
 -3 -11 -2 8686.01 1109.38 14
 -3 -11 -2 7558.04 924.216 7
 -3 -11 -3 83273.2 3294.41 16
 -3 -11 -3 84405.5 3358.28 14
 -3 -11 -4 3784.36 727.140 16
 -3 -11 -4 4862.01 851.207 14
 -3 -11 -5 1901.87 453.674 16
 -3 -11 -5 2889.09 633.618 14
 -3 -11 -6 3800.07 561.547 6
 -3 -11 -6 4721.11 658.051 14
 -3 -11 -7 10223.2 722.657 6
 -3 -11 -7 11478.5 748.260 14
 -3 -10 8 4714.01 494.148 9
 3 -10 -8 3991.28 455.659 14
 -3 -10 7 24713.2 1440.18 9
 -3 -10 6 32927.3 1882.28 9
 -3 -10 6 25757.9 1440.07 7
 -3 -10 5 60868.3 2706.13 9
 -3 -10 5 61995.8 2556.92 7
 -3 -10 4 85460.2 3249.12 9
 -3 -10 4 84970.8 3129.43 7
 -3 -10 3 20252.3 1508.66 14
 -3 -10 3 19758.4 1559.68 7
 -3 -10 2 8032.92 936.082 16
 -3 -10 2 8101.55 958.685 14
 -3 -10 2 8166.03 980.214 3
 -3 -10 2 7591.51 986.267 7
 -3 -10 1 17081.9 1397.26 16
 3 -10 -1 18938.3 1393.37 4
 -3 -10 1 17316.3 1407.77 14
 -3 -10 1 16753.2 1375.75 3
 -3 -10 1 16921.1 1409.56 7
 -3 -10 0 5861.33 835.725 14
 -3 -10 0 5599.38 809.791 3
 -3 -10 0 6786.32 920.852 16
 -3 -10 0 6694.85 881.178 7
 -3 -10 -1 754.603 378.345 2
 -3 -10 -1 765.655 306.166 3
 -3 -10 -1 901.951 412.131 16
 -3 -10 -1 1418.85 461.202 14
 -3 -10 -1 1499.48 443.978 7
 -3 -10 -2 72338.4 3037.55 16
 -3 -10 -2 67017.4 2929.31 14
 -3 -10 -2 67752.8 2611.93 2
 -3 -10 -2 69680.3 2968.40 3
 -3 -10 -2 65066.3 2603.63 7
 3 -10 2 67695.2 2943.51 20
 -3 -10 -3 86290.2 3325.21 16
 -3 -10 -3 84415.2 3349.38 14
 -3 -10 -4 120459. 3742.59 6
 -3 -10 -4 111874. 3636.87 16
 -3 -10 -4 121248. 4017.24 14
 -3 -10 -5 35212.0 2021.82 6
 -3 -10 -5 36439.3 1888.65 16
 -3 -10 -5 36966.2 2125.36 14
 -3 -10 -6 21603.5 1456.87 6
 -3 -10 -6 23212.3 1499.31 14
 -3 -10 -7 8287.11 761.081 6
 -3 -10 -7 9351.71 742.181 14
 -3 -9 8 39112.6 1545.95 9
 -3 -9 7 10226.1 1003.72 9
 -3 -9 6 10714.7 1009.29 7
 -3 -9 6 12249.9 1197.12 9
 -3 -9 5 45761.4 2366.08 9
 -3 -9 5 46409.3 2257.54 7
 -3 -9 4 16007.4 1395.70 9
 -3 -9 4 16046.8 1352.00 14
 -3 -9 4 16494.9 1395.97 7
 -3 -9 3 98514.0 3271.94 14
 -3 -9 3 97145.0 3376.80 3
 -3 -9 3 100077. 3372.83 7
 -3 -9 2 5024.53 743.436 3
 -3 -9 2 6191.47 835.119 16
 -3 -9 2 6654.96 860.730 14
 3 -9 -2 6431.56 860.571 4
 -3 -9 2 6355.32 870.510 7
 3 -9 -1 19454.5 1383.32 4
 -3 -9 1 18317.1 1394.79 3
 -3 -9 1 18877.0 1438.64 7
 3 -9 0 20661.6 1370.66 4
 -3 -9 0 19296.8 1445.90 3
 -3 -9 -1 25750.0 1719.42 16
 -3 -9 -1 26470.1 1572.13 2
 -3 -9 -1 28215.0 1802.32 14
 -3 -9 -1 26041.4 1719.36 3
 -3 -9 -2 95948.4 3396.92 16
 -3 -9 -2 94151.5 2927.60 2
 -3 -9 -2 92854.8 3367.50 14
 -3 -9 -2 92849.1 3403.19 3
 3 -9 2 95999.4 3378.83 20
 -3 -9 -3 920.385 359.425 6
 3 -9 3 1118.70 423.972 20
 -3 -9 -3 664.003 319.456 3
 -3 -9 -3 924.310 446.817 16
 -3 -9 -3 1254.07 491.582 14
 -3 -9 -4 26991.7 1794.96 16
 -3 -9 -4 25907.4 1864.10 14
 -3 -9 -4 24718.4 1784.88 6
 -3 -9 -5 57717.9 2691.22 6
 -3 -9 -5 59606.5 2437.42 16
 -3 -9 -5 56381.8 2658.51 14
 -3 -9 -6 19793.9 1438.05 14
 -3 -9 -6 18288.7 1440.47 6
 -3 -9 -7 5985.28 735.489 6
 -3 -9 -7 6366.92 659.162 14
 -3 -9 -8 441.910 199.765 6
 -3 -8 8 5541.69 648.150 9
 -3 -8 7 4495.98 698.985 9
 -3 -8 6 1815.05 515.651 9
 -3 -8 6 2630.66 525.367 7
 -3 -8 5 4561.37 773.718 9
 -3 -8 5 4932.20 774.582 7
 -3 -8 4 24565.5 1690.27 9
 -3 -8 4 23453.2 1623.12 14
 -3 -8 4 22812.9 1619.65 7
 -3 -8 3 38851.1 2035.30 14
 -3 -8 3 36793.0 2006.68 3
 -3 -8 3 38367.9 2041.15 7
 3 -8 -2 115088. 3458.53 4
 -3 -8 2 113685. 3390.74 3
 3 -8 -1 14526.2 1169.53 4
 -3 -8 1 16679.5 1281.02 3
 3 -8 0 78924.7 2642.51 4
 -3 -8 0 80828.5 2834.88 3
 -3 -8 -1 33261.4 1676.90 2
 3 -8 1 34173.4 1709.25 4
 -3 -8 -1 31591.3 1847.17 3
 -3 -8 -2 28015.8 1786.09 16
 -3 -8 -2 28011.6 1516.49 2
 -3 -8 -2 27479.1 1759.68 14
 -3 -8 -2 26551.2 1759.23 3
 3 -8 2 26815.0 1724.10 20
 -3 -8 -3 60545.9 2660.82 16
 -3 -8 -3 59701.5 2696.68 14
 -3 -8 -3 55154.6 2504.58 6
 3 -8 3 57915.5 2668.68 20
 -3 -8 -3 55408.9 2669.09 3
 -3 -8 -4 3212.23 697.130 6
 -3 -8 -4 3560.13 749.637 3
 -3 -8 -4 4219.89 737.774 16
 -3 -8 -4 3557.77 699.201 14
 3 -8 4 3714.03 701.215 20
 -3 -8 -5 34066.9 2123.80 6
 -3 -8 -5 30551.3 1954.29 14
 -3 -8 -6 2992.43 673.007 6
 -3 -8 -6 3409.08 656.268 14
 -3 -8 -7 390.043 311.561 6
 -3 -8 -7 -215.742 184.867 14
 -3 -8 -8 5718.92 587.631 6
 -3 -7 9 19267.2 893.670 9
 3 -7 -9 14710.3 761.018 6
 -3 -7 8 2515.01 462.524 9
 -3 -7 7 24273.6 1632.10 9
 -3 -7 6 9083.45 1074.33 9
 -3 -7 6 7856.86 922.537 7
 -3 -7 5 59382.9 2658.89 9
 -3 -7 5 57309.1 2507.38 7
 -3 -7 4 30485.3 1857.59 9
 -3 -7 4 25736.1 1686.65 14
 -3 -7 4 29164.1 1783.88 7
 3 -7 -3 42502.6 2170.75 4
 -3 -7 3 39764.5 2037.50 3
 3 -7 -2 67861.8 2567.70 4
 -3 -7 2 65720.7 2496.12 3
 3 -7 -1 77065.6 2625.18 4
 -3 -7 1 75470.8 2610.94 3
 3 -7 0 65363.0 2351.50 4
 -3 -7 0 70864.2 2554.82 3
 3 -7 1 52998.5 2134.87 20
 -3 -7 -1 51287.8 1917.42 2
 -3 -7 -1 51279.9 2241.76 3
 -3 -7 -2 3067.85 486.286 2
 -3 -7 -2 2906.04 609.127 3
 3 -7 2 2880.47 576.797 20
 -3 -7 -3 152.940 234.905 3
 -3 -7 -3 518.170 363.815 16
 -3 -7 -3 42.5294 251.602 14
 3 -7 3 51.9325 214.651 20
 -3 -7 -4 13524.6 1354.61 6
 3 -7 4 13677.4 1340.27 20
 -3 -7 -4 13619.0 1196.74 16
 -3 -7 -4 14358.2 1327.10 14
 -3 -7 -4 13727.0 1409.98 3
 -3 -7 -5 91060.8 3342.38 14
 -3 -7 -5 94434.4 3561.09 6
 -3 -7 -6 4320.99 795.677 6
 -3 -7 -6 5240.92 777.060 17
 -3 -7 -6 5993.42 817.588 14
 -3 -7 -7 23182.5 1564.17 6
 -3 -7 -7 19366.6 1274.65 17
 -3 -7 -7 22106.4 1276.16 14
 -3 -7 -8 7922.07 614.706 17
 -3 -7 -8 9035.00 795.540 6
 3 -6 -9 21728.1 990.980 6
 -3 -6 9 29453.7 1206.44 9
 -3 -6 8 14833.2 1139.84 9
 -3 -6 7 31993.2 1890.70 9
 -3 -6 6 68035.2 2872.97 9
 -3 -6 6 63956.3 2544.30 7
 -3 -6 5 128922. 3880.47 9
 -3 -6 5 124218. 3664.27 7
 -3 -6 4 198743. 4575.33 9
 -3 -6 4 188962. 4497.29 14
 -3 -6 4 200510. 4555.94 7
 3 -6 -3 22339.5 1543.94 4
 -3 -6 3 21556.4 1448.52 3
 3 -6 -2 67941.6 2479.00 4
 -3 -6 2 69332.0 2469.98 3
 3 -6 -1 113662. 3064.37 4
 -3 -6 1 115468. 3108.53 3
 -3 -6 0 42554.7 1904.78 3
 -3 -6 -1 3370.42 575.177 3
 -3 -6 -1 3250.95 462.002 2
 3 -6 1 3177.35 524.419 20
 3 -6 1 2620.20 422.802 19
 -3 -6 -2 28067.9 1688.42 3
 3 -6 2 27980.9 1588.94 20
 -3 -6 -3 1538.37 453.232 3
 3 -6 3 1841.62 481.100 20
 -3 -6 -4 113320. 3605.06 14
 -3 -6 -4 118017. 3971.02 3
 -3 -6 -4 112389. 3752.95 6
 3 -6 4 113781. 3710.07 20
 -3 -6 -5 50133.2 2632.27 6
 -3 -6 -5 49287.7 2380.86 17
 -3 -6 -5 50804.4 2443.55 14
 -3 -6 -6 25526.9 1734.45 17
 -3 -6 -6 24598.5 1815.17 6
 -3 -6 -6 24770.8 1619.29 14
 -3 -6 -7 23601.2 1506.59 17
 -3 -6 -7 26624.4 1755.27 6
 -3 -6 -8 4460.55 541.077 17
 -3 -6 -8 4180.53 583.932 6
 3 -5 -9 3684.06 441.773 6
 -3 -5 9 6225.03 606.541 9
 -3 -5 8 18498.9 1303.13 9
 -3 -5 7 2271.48 550.828 9
 -3 -5 7 2161.33 456.430 7
 -3 -5 6 22088.0 1516.84 7
 -3 -5 6 23928.4 1713.73 9
 -3 -5 5 166967. 4361.41 9
 -3 -5 5 159945. 4113.31 7
 3 -5 -5 152615. 4009.26 2
 3 -5 -4 22704.0 1388.37 2
 3 -5 -3 68743.1 2585.95 4
 -3 -5 3 69692.3 2516.73 3
 3 -5 -2 125322. 3258.59 4
 -3 -5 2 130178. 3251.39 3
 3 -5 -1 58063.2 2134.20 4
 -3 -5 1 59912.8 2164.72 3
 3 -5 -1 65200.1 1677.30 19
 3 -5 0 197175. 3145.92 19
 3 -5 0 191520. 3296.27 20
 -3 -5 0 194681. 3905.26 3
 3 -5 1 5173.00 574.361 19
 3 -5 1 5712.69 635.449 20
 -3 -5 -1 4762.44 650.534 3
 -3 -5 -2 33085.0 1774.47 3
 3 -5 2 35936.6 1717.27 20
 -3 -5 -3 3556.62 644.757 3
 3 -5 3 3757.34 635.867 20
 -3 -5 -4 6576.05 873.156 14
 -3 -5 -4 7193.91 952.845 6
 -3 -5 -4 6946.01 950.119 3
 3 -5 4 5912.83 842.021 20
 -3 -5 -5 10292.2 1126.09 17
 -3 -5 -5 11088.9 1253.27 6
 -3 -5 -5 10637.7 1107.98 14
 -3 -5 -5 10610.9 1233.63 3
 -3 -5 -6 6220.21 957.491 6
 -3 -5 -6 5528.56 846.978 17
 -3 -5 -7 11489.6 1140.17 17
 -3 -5 -7 11596.8 1189.80 6
 -3 -5 -8 4359.20 609.349 17
 -3 -5 -8 5151.99 675.005 6
 3 -4 -9 19057.7 946.626 6
 -3 -4 9 28838.8 1326.38 9
 -3 -4 8 25209.5 1555.29 9
 -3 -4 7 518.463 336.888 9
 -3 -4 7 224.464 224.930 7
 -3 -4 6 18591.8 1510.08 9
 -3 -4 6 16450.4 1317.59 7
 -3 -4 5 24928.6 1622.55 7
 -3 -4 5 24893.7 1648.78 9
 3 -4 -5 22902.1 1556.33 2
 3 -4 -4 4616.37 628.610 2
 3 -4 -3 132989. 3433.21 4
 -3 -4 3 131159. 3367.93 3
 3 -4 -3 128995. 2828.87 2
 3 -4 -2 153814. 2671.24 19
 3 -4 -2 146891. 3429.26 4
 -3 -4 2 147994. 3366.82 3
 3 -4 -1 50407.2 1542.30 19
 -3 -4 1 48151.9 1859.37 3
 3 -4 0 3782.36 457.067 19
 -3 -4 0 3311.83 523.880 3
 3 -4 0 3162.66 408.712 20
 3 -4 1 12033.9 869.901 19
 -3 -4 -1 12638.2 1004.25 3
 3 -4 1 10469.0 821.689 20
 -3 -4 -2 544.549 275.756 3
 3 -4 2 361.192 224.452 20
 -3 -4 -3 66083.3 2596.75 3
 3 -4 3 68028.4 2484.79 20
 -3 -4 -4 4074.72 726.135 3
 -3 -4 -4 3684.97 692.620 6
 3 -4 4 2806.48 576.326 20
 -3 -4 -5 37595.7 2249.81 6
 -3 -4 -5 39218.8 2209.58 17
 -3 -4 -5 37675.4 2286.46 3
 -3 -4 -6 6067.95 959.147 6
 -3 -4 -6 6003.14 880.441 17
 -3 -4 -7 10952.0 1175.02 6
 -3 -4 -7 8639.55 1006.62 17
 -3 -4 -8 1069.48 342.253 6
 -3 -4 -8 1280.68 348.055 17
 -3 -4 -8 856.431 288.552 12
 -3 -4 -9 15021.6 772.375 17
 -3 -4 -9 14815.7 723.122 6
 -3 -3 9 11355.8 873.130 9
 -3 -3 8 22467.7 1491.42 9
 -3 -3 7 19754.0 1364.26 7
 -3 -3 7 19870.1 1550.85 9
 -3 -3 6 71764.7 2734.90 7
 3 -3 -6 68688.1 2938.35 2
 -3 -3 6 75009.2 2699.82 13
 -3 -3 6 77046.8 3037.29 9
 -3 -3 5 145460. 3937.15 9
 -3 -3 5 145293. 3842.45 7
 3 -3 -4 138725. 3354.56 2
 3 -3 -3 63248.6 2297.35 4
 -3 -3 3 68106.8 2350.27 3
 3 -3 -3 66960.8 1997.25 2
 3 -3 -3 63867.8 1890.19 19
 3 -3 -2 413142. 5560.34 4
 -3 -3 2 418672. 5404.71 3
 -3 -3 2 411120. 4460.24 5
 3 -3 -2 405442. 4493.44 19
 -3 -3 1 47151.0 1785.77 3
 3 -3 -1 44051.8 1479.91 19
 3 -3 0 5596.48 561.461 19
 -3 -3 0 5093.70 604.546 3
 3 -3 0 5975.22 503.400 20
 3 -3 1 54844.1 1861.27 19
 -3 -3 -1 52692.6 1928.43 3
 3 -3 1 54681.8 1732.91 20
 -3 -3 -2 4020.05 588.327 3
 3 -3 2 4288.63 568.542 20
 3 -3 3 142187. 3502.82 20
 -3 -3 -3 135083. 3565.92 3
 -3 -3 -4 346.690 250.393 3
 -3 -3 -5 100679. 3551.33 17
 -3 -3 -5 97784.4 3583.58 6
 -3 -3 -5 97283.8 3568.16 3
 -3 -3 -6 5261.99 900.799 6
 -3 -3 -6 5014.06 889.745 17
 -3 -3 -7 18851.2 1525.13 6
 -3 -3 -7 20211.1 1580.32 17
 -3 -3 -8 24258.8 1493.23 17
 -3 -3 -8 23220.1 1405.42 6
 -3 -3 -9 12562.4 777.705 17
 -3 -3 -9 11851.8 648.154 6
 -3 -2 9 3915.24 531.757 9
 -3 -2 8 70353.3 2669.09 9
 -3 -2 7 4276.31 754.044 9
 -3 -2 7 4526.42 656.274 13
 -3 -2 7 3986.06 643.560 7
 3 -2 -6 16752.4 1457.61 2
 -3 -2 6 15674.9 1386.35 9
 -3 -2 6 15541.0 1283.29 7
 -3 -2 6 16146.4 1292.90 13
 3 -2 -5 4060.51 606.949 19
 3 -2 -5 4229.79 673.242 2
 -3 -2 5 4863.05 758.643 9
 -3 -2 5 3230.25 579.285 7
 3 -2 -4 1033.80 300.843 19
 3 -2 -4 720.364 271.627 2
 3 -2 -3 57663.6 1845.21 2
 3 -2 -3 54463.5 2082.97 4
 -3 -2 3 55174.1 2062.83 3
 3 -2 -3 56364.1 1845.55 19
 -3 -2 2 332033. 3913.11 5
 3 -2 -2 338614. 4855.83 4
 -3 -2 2 331576. 4670.44 3
 3 -2 -2 333241. 4203.05 19
 3 -2 -2 331398. 3590.52 2
 3 -2 -1 66990.7 1860.90 19
 -3 -2 1 67736.2 2018.33 3
 3 -2 0 128163. 2647.72 19
 3 -2 0 129367. 2138.31 20
 -3 -2 0 128927. 2812.71 3
 3 -2 1 1640.02 314.087 20
 3 -2 1 1792.40 379.455 19
 -3 -2 -1 1345.82 321.771 3
 3 -2 2 127934. 2892.69 20
 -3 -2 -2 128077. 3089.19 3
 -3 -2 -3 130456. 3379.01 3
 -3 -2 -4 6132.93 770.377 5
 -3 -2 -4 5171.74 752.347 3
 -3 -2 -5 174924. 4698.56 17
 -3 -2 -5 183843. 4836.34 6
 -3 -2 -5 172478. 4672.12 3
 -3 -2 -6 530.988 434.463 6
 -3 -2 -6 -377.104 343.867 17
 -3 -2 -7 20151.8 1618.65 17
 -3 -2 -7 19774.6 1546.97 6
 -3 -2 -8 19559.1 1388.70 17
 -3 -2 -8 21214.6 1348.16 6
 -3 -2 -9 16647.8 940.244 17
 -3 -1 9 11889.2 919.140 9
 -3 -1 8 3503.21 646.502 9
 -3 -1 7 2631.82 553.656 13
 -3 -1 7 2950.54 581.966 7
 -3 -1 7 3777.15 724.018 9
 -3 -1 6 10576.2 1132.09 9
 -3 -1 6 10311.6 1075.20 7
 -3 -1 6 10819.0 1086.74 13
 3 -1 -5 16743.7 1325.91 2
 -3 -1 5 17577.6 1361.55 9
 -3 -1 5 15965.4 1265.40 7
 3 -1 -5 16265.0 1214.19 19
 -3 -1 4 36278.8 1590.74 1
 3 -1 -4 33223.9 1650.69 2
 3 -1 -4 37131.5 1663.39 19
 3 -1 -3 43758.3 1606.18 2
 -3 -1 3 42944.7 1690.28 1
 3 -1 -3 46381.2 1874.52 4
 3 -1 -3 45274.3 1695.09 19
 -3 -1 2 14249.0 815.396 5
 3 -1 -2 13234.5 950.997 4
 3 -1 -2 13028.9 857.537 19
 -3 -1 2 13610.6 934.026 3
 -3 -1 2 13544.3 932.610 1
 -3 -1 1 282851. 3871.02 5
 -3 -1 1 288829. 3957.36 3
 3 -1 -1 277798. 3855.30 19
 3 -1 0 243679. 3699.90 19
 -3 -1 0 248748. 3837.19 5
 -3 -1 0 244457. 3631.64 3
 3 -1 1 1890.01 395.686 19
 -3 -1 -1 2161.85 376.426 3
 -3 -1 -2 112050. 2741.37 3
 -3 -1 -3 17839.4 1221.63 5
 -3 -1 -3 17259.4 1187.29 3
 -3 -1 -4 31591.2 1704.14 5
 -3 -1 -4 30840.7 1750.81 3
 -3 -1 -5 42502.9 2329.76 17
 -3 -1 -5 45762.2 2350.87 3
 -3 -1 -5 43427.0 2339.27 6
 -3 -1 -6 70895.5 3130.94 17
 -3 -1 -6 66069.7 2914.09 6
 -3 -1 -7 4747.28 773.046 6
 -3 -1 -7 4281.27 792.931 17
 -3 -1 -8 16402.0 1290.34 17
 -3 -1 -8 15792.6 1136.94 6
 -3 -1 -9 11583.6 811.457 17
 -3 0 9 20851.0 1207.00 9
 3 0 -9 20568.9 1164.16 8
 -3 0 8 18906.7 1405.58 9
 -3 0 8 14722.7 1048.67 13
 -3 0 7 97050.8 3398.39 9
 -3 0 7 92547.6 3038.32 7
 -3 0 7 94192.2 3065.10 13
 -3 0 6 21199.8 1583.73 9
 -3 0 6 23236.6 1585.67 7
 -3 0 6 21144.7 1499.73 13
 -3 0 5 10953.8 1070.58 9
 -3 0 5 9701.98 1019.20 7
 3 0 -5 9592.26 964.878 19
 -3 0 5 9258.68 969.504 13
 3 0 -4 63250.0 2251.31 19
 -3 0 4 63290.5 2175.03 1
 3 0 -3 35072.8 1526.25 19
 3 0 -3 34787.1 1572.58 4
 -3 0 3 34230.5 1519.53 1
 3 0 -2 273276. 4010.10 19
 -3 0 2 274090. 3573.32 5
 -3 0 2 265700. 4048.02 1
 -3 0 2 267031. 4001.83 3
 -3 0 1 219476. 3402.39 5
 -3 0 1 229140. 3669.51 1
 -3 0 1 230941. 3414.88 3
 3 0 -1 223694. 3554.09 19
 3 0 0 40825.4 1545.47 19
 -3 0 0 40614.0 1549.22 5
 -3 0 0 40649.9 1429.16 3
 3 0 1 235163. 3918.54 19
 -3 0 -1 232613. 3921.96 5
 -3 0 -1 233325. 3530.96 3
 -3 0 -2 22203.7 1279.03 5
 -3 0 -2 20696.9 1138.03 3
 -3 0 -3 72047.7 2437.06 5
 -3 0 -3 70208.9 2300.45 3
 -3 0 -4 22812.7 1433.91 5
 -3 0 -4 25466.3 1554.67 3
 -3 0 -5 259928. 5777.95 17
 -3 0 -5 256428. 5609.96 6
 -3 0 -5 266144. 5483.70 3
 -3 0 -6 69548.5 3138.61 17
 -3 0 -6 74331.7 3051.64 6
 -3 0 -7 3705.10 684.162 6
 -3 0 -7 4363.24 797.622 17
 -3 0 -8 575.471 316.492 17
 -3 0 -8 97.7417 186.120 6
 -3 0 -9 24827.9 1185.56 17
 -3 1 9 9775.72 834.712 9
 3 1 -9 10156.3 790.095 8
 -3 1 9 10405.5 844.900 11
 -3 1 8 2390.97 552.144 9
 -3 1 8 2121.06 471.574 13
 -3 1 7 2745.76 596.737 9
 -3 1 7 3176.69 635.542 13
 -3 1 7 2002.61 464.333 7
 -3 1 6 11143.4 1162.98 9
 -3 1 6 10611.2 1082.29 7
 -3 1 6 10436.1 1105.69 13
 3 1 -5 15696.7 1276.07 19
 -3 1 5 16867.3 1318.30 9
 -3 1 5 15606.0 1278.15 7
 -3 1 5 17820.1 1350.03 13
 -3 1 4 35911.4 1690.52 1
 3 1 -4 37358.3 1758.06 19
 3 1 -3 47063.1 1794.56 4
 -3 1 3 44709.6 1793.92 1
 3 1 -3 46825.2 1806.75 19
 3 1 -2 13628.3 921.818 19
 -3 1 2 15227.2 863.254 5
 3 1 -2 14892.7 952.322 4
 -3 1 2 15939.9 1029.70 1
 -3 1 2 17245.8 998.456 3
 -3 1 1 288390. 3952.73 5
 3 1 -1 292730. 4140.14 19
 -3 1 1 294477. 3713.01 3
 3 1 0 256951. 3904.67 19
 -3 1 0 252587. 3858.91 5
 -3 1 0 249855. 3312.45 3
 3 1 1 1748.91 404.008 19
 -3 1 -1 2077.33 334.111 3
 -3 1 -1 1534.36 339.881 5
 3 1 2 111534. 2915.16 19
 -3 1 -2 109332. 2833.19 5
 -3 1 -2 111954. 2507.52 3
 -3 1 -3 16072.4 1140.36 5
 -3 1 -3 17599.0 1116.98 3
 -3 1 -4 28292.6 1584.28 5
 -3 1 -4 32327.6 1697.58 3
 -3 1 -5 43818.1 2407.69 17
 -3 1 -5 41955.0 2241.14 6
 -3 1 -6 68396.7 3078.80 17
 -3 1 -6 72163.4 2855.69 8
 -3 1 -6 71007.2 2886.82 12
 -3 1 -6 65087.7 2800.79 6
 -3 1 -7 5367.39 876.117 17
 -3 1 -7 6132.35 797.157 8
 -3 1 -7 4493.85 697.669 6
 -3 1 -8 15560.8 1061.90 8
 -3 1 -8 17902.3 1339.04 17
 -3 1 -9 11944.5 819.644 17
 3 2 -9 3588.38 448.795 8
 -3 2 9 4116.54 552.597 9
 -3 2 9 3304.99 473.712 11
 -3 2 8 69478.5 2632.65 9
 -3 2 8 62848.8 2271.91 13
 -3 2 7 4860.25 768.675 9
 -3 2 7 5030.75 764.163 13
 -3 2 7 4164.73 660.919 7
 -3 2 6 17177.6 1423.60 9
 -3 2 6 14663.8 1272.99 7
 -3 2 6 14931.1 1311.06 13
 3 2 -5 3893.27 653.570 19
 -3 2 5 5396.07 710.766 1
 -3 2 5 4541.55 689.718 9
 -3 2 5 5533.82 776.495 13
 -3 2 5 4240.23 675.326 7
 3 2 -4 945.564 323.796 19
 -3 2 4 1734.03 443.615 1
 3 2 -3 58493.0 1931.03 4
 -3 2 3 53089.2 2000.28 1
 3 2 -3 54634.3 2021.58 19
 -3 2 2 326346. 4689.24 1
 -3 2 2 326657. 4102.37 5
 3 2 -2 320881. 4308.60 4
 -3 2 1 73097.0 2022.15 5
 3 2 -1 72125.0 2105.25 19
 -3 2 1 73845.1 1781.39 3
 -3 2 1 67014.1 2038.42 1
 3 2 0 129857. 2853.03 19
[truncated: 111,920 more chars]
