# Supplementary material for: Modified ent-Abietane Diterpenoids from the Leaves of Suregada zanzibariensis
Source: J Nat Prod. 2022 Sep 8;85(9):2135–41. doi: 10.1021/acs.jnatprod.2c00147 (PMC9513791; doi:10.1021/acs.jnatprod.2c00147)
Supplement: Supplementary file 4 — np2c00147_si_004.cif [file np2c00147_si_004.cif]

data_ao_me_tmk_5d_rt
_audit_creation_date               2020-08-19
_audit_creation_method
;
Olex2 1.2
(compiled 2018.05.29 svn.r3508 for OlexSys, GUI svn.r5506)
;
_shelx_SHELXL_version_number       '2014/7'
_audit_contact_author_address      ?
_audit_contact_author_email        ?
_audit_contact_author_name         ''
_audit_contact_author_phone        ?
_publ_contact_author_id_orcid      ?
_publ_section_references
;
Dolomanov, O.V., Bourhis, L.J., Gildea, R.J, Howard, J.A.K. & Puschmann, H.
 (2009), J. Appl. Cryst. 42, 339-341.

Sheldrick, G.M. (2008). Acta Cryst. A64, 112-122.

Sheldrick, G.M. (2015). Acta Cryst. A71, 3-8.
;
_chemical_name_common              ?
_chemical_name_systematic          ?
_chemical_formula_moiety           'C30 H50 O'
_chemical_formula_sum              'C30 H50 O'
_chemical_formula_weight           426.70
_chemical_absolute_configuration   ?
_chemical_melting_point            ?
loop_
  _atom_type_symbol
  _atom_type_description
  _atom_type_scat_dispersion_real
  _atom_type_scat_dispersion_imag
  _atom_type_scat_source
 'C' 'C' 0.0033 0.0016 'International Tables Vol C Tables 4.2.6.8 and 6.1.1.4'
 'H' 'H' 0.0000 0.0000 'International Tables Vol C Tables 4.2.6.8 and 6.1.1.4'
 'O' 'O' 0.0106 0.0060 'International Tables Vol C Tables 4.2.6.8 and 6.1.1.4'

_shelx_space_group_comment
;
The symmetry employed for this shelxl refinement is uniquely defined
by the following loop, which should always be used as a source of
symmetry information in preference to the above space-group names.
They are only intended as comments.
;
_space_group_crystal_system        'trigonal'
_space_group_IT_number             146
_space_group_name_H-M_alt          'R 3'
_space_group_name_Hall             'R 3'
loop_
  _space_group_symop_operation_xyz
 'x, y, z'
 '-y, x-y, z'
 '-x+y, -x, z'
 'x+2/3, y+1/3, z+1/3'
 '-y+2/3, x-y+1/3, z+1/3'
 '-x+y+2/3, -x+1/3, z+1/3'
 'x+1/3, y+2/3, z+2/3'
 '-y+1/3, x-y+2/3, z+2/3'
 '-x+y+1/3, -x+2/3, z+2/3'

_cell_length_a                     35.219(9)
_cell_length_b                     35.219(9)
_cell_length_c                     7.357(2)
_cell_angle_alpha                  90
_cell_angle_beta                   90
_cell_angle_gamma                  120
_cell_volume                       7903(5)
_cell_formula_units_Z              9
_cell_measurement_reflns_used      4553
_cell_measurement_temperature      296(2)
_cell_measurement_theta_max        18.06
_cell_measurement_theta_min        2.31
_shelx_estimated_absorpt_T_max     ?
_shelx_estimated_absorpt_T_min     ?
_exptl_absorpt_coefficient_mu      0.047
_exptl_absorpt_correction_T_max    0.7452
_exptl_absorpt_correction_T_min    0.3937
_exptl_absorpt_correction_type     'none'
_exptl_absorpt_process_details
;
SADABS-2014/5 (Bruker,2014/5) was used for absorption correction.
wR2(int) was 0.1717 before and 0.0775 after correction.
The Ratio of minimum to maximum transmission is 0.5283.
The \l/2 correction factor is 0.00150.
;
_exptl_absorpt_special_details     ?
_exptl_crystal_colour              ?
_exptl_crystal_density_diffrn      0.807
_exptl_crystal_density_meas        ?
_exptl_crystal_density_method      ?
_exptl_crystal_description         ?
_exptl_crystal_F_000               2142
_exptl_crystal_size_max            ?
_exptl_crystal_size_mid            ?
_exptl_crystal_size_min            ?
_exptl_transmission_factor_max     ?
_exptl_transmission_factor_min     ?
_diffrn_reflns_av_R_equivalents    0.1194
_diffrn_reflns_av_unetI/netI       0.0967
_diffrn_reflns_Laue_measured_fraction_full  0.999
_diffrn_reflns_Laue_measured_fraction_max  0.999
_diffrn_reflns_limit_h_max         41
_diffrn_reflns_limit_h_min         -41
_diffrn_reflns_limit_k_max         41
_diffrn_reflns_limit_k_min         -41
_diffrn_reflns_limit_l_max         8
_diffrn_reflns_limit_l_min         -8
_diffrn_reflns_number              41937
_diffrn_reflns_point_group_measured_fraction_full  0.999
_diffrn_reflns_point_group_measured_fraction_max  0.999
_diffrn_reflns_theta_full          25.020
_diffrn_reflns_theta_max           25.020
_diffrn_reflns_theta_min           2.003
_diffrn_ambient_temperature        296.15
_diffrn_detector_area_resol_mean   ?
_diffrn_measured_fraction_theta_full  0.999
_diffrn_measured_fraction_theta_max  0.999
_diffrn_measurement_device_type    'Bruker APEX-II CCD'
_diffrn_measurement_method         '\f and \w scans'
_diffrn_radiation_type             MoK\a
_diffrn_radiation_wavelength       0.71073
_diffrn_source                     ?
_diffrn_standards_number           0
_reflns_Friedel_coverage           0.999
_reflns_Friedel_fraction_full      0.998
_reflns_Friedel_fraction_max       0.998
_reflns_number_gt                  3338
_reflns_number_total               6208
_reflns_special_details
;
 Reflections were merged by SHELXL according to the crystal
 class for the calculation of statistics and refinement.
 
 _reflns_Friedel_fraction is defined as the number of unique
 Friedel pairs measured divided by the number that would be
 possible theoretically, ignoring centric projections and
 systematic absences.
;
_reflns_threshold_expression       'I > 2\s(I)'
_computing_cell_refinement         'SAINT v8.34A (Bruker, 2013)'
_computing_data_collection         ?
_computing_data_reduction          'SAINT v8.34A (Bruker, 2013)'
_computing_molecular_graphics      'Olex2 (Dolomanov et al., 2009)'
_computing_publication_material    'Olex2 (Dolomanov et al., 2009)'
_computing_structure_refinement    'XL (Sheldrick, 2008)'
_computing_structure_solution      'XT (Sheldrick, 2015)'
_refine_diff_density_max           0.571
_refine_diff_density_min           -0.402
_refine_diff_density_rms           0.132
_refine_ls_abs_structure_details
;
 Flack x determined using 1275 quotients [(I+)-(I-)]/[(I+)+(I-)]
 (Parsons, Flack and Wagner, Acta Cryst. B69 (2013) 249-259).
;
_refine_ls_abs_structure_Flack     0.0(10)
_refine_ls_extinction_coef         0.0092(16)
_refine_ls_extinction_expression  
 'Fc^*^=kFc[1+0.001xFc^2^\l^3^/sin(2\q)]^-1/4^'
_refine_ls_extinction_method       'SHELXL-2014/7 (Sheldrick 2014'
_refine_ls_goodness_of_fit_ref     1.054
_refine_ls_hydrogen_treatment      constr
_refine_ls_matrix_type             full
_refine_ls_number_parameters       290
_refine_ls_number_reflns           6208
_refine_ls_number_restraints       1
_refine_ls_R_factor_all            0.1781
_refine_ls_R_factor_gt             0.1010
_refine_ls_restrained_S_all        1.054
_refine_ls_shift/su_max            0.012
_refine_ls_shift/su_mean           0.000
_refine_ls_structure_factor_coef   Fsqd
_refine_ls_weighting_details      
 'w=1/[\s^2^(Fo^2^)+(0.1772P)^2^] where P=(Fo^2^+2Fc^2^)/3'
_refine_ls_weighting_scheme        calc
_refine_ls_wR_factor_gt            0.2490
_refine_ls_wR_factor_ref           0.2975
_refine_special_details            ?
_olex2_refinement_description
;
1. Fixed Uiso
 At 1.2 times of:
  All C(H) groups, All C(H,H) groups
 At 1.5 times of:
  All C(H,H,H) groups, All O(H) groups
2.a Ternary CH refined with riding coordinates:
 C003(H003), C005(H005), C00B(H00F), C00E(H00L), C00O(H00), C00P(H0AA)
2.b Secondary CH2 refined with riding coordinates:
 C007(H00A,H00B), C00D(H00J,H00K), C00G(H00P,H00Q), C00I(H00R,H00S), C00J(H00T,
 H00U), C00K(H00V,H00W), C00M(H00Z,HA), C00Q(H1AA,HB), C00V(H6AA,HK)
2.c Aromatic/amide H refined with riding coordinates:
 C009(H009)
2.d Idealised Me refined as rotating group:
 C00A(H00C,H00D,H00E), C00C(H00G,H00H,H00I), C00F(H00M,H00N,H00O), C00L(H00X,
 H00Y,H), C00R(H2AA,HC,HD), C00S(H3AA,HE,HF), C00T(H4AA,HG,HH), C00U(H5AA,HI,HJ)
2.e Idealised tetrahedral OH refined as rotating group:
 O001(H001)
;
_atom_sites_solution_hydrogens     geom
_atom_sites_solution_primary       dual
_atom_sites_solution_secondary     ?
loop_
  _atom_site_label
  _atom_site_type_symbol
  _atom_site_fract_x
  _atom_site_fract_y
  _atom_site_fract_z
  _atom_site_U_iso_or_equiv
  _atom_site_adp_type
  _atom_site_occupancy
  _atom_site_site_symmetry_order
  _atom_site_calc_flag
  _atom_site_refinement_flags_posn
  _atom_site_refinement_flags_adp
  _atom_site_refinement_flags_occupancy
  _atom_site_disorder_assembly
  _atom_site_disorder_group
 O001 O -0.65949(19) -0.63684(17) -0.6453(7) 0.0651(15) Uani 1 1 d . . . . .
 H001 H -0.6792 -0.6537 -0.7131 0.098 Uiso 1 1 calc GR . . . .
 C002 C -0.6453(2) -0.5650(2) -0.5494(10) 0.056(2) Uani 1 1 d . . . . .
 C003 C -0.7207(2) -0.5805(3) -0.6759(10) 0.0535(19) Uani 1 1 d . . . . .
 H003 H -0.7086 -0.5512 -0.7290 0.064 Uiso 1 1 calc R . . . .
 C004 C -0.7691(2) -0.5958(2) -0.6289(9) 0.0513(18) Uani 1 1 d . . . . .
 C005 C -0.6428(3) -0.5927(3) -0.7064(11) 0.061(2) Uani 1 1 d . . . . .
 H005 H -0.6120 -0.5805 -0.7414 0.074 Uiso 1 1 calc R . . . .
 C006 C -0.6925(2) -0.5756(2) -0.5119(10) 0.0532(19) Uani 1 1 d . . . . .
 C007 C -0.6689(3) -0.5932(3) -0.8734(11) 0.068(2) Uani 1 1 d . . . . .
 H00A H -0.6561 -0.5638 -0.9230 0.082 Uiso 1 1 calc R . . . .
 H00B H -0.6673 -0.6120 -0.9659 0.082 Uiso 1 1 calc R . . . .
 C008 C -0.8201(2) -0.5470(3) -0.6175(9) 0.0535(19) Uani 1 1 d . . . . .
 C009 C -0.7069(3) -0.5760(3) -0.3462(10) 0.065(2) Uani 1 1 d . . . . .
 H009 H -0.6900 -0.5763 -0.2498 0.078 Uiso 1 1 calc R . . . .
 C00A C -0.7817(3) -0.5044(3) -0.6919(11) 0.070(2) Uani 1 1 d . . . . .
 H00C H -0.7682 -0.4838 -0.5943 0.105 Uiso 1 1 calc GR . . . .
 H00D H -0.7924 -0.4922 -0.7816 0.105 Uiso 1 1 calc GR . . . .
 H00E H -0.7605 -0.5104 -0.7463 0.105 Uiso 1 1 calc GR . . . .
 C00B C -0.8602(3) -0.5413(3) -0.5826(10) 0.0568(19) Uani 1 1 d . . . . .
 H00F H -0.8826 -0.5700 -0.5367 0.068 Uiso 1 1 calc R . . . .
 C00C C -0.6229(3) -0.5703(3) -0.3835(12) 0.075(2) Uani 1 1 d . . . . .
 H00G H -0.5942 -0.5649 -0.4165 0.113 Uiso 1 1 calc GR . . . .
 H00H H -0.6399 -0.5996 -0.3373 0.113 Uiso 1 1 calc GR . . . .
 H00I H -0.6202 -0.5498 -0.2917 0.113 Uiso 1 1 calc GR . . . .
 C00D C -0.7918(3) -0.5897(3) -0.7971(10) 0.061(2) Uani 1 1 d . . . . .
 H00J H -0.7700 -0.5646 -0.8651 0.073 Uiso 1 1 calc R . . . .
 H00K H -0.8018 -0.6153 -0.8742 0.073 Uiso 1 1 calc R . . . .
 C00E C -0.7670(2) -0.5659(3) -0.4694(9) 0.0525(18) Uani 1 1 d . . . . .
 H00L H -0.7445 -0.5363 -0.5056 0.063 Uiso 1 1 calc R . . . .
 C00F C -0.6191(3) -0.5163(3) -0.6081(14) 0.084(3) Uani 1 1 d . . . . .
 H00M H -0.6348 -0.5110 -0.7022 0.126 Uiso 1 1 calc GR . . . .
 H00N H -0.5909 -0.5098 -0.6530 0.126 Uiso 1 1 calc GR . . . .
 H00O H -0.6154 -0.4979 -0.5055 0.126 Uiso 1 1 calc GR . . . .
 C00G C -0.7163(3) -0.6097(3) -0.8237(11) 0.065(2) Uani 1 1 d . . . . .
 H00P H -0.7293 -0.6395 -0.7790 0.079 Uiso 1 1 calc R . . . .
 H00Q H -0.7323 -0.6100 -0.9316 0.079 Uiso 1 1 calc R . . . .
 C00H C -0.8094(2) -0.5624(3) -0.4356(10) 0.0542(19) Uani 1 1 d . . . . .
 C00I C -0.8407(3) -0.5210(4) -0.2571(11) 0.077(3) Uani 1 1 d . . . . .
 H00R H -0.8647 -0.5477 -0.2067 0.093 Uiso 1 1 calc R . . . .
 H00S H -0.8327 -0.4978 -0.1687 0.093 Uiso 1 1 calc R . . . .
 C00J C -0.8011(3) -0.5278(3) -0.2881(10) 0.072(3) Uani 1 1 d . . . . .
 H00T H -0.7940 -0.5368 -0.1746 0.086 Uiso 1 1 calc R . . . .
 H00U H -0.7760 -0.5000 -0.3234 0.086 Uiso 1 1 calc R . . . .
 C00K C -0.8306(3) -0.5829(3) -0.7620(10) 0.065(2) Uani 1 1 d . . . . .
 H00V H -0.8554 -0.6103 -0.7212 0.079 Uiso 1 1 calc R . . . .
 H00W H -0.8388 -0.5747 -0.8747 0.079 Uiso 1 1 calc R . . . .
 C00L C -0.7934(3) -0.6449(3) -0.5745(14) 0.077(2) Uani 1 1 d . . . . .
 H00X H -0.7799 -0.6487 -0.4683 0.115 Uiso 1 1 calc GR . . . .
 H00Y H -0.7918 -0.6620 -0.6726 0.115 Uiso 1 1 calc GR . . . .
 H H -0.8235 -0.6543 -0.5490 0.115 Uiso 1 1 calc GR . . . .
 C00M C -0.7483(3) -0.5761(3) -0.3011(11) 0.072(2) Uani 1 1 d . . . . .
 H00Z H -0.7424 -0.5544 -0.2079 0.086 Uiso 1 1 calc R . . . .
 HA H -0.7696 -0.6046 -0.2534 0.086 Uiso 1 1 calc R . . . .
 C00N C -0.8564(3) -0.5092(3) -0.4319(10) 0.060(2) Uani 1 1 d . . . . .
 C00O C -0.9170(3) -0.4881(4) -0.3335(12) 0.082(3) Uani 1 1 d . . . . .
 H00 H -0.8994 -0.4587 -0.3852 0.098 Uiso 1 1 calc R . . . .
 C00P C -0.9045(3) -0.5187(3) -0.4358(11) 0.068(2) Uani 1 1 d . . . . .
 H0AA H -0.9228 -0.5482 -0.3856 0.081 Uiso 1 1 calc R . . . .
 C00Q C -0.8829(4) -0.5324(4) -0.7384(12) 0.088(3) Uani 1 1 d . . . . .
 H1AA H -0.8984 -0.5580 -0.8157 0.106 Uiso 1 1 calc R . . . .
 HB H -0.8620 -0.5078 -0.8114 0.106 Uiso 1 1 calc R . . . .
 C00R C -0.8469(3) -0.6061(3) -0.3647(14) 0.084(3) Uani 1 1 d . . . . .
 H2AA H -0.8567 -0.6276 -0.4600 0.126 Uiso 1 1 calc GR . . . .
 HC H -0.8707 -0.6023 -0.3256 0.126 Uiso 1 1 calc GR . . . .
 HD H -0.8366 -0.6159 -0.2641 0.126 Uiso 1 1 calc GR . . . .
 C00S C -0.8255(4) -0.4600(3) -0.4781(16) 0.092(3) Uani 1 1 d . . . . .
 H3AA H -0.8275 -0.4554 -0.6054 0.138 Uiso 1 1 calc GR . . . .
 HE H -0.7958 -0.4519 -0.4487 0.138 Uiso 1 1 calc GR . . . .
 HF H -0.8340 -0.4424 -0.4087 0.138 Uiso 1 1 calc GR . . . .
 C00T C -0.9649(4) -0.5025(4) -0.3676(17) 0.103(3) Uani 1 1 d . . . . .
 H4AA H -0.9831 -0.5321 -0.3267 0.154 Uiso 1 1 calc GR . . . .
 HG H -0.9695 -0.5007 -0.4953 0.154 Uiso 1 1 calc GR . . . .
 HH H -0.9725 -0.4836 -0.3022 0.154 Uiso 1 1 calc GR . . . .
 C00U C -0.9073(5) -0.4847(5) -0.1319(14) 0.123(5) Uani 1 1 d . . . . .
 H5AA H -0.8764 -0.4724 -0.1137 0.184 Uiso 1 1 calc GR . . . .
 HI H -0.9227 -0.5133 -0.0781 0.184 Uiso 1 1 calc GR . . . .
 HJ H -0.9167 -0.4661 -0.0761 0.184 Uiso 1 1 calc GR . . . .
 C00V C -0.9153(3) -0.5215(4) -0.6402(13) 0.087(3) Uani 1 1 d . . . . .
 H6AA H -0.9115 -0.4938 -0.6834 0.105 Uiso 1 1 calc R . . . .
 HK H -0.9453 -0.5443 -0.6625 0.105 Uiso 1 1 calc R . . . .

loop_
  _atom_site_aniso_label
  _atom_site_aniso_U_11
  _atom_site_aniso_U_22
  _atom_site_aniso_U_33
  _atom_site_aniso_U_23
  _atom_site_aniso_U_13
  _atom_site_aniso_U_12
 O001 0.076(4) 0.063(3) 0.063(4) 0.003(3) 0.004(3) 0.039(3)
 C002 0.056(5) 0.054(5) 0.066(5) -0.002(4) -0.002(4) 0.033(4)
 C003 0.061(5) 0.062(5) 0.044(4) -0.001(3) 0.003(3) 0.035(4)
 C004 0.056(4) 0.055(4) 0.050(4) -0.001(4) -0.004(3) 0.033(4)
 C005 0.066(5) 0.073(5) 0.057(5) 0.017(4) 0.014(4) 0.044(4)
 C006 0.056(4) 0.057(4) 0.053(5) -0.002(3) -0.006(4) 0.033(4)
 C007 0.083(6) 0.092(6) 0.051(5) 0.004(4) 0.011(4) 0.060(5)
 C008 0.057(4) 0.070(5) 0.043(4) 0.003(4) 0.000(3) 0.039(4)
 C009 0.085(6) 0.100(6) 0.037(4) -0.002(4) -0.008(4) 0.066(5)
 C00A 0.079(6) 0.076(6) 0.066(5) 0.015(4) 0.018(4) 0.048(5)
 C00B 0.060(5) 0.075(5) 0.046(4) 0.007(4) -0.001(4) 0.041(4)
 C00C 0.064(5) 0.091(6) 0.077(6) -0.009(5) -0.013(4) 0.044(5)
 C00D 0.076(5) 0.075(5) 0.047(5) -0.016(4) -0.016(4) 0.049(5)
 C00E 0.060(5) 0.066(5) 0.041(4) 0.001(3) -0.003(3) 0.039(4)
 C00F 0.079(6) 0.061(5) 0.095(7) -0.001(5) -0.001(5) 0.022(5)
 C00G 0.070(5) 0.085(6) 0.053(5) -0.019(4) -0.014(4) 0.047(5)
 C00H 0.053(4) 0.072(5) 0.046(4) 0.009(4) 0.000(3) 0.039(4)
 C00I 0.083(6) 0.125(8) 0.052(5) -0.010(5) -0.006(4) 0.073(6)
 C00J 0.084(6) 0.122(8) 0.042(4) -0.007(5) -0.003(4) 0.077(6)
 C00K 0.077(5) 0.089(6) 0.050(5) -0.017(4) -0.017(4) 0.056(5)
 C00L 0.077(6) 0.061(5) 0.097(7) 0.011(5) 0.007(5) 0.037(5)
 C00M 0.078(6) 0.115(7) 0.047(5) -0.005(5) -0.006(4) 0.067(6)
 C00N 0.066(5) 0.072(5) 0.055(5) 0.005(4) 0.003(4) 0.044(4)
 C00O 0.099(7) 0.115(8) 0.069(6) 0.016(5) 0.012(5) 0.081(7)
 C00P 0.065(5) 0.087(6) 0.062(5) 0.012(4) 0.005(4) 0.046(5)
 C00Q 0.103(7) 0.128(8) 0.065(6) -0.005(6) -0.015(5) 0.081(7)
 C00R 0.074(6) 0.100(7) 0.093(7) 0.031(6) 0.016(5) 0.056(6)
 C00S 0.098(7) 0.084(7) 0.107(8) -0.005(6) 0.015(6) 0.055(6)
 C00T 0.088(7) 0.140(10) 0.109(8) -0.006(7) 0.001(6) 0.078(7)
 C00U 0.161(12) 0.211(14) 0.076(8) -0.020(8) -0.008(7) 0.153(12)
 C00V 0.090(7) 0.125(8) 0.077(6) -0.002(6) -0.003(5) 0.076(7)

_geom_special_details
;
 All esds (except the esd in the dihedral angle between two l.s. planes)
 are estimated using the full covariance matrix.  The cell esds are taken
 into account individually in the estimation of esds in distances, angles
 and torsion angles; correlations between esds in cell parameters are only
 used when they are defined by crystal symmetry.  An approximate (isotropic)
 treatment of cell esds is used for estimating esds involving l.s. planes.
;
loop_
  _geom_bond_atom_site_label_1
  _geom_bond_atom_site_label_2
  _geom_bond_distance
  _geom_bond_site_symmetry_2
  _geom_bond_publ_flag
 O001 H001 0.8200 . ?
 O001 C005 1.434(9) . ?
 C002 C005 1.542(11) . ?
 C002 C006 1.536(11) . ?
 C002 C00C 1.516(11) . ?
 C002 C00F 1.548(12) . ?
 C003 H003 0.9800 . ?
 C003 C004 1.547(10) . ?
 C003 C006 1.517(10) . ?
 C003 C00G 1.557(11) . ?
 C004 C00D 1.546(10) . ?
 C004 C00E 1.554(10) . ?
 C004 C00L 1.548(11) . ?
 C005 H005 0.9800 . ?
 C005 C007 1.528(11) . ?
 C006 C009 1.318(10) . ?
 C007 H00A 0.9700 . ?
 C007 H00B 0.9700 . ?
 C007 C00G 1.515(12) . ?
 C008 C00A 1.535(11) . ?
 C008 C00B 1.544(11) . ?
 C008 C00H 1.558(10) . ?
 C008 C00K 1.548(11) . ?
 C009 H009 0.9300 . ?
 C009 C00M 1.493(12) . ?
 C00A H00C 0.9600 . ?
 C00A H00D 0.9600 . ?
 C00A H00E 0.9600 . ?
 C00B H00F 0.9800 . ?
 C00B C00N 1.541(11) . ?
 C00B C00Q 1.517(11) . ?
 C00C H00G 0.9600 . ?
 C00C H00H 0.9600 . ?
 C00C H00I 0.9600 . ?
 C00D H00J 0.9700 . ?
 C00D H00K 0.9700 . ?
 C00D C00K 1.521(11) . ?
 C00E H00L 0.9800 . ?
 C00E C00H 1.578(10) . ?
 C00E C00M 1.529(10) . ?
 C00F H00M 0.9600 . ?
 C00F H00N 0.9600 . ?
 C00F H00O 0.9600 . ?
 C00G H00P 0.9700 . ?
 C00G H00Q 0.9700 . ?
 C00H C00J 1.546(12) . ?
 C00H C00R 1.534(12) . ?
 C00I H00R 0.9700 . ?
 C00I H00S 0.9700 . ?
 C00I C00J 1.543(11) . ?
 C00I C00N 1.538(12) . ?
 C00J H00T 0.9700 . ?
 C00J H00U 0.9700 . ?
 C00K H00V 0.9700 . ?
 C00K H00W 0.9700 . ?
 C00L H00X 0.9600 . ?
 C00L H00Y 0.9600 . ?
 C00L H 0.9600 . ?
 C00M H00Z 0.9700 . ?
 C00M HA 0.9700 . ?
 C00N C00P 1.556(12) . ?
 C00N C00S 1.554(13) . ?
 C00O H00 0.9800 . ?
 C00O C00P 1.547(13) . ?
 C00O C00T 1.520(14) . ?
 C00O C00U 1.513(13) . ?
 C00P H0AA 0.9800 . ?
 C00P C00V 1.542(13) . ?
 C00Q H1AA 0.9700 . ?
 C00Q HB 0.9700 . ?
 C00Q C00V 1.552(12) . ?
 C00R H2AA 0.9600 . ?
 C00R HC 0.9600 . ?
 C00R HD 0.9600 . ?
 C00S H3AA 0.9600 . ?
 C00S HE 0.9600 . ?
 C00S HF 0.9600 . ?
 C00T H4AA 0.9600 . ?
 C00T HG 0.9600 . ?
 C00T HH 0.9600 . ?
 C00U H5AA 0.9600 . ?
 C00U HI 0.9600 . ?
 C00U HJ 0.9600 . ?
 C00V H6AA 0.9700 . ?
 C00V HK 0.9700 . ?

loop_
  _geom_angle_atom_site_label_1
  _geom_angle_atom_site_label_2
  _geom_angle_atom_site_label_3
  _geom_angle
  _geom_angle_site_symmetry_1
  _geom_angle_site_symmetry_3
  _geom_angle_publ_flag
 C005 O001 H001 109.5 . . ?
 C005 C002 C00F 107.5(7) . . ?
 C006 C002 C005 112.2(6) . . ?
 C006 C002 C00F 107.1(6) . . ?
 C00C C002 C005 109.1(6) . . ?
 C00C C002 C006 113.1(6) . . ?
 C00C C002 C00F 107.6(7) . . ?
 C004 C003 H003 106.4 . . ?
 C004 C003 C00G 112.5(6) . . ?
 C006 C003 H003 106.4 . . ?
 C006 C003 C004 114.0(6) . . ?
 C006 C003 C00G 110.7(6) . . ?
 C00G C003 H003 106.4 . . ?
 C003 C004 C00E 105.2(5) . . ?
 C003 C004 C00L 110.1(6) . . ?
 C00D C004 C003 109.2(6) . . ?
 C00D C004 C00E 111.2(6) . . ?
 C00D C004 C00L 109.1(7) . . ?
 C00L C004 C00E 112.0(6) . . ?
 O001 C005 C002 109.2(6) . . ?
 O001 C005 H005 108.7 . . ?
 O001 C005 C007 108.8(7) . . ?
 C002 C005 H005 108.7 . . ?
 C007 C005 C002 112.7(6) . . ?
 C007 C005 H005 108.7 . . ?
 C003 C006 C002 116.9(6) . . ?
 C009 C006 C002 122.2(7) . . ?
 C009 C006 C003 120.5(7) . . ?
 C005 C007 H00A 109.5 . . ?
 C005 C007 H00B 109.5 . . ?
 H00A C007 H00B 108.1 . . ?
 C00G C007 C005 110.6(7) . . ?
 C00G C007 H00A 109.5 . . ?
 C00G C007 H00B 109.5 . . ?
 C00A C008 C00B 110.3(6) . . ?
 C00A C008 C00H 113.5(6) . . ?
 C00A C008 C00K 106.7(6) . . ?
 C00B C008 C00H 107.3(5) . . ?
 C00B C008 C00K 111.1(6) . . ?
 C00K C008 C00H 107.9(6) . . ?
 C006 C009 H009 117.5 . . ?
 C006 C009 C00M 125.1(7) . . ?
 C00M C009 H009 117.5 . . ?
 C008 C00A H00C 109.5 . . ?
 C008 C00A H00D 109.5 . . ?
 C008 C00A H00E 109.5 . . ?
 H00C C00A H00D 109.5 . . ?
 H00C C00A H00E 109.5 . . ?
 H00D C00A H00E 109.5 . . ?
 C008 C00B H00F 103.8 . . ?
 C00N C00B C008 117.7(6) . . ?
 C00N C00B H00F 103.8 . . ?
 C00Q C00B C008 120.8(6) . . ?
 C00Q C00B H00F 103.8 . . ?
 C00Q C00B C00N 104.7(6) . . ?
 C002 C00C H00G 109.5 . . ?
 C002 C00C H00H 109.5 . . ?
 C002 C00C H00I 109.5 . . ?
 H00G C00C H00H 109.5 . . ?
 H00G C00C H00I 109.5 . . ?
 H00H C00C H00I 109.5 . . ?
 C004 C00D H00J 108.1 . . ?
 C004 C00D H00K 108.1 . . ?
 H00J C00D H00K 107.3 . . ?
 C00K C00D C004 117.0(6) . . ?
 C00K C00D H00J 108.1 . . ?
 C00K C00D H00K 108.1 . . ?
 C004 C00E H00L 104.8 . . ?
 C004 C00E C00H 116.5(6) . . ?
 C00H C00E H00L 104.8 . . ?
 C00M C00E C004 109.3(6) . . ?
 C00M C00E H00L 104.8 . . ?
 C00M C00E C00H 115.3(6) . . ?
 C002 C00F H00M 109.5 . . ?
 C002 C00F H00N 109.5 . . ?
 C002 C00F H00O 109.5 . . ?
 H00M C00F H00N 109.5 . . ?
 H00M C00F H00O 109.5 . . ?
 H00N C00F H00O 109.5 . . ?
 C003 C00G H00P 109.3 . . ?
 C003 C00G H00Q 109.3 . . ?
 C007 C00G C003 111.7(7) . . ?
 C007 C00G H00P 109.3 . . ?
 C007 C00G H00Q 109.3 . . ?
 H00P C00G H00Q 107.9 . . ?
 C008 C00H C00E 107.1(5) . . ?
 C00J C00H C008 108.2(6) . . ?
 C00J C00H C00E 111.0(6) . . ?
 C00R C00H C008 113.9(7) . . ?
 C00R C00H C00E 110.3(6) . . ?
 C00R C00H C00J 106.4(7) . . ?
 H00R C00I H00S 107.8 . . ?
 C00J C00I H00R 109.0 . . ?
 C00J C00I H00S 109.0 . . ?
 C00N C00I H00R 109.0 . . ?
 C00N C00I H00S 109.0 . . ?
 C00N C00I C00J 113.1(7) . . ?
 C00H C00J H00T 108.9 . . ?
 C00H C00J H00U 108.9 . . ?
 C00I C00J C00H 113.3(7) . . ?
 C00I C00J H00T 108.9 . . ?
 C00I C00J H00U 108.9 . . ?
 H00T C00J H00U 107.7 . . ?
 C008 C00K H00V 109.2 . . ?
 C008 C00K H00W 109.2 . . ?
 C00D C00K C008 112.2(6) . . ?
 C00D C00K H00V 109.2 . . ?
 C00D C00K H00W 109.2 . . ?
 H00V C00K H00W 107.9 . . ?
 C004 C00L H00X 109.5 . . ?
 C004 C00L H00Y 109.5 . . ?
 C004 C00L H 109.5 . . ?
 H00X C00L H00Y 109.5 . . ?
 H00X C00L H 109.5 . . ?
 H00Y C00L H 109.5 . . ?
 C009 C00M C00E 110.9(6) . . ?
 C009 C00M H00Z 109.5 . . ?
 C009 C00M HA 109.5 . . ?
 C00E C00M H00Z 109.5 . . ?
 C00E C00M HA 109.5 . . ?
 H00Z C00M HA 108.1 . . ?
 C00B C00N C00P 98.2(6) . . ?
 C00B C00N C00S 114.6(7) . . ?
 C00I C00N C00B 108.3(6) . . ?
 C00I C00N C00P 117.3(7) . . ?
 C00I C00N C00S 109.8(8) . . ?
 C00S C00N C00P 108.4(7) . . ?
 C00P C00O H00 107.3 . . ?
 C00T C00O H00 107.3 . . ?
 C00T C00O C00P 110.1(9) . . ?
 C00U C00O H00 107.3 . . ?
 C00U C00O C00P 113.7(8) . . ?
 C00U C00O C00T 110.9(9) . . ?
 C00N C00P H0AA 106.8 . . ?
 C00O C00P C00N 120.1(8) . . ?
 C00O C00P H0AA 106.8 . . ?
 C00V C00P C00N 103.8(7) . . ?
 C00V C00P C00O 111.9(7) . . ?
 C00V C00P H0AA 106.8 . . ?
 C00B C00Q H1AA 111.1 . . ?
 C00B C00Q HB 111.1 . . ?
 C00B C00Q C00V 103.2(7) . . ?
 H1AA C00Q HB 109.1 . . ?
 C00V C00Q H1AA 111.1 . . ?
 C00V C00Q HB 111.1 . . ?
 C00H C00R H2AA 109.5 . . ?
 C00H C00R HC 109.5 . . ?
 C00H C00R HD 109.5 . . ?
 H2AA C00R HC 109.5 . . ?
 H2AA C00R HD 109.5 . . ?
 HC C00R HD 109.5 . . ?
 C00N C00S H3AA 109.5 . . ?
 C00N C00S HE 109.5 . . ?
 C00N C00S HF 109.5 . . ?
 H3AA C00S HE 109.5 . . ?
 H3AA C00S HF 109.5 . . ?
 HE C00S HF 109.5 . . ?
 C00O C00T H4AA 109.5 . . ?
 C00O C00T HG 109.5 . . ?
 C00O C00T HH 109.5 . . ?
 H4AA C00T HG 109.5 . . ?
 H4AA C00T HH 109.5 . . ?
 HG C00T HH 109.5 . . ?
 C00O C00U H5AA 109.5 . . ?
 C00O C00U HI 109.5 . . ?
 C00O C00U HJ 109.5 . . ?
 H5AA C00U HI 109.5 . . ?
 H5AA C00U HJ 109.5 . . ?
 HI C00U HJ 109.5 . . ?
 C00P C00V C00Q 106.4(7) . . ?
 C00P C00V H6AA 110.4 . . ?
 C00P C00V HK 110.4 . . ?
 C00Q C00V H6AA 110.4 . . ?
 C00Q C00V HK 110.4 . . ?
 H6AA C00V HK 108.6 . . ?

_shelx_res_file
;
    ao_me_tmk_5d_rt.res created by SHELXL-2014/7

TITL ao_me_tmk_5d_rt_a.res in R3
REM Old TITL AO_ME_TMK_5d_RT in R3
REM SHELXT solution in R3
REM R1 0.222, Rweak 0.104, Alpha 0.011, Orientation as input
REM Flack x = 0.238 ( 1.760 ) from Parsons' quotients
REM Formula found by SHELXT: C30 O
CELL 0.71073 35.2192 35.2192 7.3574 90 90 120
ZERR 9 0.0089 0.0089 0.002 0 0 0
LATT -3
SYMM -Y,+X-Y,+Z
SYMM +Y-X,-X,+Z
SFAC C H O
UNIT 270 450 9

L.S. 4 0 0
PLAN  20
TEMP 23
BOND $H
list 4
fmap 2 53
ACTA
SHEL 9999 0.84
OMIT 4 4 0
OMIT -4 8 0
OMIT 2 3 -1
OMIT -3 5 1
REM <olex2.extras>
REM <HklSrc "%.\\AO_ME_TMK_5d_RT.hkl">
REM </olex2.extras>

WGHT    0.177200
EXTI    0.009218
FVAR       0.24125
O001  3   -0.659487   -0.636843   -0.645275    11.00000    0.07551    0.06339 =
         0.06251    0.00342    0.00412    0.03937
AFIX 147
H001  2   -0.679242   -0.653692   -0.713106    11.00000   -1.50000
AFIX   0
C002  1   -0.645296   -0.564977   -0.549430    11.00000    0.05596    0.05421 =
         0.06576   -0.00214   -0.00198    0.03286
C003  1   -0.720749   -0.580498   -0.675858    11.00000    0.06099    0.06174 =
         0.04413   -0.00112    0.00281    0.03545
AFIX  13
H003  2   -0.708584   -0.551180   -0.729030    11.00000   -1.20000
AFIX   0
C004  1   -0.769127   -0.595814   -0.628892    11.00000    0.05631    0.05525 =
         0.04961   -0.00102   -0.00415    0.03328
C005  1   -0.642813   -0.592655   -0.706439    11.00000    0.06641    0.07315 =
         0.05703    0.01704    0.01445    0.04421
AFIX  13
H005  2   -0.612035   -0.580488   -0.741422    11.00000   -1.20000
AFIX   0
C006  1   -0.692528   -0.575619   -0.511930    11.00000    0.05618    0.05693 =
         0.05283   -0.00198   -0.00643    0.03304
C007  1   -0.668862   -0.593177   -0.873429    11.00000    0.08335    0.09210 =
         0.05119    0.00374    0.01058    0.05975
AFIX  23
H00A  2   -0.656097   -0.563795   -0.923021    11.00000   -1.20000
H00B  2   -0.667340   -0.611996   -0.965932    11.00000   -1.20000
AFIX   0
C008  1   -0.820119   -0.547047   -0.617456    11.00000    0.05702    0.06967 =
         0.04305    0.00288   -0.00020    0.03857
C009  1   -0.706913   -0.576048   -0.346184    11.00000    0.08526    0.10035 =
         0.03664   -0.00230   -0.00780    0.06590
AFIX  43
H009  2   -0.689981   -0.576340   -0.249779    11.00000   -1.20000
AFIX   0
C00A  1   -0.781727   -0.504360   -0.691899    11.00000    0.07944    0.07647 =
         0.06591    0.01515    0.01775    0.04775
AFIX 137
H00C  2   -0.768246   -0.483793   -0.594321    11.00000   -1.50000
H00D  2   -0.792384   -0.492178   -0.781608    11.00000   -1.50000
H00E  2   -0.760539   -0.510408   -0.746332    11.00000   -1.50000
AFIX   0
C00B  1   -0.860221   -0.541338   -0.582619    11.00000    0.05967    0.07494 =
         0.04586    0.00729   -0.00110    0.04115
AFIX  13
H00F  2   -0.882604   -0.570037   -0.536702    11.00000   -1.20000
AFIX   0
C00C  1   -0.622865   -0.570296   -0.383504    11.00000    0.06427    0.09147 =
         0.07683   -0.00911   -0.01322    0.04424
AFIX 137
H00G  2   -0.594212   -0.564905   -0.416471    11.00000   -1.50000
H00H  2   -0.639930   -0.599596   -0.337275    11.00000   -1.50000
H00I  2   -0.620245   -0.549754   -0.291675    11.00000   -1.50000
AFIX   0
C00D  1   -0.791840   -0.589686   -0.797091    11.00000    0.07578    0.07520 =
         0.04725   -0.01614   -0.01564    0.04861
AFIX  23
H00J  2   -0.770025   -0.564645   -0.865105    11.00000   -1.20000
H00K  2   -0.801783   -0.615275   -0.874179    11.00000   -1.20000
AFIX   0
C00E  1   -0.767031   -0.565876   -0.469441    11.00000    0.06019    0.06629 =
         0.04133    0.00077   -0.00307    0.03945
AFIX  13
H00L  2   -0.744484   -0.536277   -0.505644    11.00000   -1.20000
AFIX   0
C00F  1   -0.619078   -0.516280   -0.608097    11.00000    0.07941    0.06088 =
         0.09457   -0.00130   -0.00108    0.02217
AFIX 137
H00M  2   -0.634767   -0.511000   -0.702157    11.00000   -1.50000
H00N  2   -0.590855   -0.509768   -0.652964    11.00000   -1.50000
H00O  2   -0.615353   -0.497876   -0.505547    11.00000   -1.50000
AFIX   0
C00G  1   -0.716329   -0.609698   -0.823718    11.00000    0.06953    0.08540 =
         0.05272   -0.01872   -0.01357    0.04726
AFIX  23
H00P  2   -0.729317   -0.639535   -0.779043    11.00000   -1.20000
H00Q  2   -0.732327   -0.610022   -0.931578    11.00000   -1.20000
AFIX   0
C00H  1   -0.809428   -0.562375   -0.435587    11.00000    0.05345    0.07241 =
         0.04613    0.00852    0.00038    0.03853
C00I  1   -0.840679   -0.521046   -0.257123    11.00000    0.08271    0.12493 =
         0.05242   -0.01038   -0.00619    0.07297
AFIX  23
H00R  2   -0.864695   -0.547718   -0.206709    11.00000   -1.20000
H00S  2   -0.832673   -0.497830   -0.168681    11.00000   -1.20000
AFIX   0
C00J  1   -0.801129   -0.527789   -0.288145    11.00000    0.08449    0.12241 =
         0.04249   -0.00664   -0.00325    0.07667
AFIX  23
H00T  2   -0.794011   -0.536808   -0.174629    11.00000   -1.20000
H00U  2   -0.775986   -0.500041   -0.323354    11.00000   -1.20000
AFIX   0
C00K  1   -0.830596   -0.582900   -0.761950    11.00000    0.07692    0.08947 =
         0.04984   -0.01654   -0.01675    0.05648
AFIX  23
H00V  2   -0.855383   -0.610301   -0.721183    11.00000   -1.20000
H00W  2   -0.838843   -0.574659   -0.874687    11.00000   -1.20000
AFIX   0
C00L  1   -0.793374   -0.644852   -0.574510    11.00000    0.07712    0.06059 =
         0.09674    0.01106    0.00735    0.03703
AFIX 137
H00X  2   -0.779860   -0.648742   -0.468259    11.00000   -1.50000
H00Y  2   -0.791761   -0.661967   -0.672598    11.00000   -1.50000
H     2   -0.823534   -0.654253   -0.548955    11.00000   -1.50000
AFIX   0
C00M  1   -0.748259   -0.576102   -0.301089    11.00000    0.07808    0.11510 =
         0.04735   -0.00549   -0.00641    0.06716
AFIX  23
H00Z  2   -0.742387   -0.554362   -0.207884    11.00000   -1.20000
HA    2   -0.769621   -0.604592   -0.253429    11.00000   -1.20000
AFIX   0
C00N  1   -0.856384   -0.509202   -0.431916    11.00000    0.06628    0.07192 =
         0.05543    0.00548    0.00304    0.04443
C00O  1   -0.917037   -0.488133   -0.333494    11.00000    0.09877    0.11476 =
         0.06937    0.01584    0.01222    0.08108
AFIX  13
H00   2   -0.899435   -0.458708   -0.385173    11.00000   -1.20000
AFIX   0
C00P  1   -0.904515   -0.518676   -0.435780    11.00000    0.06510    0.08657 =
         0.06204    0.01205    0.00454    0.04621
AFIX  13
H0AA  2   -0.922806   -0.548160   -0.385645    11.00000   -1.20000
AFIX   0
C00Q  1   -0.882875   -0.532391   -0.738414    11.00000    0.10295    0.12772 =
         0.06522   -0.00513   -0.01505    0.08127
AFIX  23
H1AA  2   -0.898376   -0.557962   -0.815716    11.00000   -1.20000
HB    2   -0.861998   -0.507840   -0.811404    11.00000   -1.20000
AFIX   0
C00R  1   -0.846889   -0.606135   -0.364699    11.00000    0.07385    0.10021 =
         0.09339    0.03137    0.01648    0.05567
AFIX 137
H2AA  2   -0.856735   -0.627604   -0.460021    11.00000   -1.50000
HC    2   -0.870748   -0.602270   -0.325633    11.00000   -1.50000
HD    2   -0.836622   -0.615909   -0.264095    11.00000   -1.50000
AFIX   0
C00S  1   -0.825480   -0.460028   -0.478065    11.00000    0.09840    0.08385 =
         0.10696   -0.00492    0.01457    0.05518
AFIX 137
H3AA  2   -0.827545   -0.455358   -0.605371    11.00000   -1.50000
HE    2   -0.795820   -0.451943   -0.448676    11.00000   -1.50000
HF    2   -0.833982   -0.442403   -0.408662    11.00000   -1.50000
AFIX   0
C00T  1   -0.964927   -0.502455   -0.367571    11.00000    0.08812    0.13979 =
         0.10948   -0.00627    0.00108    0.07829
AFIX 137
H4AA  2   -0.983054   -0.532104   -0.326733    11.00000   -1.50000
HG    2   -0.969492   -0.500746   -0.495251    11.00000   -1.50000
HH    2   -0.972478   -0.483559   -0.302246    11.00000   -1.50000
AFIX   0
C00U  1   -0.907322   -0.484673   -0.131919    11.00000    0.16097    0.21112 =
         0.07586   -0.01973   -0.00757    0.15266
AFIX 137
H5AA  2   -0.876373   -0.472370   -0.113679    11.00000   -1.50000
HI    2   -0.922700   -0.513324   -0.078136    11.00000   -1.50000
HJ    2   -0.916731   -0.466131   -0.076056    11.00000   -1.50000
AFIX   0
C00V  1   -0.915274   -0.521487   -0.640199    11.00000    0.08959    0.12473 =
         0.07660   -0.00178   -0.00287    0.07557
AFIX  23
H6AA  2   -0.911539   -0.493797   -0.683364    11.00000   -1.20000
HK    2   -0.945312   -0.544263   -0.662486    11.00000   -1.20000
AFIX   0
HKLF 4

REM  ao_me_tmk_5d_rt_a.res in R3
REM R1 =  0.1010 for    3338 Fo > 4sig(Fo)  and  0.1781 for all    6208 data
REM    290 parameters refined using      1 restraints

END

WGHT      0.1772      0.0000

REM Highest difference peak  0.571,  deepest hole -0.402,  1-sigma level  0.132
Q1    1  -1.0057 -0.6666 -0.3405  11.00000  0.05    0.57
Q2    1  -0.6448 -0.4600 -1.0811  11.00000  0.05    0.55
Q3    1  -0.9982 -0.6629 -0.8417  11.00000  0.05    0.53
Q4    1  -0.6769 -0.4210 -0.9951  11.00000  0.05    0.51
Q5    1  -0.6533 -0.4201 -0.9439  11.00000  0.05    0.51
Q6    1  -0.6556 -0.4514 -0.0458  11.00000  0.05    0.50
Q7    1  -0.7782 -0.3410 -0.1664  11.00000  0.05    0.46
Q8    1  -0.6634 -0.4186 -0.1947  11.00000  0.05    0.45
Q9    1  -0.6473 -0.4240 -0.8298  11.00000  0.05    0.43
Q10   1  -0.6733 -0.5677 -0.7349  11.00000  0.05    0.40
Q11   1  -0.6601 -0.5637 -0.6198  11.00000  0.05    0.38
Q12   1  -0.6853 -0.5792 -0.7177  11.00000  0.05    0.38
Q13   1  -0.9563 -0.5111 -0.2219  11.00000  0.05    0.34
Q14   1  -0.7006 -0.5944 -0.5999  11.00000  0.05    0.33
Q15   1  -0.6585 -0.5832 -0.7031  11.00000  0.05    0.32
Q16   1  -0.6765 -0.5755 -0.5258  11.00000  0.05    0.32
Q17   1  -0.9331 -0.5054 -0.3135  11.00000  0.05    0.32
Q18   1  -0.8198 -0.6293 -0.7183  11.00000  0.05    0.26
Q19   1  -0.6541 -0.5472 -0.4572  11.00000  0.05    0.24
Q20   1  -0.6760 -0.6119 -0.5386  11.00000  0.05    0.23
;
_shelx_res_checksum                54114
_shelx_hkl_file
;
   1  -1  -1 1616.04  159.28
   1  -1  -1 1645.54  159.28
   1  -1  -1 1526.05  159.48
   1  -1  -1 1515.85  159.48
   1  -1  -1 1514.15  159.38
   1  -1  -1 1356.56  159.38
  -1   1   1 1492.75  159.38
  -1   1   1 1571.54  159.48
  -1   1   1 1664.53  159.28
  -1   1   1 1587.04  159.28
  -1   1   1 1529.45  159.48
   2  -2  -2  174.68   23.10
   2  -2  -2  200.08   22.30
   2  -2  -2  211.78   22.50
   2  -2  -2  207.58   22.40
   2  -2  -2  221.68   23.30
   2  -2  -2  219.38   22.40
  -2   2   2  213.58   23.50
  -2   2   2  218.98   22.40
  -2   2   2  215.88   22.50
   3  -3  -3  203.48   20.70
   3  -3  -3  177.78   20.50
   3  -3  -3  190.48   21.20
   3  -3  -3  171.18   21.90
   3  -3  -3  158.98   21.80
  -3   3   3  188.78   21.60
  -3   3   3  191.38   20.50
  -3   3   3  194.48   21.10
   4  -4  -4   42.40    9.80
   4  -4  -4   46.30    9.90
   4  -4  -4   53.49   10.40
  -4   4   4   42.70    7.40
  -4   4   4   40.20    8.40
  -4   4   4   47.40   11.40
   5  -5  -5   15.30   10.00
   5  -5  -5   31.00   10.80
   5  -5  -5   16.50    8.10
  -5   5   5   28.50    8.30
  -5   5   5   43.80    7.40
  -5   5   5   45.70   10.40
   6  -6  -6  149.79   20.80
   6  -6  -6  110.89   19.20
  -6   6   6  118.89   16.70
  -6   6   6  108.89   17.10
  -6   6   6  168.48   22.80
   7  -7  -7   18.20   11.20
   7  -7  -7   -0.40   13.30
  -7   7   7   28.00   10.90
  -7   7   7   12.00   12.50
   8  -8  -8  -10.70   20.70
   8  -8  -8   52.99   20.40
  -8   8   8    7.10   12.80
  -8   8   8  -44.70   18.70
  -7   6   8   -8.60   12.30
  -7   6   8  -10.20   20.00
   7  -6  -8   14.60   14.80
   7  -6  -8    2.70   17.80
  -6   5   7   21.60   11.30
  -6   5   7   47.90   14.30
   6  -5  -7   49.00   13.20
   6  -5  -7   48.10   15.80
  -5   4   6  148.19   19.90
  -5   4   6  181.18   24.40
   5  -4  -6  158.48   22.90
   5  -4  -6  130.49   21.10
  -4   3   5  103.09   16.00
  -4   3   5  108.89   13.30
  -4   3   5   96.99   14.40
   4  -3  -5  108.19   15.20
   4  -3  -5  123.19   15.50
   4  -3  -5   77.99   15.40
  -3   2   4   25.70    6.00
  -3   2   4   18.80    5.70
  -3   2   4   19.50    9.90
   3  -2  -4   27.20    6.20
   3  -2  -4   20.40    6.10
   3  -2  -4   33.00    7.90
   3  -2  -4   29.50    8.30
   3  -2  -4   17.50    8.60
  -2   1   3   68.79    8.40
  -2   1   3   66.99   11.50
  -2   1   3   62.19    9.40
   2  -1  -3   61.39   10.10
   2  -1  -3   66.99   10.50
   2  -1  -3   53.79    9.70
   2  -1  -3   63.29    8.50
   2  -1  -3   67.69    8.40
  -1   0   2  124.69   14.30
  -1   0   2  119.99   14.40
  -1   0   2  111.09   14.10
  -1   0   2  125.89   13.50
   1   0  -2  132.69   13.50
   1   0  -2  135.69   16.10
   1   0  -2  113.79   14.20
   1   0  -2  101.99   13.90
   1   0  -2  130.29   13.40
   1   0  -2  125.39   14.10
   0  -1   1 1466.85  156.18
   0  -1   1 1590.64  156.48
   0  -1   1 1447.26  156.28
   0  -1   1 1600.64  156.18
   0   1  -1 1376.36  156.28
   0   1  -1 1550.04  156.18
   0   1  -1 1610.24  156.18
   0   1  -1 1509.85  156.38
   0   1  -1 1507.45  156.38
   2  -3  -1 2477.85  256.87
   2  -3  -1 2417.36  256.97
   2  -3  -1 2698.43  256.87
   2  -3  -1 2380.56  256.97
   2  -3  -1 2427.96  257.17
   2  -3  -1 2371.16  256.77
   2  -3  -1 2556.94  256.87
  -2   3   1 2573.04  256.87
  -2   3   1 2613.04  256.87
  -2   3   1 2507.65  256.87
  -2   3   1 2447.85  256.97
  -2   3   1 2481.75  256.77
   3  -4  -2  672.03   66.09
   3  -4  -2  606.54   66.09
   3  -4  -2  584.44   66.29
   3  -4  -2  666.33   66.09
   3  -4  -2  615.14   65.99
   3  -4  -2  616.44   66.69
  -3   4   2  676.03   66.19
  -3   4   2  618.14   66.09
  -3   4   2  651.93   66.09
  -3   4   2  644.34   66.09
  -3   4   2  642.14   66.49
   4  -5  -3   17.60    9.10
   4  -5  -3   21.10    5.60
   4  -5  -3   32.60    6.50
   4  -5  -3   23.20    6.10
  -4   5   3   23.80    8.80
  -4   5   3   11.90    5.80
  -4   5   3   18.30    6.10
   5  -6  -4   14.30    8.50
   5  -6  -4   21.80    7.00
   5  -6  -4    4.40    8.10
  -5   6   4   21.20    7.70
  -5   6   4   21.40    6.20
  -5   6   4   20.00    6.60
   6  -7  -5   21.50    9.80
   6  -7  -5   38.50   11.30
   6  -7  -5   16.60    7.60
  -6   7   5    8.80    7.40
  -6   7   5    6.80    6.90
  -6   7   5   13.30   11.70
   7  -8  -6   -5.90   12.30
   7  -8  -6  -28.00   10.60
   7  -8  -6  -13.40   20.60
  -7   8   6   -2.00    8.40
  -7   8   6   -0.40   10.00
  -7   8   6   15.70    8.40
   8  -9  -7    4.20   14.40
   8  -9  -7   26.10   11.70
  -8   9   7   -1.70   12.30
  -8   9   7   -9.80    9.80
   9 -10  -8   -1.20   17.10
  -9  10   8   -4.40   12.90
  -9  10   8  -21.70   21.70
  -6   4   8   14.20   13.30
  -6   4   8   -5.90   20.50
   6  -4  -8   33.70   14.70
   6  -4  -8   12.00   17.90
  -5   3   7   24.30   11.20
  -5   3   7   17.60   13.10
   5  -3  -7   18.70   11.60
   5  -3  -7   26.80   14.00
  -4   2   6   31.90   10.70
  -4   2   6   40.00   16.50
   4  -2  -6   60.99   14.30
   4  -2  -6   41.70   10.40
  -3   1   5  100.09   13.00
  -3   1   5   95.29   14.50
  -3   1   5  101.09   16.10
   3  -1  -5   78.29   15.00
   3  -1  -5  105.99   14.10
   3  -1  -5  120.09   16.60
   3  -1  -5  134.39   14.10
  -2   0   4  312.77   35.90
  -2   0   4  322.77   37.50
  -2   0   4  306.17   36.80
   2   0  -4  337.57   37.30
   2   0  -4  354.56   36.40
   2   0  -4  345.67   36.40
   2   0  -4  378.96   36.00
   2   0  -4  338.07   37.10
  -1  -1   3  419.36   42.20
  -1  -1   3  378.46   42.40
  -1  -1   3  367.86   42.50
  -1  -1   3  422.76   43.30
   1   1  -3  414.66   42.00
   1   1  -3  399.86   42.90
   1   1  -3  427.76   42.30
   1   1  -3  402.36   42.20
   1   1  -3  379.96   43.00
   0  -2   2  198.08   22.20
   0  -2   2  196.78   22.70
   0  -2   2  203.48   22.10
   0  -2   2  218.38   22.90
   0   2  -2  219.48   23.30
   0   2  -2  204.68   22.00
   0   2  -2  231.18   22.50
   0   2  -2  218.78   23.00
   0   2  -2  197.58   22.50
   0   2  -2  215.08   22.30
   1  -3   1 7618.14  754.62
   1  -3   1 7405.66  754.72
   1  -3   1 6695.23  754.62
   1  -3   1 7405.86  755.02
   1  -3   1 7449.65  754.72
  -1   3  -1 7194.08  754.62
  -1   3  -1 7570.84  755.12
  -1   3  -1 6611.24  754.62
  -1   3  -1 7796.72  754.72
  -1   3  -1 7687.03  754.62
   2  -4   0 2205.68  214.38
   2  -4   0 2095.39  214.48
   2  -4   0 2099.89  214.28
   2  -4   0 2057.19  214.48
   2  -4   0 1949.60  214.58
  -2   4   0 2033.00  214.38
  -2   4   0 1938.51  214.58
  -2   4   0 2100.59  214.38
  -2   4   0 2183.68  214.28
  -2   4   0 2153.28  214.48
   3  -5  -1 1166.08  118.89
   3  -5  -1 1061.89  119.49
   3  -5  -1 1145.49  119.09
   3  -5  -1 1123.49  119.09
   3  -5  -1 1007.50  119.09
   3  -5  -1 1207.48  119.19
  -3   5   1 1225.18  118.89
  -3   5   1 1166.68  119.09
  -3   5   1 1152.48  119.19
  -3   5   1 1236.08  118.89
  -3   5   1 1166.08  119.09
   4  -6  -2  490.25   49.30
   4  -6  -2  421.96   49.00
   4  -6  -2  440.56   49.10
   4  -6  -2  447.26   49.50
   4  -6  -2  509.85   49.10
   4  -6  -2  468.85   50.29
  -4   6   2  473.05   49.10
  -4   6   2  477.55   49.60
  -4   6   2  487.05   49.00
  -4   6   2  496.85   49.20
  -4   6   2  454.25   49.20
   5  -7  -3  283.97   36.60
   5  -7  -3  324.37   38.00
  -5   7   3  343.87   36.50
  -5   7   3  344.07   36.70
  -5   7   3  362.36   37.70
  -5   7   3  352.96   36.40
  -5   7   3  361.56   36.20
   6  -8  -4   90.79   13.50
   6  -8  -4   90.69   13.60
   6  -8  -4  118.19   15.70
  -6   8   4   92.09   12.70
  -6   8   4  104.69   13.10
  -6   8   4   96.49   14.30
   7  -9  -5   39.80   12.20
   7  -9  -5   39.40   11.20
   7  -9  -5   28.00    8.90
  -7   9   5   28.60   12.30
  -7   9   5   23.90    8.60
  -7   9   5   35.80    8.40
   8 -10  -6   24.30   12.40
   8 -10  -6   32.70   13.60
   8 -10  -6   38.60   13.60
   8 -10  -6   32.50   14.20
  -8  10   6   14.70   14.20
  -8  10   6   12.20    9.80
  -8  10   6   25.10    9.50
   9 -11  -7   31.90   16.10
   9 -11  -7   22.60   12.20
  -9  11   7   26.30   13.70
  -9  11   7   33.40   11.70
  10 -12  -8   23.00   18.50
 -10  12   8    1.90   21.70
 -10  12   8    8.50   15.80
  -5   2   8   12.90   22.30
  -5   2   8    2.80   13.30
   5  -2  -8   24.90   14.80
   5  -2  -8  -12.10   16.70
  -4   1   7   25.80   11.70
  -4   1   7   19.20   13.30
   4  -1  -7   32.40   15.00
   4  -1  -7   35.00   14.40
  -3   0   6   63.49   13.40
  -3   0   6   24.20    8.60
   3   0  -6   49.10   12.40
   3   0  -6   49.99   11.40
  -2  -1   5   10.10    5.40
  -2  -1   5    7.00   10.70
  -2  -1   5    6.00    5.60
   2   1  -5    5.60    5.40
   2   1  -5   11.10    6.40
   2   1  -5   13.20    9.20
  -1  -2   4  148.29   19.00
  -1  -2   4  130.39   15.60
  -1  -2   4  128.99   16.20
  -1  -2   4  141.39   17.10
   1   2  -4  138.19   15.20
   1   2  -4  126.49   17.20
   1   2  -4  127.39   15.50
   1   2  -4  154.88   18.20
   1   2  -4  141.29   16.30
   0  -3   3  212.28   22.10
   0  -3   3  167.08   20.20
   0  -3   3  154.58   19.80
   0  -3   3  183.68   19.70
   0   3  -3  191.38   19.50
   0   3  -3  188.98   20.50
   0   3  -3  184.08   20.60
   0   3  -3  188.38   20.10
   1  -4   2  210.08   23.60
   1  -4   2  220.78   24.00
   1  -4   2  183.08   23.30
   1  -4   2  215.18   23.00
   1  -4   2  246.58   23.20
  -1   4  -2  215.08   23.50
  -1   4  -2  226.88   23.30
  -1   4  -2  198.58   23.30
  -1   4  -2  201.28   23.60
  -1   4  -2  234.48   22.80
   2  -5   1 2955.80  290.77
   2  -5   1 2625.44  290.47
   2  -5   1 2779.82  290.77
   2  -5   1 2597.24  290.57
   2  -5   1 2763.02  290.57
  -2   5  -1 3201.98  290.77
  -2   5  -1 3014.80  290.67
  -2   5  -1 2739.93  290.47
  -2   5  -1 2752.12  290.57
  -2   5  -1 2797.32  290.77
  -2   5  -1 2866.71  290.57
   3  -6   0  973.40  100.89
   3  -6   0 1045.40  100.99
   3  -6   0  927.71  101.29
   3  -6   0 1052.69  100.79
   3  -6   0  946.91  100.59
  -3   6   0  982.90  100.79
  -3   6   0 1017.40  100.69
  -3   6   0  848.92  101.09
  -3   6   0  968.70  100.89
   4  -7  -1  151.08   19.10
   4  -7  -1  211.78   19.00
   4  -7  -1  171.78   18.80
   4  -7  -1  170.88   19.50
   4  -7  -1  172.28   19.30
   4  -7  -1  156.08   21.00
   4  -7  -1  180.78   19.10
  -4   7   1  157.48   19.50
  -4   7   1  194.08   18.70
  -4   7   1  189.08   18.80
  -4   7   1  161.68   19.30
  -4   7   1  169.48   19.10
   5  -8  -2  617.44   71.19
   5  -8  -2  623.04   71.49
  -5   8   2  726.23   70.49
  -5   8   2  669.23   70.09
  -5   8   2  703.73   70.09
  -5   8   2  662.53   70.49
  -5   8   2  693.23   70.59
   6  -9  -3 1473.65  162.28
   6  -9  -3 1489.25  163.08
  -6   9   3 1540.35  161.98
  -6   9   3 1618.04  161.88
  -6   9   3 1603.94  162.58
  -6   9   3 1530.65  161.98
  -6   9   3 1682.33  161.88
   7 -10  -4  135.89   19.50
   7 -10  -4  152.38   20.60
   7 -10  -4  122.39   18.60
   7 -10  -4  155.48   19.10
  -7  10   4  154.68   17.50
  -7  10   4  140.59   17.90
  -7  10   4  136.49   17.30
  -7  10   4  148.99   18.90
   8 -11  -5   48.60   12.20
   8 -11  -5   49.00   10.40
   8 -11  -5   31.50    9.80
   8 -11  -5   44.20   13.00
  -8  11   5   39.70    9.30
  -8  11   5   45.20    9.40
  -8  11   5   48.60   11.00
   9 -12  -6   32.10   12.70
   9 -12  -6    5.50   12.60
   9 -12  -6   24.00   14.70
   9 -12  -6   15.10   12.80
  -9  12   6    5.60   14.60
  -9  12   6   27.60    9.90
  -9  12   6   21.20    9.40
  10 -13  -7   27.50   16.20
  10 -13  -7   51.69   13.80
 -10  13   7   51.59   15.20
 -10  13   7   37.40   12.60
  11 -14  -8    8.10   19.70
 -11  14   8   -0.60   22.30
  -4   0   8    0.80   15.70
  -4   0   8   -4.90   13.20
   4   0  -8   25.10   13.50
   4   0  -8   23.90   15.00
  -3  -1   7   -3.20   16.60
  -3  -1   7    5.50   10.70
   3   1  -7   -3.30   12.10
   3   1  -7  -23.60   12.90
  -2  -2   6   81.39   14.70
  -2  -2   6   74.39   18.30
   2   2  -6  106.29   17.40
   2   2  -6   84.69   15.60
  -1  -3   5   88.19   13.60
  -1  -3   5   55.49   12.30
  -1  -3   5   66.99   10.20
   1   3  -5   82.99    9.50
   1   3  -5   67.09   12.90
   1   3  -5   90.49   12.70
   0  -4   4   36.10    6.70
   0  -4   4   47.80    9.20
   0  -4   4   34.40    6.90
   0  -4   4   30.30    8.40
   0   4  -4   34.10    9.60
   0   4  -4   46.20    5.90
   0   4  -4   58.19    9.50
   0   4  -4   34.10    7.50
   1  -5   3  244.38   26.10
   1  -5   3  209.88   24.10
   1  -5   3  206.48   25.20
   1  -5   3  220.08   24.20
  -1   5  -3  240.08   23.90
  -1   5  -3  236.98   25.50
  -1   5  -3  217.88   24.80
  -1   5  -3  227.98   24.60
   2  -6   2  760.32   83.49
   2  -6   2  825.82   84.09
   2  -6   2  819.72   83.79
   2  -6   2  785.42   83.99
  -2   6  -2  772.72   83.89
  -2   6  -2  830.72   83.99
  -2   6  -2  852.41   83.59
  -2   6  -2  822.52   83.99
   3  -7   1 1634.34  200.18
   3  -7   1 1965.90  200.38
   3  -7   1 1972.30  200.18
   3  -7   1 1958.30  200.58
   3  -7   1 1888.21  200.28
  -3   7  -1 2039.60  200.38
  -3   7  -1 1899.21  200.58
  -3   7  -1 1823.12  200.08
  -3   7  -1 1955.10  200.18
  -3   7  -1 2052.69  200.28
  -3   7  -1 2220.28  200.48
   4  -8   0 1082.69  108.19
   4  -8   0 1152.68  107.79
   4  -8   0  985.60  108.89
   4  -8   0 1024.00  108.49
   4  -8   0 1150.28  108.39
   4  -8   0 1012.40  108.49
  -4   8   0  925.51  108.99
  -4   8   0 1101.19  108.19
  -4   8   0 1013.50  108.29
  -4   8   0 1049.89  108.59
  -4   8   0  980.70  107.79
   5  -9  -1  265.67   28.50
   5  -9  -1  283.47   29.10
   5  -9  -1  268.97   28.40
   5  -9  -1  268.67   30.60
   5  -9  -1  294.07   28.40
  -5   9   1  283.47   29.40
  -5   9   1  258.67   29.10
  -5   9   1  250.27   28.20
  -5   9   1  258.77   28.60
   6 -10  -2 1000.20  112.09
   6 -10  -2  971.90  111.29
  -6  10   2 1081.39  111.29
  -6  10   2 1149.58  111.39
  -6  10   2 1113.99  110.79
  -6  10   2 1067.59  110.89
  -6  10   2 1097.99  111.39
   7 -11  -3  434.76   47.50
   7 -11  -3  381.06   46.30
   7 -11  -3  343.57   44.70
   7 -11  -3  410.26   45.60
  -7  11   3  425.56   44.50
  -7  11   3  461.45   44.50
  -7  11   3  446.86   45.10
  -7  11   3  456.55   45.70
  -7  11   3  420.26   45.30
   8 -12  -4   80.89   15.50
   8 -12  -4   90.19   13.80
   8 -12  -4   79.19   13.20
   8 -12  -4   58.09   14.20
  -8  12   4   88.69   11.50
  -8  12   4   78.69   14.00
  -8  12   4   70.99   11.90
  -8  12   4   92.19   11.40
  -8  12   4   78.89   12.30
   9 -13  -5   58.09   16.00
   9 -13  -5   60.89   14.90
   9 -13  -5   73.89   14.70
   9 -13  -5   80.79   12.80
  -9  13   5   70.69   11.70
  -9  13   5   94.39   14.20
  -9  13   5   69.19   12.20
  10 -14  -6  -14.60   12.40
  10 -14  -6   11.70   17.80
  10 -14  -6   14.60   15.10
  10 -14  -6    8.20   12.70
 -10  14   6    2.90   10.60
 -10  14   6   -4.40    8.40
 -10  14   6   -8.70   14.60
  11 -15  -7   -0.90   15.00
  11 -15  -7  -14.80   15.30
 -11  15   7  -19.20   15.80
 -11  15   7   17.50   12.70
  12 -16  -8   -1.40   14.50
 -12  16   8   -1.90   16.80
  -3  -2   8  -17.20   14.40
  -3  -2   8   -5.90   13.30
   3   2  -8   -0.10   16.00
   3   2  -8    3.40   10.80
  -2  -3   7   10.20   13.20
  -2  -3   7   21.20    9.80
   2   3  -7   68.79   14.70
   2   3  -7   53.49   12.90
  -1  -4   6   15.00   10.10
  -1  -4   6   15.80   14.30
   1   4  -6   15.00    8.20
   1   4  -6   17.40    9.60
   0  -5   5   46.70   12.40
   0  -5   5   31.20    6.80
   0  -5   5    4.90    8.40
   0   5  -5   29.80    9.60
   0   5  -5   33.80    8.90
   0   5  -5   37.40    5.10
   1  -6   4   98.09   14.80
   1  -6   4   96.49   13.80
   1  -6   4  113.29   13.30
   1  -6   4   92.99   12.70
  -1   6  -4  111.69   13.80
  -1   6  -4  108.99   14.50
  -1   6  -4  119.29   12.50
  -1   6  -4  116.19   14.70
   2  -7   3  361.96   41.60
   2  -7   3  352.36   42.30
   2  -7   3  386.66   41.80
   2  -7   3  393.26   42.50
  -2   7  -3  401.46   42.20
  -2   7  -3  441.46   41.50
  -2   7  -3  427.16   42.70
  -2   7  -3  399.66   42.10
   3  -8   2   17.50    5.40
   3  -8   2   12.90    4.80
   3  -8   2    8.00    3.80
   3  -8   2    7.90    4.90
  -3   8  -2   10.40    4.30
  -3   8  -2   12.00    5.60
  -3   8  -2    7.60    4.10
  -3   8  -2   12.00    4.10
  -3   8  -2   14.90    5.00
   4  -9   1  490.75   49.99
   4  -9   1  477.05   50.59
  -4   9  -1  517.45   50.09
  -4   9  -1  490.55   50.19
  -4   9  -1  473.55   49.70
  -4   9  -1  452.25   49.50
  -4   9  -1  456.55   50.69
   5 -10   0  480.95   49.40
   5 -10   0  542.95   50.39
   5 -10   0  498.85   51.59
  -5  10   0  443.36   49.50
  -5  10   0  461.55   50.19
  -5  10   0  493.45   49.90
  -5  10   0  473.45   50.39
   6 -11  -1  322.67   33.60
   6 -11  -1  316.47   35.20
   6 -11  -1  351.06   34.10
  -6  11   1  324.17   33.60
  -6  11   1  295.67   33.60
  -6  11   1  307.07   34.20
  -6  11   1  323.37   34.20
   7 -12  -2  390.56   43.90
   7 -12  -2  356.56   41.90
  -7  12   2  403.16   41.60
  -7  12   2  430.66   42.10
  -7  12   2  375.56   41.70
  -7  12   2  409.56   41.10
  -7  12   2  364.56   41.10
   8 -13  -3  143.19   16.10
   8 -13  -3  115.89   20.30
   8 -13  -3  116.49   19.50
   8 -13  -3  109.69   17.20
   8 -13  -3  122.09   17.60
  -8  13   3  144.49   17.10
  -8  13   3  136.89   16.30
  -8  13   3  134.69   17.50
  -8  13   3  152.78   17.40
  -8  13   3  144.39   16.00
   9 -14  -4   17.80    9.40
   9 -14  -4   15.30    9.20
   9 -14  -4   11.30   11.10
   9 -14  -4   26.20    8.50
   9 -14  -4   20.40    8.10
  -9  14   4   13.30    6.40
  -9  14   4   16.10    9.70
  -9  14   4   13.90    6.50
  -9  14   4   11.70    5.30
  -9  14   4   35.20    8.10
  10 -15  -5    4.20    9.20
  10 -15  -5   -0.80   12.60
  10 -15  -5    2.00    8.30
  10 -15  -5    0.70   10.00
  10 -15  -5    5.30   13.50
 -10  15   5    6.80    8.90
 -10  15   5   24.60   12.20
 -10  15   5   18.90    7.10
 -10  15   5   -3.80    7.20
 -10  15   5   -3.80    8.70
  11 -16  -6   48.20   18.70
  11 -16  -6   12.70   10.40
  11 -16  -6   11.20   14.30
  11 -16  -6   40.70   12.00
  11 -16  -6   26.60   17.70
 -11  16   6   40.10   12.70
 -11  16   6   45.60   10.80
 -11  16   6   21.60   12.60
  12 -17  -7   15.10   13.00
  12 -17  -7    6.80   15.50
  12 -17  -7   35.20   14.50
 -12  17   7   -6.50   17.90
 -12  17   7   14.00   11.80
  -2  -4   8   -6.80   20.90
  -2  -4   8  -22.90   13.10
   2   4  -8   52.39   16.00
   2   4  -8   17.30   17.50
  -1  -5   7  -10.20   10.60
  -1  -5   7   -4.70   16.40
   1   5  -7   22.10   14.20
   1   5  -7   36.00   12.90
   0  -6   6  153.88   23.00
   0  -6   6   96.89   17.20
   0   6  -6  137.69   19.40
   0   6  -6  163.08   20.90
   1  -7   5   50.59    9.20
   1  -7   5   49.40   13.70
   1  -7   5   50.09   10.10
  -1   7  -5   66.89   10.40
  -1   7  -5   44.80   11.90
  -1   7  -5   59.69    7.60
   2  -8   4   55.79   10.30
   2  -8   4   51.99    8.60
   2  -8   4   51.79   10.30
   2  -8   4   50.29    8.50
  -2   8  -4   62.79    9.70
  -2   8  -4   56.59   10.70
  -2   8  -4   66.39    7.90
  -3   9  -3  222.58   24.80
   4 -10   2   76.49    9.80
   4 -10   2   76.29    9.70
   4 -10   2   76.49   10.70
   4 -10   2   80.29   10.50
  -4  10  -2   75.89    9.50
  -4  10  -2   70.79   10.00
  -4  10  -2   79.39   10.10
  -4  10  -2   71.99    9.70
   5 -11   1  230.38   27.80
   5 -11   1  259.67   26.60
  -5  11  -1  237.98   26.10
  -5  11  -1  259.67   27.10
  -5  11  -1  272.07   26.50
  -5  11  -1  237.58   25.90
   6 -12   0  706.03   74.59
   6 -12   0  783.72   73.49
   6 -12   0  661.33   72.49
  -6  12   0  765.12   73.19
  -6  12   0  666.73   72.59
  -6  12   0  689.23   73.59
   7 -13  -1   20.50   10.40
   7 -13  -1    4.80    3.60
   7 -13  -1    6.80    5.60
  -7  13   1    6.60    3.70
  -7  13   1   -1.40    3.60
  -7  13   1    2.00    6.30
  -7  13   1   10.50    6.90
   8 -14  -2  184.78   22.30
   8 -14  -2  176.58   20.10
  -8  14   2  169.98   20.80
  -8  14   2  160.48   19.30
  -8  14   2  158.78   18.70
  -8  14   2  153.88   19.10
   9 -15  -3  125.39   22.30
   9 -15  -3  181.58   20.00
   9 -15  -3  143.89   20.60
   9 -15  -3  184.18   24.00
  -9  15   3  183.88   19.10
  -9  15   3  157.08   18.80
  -9  15   3  187.78   20.70
  -9  15   3  163.98   20.00
  -9  15   3  170.78   20.90
  10 -16  -4   92.19   14.90
  10 -16  -4   92.89   14.40
  10 -16  -4   85.29   17.70
  10 -16  -4  113.79   14.80
  10 -16  -4   95.39   18.90
 -10  16   4  104.59   13.00
 -10  16   4  100.79   15.60
 -10  16   4   85.39   15.00
 -10  16   4  102.19   13.20
 -10  16   4   99.29   14.80
  11 -17  -5   13.20   12.20
  11 -17  -5  -15.00   13.30
  11 -17  -5    8.90   15.80
  11 -17  -5   -2.70    9.80
  11 -17  -5   12.40    9.60
 -11  17   5   24.70   11.10
 -11  17   5   16.70   10.40
 -11  17   5    5.50    9.00
 -11  17   5   10.50   12.20
 -11  17   5   -5.20    6.90
  12 -18  -6   17.70   12.80
  12 -18  -6   25.80   16.30
  12 -18  -6   43.60   14.10
  12 -18  -6   17.00   14.10
  12 -18  -6   30.40   16.90
 -12  18   6   23.90   16.00
 -12  18   6   22.40   10.40
 -12  18   6   20.80   11.50
  13 -19  -7   -5.10   11.20
  13 -19  -7   29.00   12.70
  13 -19  -7    5.20   17.40
 -13  19   7   -2.30   11.60
 -13  19   7   -3.20   18.30
  -1  -6   8   21.70   15.00
  -1  -6   8  -16.50   14.60
   1   6  -8    1.30   12.70
   1   6  -8   33.00   15.70
   0  -7   7   19.70   13.50
   0  -7   7   15.20   12.70
   0   7  -7   19.80   12.50
   0   7  -7   23.80   11.20
   1  -8   6   49.90   11.20
   1  -8   6   59.19   14.30
  -1   8  -6   56.49   13.80
  -1   8  -6   75.79   13.20
   2  -9   5   72.49   14.60
   2  -9   5   61.89   10.50
   2  -9   5   68.59   12.60
  -2   9  -5   70.29   13.50
  -2   9  -5   75.59   12.70
   3 -10   4   64.79   11.00
   3 -10   4   80.09   11.60
   3 -10   4   69.59   12.70
   3 -10   4   94.69   12.80
  -3  10  -4   80.29   12.70
  -3  10  -4   87.99   12.80
  -3  10  -4   99.49   10.60
   4 -11   3  106.69   13.50
   4 -11   3   82.09   11.80
   4 -11   3   84.59   13.30
   4 -11   3   88.59   13.30
  -4  11  -3  126.49   13.20
  -4  11  -3   97.89   12.70
  -4  11  -3  104.59   12.90
   5 -12   2   39.20    6.90
   5 -12   2   47.90    9.00
  -5  12  -2   47.90    6.70
  -5  12  -2   32.80    6.70
  -5  12  -2   36.80    7.40
  -5  12  -2   46.00    7.60
   6 -13   1  158.78   20.20
   6 -13   1  165.38   18.10
  -6  13  -1  167.08   17.00
  -6  13  -1  172.48   17.90
  -6  13  -1  167.68   19.20
  -6  13  -1  144.39   17.30
   7 -14   0  113.99   16.30
   7 -14   0  107.59   12.40
   7 -14   0  126.49   14.10
  -7  14   0  133.09   12.60
  -7  14   0  161.98   16.20
  -7  14   0  116.29   13.50
   8 -15  -1   51.99   14.80
   8 -15  -1   73.29   10.50
   8 -15  -1   73.89    8.50
  -8  15   1   45.50   10.80
  -8  15   1   68.89    8.40
  -8  15   1   64.19    8.40
  -8  15   1   57.59   11.60
   9 -16  -2  236.48   23.00
   9 -16  -2  192.48   26.10
  -9  16   2  192.98   23.40
  -9  16   2  172.68   22.80
  -9  16   2  179.08   21.10
  -9  16   2  183.08   21.50
  10 -17  -3   35.10   14.50
  10 -17  -3   34.60   13.90
  10 -17  -3   35.90    9.90
  10 -17  -3   50.09    8.60
 -10  17   3   40.50    7.40
 -10  17   3   58.09   10.50
 -10  17   3   39.80    9.20
 -10  17   3   49.70   10.60
 -10  17   3   42.80    7.70
  11 -18  -4   13.20   10.10
  11 -18  -4   -1.80    8.60
  11 -18  -4    0.70   13.50
  11 -18  -4  -11.50   12.90
  11 -18  -4   -2.10    7.80
 -11  18   4   -8.90    6.60
 -11  18   4    4.10    6.10
 -11  18   4    7.50    9.30
 -11  18   4   -1.70    9.20
 -11  18   4    6.80    9.50
  12 -19  -5   28.70   11.70
  12 -19  -5   28.10   11.60
  12 -19  -5   19.60   13.50
  12 -19  -5   35.50   16.80
  12 -19  -5   46.40   17.50
 -12  19   5   47.40   11.50
 -12  19   5   42.70   12.50
 -12  19   5   40.50    9.40
 -12  19   5   32.50   13.40
 -12  19   5   44.20    8.90
  13 -20  -6    9.90   17.20
  13 -20  -6   -6.40   12.20
  13 -20  -6   32.70   17.80
  13 -20  -6  -10.70   14.10
  13 -20  -6   20.00   12.00
 -13  20   6    8.10   11.90
 -13  20   6    0.80    9.60
 -13  20   6  -26.10   15.30
  14 -21  -7  -14.40   17.60
  14 -21  -7    9.00   15.90
 -14  21   7   -4.60   19.30
   0  -8   8    1.10   14.90
   0  -8   8   23.50   21.30
   0   8  -8   25.90   15.20
   0   8  -8    8.20   16.60
   1  -9   7   25.90   18.40
   1  -9   7   14.80    9.80
  -1   9  -7    1.90   14.30
  -1   9  -7   13.50    9.80
   2 -10   6   32.40   12.40
   2 -10   6   45.10   16.10
  -2  10  -6   49.60   13.00
  -2  10  -6   41.90   13.90
   3 -11   5  187.58   25.00
   3 -11   5  221.08   26.90
   3 -11   5  257.77   29.00
  -3  11  -5  250.07   27.40
  -3  11  -5  237.48   27.10
   4 -12   4   87.09   12.50
   4 -12   4   70.89   11.60
   4 -12   4  101.69   14.30
   4 -12   4   94.49   12.90
  -4  12  -4   93.49   12.60
  -4  12  -4  100.79   11.90
  -4  12  -4  105.19   13.60
   5 -13   3  139.39   17.70
   5 -13   3  143.39   17.60
   5 -13   3  134.99   17.20
  -5  13  -3  150.08   17.50
  -5  13  -3  163.78   17.40
  -5  13  -3  140.49   17.00
   6 -14   2  182.48   21.90
   6 -14   2  168.08   22.70
  -6  14  -2  182.88   20.60
  -6  14  -2  224.88   21.50
  -6  14  -2  168.78   21.20
  -6  14  -2  215.08   22.10
   7 -15   1  666.33   74.29
   7 -15   1  680.03   73.39
  -7  15  -1  736.53   74.09
  -7  15  -1  796.22   73.59
  -7  15  -1  721.23   72.49
  -7  15  -1  638.84   72.59
   8 -16   0  942.71   86.99
   8 -16   0  755.02   88.39
  -8  16   0  819.72   86.39
  -8  16   0  793.22   87.09
   9 -17  -1  290.67   29.60
   9 -17  -1  347.47   31.40
   9 -17  -1  251.37   34.20
  -9  17   1  259.67   29.60
  -9  17   1  267.97   29.80
  -9  17   1  263.37   32.00
  10 -18  -2  243.08   22.60
  10 -18  -2  180.88   20.30
  10 -18  -2  212.18   26.30
 -10  18   2  156.38   20.20
 -10  18   2  172.38   22.70
 -10  18   2  186.48   22.40
 -10  18   2  166.68   20.80
  11 -19  -3   39.00   15.20
  11 -19  -3   54.19    9.90
  11 -19  -3   39.80   16.10
  11 -19  -3   61.99   11.20
 -11  19   3   45.00   10.80
 -11  19   3   33.70    7.70
 -11  19   3   53.89   11.70
 -11  19   3   37.40   10.20
  12 -20  -4   35.80   12.00
  12 -20  -4   34.60   10.20
  12 -20  -4   40.00   16.50
  12 -20  -4   57.29   17.80
  12 -20  -4   38.00   10.10
 -12  20   4   64.29   12.50
 -12  20   4   53.19    9.50
 -12  20   4   40.90   12.40
 -12  20   4   36.40   11.80
 -12  20   4   38.10    8.50
  13 -21  -5   30.40   11.20
  13 -21  -5   21.20   11.50
  13 -21  -5   20.70   15.50
  13 -21  -5   56.09   17.80
  13 -21  -5   13.00   17.40
 -13  21   5   30.00   13.40
 -13  21   5   28.90    8.90
 -13  21   5   25.70    9.90
 -13  21   5   20.00   11.40
 -13  21   5   29.50   12.60
  14 -22  -6  -10.90   18.30
  14 -22  -6   12.50   13.30
  14 -22  -6    4.70   18.80
  14 -22  -6  -29.10   14.90
  14 -22  -6    7.30   12.60
 -14  22   6  -20.50   16.00
 -14  22   6   11.30   10.70
 -14  22   6   -4.80    9.90
 -14  22   6    7.70   12.20
  15 -23  -7   20.50   16.70
  15 -23  -7  -20.80   19.00
 -15  23   7  -26.30   23.80
   1 -10   8    4.10   11.90
   1 -10   8  -25.70   15.20
  -1  10  -8    9.40   12.50
  -1  10  -8   21.70   15.90
   2 -11   7    2.30   12.60
   2 -11   7    3.60   13.90
  -2  11  -7    5.60   13.90
  -2  11  -7   41.50   14.40
   3 -12   6   31.70   14.90
   3 -12   6    7.40    8.40
  -3  12  -6   38.90   12.80
  -3  12  -6   12.40   12.10
   4 -13   5   49.80   13.30
   4 -13   5   38.00    9.60
   4 -13   5   47.90    9.80
  -4  13  -5   40.00   11.70
  -4  13  -5   77.79   12.70
   5 -14   4   54.19   11.90
   5 -14   4   74.79   11.70
   5 -14   4   64.19   12.30
  -5  14  -4   64.59   11.20
  -5  14  -4   78.69   11.10
  -5  14  -4   77.69   10.70
   6 -15   3  101.69   16.30
   6 -15   3  114.79   16.20
  -6  15  -3  153.28   15.40
  -6  15  -3  107.19   16.20
  -6  15  -3  149.29   16.10
   7 -16   2    6.80    8.50
   7 -16   2   14.70    5.10
  -7  16  -2    2.00    5.10
  -7  16  -2   10.00    3.70
  -7  16  -2    0.30    7.00
  -7  16  -2    8.00    5.00
   8 -17   1  388.46   42.10
   8 -17   1  355.36   42.90
  -8  17  -1  360.46   40.50
  -8  17  -1  394.76   40.30
  -8  17  -1  448.86   41.60
  -8  17  -1  415.36   42.90
   9 -18   0  304.47   29.70
   9 -18   0  224.68   31.40
  -9  18   0  282.37   31.30
  -9  18   0  256.57   28.90
  10 -19  -1  120.39   10.80
  10 -19  -1  101.79   18.20
  10 -19  -1  105.19   13.40
  10 -19  -1   80.09   10.50
 -10  19   1   86.89   10.80
 -10  19   1   75.49   10.90
 -10  19   1   74.09   12.90
  11 -20  -2   14.50   13.90
  11 -20  -2    3.40    7.90
  11 -20  -2   10.00    5.20
 -11  20   2    4.60    8.90
 -11  20   2   20.30    8.60
 -11  20   2    8.60    4.00
 -11  20   2    8.40    6.10
  12 -21  -3   -1.00    7.10
  12 -21  -3  -14.70    9.90
  12 -21  -3    4.00    8.90
  12 -21  -3   12.20   14.60
 -12  21   3    0.60    6.50
 -12  21   3    4.80    8.80
 -12  21   3    0.90    9.50
 -12  21   3    1.20    5.50
  13 -22  -4    2.40   16.40
  13 -22  -4   14.70   16.10
  13 -22  -4   12.80    8.60
  13 -22  -4   -7.20    9.90
  13 -22  -4    5.30    8.20
 -13  22   4   18.00   10.30
 -13  22   4   13.20   11.60
 -13  22   4    2.70    7.50
 -13  22   4   15.70   10.50
  14 -23  -5   -1.00   13.00
  14 -23  -5   14.90   11.40
  14 -23  -5   -9.30   12.60
  14 -23  -5    2.60   12.50
  14 -23  -5   -0.20   16.90
 -14  23   5   11.10    8.40
 -14  23   5    8.40   13.90
 -14  23   5   12.00    9.70
 -14  23   5   16.70    9.40
 -14  23   5   21.90   12.00
  15 -24  -6   18.80   14.10
  15 -24  -6   -7.10   16.00
  15 -24  -6   14.60   10.10
  15 -24  -6    9.50   19.30
  15 -24  -6    9.00   20.20
 -15  24   6    0.90   16.90
 -15  24   6    9.70   10.70
 -15  24   6    7.10   11.10
  16 -25  -7  -11.50   16.60
  16 -25  -7  -11.40   21.30
 -16  25   7  -16.20   22.80
   2 -12   8   -1.10   16.40
  -2  12  -8    8.10   16.40
  -2  12  -8   19.50   17.60
   3 -13   7   50.99   15.80
   3 -13   7   53.89   16.20
  -3  13  -7   83.09   15.10
  -3  13  -7   64.09   16.70
   4 -14   6   95.29   18.90
   4 -14   6  138.79   22.20
  -4  14  -6  124.69   20.00
  -4  14  -6  147.59   20.00
   5 -15   5  110.79   17.50
   5 -15   5  123.89   17.50
   5 -15   5  139.99   20.20
  -5  15  -5  148.09   19.60
  -5  15  -5  146.09   19.00
   6 -16   4   29.50    8.50
   6 -16   4   22.80    9.40
  -6  16  -4   36.70    8.20
  -6  16  -4   30.30    7.70
  -6  16  -4   19.50    7.80
   7 -17   3   44.50    9.70
   7 -17   3   26.10    8.40
  -7  17  -3   42.00    9.40
  -7  17  -3   32.50    7.10
  -7  17  -3   36.30    9.00
   8 -18   2   -1.10    6.50
   8 -18   2    5.20    4.80
  -8  18  -2   14.30    5.20
  -8  18  -2    6.10    3.60
  -8  18  -2   16.20    5.30
  -8  18  -2    1.30    7.50
   9 -19   1   90.49   17.40
   9 -19   1  104.69   14.70
  -9  19  -1  122.99   11.70
  -9  19  -1   96.99   11.80
  -9  19  -1  117.29   13.60
  -9  19  -1  128.99   16.30
  10 -20   0   64.19   10.10
  10 -20   0   54.89   14.50
 -10  20   0   52.69    7.60
 -10  20   0   42.40    9.90
  11 -21  -1    3.70    3.30
  11 -21  -1   -2.10    9.70
  11 -21  -1    5.40    3.30
  11 -21  -1   -6.40    7.20
 -11  21   1    0.90    4.10
 -11  21   1    5.00    9.00
 -11  21   1    4.60    3.60
  12 -22  -2   25.00    9.00
  12 -22  -2   -4.20   14.40
  12 -22  -2   20.10    5.80
 -12  22   2   11.30    5.60
 -12  22   2   23.40    7.20
 -12  22   2   10.00    7.40
  13 -23  -3   40.00   13.70
  13 -23  -3   11.50   16.30
  13 -23  -3   23.10    8.10
  13 -23  -3   20.40   10.30
 -13  23   3    1.80    9.50
 -13  23   3   18.10    6.60
 -13  23   3    0.70   10.90
 -13  23   3   12.60    8.20
  14 -24  -4   36.00   12.70
  14 -24  -4    7.00   14.20
  14 -24  -4   37.40   11.20
  14 -24  -4   11.00   18.30
 -14  24   4   26.10   13.40
 -14  24   4   18.00   10.20
 -14  24   4   36.60   12.40
 -14  24   4   37.60    9.00
  15 -25  -5    6.40   11.40
  15 -25  -5  -12.20   14.80
  15 -25  -5  -23.80   18.40
  15 -25  -5   23.30   14.40
  15 -25  -5    7.50   18.30
 -15  25   5    6.20    6.80
 -15  25   5  -15.40   13.90
 -15  25   5   14.10   13.30
  16 -26  -6   -6.90   17.00
  16 -26  -6    2.00   13.40
  16 -26  -6   16.50   14.40
  16 -26  -6   10.70   22.30
  16 -26  -6  -15.80   22.10
 -16  26   6   25.00    9.30
 -16  26   6  -21.70   18.50
 -16  26   6   19.00   16.10
   3 -14   8  -27.40   15.50
  -3  14  -8   29.80   19.60
  -3  14  -8   21.20   18.30
   4 -15   7   -7.80   13.10
  -4  15  -7   16.90   11.20
  -4  15  -7    4.00   13.00
   5 -16   6  -11.90   10.90
  -5  16  -6   22.20   12.20
  -5  16  -6   15.40    9.20
   6 -17   5   25.40   10.90
   6 -17   5   16.20    9.80
  -6  17  -5   38.40   11.90
  -6  17  -5   21.50   10.30
   7 -18   4   17.40    9.40
   7 -18   4   21.50   10.40
  -7  18  -4   30.60    8.00
  -7  18  -4   16.40    9.10
  -7  18  -4   51.29    9.70
   8 -19   3   31.60    9.70
   8 -19   3   22.80    6.80
  -8  19  -3   28.30    7.10
  -8  19  -3   32.60    6.70
  -8  19  -3   23.40    9.50
   9 -20   2   66.89   13.40
   9 -20   2   52.99    9.50
  -9  20  -2   63.69    9.70
  -9  20  -2   59.39    8.70
  -9  20  -2   58.19   12.00
  -9  20  -2   69.89    8.00
  10 -21   1   16.50    7.50
  10 -21   1   29.60   12.10
 -10  21  -1    5.80    4.70
 -10  21  -1   13.60    7.20
  11 -22   0  159.18   18.50
 -11  22   0  127.69   18.50
 -11  22   0  142.09   17.20
  12 -23  -1   18.60    4.20
  12 -23  -1   17.90   11.20
  12 -23  -1   24.00    9.40
  12 -23  -1   35.10    4.50
 -12  23   1   32.50    9.00
 -12  23   1   25.20    5.40
  13 -24  -2   50.59    8.00
  13 -24  -2   68.79   12.00
  13 -24  -2   79.59   19.30
 -13  24   2   57.79    9.20
 -13  24   2   39.10    7.50
 -13  24   2   46.90   11.00
  14 -25  -3   18.60   14.20
  14 -25  -3    6.20    7.70
  14 -25  -3   -9.50   10.00
  14 -25  -3   23.70   17.50
 -14  25   3   -1.70    9.70
 -14  25   3    3.20   11.90
 -14  25   3    0.80    4.80
  15 -26  -4    2.70   11.20
  15 -26  -4   17.90   10.60
  15 -26  -4   -4.20   12.80
  15 -26  -4   -9.00   19.20
 -15  26   4  -10.60   12.60
 -15  26   4    8.60   10.30
 -15  26   4   -3.60    5.40
  16 -27  -5   10.10   10.80
  16 -27  -5   29.90   18.60
  16 -27  -5    7.70   13.60
  16 -27  -5  -11.70   20.30
  16 -27  -5   45.10   21.90
 -16  27   5   15.50   18.20
 -16  27   5   25.80    8.00
 -16  27   5   12.00   14.90
  17 -28  -6   15.90   24.30
  17 -28  -6  -17.20   21.50
  17 -28  -6  -13.60   12.10
 -17  28   6   28.60   18.20
 -17  28   6   11.20   12.10
   4 -16   8  -20.70   17.20
  -4  16  -8   21.40   18.50
  -4  16  -8   28.40   20.20
   5 -17   7    9.80   13.60
  -5  17  -7  -13.10   13.90
  -5  17  -7   -1.00   14.40
   6 -18   6   20.70   12.70
  -6  18  -6   38.10   13.70
  -6  18  -6   19.60   12.70
   7 -19   5   18.50    9.40
   7 -19   5    9.30    8.20
  -7  19  -5    4.90   11.00
  -7  19  -5   19.90   10.10
   8 -20   4   78.59   14.20
   8 -20   4   82.19   14.60
  -8  20  -4   80.99   14.50
  -8  20  -4   99.29   13.60
  -8  20  -4   76.89   14.10
   9 -21   3   38.10    9.80
   9 -21   3   41.60   11.90
  -9  21  -3   37.80    8.40
  -9  21  -3   53.59   12.00
  10 -22   2   41.30    9.70
  10 -22   2   39.90   12.60
 -10  22  -2   40.10   11.20
 -10  22  -2   49.60    6.10
 -10  22  -2   53.49    9.70
 -10  22  -2   36.30    6.90
  11 -23   1   20.50   12.60
  11 -23   1   17.30    7.90
 -11  23  -1   19.20    5.70
 -11  23  -1   19.60    8.30
  12 -24   0   25.20    7.10
  12 -24   0    5.60   10.50
 -12  24   0   12.20    5.20
 -12  24   0   23.00   10.70
  13 -25  -1   92.19   17.80
  13 -25  -1  104.29   11.20
  13 -25  -1   90.59   14.80
 -13  25   1   73.89   11.30
 -13  25   1   89.19   16.10
  14 -26  -2  134.59   18.60
  14 -26  -2  145.59   25.90
 -14  26   2  109.69   15.10
 -14  26   2  132.29   17.00
 -14  26   2  136.09   20.30
  15 -27  -3  197.88   25.90
  15 -27  -3  132.79   26.50
  15 -27  -3  148.79   20.50
 -15  27   3  143.79   21.60
 -15  27   3  115.09   16.20
  16 -28  -4   16.80   15.30
  16 -28  -4  -14.50   11.40
  16 -28  -4    5.80   20.30
 -16  28   4    2.70   10.60
 -16  28   4    8.70    8.10
  17 -29  -5   -4.20   14.60
  17 -29  -5   36.50   22.10
  17 -29  -5    3.20   21.20
  17 -29  -5   29.00   15.60
 -17  29   5   -8.90   16.20
 -17  29   5   -5.40    9.40
  18 -30  -6   -6.40   19.20
  18 -30  -6   43.60   26.60
  18 -30  -6    8.50   27.40
 -18  30   6   11.40   19.20
 -18  30   6   34.30   14.50
   6 -19   7  -20.30   14.30
  -6  19  -7   12.70   15.90
  -6  19  -7   26.20   15.80
   7 -20   6    2.20   12.20
  -7  20  -6   -2.90   11.70
  -7  20  -6    6.00   13.20
   8 -21   5   -0.90    7.60
   8 -21   5   23.60   12.00
  -8  21  -5   -0.70    8.30
  -8  21  -5    2.10   10.70
   9 -22   4  258.27   32.80
   9 -22   4  264.37   33.80
  -9  22  -4  341.17   34.70
  -9  22  -4  284.07   32.60
  -9  22  -4  318.87   33.30
  10 -23   3  241.78   30.70
  10 -23   3  214.78   28.00
 -10  23  -3  263.87   28.40
 -10  23  -3  256.27   27.20
 -10  23  -3  261.77   31.10
  11 -24   2   36.10    9.70
  11 -24   2   40.20   13.50
 -11  24  -2   39.30   11.90
 -11  24  -2   34.10    5.40
 -11  24  -2   26.20    7.40
  12 -25   1   44.10    8.80
  12 -25   1   44.90   12.50
 -12  25  -1   31.40    7.20
 -12  25  -1   33.30   12.40
  13 -26   0   -9.10   14.50
  13 -26   0   36.90   10.00
 -13  26   0   12.20    8.70
 -13  26   0   18.10    7.00
  14 -27  -1   -8.00    9.80
  14 -27  -1   -5.90   16.50
 -14  27   1    2.20    9.00
 -14  27   1   -2.70    6.20
  15 -28  -2  171.48   29.20
  15 -28  -2  316.47   27.90
  15 -28  -2  221.18   33.50
 -15  28   2  203.08   27.00
 -15  28   2  183.68   23.40
  16 -29  -3   41.00   15.80
  16 -29  -3   27.70   21.50
  16 -29  -3    8.80   12.50
 -16  29   3   10.80    7.70
 -16  29   3    9.00   11.20
  17 -30  -4  -12.70   19.30
  17 -30  -4   -1.40   13.60
  17 -30  -4   33.70   24.10
 -17  30   4    4.00   14.90
 -17  30   4    2.40    5.80
  18 -31  -5   22.70   25.40
  18 -31  -5   -7.80   11.50
  18 -31  -5   14.20   16.10
  18 -31  -5    1.80   18.60
 -18  31   5   14.50   16.70
 -18  31   5   19.50    7.80
   7 -21   7   -9.30   15.20
  -7  21  -7    9.80   16.20
  -7  21  -7   24.40   15.60
   8 -22   6   -6.20    8.80
  -8  22  -6    7.40   12.70
  -8  22  -6    3.60    9.90
   9 -23   5   47.80   14.00
   9 -23   5   53.99   15.10
  -9  23  -5   79.59   13.30
  -9  23  -5   67.79   15.60
  10 -24   4    4.00   11.50
  10 -24   4   19.10   10.60
 -10  24  -4   16.60    8.30
 -10  24  -4    4.40   11.10
 -10  24  -4   11.50   12.20
  11 -25   3   49.50   15.50
  11 -25   3   70.59   13.80
 -11  25  -3   99.09   14.40
 -11  25  -3   82.59   17.20
  12 -26   2   19.10    9.20
  12 -26   2   -0.70   13.00
 -12  26  -2    1.70    6.20
 -12  26  -2  -16.10   11.30
  13 -27   1   63.79   17.30
  13 -27   1   42.50   11.60
 -13  27  -1   37.10    8.30
 -13  27  -1   62.79   14.90
  14 -28   0   28.30   11.20
  14 -28   0   36.70   13.80
 -14  28   0   61.09   14.60
 -14  28   0   22.90    6.90
  15 -29  -1   -8.10   11.10
  15 -29  -1   12.00   18.30
 -15  29   1   22.20   13.30
 -15  29   1    0.00    7.30
  16 -30  -2    7.50   13.80
  16 -30  -2   11.60   16.00
  16 -30  -2   50.69   14.30
 -16  30   2   10.70    5.50
 -16  30   2    9.40   10.50
  17 -31  -3   -0.40   12.70
  17 -31  -3   -8.20   22.20
  17 -31  -3   35.50   19.40
 -17  31   3    2.10   14.40
 -17  31   3   -0.90    7.30
  18 -32  -4  -13.00   14.10
  18 -32  -4   18.20   22.60
  18 -32  -4   39.20   26.10
 -18  32   4    5.40   15.80
 -18  32   4   10.00    9.00
  19 -33  -5    8.30   18.50
  19 -33  -5   22.60   29.30
  19 -33  -5   29.60   29.10
 -19  33   5    4.50   10.80
 -19  33   5   23.20   19.70
   8 -23   7  -12.70   14.90
  -8  23  -7   20.80   12.90
   9 -24   6   -0.10   13.20
  -9  24  -6   -1.70   13.80
  10 -25   5   19.60   14.90
  10 -25   5   19.80    9.40
 -10  25  -5   21.30   10.10
  11 -26   4    6.60    7.90
  11 -26   4   14.50   13.10
 -11  26  -4   15.40   14.20
 -11  26  -4    8.50    8.80
  12 -27   3    8.50   13.30
  12 -27   3   20.90   10.50
 -12  27  -3   18.50    8.20
 -12  27  -3   26.70   13.20
  13 -28   2  -11.30    9.80
  13 -28   2   11.90    9.90
 -13  28  -2   -4.10    6.30
 -13  28  -2   28.00   13.80
  14 -29   1   19.70   11.50
  14 -29   1   27.70   13.30
 -14  29  -1   32.40   11.70
 -14  29  -1   21.20    7.60
  15 -30   0   65.89   20.50
  15 -30   0   17.50    9.10
 -15  30   0   32.40   14.30
 -15  30   0    9.80    6.30
  16 -31  -1   37.50   13.40
  16 -31  -1   50.09   16.90
 -16  31   1   18.20    6.90
 -16  31   1   29.70   11.80
  17 -32  -2   -5.30   16.20
  17 -32  -2   15.50   19.50
  17 -32  -2   10.30   13.70
 -17  32   2    5.00    5.70
 -17  32   2   18.50   15.30
  18 -33  -3   43.50   22.30
  18 -33  -3   -2.90   13.50
  18 -33  -3   10.00   24.50
 -18  33   3   14.70   16.60
 -18  33   3   -4.60    7.90
  19 -34  -4   50.99   23.90
  19 -34  -4   -2.10   16.20
  19 -34  -4   18.00   27.30
 -19  34   4   20.20   17.40
 -19  34   4   -5.80    9.00
   9 -25   7    8.30   12.50
  -9  25  -7  -33.30   17.30
  10 -26   6    6.60   10.50
 -10  26  -6   -2.30   15.10
  11 -27   5   10.30   12.60
 -11  27  -5    4.60   13.20
  12 -28   4   -6.20   16.00
  12 -28   4    9.20    8.40
 -12  28  -4   41.40   16.30
 -12  28  -4   19.30   12.70
  13 -29   3   -9.30   14.00
  13 -29   3    4.00   10.50
 -13  29  -3    5.90   14.90
 -13  29  -3   -1.40    7.90
  14 -30   2   16.50   15.30
  14 -30   2    0.40   10.80
 -14  30  -2    1.90    7.30
 -14  30  -2   20.60   11.80
  15 -31   1   26.30    9.40
  15 -31   1  -21.40   16.40
 -15  31  -1   17.30    9.90
 -15  31  -1   17.40   15.20
  16 -32   0   21.60   19.90
  16 -32   0   45.30   14.00
 -16  32   0   55.09   13.70
 -16  32   0   21.10    9.70
  17 -33  -1   15.90   13.50
  17 -33  -1   21.60   22.60
 -17  33   1   18.10   16.20
 -17  33   1    7.60    8.50
  18 -34  -2   -0.80   11.10
  18 -34  -2    7.10   25.50
  18 -34  -2   12.60   14.90
 -18  34   2    4.60   11.70
 -18  34   2    1.30    8.00
  19 -35  -3   -8.00   24.00
  19 -35  -3  -10.90   17.60
  19 -35  -3   22.40   16.90
 -19  35   3   20.80   13.30
 -19  35   3   -1.70    8.80
  20 -36  -4   -6.50   16.60
  20 -36  -4  -23.60   19.40
  20 -36  -4    0.50   29.20
 -20  36   4   13.40   15.50
 -20  36   4   18.40   10.70
  11 -28   6   10.40   14.70
 -11  28  -6    5.50   12.30
  12 -29   5    5.90   10.00
 -12  29  -5   -5.90   14.00
  13 -30   4    1.10   12.10
  13 -30   4   15.40   15.00
 -13  30  -4   33.30   13.40
  14 -31   3   -2.70   16.10
  14 -31   3   15.80    9.00
 -14  31  -3   15.40   16.40
 -14  31  -3    5.00    9.00
  15 -32   2   13.40   12.00
  15 -32   2  -18.40   15.90
 -15  32  -2   15.10   16.80
 -15  32  -2    1.00    7.50
  16 -33   1   -0.80   14.00
  16 -33   1   17.50   12.60
 -16  33  -1   29.20   17.20
 -16  33  -1   -5.90    9.50
  17 -34   0   15.30   16.00
  17 -34   0   22.40   14.10
 -17  34   0    9.70    7.10
 -17  34   0   12.30   16.80
  18 -35  -1    0.70   24.10
  18 -35  -1   -6.00   14.90
  18 -35  -1    0.30   15.10
 -18  35   1   -3.30   12.20
 -18  35   1   -6.80    5.90
  19 -36  -2   38.10   27.90
  19 -36  -2   39.80   22.90
  19 -36  -2    7.00   15.00
 -19  36   2    9.00   18.50
 -19  36   2   -5.00    8.20
  20 -37  -3   -1.60   17.80
  20 -37  -3    5.70   19.80
  20 -37  -3   17.80   25.20
 -20  37   3   -9.00    9.10
 -20  37   3    5.90   18.60
  12 -30   6    4.20   11.80
 -12  30  -6  -21.50   17.20
  13 -31   5    0.50   14.00
 -13  31  -5  -12.50   10.40
  14 -32   4   -6.30   13.60
  14 -32   4  -23.80   16.30
 -14  32  -4   16.90   10.10
  15 -33   3    8.00   12.90
  15 -33   3   -8.50   17.30
 -15  33  -3   -0.20    9.00
 -15  33  -3   18.90   18.20
  16 -34   2    3.60   18.30
  16 -34   2   -5.50    9.30
 -16  34  -2   19.70    9.00
 -16  34  -2   14.10   18.10
  17 -35   1   15.40   10.10
  17 -35   1    5.30   20.10
 -17  35  -1  -37.30   16.30
 -17  35  -1    3.90    7.80
  18 -36   0   40.40   23.80
  18 -36   0    4.30   10.70
 -18  36   0   -4.00   17.10
 -18  36   0   -5.30   10.00
  19 -37  -1  -17.20   15.00
  19 -37  -1  -14.50   25.30
  19 -37  -1   35.60   23.00
 -19  37   1  -16.10    8.90
 -19  37   1   -4.50   19.60
  20 -38  -2   13.40   17.70
  20 -38  -2   16.30   30.70
  20 -38  -2   -9.10   17.00
 -20  38   2   -0.40   14.60
 -20  38   2   -5.10    6.90
  21 -39  -3   31.00   28.00
  21 -39  -3    5.80   23.00
  21 -39  -3   13.60   20.60
 -21  39   3   -2.20   11.20
 -21  39   3   -2.00   20.70
  14 -33   5  -14.60   14.50
 -14  33  -5  -28.60   10.90
  15 -34   4   -0.50   14.60
  15 -34   4   -3.40   18.80
 -15  34  -4   -7.30   10.00
  16 -35   3    9.40   14.40
  16 -35   3    4.60   21.60
 -16  35  -3   -1.30   18.30
 -16  35  -3   -5.40   13.90
  17 -36   2   19.70   14.20
  17 -36   2   -6.00   18.90
 -17  36  -2    9.90    9.70
 -17  36  -2    8.50   19.50
  18 -37   1   21.40   14.60
  18 -37   1   -0.80   16.00
 -18  37  -1   -5.40    8.30
 -18  37  -1    2.70   14.60
  19 -38   0   22.30   17.10
  19 -38   0   21.60   19.20
  19 -38   0   21.90   16.30
 -19  38   0   -6.40   10.40
 -19  38   0   17.30   15.50
  20 -39  -1   13.70   17.10
  20 -39  -1   -6.70   16.80
  20 -39  -1  -12.50   21.20
 -20  39   1  -36.20   14.70
 -20  39   1  -12.40    7.00
  21 -40  -2  -13.10   19.40
  21 -40  -2   -2.40   25.70
  21 -40  -2    0.50   24.90
 -21  40   2    2.70   21.60
 -21  40   2  -19.30   10.90
  16 -36   4   -4.40   16.00
  16 -36   4  -35.30   20.90
 -16  36  -4  -22.10   10.60
  17 -37   3   30.60   15.80
  17 -37   3  -20.50   20.60
 -17  37  -3  -27.00   15.30
 -17  37  -3   20.50   22.10
  18 -38   2  -13.00   21.90
  18 -38   2   -3.40   14.80
 -18  38  -2   25.30   21.30
 -18  38  -2   -2.40   10.10
  19 -39   1    6.30   11.40
  19 -39   1  -29.30   23.40
 -19  39  -1    0.90    9.30
 -19  39  -1   20.30   22.50
  20 -40   0  -16.20   23.60
  20 -40   0   -7.80   17.90
  20 -40   0    7.50   27.90
 -20  40   0   10.10   21.80
 -20  40   0    1.60    8.60
  21 -41  -1   11.00   33.30
  21 -41  -1  -10.20   18.80
  21 -41  -1   25.40   27.20
 -21  41   1  -18.30    7.60
 -21  41   1    2.10   23.40
  18 -39   3    7.10   16.20
  18 -39   3  -40.70   24.30
 -18  39  -3    9.90   25.10
 -18  39  -3  -22.70   15.70
  19 -40   2   -9.30   18.60
  19 -40   2   12.40   13.20
 -19  40  -2    7.00   25.20
 -19  40  -2  -13.70   10.80
  20 -41   1   14.10   29.20
  20 -41   1   27.70   19.50
  20 -41   1   -0.40   20.70
 -20  41  -1  -20.80   13.50
 -20  41  -1   14.20   24.40
  21 -42   0   15.40   28.60
  21 -42   0  -49.20   49.90
  21 -42   0   13.60   15.60
 -21  42   0  -23.40   13.40
 -21  42   0    2.90   24.10
 -18  41  -2    2.10   26.80
  18 -41   2   38.70   33.80
  18 -41   2   -0.10   26.20
 -19  41   0   -8.10    9.10
 -19  41   0    8.40   17.40
  19 -41   0   23.30   20.60
  19 -41   0    5.10   18.10
  19 -41   0  -14.00   26.20
 -18  40  -1  -10.00    9.60
 -18  40  -1   27.50   24.00
  18 -40   1  -19.30   26.60
  18 -40   1    9.20   16.80
  18 -40   1   -8.80   18.80
 -17  39  -2    1.70   23.10
 -17  39  -2  -16.20   10.20
  17 -39   2    8.10   26.90
  17 -39   2  -18.20   17.00
  17 -39   2   10.10   12.40
 -16  38  -3  -34.60   14.70
 -16  38  -3  -13.40   22.50
  16 -38   3    1.60   16.30
  16 -38   3    6.00   29.10
  16 -38   3  -10.10   23.30
 -15  37  -4  -28.60   15.70
  15 -37   4   45.60   25.70
  15 -37   4   31.20   24.90
 -20  41   2    7.80    8.90
  20 -41  -2  -24.30   19.50
 -19  40   1  -13.50   21.20
 -19  40   1  -15.30   10.40
  19 -40  -1  -48.30   30.90
  19 -40  -1   16.90   25.70
  19 -40  -1   15.90   18.40
 -18  39   0  -10.40   19.70
 -18  39   0  -12.70    7.80
  18 -39   0  -10.60   25.30
  18 -39   0   47.00   24.30
  18 -39   0   20.90   16.70
 -17  38  -1  -30.40   20.60
 -17  38  -1   -4.00    8.90
  17 -38   1    1.40   14.80
  17 -38   1   32.20   23.20
  17 -38   1   24.10   24.40
 -16  37  -2   21.80   21.10
 -16  37  -2   -4.40   10.00
  16 -37   2   39.90   24.50
  16 -37   2  -44.10   20.30
  16 -37   2   -9.90   16.00
 -15  36  -3  -10.70   13.90
 -15  36  -3   -2.80   19.40
  15 -36   3   40.90   27.10
  15 -36   3    7.10   20.50
  15 -36   3   11.50   14.50
 -14  35  -4  -21.90   14.20
  14 -35   4  -18.50   20.00
  14 -35   4   10.30   15.90
 -13  34  -5  -32.20   16.80
  13 -34   5   30.30   20.60
 -19  39   2   -5.90   10.10
 -19  39   2   13.40   21.00
  19 -39  -2   -9.10   18.60
  19 -39  -2   11.40   24.00
  19 -39  -2    8.20   24.50
 -18  38   1   -1.60   14.90
 -18  38   1   -3.40    7.20
  18 -38  -1   22.60   29.70
  18 -38  -1   41.60   13.70
  18 -38  -1   33.50   17.60
 -17  37   0  -11.30   10.10
 -17  37   0  -14.40   13.30
  17 -37   0   14.80   16.20
  17 -37   0   15.00   15.30
  17 -37   0   17.80   18.00
 -16  36  -1  -17.80   10.30
 -16  36  -1   34.70   14.80
  16 -36   1   26.10   17.30
  16 -36   1    9.80   13.60
  16 -36   1    4.60   15.80
 -15  35  -2  -13.20   18.60
 -15  35  -2  -35.30   11.40
  15 -35   2   15.40   13.00
  15 -35   2   -8.00   18.50
 -14  34  -3   53.79   20.20
 -14  34  -3   12.70   13.80
  14 -34   3   32.90   14.40
  14 -34   3   40.60   19.20
 -13  33  -4    3.30   10.20
  13 -33   4    7.60   18.80
  13 -33   4    7.20   15.00
 -12  32  -5  -22.00   15.10
  12 -32   5   11.30   15.30
 -19  38   3  -10.10   20.20
 -19  38   3   -5.70    7.10
  19 -38  -3  -10.80   18.30
  19 -38  -3    5.40   26.90
  19 -38  -3  -36.30   28.30
 -18  37   2   -0.80   13.70
 -18  37   2    0.00    9.30
  18 -37  -2   -3.80   16.60
  18 -37  -2   -8.10   26.90
  18 -37  -2   23.80   18.10
 -17  36   1  -21.00    8.50
 -17  36   1    4.20   18.40
  17 -36  -1    6.30   20.70
  17 -36  -1  -10.20   17.50
  17 -36  -1  -25.30   12.80
 -16  35   0    4.90    7.30
 -16  35   0    6.70   16.90
  16 -35   0    4.00   13.00
  16 -35   0   -3.10   19.40
  16 -35   0  -25.10   21.20
 -15  34  -1   28.00   11.10
 -15  34  -1   13.20   18.00
  15 -34   1   13.50   19.80
  15 -34   1   23.00   10.30
 -14  33  -2   13.40   17.10
 -14  33  -2   20.10   11.90
  14 -33   2   24.90   14.30
  14 -33   2   20.10   10.00
 -13  32  -3   -6.70   11.90
 -13  32  -3   21.80   17.10
  13 -32   3   20.00   12.60
  13 -32   3   -1.40   16.50
 -12  31  -4   15.30   10.50
  12 -31   4   21.60   16.40
  12 -31   4   21.90   13.50
 -11  30  -5   21.30   11.10
  11 -30   5    6.30   10.90
 -10  29  -6  -11.90   16.40
  10 -29   6   -9.70   10.90
 -19  37   4    1.90   10.80
 -19  37   4    0.00   20.80
  19 -37  -4  -23.10   31.00
  19 -37  -4    0.20   24.80
 -18  36   3   -3.60   17.50
 -18  36   3    0.70    6.40
  18 -36  -3  -16.80   16.40
  18 -36  -3   -2.40   20.30
  18 -36  -3   46.40   25.00
 -17  35   2  -11.70   16.20
 -17  35   2    3.90    6.20
  17 -35  -2   15.30   15.30
  17 -35  -2   10.40   21.00
  17 -35  -2   -9.00   25.10
 -16  34   1    5.20   12.30
 -16  34   1   -0.40    6.10
  16 -34  -1   16.50   13.70
  16 -34  -1    2.00   14.10
  16 -34  -1   18.10   22.90
 -15  33   0   10.80    9.00
 -15  33   0   -1.10   15.90
  15 -33   0    1.20   12.30
  15 -33   0   -2.20   14.50
 -14  32  -1   59.49   19.10
 -14  32  -1   49.20   10.40
  14 -32   1   48.20   16.00
  14 -32   1   50.79   14.00
 -13  31  -2    5.50   10.50
 -13  31  -2    8.20   14.60
  13 -31   2    4.10    8.30
  13 -31   2   -9.70   15.70
 -12  30  -3   -9.20   10.90
 -12  30  -3   -1.50   14.70
  12 -30   3   13.90   11.30
  12 -30   3    7.10   14.70
 -11  29  -4   -5.70    8.50
  11 -29   4   32.50   14.60
  11 -29   4   -6.30   11.40
 -10  28  -5  -14.00    9.40
  10 -28   5    2.00   20.60
  10 -28   5    8.50   10.20
  -9  27  -6    3.50   16.00
   9 -27   6  -21.80   13.50
 -18  35   4    5.80   14.00
 -18  35   4   -0.90    9.70
  18 -35  -4    7.40   21.10
  18 -35  -4  -23.40   14.80
  18 -35  -4   13.20   18.10
 -17  34   3    2.70    6.30
 -17  34   3    5.40   12.40
  17 -34  -3  -17.10   23.20
  17 -34  -3   23.40   16.20
  17 -34  -3  -20.80   14.50
 -16  33   2    2.70    5.80
 -16  33   2   -2.50   11.30
  16 -33  -2    3.80   14.10
  16 -33  -2    1.50   13.90
  16 -33  -2   13.50   22.60
 -15  32   1    9.10    6.50
 -15  32   1   34.10   16.10
  15 -32  -1   27.30   16.20
  15 -32  -1    4.00   18.40
  15 -32  -1   44.60   14.00
 -14  31   0   22.50   15.60
 -14  31   0    5.30    6.40
  14 -31   0   45.40   13.00
  14 -31   0  -16.60   17.40
 -13  30  -1    1.80    6.50
 -13  30  -1  -16.00   13.60
  13 -30   1    7.10   16.50
  13 -30   1   11.70    8.30
 -12  29  -2   -4.90    9.40
 -12  29  -2    3.40   14.20
  12 -29   2   -2.10   15.00
  12 -29   2   11.80   10.80
 -11  28  -3   -0.50   13.30
 -11  28  -3   21.20   11.60
  11 -28   3   15.50   14.20
  11 -28   3   12.60   10.90
 -10  27  -4   15.90   11.70
 -10  27  -4   -7.40   15.80
  10 -27   4    5.20   13.40
  10 -27   4    8.10    8.60
  -9  26  -5   12.70   13.20
   9 -26   5   15.30   14.10
   9 -26   5   -9.20   12.00
  -8  25  -6  -22.80   10.30
   8 -25   6    5.00    9.90
  -7  24  -7    4.70   17.90
   7 -24   7  -13.20   15.80
 -18  34   5   -1.60   11.80
 -18  34   5   -2.30   14.70
  18 -34  -5   -9.10   29.30
  18 -34  -5   25.10   19.60
  18 -34  -5   11.00   21.00
 -17  33   4   -3.10   16.50
 -17  33   4    9.70    7.00
  17 -33  -4   25.70   24.40
  17 -33  -4   -0.60   17.30
  17 -33  -4  -18.20   23.00
 -16  32   3    6.10    5.70
 -16  32   3    6.10   15.20
  16 -32  -3  -20.70   11.40
  16 -32  -3   32.70   23.80
  16 -32  -3   52.29   22.70
 -15  31   2   27.40    7.50
 -15  31   2   58.59   13.50
  15 -31  -2   16.40   15.00
  15 -31  -2   83.69   15.30
  15 -31  -2   65.79   19.00
 -14  30   1    1.00    7.40
 -14  30   1   15.30   10.60
  14 -30  -1   12.60   13.30
  14 -30  -1    7.30   11.30
  14 -30  -1   10.10   19.10
 -13  29   0   37.10   15.00
 -13  29   0   45.10    9.90
  13 -29   0   33.70   14.80
  13 -29   0   46.90   10.60
 -12  28  -1   33.90    7.80
 -12  28  -1   37.20   14.40
  12 -28   1   15.00   15.90
  12 -28   1   29.30    8.80
 -11  27  -2   -9.10    8.60
 -11  27  -2    1.50   12.00
  11 -27   2  -23.20    8.80
  11 -27   2  -14.80   12.80
 -10  26  -3   21.70   12.60
 -10  26  -3   21.70    8.10
  10 -26   3    9.50   10.20
  10 -26   3   20.80   13.40
  -9  25  -4   20.70   11.50
  -9  25  -4   14.60   11.20
   9 -25   4   -9.70   11.20
   9 -25   4   22.70   10.90
  -8  24  -5    4.30    8.80
   8 -24   5  -11.70   11.70
   8 -24   5   -1.00    8.10
  -7  23  -6   17.10   14.80
  -7  23  -6   19.80   13.70
   7 -23   6   13.70   13.50
  -6  22  -7   -4.90   15.90
   6 -22   7   -3.40   11.70
 -17  32   5    5.30    7.70
 -17  32   5    9.10   13.20
  17 -32  -5   18.60   26.50
  17 -32  -5    9.30   12.90
  17 -32  -5    2.30   24.90
 -16  31   4   20.90   16.10
 -16  31   4   -2.60    6.10
  16 -31  -4   -1.40   14.40
  16 -31  -4   23.40   23.60
  16 -31  -4   43.60   23.70
 -15  30   3   -2.90   14.20
 -15  30   3  -11.10    4.90
  15 -30  -3   19.80   19.90
  15 -30  -3   -3.90   21.60
  15 -30  -3    7.30   12.30
 -14  29   2   61.79   16.50
 -14  29   2   39.90    9.80
  14 -29  -2   61.99   14.60
  14 -29  -2   94.89   23.00
  14 -29  -2   55.09   20.30
 -13  28   1   23.80   13.70
 -13  28   1   30.80    6.80
  13 -28  -1    7.20   18.30
  13 -28  -1   40.90   12.50
 -12  27   0   18.30    6.10
 -12  27   0   14.00    9.60
  12 -27   0   34.20   17.00
  12 -27   0   24.10   10.40
 -11  26  -1   34.90   10.40
 -11  26  -1   29.30    8.70
  11 -26   1   41.00   10.40
  11 -26   1   34.40   12.00
 -10  25  -2   12.60    8.30
 -10  25  -2    6.90   10.90
  10 -25   2    7.20   12.10
  10 -25   2    7.10    6.30
  -9  24  -3  108.09   18.10
  -9  24  -3  116.79   14.90
  -9  24  -3  121.89   13.50
   9 -24   3   80.09   14.70
   9 -24   3   80.69   17.70
  -8  23  -4   63.19   10.90
  -8  23  -4   67.49   12.10
  -8  23  -4   72.09   14.30
   8 -23   4   61.39   12.00
   8 -23   4   59.79   14.10
  -7  22  -5   17.20   10.00
  -7  22  -5   20.60   12.20
   7 -22   5   10.90   11.00
   7 -22   5    3.40   11.20
  -6  21  -6    8.50    9.50
  -6  21  -6   26.00   13.30
   6 -21   6   19.40   13.10
  -5  20  -7   41.20   17.20
  -5  20  -7   11.30   11.80
   5 -20   7   13.30   15.40
 -16  30   5   23.70   10.40
 -16  30   5    7.40   16.10
  16 -30  -5  -22.20   15.90
  16 -30  -5  -19.10   13.70
  16 -30  -5   -6.90   22.00
  16 -30  -5   20.10   18.40
 -15  29   4    5.80   14.40
 -15  29   4   -0.70    7.90
  15 -29  -4   11.20   21.30
  15 -29  -4    9.10   20.20
  15 -29  -4   -9.90   14.20
 -14  28   3   21.80   11.40
 -14  28   3   37.80    7.70
  14 -28  -3   38.90   12.50
  14 -28  -3   69.99   17.70
  14 -28  -3   61.89   20.70
 -13  27   2  255.47   30.20
 -13  27   2  238.78   32.20
  13 -27  -2  374.06   32.90
  13 -27  -2  195.08   34.80
  13 -27  -2  321.57   39.00
 -12  26   1   35.50   12.50
 -12  26   1   29.00    6.40
  12 -26  -1   30.40   10.90
  12 -26  -1   58.59   14.90
 -11  25   0  105.49   14.00
 -11  25   0  116.29   18.10
  11 -25   0  133.39   15.70
  11 -25   0  100.39   18.60
 -10  24  -1   29.20   11.50
 -10  24  -1   30.50    8.10
  10 -24   1   43.10    9.60
  10 -24   1   17.10   10.50
  -9  23  -2    7.20    7.60
  -9  23  -2   23.30   10.30
  -9  23  -2    8.80    3.80
   9 -23   2   11.00    6.40
   9 -23   2  -11.30   10.80
  -8  22  -3  105.39   15.00
  -8  22  -3  101.49   14.20
  -8  22  -3   93.69   11.80
   8 -22   3   61.79   13.50
   8 -22   3   78.39   15.60
  -7  21  -4  214.88   26.30
  -7  21  -4  190.38   24.10
  -7  21  -4  255.27   26.50
   7 -21   4  192.28   26.20
   7 -21   4  204.48   26.20
  -6  20  -5   55.29   12.90
  -6  20  -5   46.10   12.50
   6 -20   5   37.90   13.20
   6 -20   5   35.30   12.30
  -5  19  -6   17.80   12.60
  -5  19  -6    3.80   11.40
   5 -19   6   -7.20    8.60
  -4  18  -7    6.10   15.30
  -4  18  -7    6.20   15.20
   4 -18   7   -6.40   14.00
 -16  29   6   18.80   12.20
  16 -29  -6    5.30   18.60
  16 -29  -6    3.40   25.20
  16 -29  -6    0.80   24.90
 -15  28   5   -0.50    6.60
 -15  28   5  -11.10   10.20
  15 -28  -5  -16.00   14.60
  15 -28  -5  -17.20   19.20
  15 -28  -5   14.00   14.70
  15 -28  -5  -18.70   12.80
 -14  27   4   13.20    6.10
 -14  27   4   12.80   13.70
 -14  27   4  -13.40   13.60
  14 -27  -4   13.40   19.60
  14 -27  -4  -16.80   18.70
  14 -27  -4  -10.90   11.80
  14 -27  -4   15.50   10.60
 -13  26   3  185.18   23.00
 -13  26   3  172.78   24.20
 -13  26   3  176.58   21.60
  13 -26  -3  174.78   27.60
  13 -26  -3  130.19   26.60
  13 -26  -3  202.98   24.30
  13 -26  -3  194.48   22.00
 -12  25   2  132.79   17.90
 -12  25   2  127.69   20.70
 -12  25   2  161.88   19.10
  12 -25  -2  157.88   18.40
  12 -25  -2  222.28   21.50
  12 -25  -2  152.88   24.30
  12 -25  -2  209.08   26.20
 -11  24   1   57.49    8.60
 -11  24   1   57.39    8.00
 -11  24   1   56.29   11.60
  11 -24  -1   81.39   12.10
  11 -24  -1   43.50   17.40
 -10  23   0   77.09   13.70
 -10  23   0   59.89    9.10
  10 -23   0   84.79   17.30
  10 -23   0   60.59   11.40
  -9  22  -1    5.90    7.20
  -9  22  -1   17.50    2.50
  -9  22  -1    9.30    5.10
  -9  22  -1   12.60    3.20
   9 -22   1   19.00    7.90
   9 -22   1   13.30   11.90
  -8  21  -2   53.69   10.80
  -8  21  -2   43.70    6.20
  -8  21  -2   42.70    7.60
  -8  21  -2   50.89    7.90
   8 -21   2   38.30   12.20
   8 -21   2   27.40    8.90
  -7  20  -3   33.50    8.90
  -7  20  -3   15.60    6.40
  -7  20  -3   23.40    5.60
   7 -20   3   16.90    9.90
   7 -20   3   22.40    6.80
  -6  19  -4   10.90    7.30
  -6  19  -4    6.50    6.80
  -6  19  -4    7.70    9.30
   6 -19   4   16.90    9.40
   6 -19   4   11.50   10.30
  -5  18  -5    2.60    9.50
  -5  18  -5    1.40   10.50
   5 -18   5   20.60    9.40
   5 -18   5   11.10   10.40
  -4  17  -6   22.40   12.60
  -4  17  -6   39.00   10.40
   4 -17   6   11.30    9.70
  -3  16  -7    4.90   10.70
  -3  16  -7   11.70   15.10
   3 -16   7   12.10   13.90
  -2  15  -8   -0.90   19.80
  -2  15  -8   30.70   18.40
   2 -15   8  -17.00   17.30
 -15  27   6   24.70   12.80
 -15  27   6    5.40   19.70
  15 -27  -6    8.70   17.90
  15 -27  -6   30.70   23.90
  15 -27  -6   21.40   22.10
  15 -27  -6   15.30   16.10
 -14  26   5   -3.50   14.00
 -14  26   5  -10.60    9.90
 -14  26   5   -7.40    9.00
  14 -26  -5   12.20   13.80
  14 -26  -5   -7.70   14.00
  14 -26  -5  -15.60   19.50
  14 -26  -5    4.00   14.80
  14 -26  -5   15.50   11.20
 -13  25   4   -2.70   12.30
 -13  25   4    1.60   12.80
 -13  25   4    3.60    7.60
  13 -25  -4   -7.60   18.00
  13 -25  -4    0.10   10.80
  13 -25  -4   24.50   14.40
  13 -25  -4   11.60   10.00
 -12  24   3   37.70    9.40
 -12  24   3   27.50    6.50
 -12  24   3   14.80    9.50
  12 -24  -3   44.70   11.30
  12 -24  -3   27.10   13.80
  12 -24  -3   44.90    8.60
  12 -24  -3   50.69   19.20
 -11  23   2   13.80    7.80
 -11  23   2   10.60    4.20
 -11  23   2    2.60    6.70
  11 -23  -2    6.40   11.60
  11 -23  -2   -3.90   10.70
  11 -23  -2    3.40    8.40
 -10  22   1   95.69   12.10
 -10  22   1  128.19   16.50
 -10  22   1   85.59   12.10
  10 -22  -1  130.49   14.90
  10 -22  -1   95.69   19.50
  -9  21   0   43.30    9.10
  -9  21   0   37.50    6.10
  -9  21   0   34.20    4.10
   9 -21   0   32.60   10.90
   9 -21   0   28.40    3.80
   9 -21   0   53.29    7.70
  -8  20  -1   10.20    4.70
  -8  20  -1   16.70    8.90
  -8  20  -1   12.20    2.40
  -8  20  -1    6.20    3.50
   8 -20   1   28.00   11.50
   8 -20   1   12.90    6.90
  -7  19  -2    4.70    3.50
  -7  19  -2    8.80    8.20
  -7  19  -2    1.90    4.60
  -7  19  -2    3.90    5.80
   7 -19   2  -11.50    6.20
   7 -19   2    4.10    9.30
  -6  18  -3   98.09   11.30
  -6  18  -3   72.89   12.10
  -6  18  -3   89.79   13.00
   6 -18   3   67.49   12.40
   6 -18   3   61.49   13.20
  -5  17  -4   75.49   11.40
  -5  17  -4   79.49   11.50
  -5  17  -4   71.79   12.50
   5 -17   4   60.69   12.10
   5 -17   4   58.19   12.60
  -4  16  -5   60.79   11.00
  -4  16  -5   70.49   12.70
   4 -16   5   55.09   12.20
   4 -16   5   34.10   12.60
  -3  15  -6   62.89   14.60
  -3  15  -6   76.49   15.40
   3 -15   6   41.00   11.90
  -2  14  -7   -6.40    9.80
  -2  14  -7    0.00   13.40
   2 -14   7    6.90   13.60
  -1  13  -8   37.00   13.30
  -1  13  -8   56.09   20.00
   1 -13   8  -12.10   16.60
 -14  25   6   -2.10   10.60
 -14  25   6   -2.10   17.50
  14 -25  -6   20.20   22.10
  14 -25  -6   20.80   13.60
  14 -25  -6   10.30   16.00
  14 -25  -6  -26.20   14.70
 -13  24   5   16.20   13.90
 -13  24   5   -1.20    9.00
 -13  24   5   -1.40   12.70
  13 -24  -5    7.40   11.00
  13 -24  -5   -1.20   18.20
  13 -24  -5   23.60   14.20
  13 -24  -5    9.40   13.60
  13 -24  -5    5.70   18.30
 -12  23   4   -3.20   11.40
 -12  23   4    3.60    5.40
 -12  23   4    4.60   11.90
  12 -23  -4    4.00   16.40
  12 -23  -4    9.80    9.10
  12 -23  -4   12.90   11.20
  12 -23  -4    7.10    8.70
  12 -23  -4   -4.70   18.20
 -11  22   3   28.50    9.80
 -11  22   3   40.00   10.70
 -11  22   3   35.80    8.10
  11 -22  -3   43.00   17.60
  11 -22  -3   43.10   14.30
  11 -22  -3   52.69    9.10
  11 -22  -3   45.70   10.70
 -10  21   2   64.69   10.00
 -10  21   2   47.20    8.80
 -10  21   2   56.69   12.70
  10 -21  -2   62.79   16.90
  10 -21  -2   52.09   16.80
  10 -21  -2   87.99   11.60
  -9  20   1  104.99   12.90
  -9  20   1  101.59   16.20
  -9  20   1   73.19   12.50
   9 -20  -1  134.79   15.20
   9 -20  -1  142.39   12.70
   9 -20  -1  109.59   17.80
  -8  19   0    8.80    4.30
  -8  19   0    8.30    9.00
  -8  19   0   13.00    2.70
   8 -19   0   12.30    9.10
   8 -19   0   15.90    2.20
   8 -19   0   13.30    6.80
  -7  18  -1  200.28   19.00
  -7  18  -1  203.78   20.30
  -7  18  -1  167.38   19.40
  -7  18  -1  182.88   22.50
   7 -18   1  156.18   19.10
   7 -18   1  179.18   21.20
   7 -18   1  192.78   24.20
  -6  17  -2   59.59    9.30
  -6  17  -2   57.99    7.20
  -6  17  -2   49.60    8.20
  -6  17  -2   49.60    9.80
   6 -17   2   44.90   11.30
   6 -17   2   38.80    9.20
  -5  16  -3  112.49   13.80
  -5  16  -3  128.19   14.20
  -5  16  -3  116.19   14.80
   5 -16   3   83.99   14.80
   5 -16   3  108.09   15.40
  -4  15  -4  329.77   35.00
  -4  15  -4  340.27   33.90
  -4  15  -4  319.27   34.30
   4 -15   4  278.47   35.00
   4 -15   4  275.17   34.30
  -3  14  -5   58.69   10.50
  -3  14  -5   57.99   10.40
   3 -14   5   35.70   12.20
   3 -14   5   45.00   11.30
  -2  13  -6   36.90   12.90
  -2  13  -6   38.10   12.60
   2 -13   6   24.80   12.90
  -1  12  -7   73.39   17.90
  -1  12  -7   85.49   15.70
   1 -12   7   66.19   17.10
   0  11  -8    2.50   15.90
   0  11  -8   22.70   18.30
   0 -11   8    0.50   12.00
 -14  24   7   -6.50   21.50
  14 -24  -7  -21.10   19.30
  14 -24  -7    7.80   16.70
 -13  23   6   -3.80   11.10
 -13  23   6  -14.60   15.70
 -13  23   6   35.60   11.40
  13 -23  -6   10.30   14.70
  13 -23  -6   41.70   21.50
  13 -23  -6   -3.10    9.60
  13 -23  -6   14.50   19.50
  13 -23  -6    5.70   11.20
 -12  22   5   13.30   12.70
 -12  22   5    5.80    7.80
 -12  22   5    6.50   12.00
 -12  22   5   13.80    8.90
  12 -22  -5   -8.90    9.50
  12 -22  -5    0.60   16.40
  12 -22  -5    3.00   11.70
  12 -22  -5   53.19   18.90
  12 -22  -5   -6.40   12.30
 -11  21   4   10.70    8.60
 -11  21   4    0.50    5.50
 -11  21   4  -13.20    9.20
  11 -21  -4    3.70   15.20
  11 -21  -4    0.80   10.00
  11 -21  -4   -1.60   12.20
  11 -21  -4   -3.40    8.50
  11 -21  -4    9.40    8.50
 -10  20   3    9.40    7.60
 -10  20   3   19.20    9.80
 -10  20   3   13.10    6.10
  10 -20  -3    3.00    8.10
  10 -20  -3   22.10   14.40
  10 -20  -3    8.70   14.60
  -9  19   2  114.39   13.80
  -9  19   2   93.49   12.50
  -9  19   2  111.49   16.10
   9 -19  -2   99.59   19.40
   9 -19  -2  123.89   14.90
   9 -19  -2  103.59   20.00
  -8  18   1   68.09   13.50
  -8  18   1   75.19   10.30
  -8  18   1   74.89   10.30
   8 -18  -1   92.79   12.30
   8 -18  -1  102.29   10.30
   8 -18  -1   95.39   17.30
  -7  17   0  513.95   49.50
  -7  17   0  432.06   48.50
  -7  17   0  468.65   50.19
   7 -17   0  437.86   48.30
   7 -17   0  476.65   52.19
   7 -17   0  551.64   49.80
  -6  16  -1  326.17   35.10
  -6  16  -1  356.56   33.80
  -6  16  -1  342.17   32.80
  -6  16  -1  318.87   33.20
   6 -16   1  295.17   35.20
   6 -16   1  311.07   34.00
   6 -16   1  267.87   32.90
  -5  15  -2  171.58   21.80
  -5  15  -2  180.08   20.50
  -5  15  -2  204.58   20.40
  -5  15  -2  182.68   19.60
   5 -15   2  150.28   20.30
   5 -15   2  185.68   22.50
  -4  14  -3   12.30    5.10
  -4  14  -3   11.90    5.60
  -4  14  -3   13.30    6.20
   4 -14   3   16.10    7.10
   4 -14   3   14.00    5.80
  -3  13  -4   18.70    7.90
  -3  13  -4   38.10    8.90
  -3  13  -4   33.80    6.60
   3 -13   4   23.00    6.30
   3 -13   4   42.20    9.50
   3 -13   4   29.00    7.80
  -2  12  -5   -1.50    6.20
  -2  12  -5   -3.00    6.30
   2 -12   5    0.80    6.50
   2 -12   5   -1.50    8.00
   2 -12   5   -8.60   10.60
  -1  11  -6   42.50   11.40
  -1  11  -6   43.30   12.80
   1 -11   6   38.80   13.00
   1 -11   6   48.50   13.50
   0  10  -7   16.30   14.10
   0  10  -7    9.50   10.40
   0 -10   7   16.10   10.20
   1   9  -8   18.50   15.80
   1   9  -8   -5.00   12.00
  -1  -9   8  -11.30   14.60
 -13  22   7   -4.90   13.90
  13 -22  -7   -1.80   15.80
  13 -22  -7  -18.90   18.00
 -12  21   6   24.60   11.30
 -12  21   6  -15.90   14.30
  12 -21  -6    0.00   17.40
  12 -21  -6   15.50   12.10
  12 -21  -6    5.40   18.00
  12 -21  -6   -1.00   12.30
  12 -21  -6   -8.50   14.00
 -11  20   5   28.00   13.70
 -11  20   5   36.00   11.20
 -11  20   5   34.00    9.00
 -11  20   5   24.00   10.10
 -11  20   5   47.60   12.80
  11 -20  -5   27.80   17.00
  11 -20  -5   43.40   18.00
  11 -20  -5    8.30   13.20
  11 -20  -5   42.10   12.00
  11 -20  -5   47.90   12.10
 -10  19   4   35.00    8.20
 -10  19   4   36.30   10.10
 -10  19   4   30.90    7.10
 -10  19   4   40.40   11.40
 -10  19   4   26.30   11.10
  10 -19  -4   35.70    9.90
  10 -19  -4   29.60    9.40
  10 -19  -4   -3.10   15.10
  10 -19  -4   39.30   14.90
  10 -19  -4   21.80    9.80
  -9  18   3   44.60   11.30
  -9  18   3   63.69   11.10
  -9  18   3   40.40    8.40
  -9  18   3   60.09   10.30
   9 -18  -3   61.09   15.50
   9 -18  -3   31.90   15.30
   9 -18  -3   70.09   10.90
  -8  17   2   -0.90    5.10
  -8  17   2    9.40    6.70
  -8  17   2    7.50    3.70
   8 -17  -2    0.90   12.10
   8 -17  -2    1.60    9.90
   8 -17  -2    1.70    6.60
  -7  16   1  187.58   21.60
  -7  16   1  178.88   24.00
  -7  16   1  180.38   21.60
   7 -16  -1  229.68   22.90
   7 -16  -1  179.78   24.80
   7 -16  -1  227.28   21.60
  -6  15   0  597.04   66.99
  -6  15   0  640.34   68.29
  -6  15   0  701.83   67.59
   6 -15   0  606.44   66.89
   6 -15   0  744.73   68.19
   6 -15   0  669.63   69.79
  -5  14  -1  543.45   54.39
  -5  14  -1  546.25   55.59
  -5  14  -1  598.74   55.09
  -5  14  -1  526.25   54.09
   5 -14   1  568.04   55.29
   5 -14   1  481.65   56.19
   5 -14   1  436.36   54.19
  -4  13  -2  138.09   15.50
  -4  13  -2  135.59   16.40
  -4  13  -2  116.99   14.30
  -4  13  -2  128.49   14.80
   4 -13   2  105.39   15.50
   4 -13   2  132.19   15.90
  -3  12  -3   -0.80    5.50
  -3  12  -3    4.70    4.00
  -3  12  -3   16.40    6.60
   3 -12   3    6.70    7.30
   3 -12   3   -0.70    7.00
   3 -12   3    8.30    4.60
  -2  11  -4  148.29   16.60
  -2  11  -4  131.09   14.10
  -2  11  -4  131.99   15.60
   2 -11   4  139.89   17.30
   2 -11   4  106.99   16.40
   2 -11   4   95.59   14.20
   2 -11   4  119.79   15.60
  -1  10  -5   17.30    7.70
  -1  10  -5   37.70    9.80
   1 -10   5   19.30   11.80
   1 -10   5   20.20    9.70
   1 -10   5   30.00    8.50
   0   9  -6   30.10    9.70
   0   9  -6   42.30   11.90
   0  -9   6   12.40   10.80
   0  -9   6    2.80    8.40
   1   8  -7   11.40   11.90
   1   8  -7   21.70   14.10
  -1  -8   7  -14.90   16.80
  -1  -8   7   -2.00   12.50
   2   7  -8   36.50   14.80
   2   7  -8   -3.20   16.60
  -2  -7   8  -20.90   14.60
 -12  20   7  -31.00   17.10
  12 -20  -7   -8.70   17.30
  12 -20  -7   14.80   18.30
 -11  19   6    5.30    9.30
 -11  19   6    4.80   10.60
 -11  19   6    0.20   15.50
  11 -19  -6  -18.90   14.10
  11 -19  -6   17.40   11.90
  11 -19  -6   13.90   16.20
  11 -19  -6    3.10   11.90
  11 -19  -6    1.50   17.10
 -10  18   5   48.50   11.30
 -10  18   5   47.00   11.50
 -10  18   5   29.10   12.10
 -10  18   5   37.80    9.30
 -10  18   5   56.79   11.90
  10 -18  -5   25.30   15.40
  10 -18  -5   52.29   14.50
  10 -18  -5   67.29   11.30
  10 -18  -5   48.20   11.60
  10 -18  -5   38.90   17.30
  -9  17   4   -4.10    8.60
  -9  17   4    8.00    9.30
  -9  17   4    3.60    6.90
  -9  17   4   10.80    5.70
  -9  17   4   -3.30    7.80
   9 -17  -4   -6.40    5.20
   9 -17  -4   -5.90    9.70
   9 -17  -4   12.90   12.30
   9 -17  -4   -7.20   12.90
   9 -17  -4   10.00    8.30
  -8  16   3   98.59   12.00
  -8  16   3   90.19   12.60
  -8  16   3   86.79   14.00
  -8  16   3   98.99   14.20
  -8  16   3   95.19   14.00
   8 -16  -3  108.29   14.30
   8 -16  -3  101.19   17.70
   8 -16  -3  109.89   17.40
  -7  15   2   54.49    9.70
  -7  15   2   43.00   10.10
  -7  15   2   58.49    7.60
  -7  15   2   45.20    8.50
   7 -15  -2   59.39    9.90
   7 -15  -2   32.60   12.40
   7 -15  -2   45.30   14.30
  -6  14   1   28.20    5.00
  -6  14   1   32.50    5.50
  -6  14   1   26.80    8.80
   6 -14  -1   35.20    5.30
   6 -14  -1   14.80    9.20
   6 -14  -1   38.80    7.00
  -5  13   0   65.09    9.10
  -5  13   0   59.99    7.70
  -5  13   0   55.39    6.60
   5 -13   0   59.19    8.40
   5 -13   0   56.69    6.40
   5 -13   0   74.09   10.60
  -4  12  -1   81.49   11.20
  -4  12  -1   78.99    9.70
  -4  12  -1   90.29    9.10
  -4  12  -1  100.49   10.10
   4 -12   1   84.39   11.60
   4 -12   1   81.39   10.80
   4 -12   1   68.69    9.30
  -3  11  -2  466.85   43.80
  -3  11  -2  409.06   43.20
  -3  11  -2  432.86   43.40
   3 -11   2  365.96   43.20
   3 -11   2  410.16   44.10
   3 -11   2  399.26   43.60
  -2  10  -3   30.20    7.30
  -2  10  -3   24.10    6.00
  -2  10  -3   27.30    5.60
   2 -10   3   31.00    6.90
   2 -10   3   18.90    5.00
   2 -10   3   20.20    7.90
   2 -10   3   28.60    8.20
  -1   9  -4   11.70    7.30
  -1   9  -4   10.50    5.90
  -1   9  -4   18.90    3.80
   1  -9   4   31.70    6.90
   1  -9   4   11.30    6.60
   1  -9   4    5.00    4.50
   1  -9   4   26.10    7.30
   0   8  -5   14.20    7.60
   0   8  -5   20.40    8.80
   0  -8   5    8.20    6.80
   0  -8   5   18.30    9.10
   0  -8   5   18.10    8.80
   1   7  -6   28.80   10.80
   1   7  -6    2.00   11.40
  -1  -7   6   18.70   14.70
  -1  -7   6  -12.50    9.80
   2   6  -7   41.40   13.70
   2   6  -7   44.10   12.50
  -2  -6   7   36.90   14.70
  -2  -6   7   26.70   10.50
   3   5  -8   13.00   14.40
   3   5  -8    0.40   12.80
  -3  -5   8  -27.40   13.60
  -3  -5   8  -20.80    9.90
 -11  18   7   10.20   18.00
  11 -18  -7  -15.10   12.20
  11 -18  -7    3.40   15.40
 -10  17   6    8.40   14.80
 -10  17   6   27.10   11.50
 -10  17   6   -1.00    8.60
  10 -17  -6    5.00   12.50
  10 -17  -6   15.40   11.00
  10 -17  -6   17.20   16.00
  10 -17  -6   -0.20   16.30
  10 -17  -6  -11.00   13.50
  -9  16   5   38.00   10.00
  -9  16   5   18.20    7.90
  -9  16   5   20.70    9.50
  -9  16   5   23.50   12.40
   9 -16  -5   19.50   13.20
   9 -16  -5   13.70    9.60
   9 -16  -5   21.60   10.10
   9 -16  -5   20.30   11.10
   9 -16  -5   44.10   16.70
  -8  15   4    4.20    9.20
  -8  15   4    5.10    4.90
  -8  15   4   -4.50    6.70
  -8  15   4    7.90    8.30
  -8  15   4    7.50    5.40
   8 -15  -4   -0.60    6.70
   8 -15  -4   -5.20   12.30
   8 -15  -4    4.40   10.80
   8 -15  -4    5.20    7.20
  -7  14   3  154.38   19.30
  -7  14   3  172.18   18.60
  -7  14   3  168.88   20.10
  -7  14   3  185.18   21.20
  -7  14   3  160.48   19.20
   7 -14  -3  191.48   23.10
   7 -14  -3  148.79   20.00
   7 -14  -3  142.29   23.90
  -6  13   2  228.18   23.80
  -6  13   2  177.38   24.10
  -6  13   2  204.48   22.60
  -6  13   2  191.38   22.90
   6 -13  -2  230.58   23.50
   6 -13  -2  209.78   27.50
   6 -13  -2  182.78   25.80
  -5  12   1   41.70    5.80
  -5  12   1   36.30    5.10
  -5  12   1   31.80    6.90
   5 -12  -1   17.40   10.30
   5 -12  -1   33.20    6.30
   5 -12  -1   32.70    5.40
  -4  11   0  118.69   12.80
  -4  11   0  106.49   13.50
  -4  11   0  109.69   12.00
   4 -11   0  128.09   13.30
   4 -11   0  110.59   11.90
   4 -11   0  120.29   14.90
  -3  10  -1  482.95   49.00
  -3  10  -1  504.45   48.80
  -3  10  -1  480.05   48.30
  -3  10  -1  486.45   48.50
   3 -10   1  455.75   49.60
   3 -10   1  435.86   48.80
   3 -10   1  495.05   49.00
   3 -10   1  406.46   48.30
  -2   9  -2  343.57   34.50
  -2   9  -2  346.37   34.50
  -2   9  -2  361.16   34.70
   2  -9   2  279.97   34.80
   2  -9   2  319.57   34.80
   2  -9   2  328.97   35.10
   2  -9   2  303.07   34.20
  -1   8  -3  274.77   32.50
  -1   8  -3  321.77   31.80
  -1   8  -3  304.57   33.00
   1  -8   3  287.57   31.70
   1  -8   3  329.57   32.90
   1  -8   3  310.67   32.90
   1  -8   3  285.67   33.30
   0   7  -4   96.39   12.30
   0   7  -4  104.19   12.70
   0   7  -4   80.59    9.10
   0  -7   4   84.79   12.70
   0  -7   4   90.99   11.40
   0  -7   4   81.39   11.80
   0  -7   4   77.79    9.40
   1   6  -5   17.00    6.60
   1   6  -5   27.90    9.90
  -1  -6   5   14.70    6.90
  -1  -6   5   11.20    8.40
  -1  -6   5   16.20    7.00
   2   5  -6   12.50    9.10
   2   5  -6   21.50   10.30
  -2  -5   6    7.10   10.10
  -2  -5   6   23.20   14.50
   3   4  -7    3.80   11.80
   3   4  -7   27.90   14.40
  -3  -4   7    1.00   12.00
  -3  -4   7  -23.80   16.50
   4   3  -8    8.00   17.20
   4   3  -8   11.30   15.40
  -4  -3   8  -18.50   13.60
  -4  -3   8  -17.00   20.10
 -11  17   8  -28.30   22.20
  11 -17  -8   29.50   20.10
 -10  16   7  -11.40   11.90
 -10  16   7   -1.10   10.70
  10 -16  -7   29.50   11.80
  10 -16  -7    6.70   11.30
  10 -16  -7  -35.40   16.20
  -9  15   6  -12.90    9.80
  -9  15   6   19.80    9.00
  -9  15   6   16.60   10.90
   9 -15  -6    2.60   13.80
   9 -15  -6   13.90   17.40
   9 -15  -6    2.30    9.40
   9 -15  -6   44.80   16.10
  -8  14   5   19.70    8.10
  -8  14   5    6.80    8.60
  -8  14   5    8.30    6.70
   8 -14  -5   -9.00    9.40
   8 -14  -5   20.80   11.70
   8 -14  -5    9.20   13.20
   8 -14  -5   -7.40   11.00
  -7  13   4   32.60    6.90
  -7  13   4   38.90    8.60
  -7  13   4   26.90    9.00
  -7  13   4   28.60    8.20
  -7  13   4   34.90    7.00
   7 -13  -4   42.80   13.10
   7 -13  -4   26.80    8.30
   7 -13  -4   26.60   10.90
   7 -13  -4   49.90   10.90
  -6  12   3  588.44   58.49
  -6  12   3  583.94   57.39
  -6  12   3  565.94   58.09
  -6  12   3  532.65   57.69
  -6  12   3  576.34   58.49
   6 -12  -3  578.34   59.39
   6 -12  -3  492.25   57.99
   6 -12  -3  548.75   60.39
   6 -12  -3  468.35   57.99
  -5  11   2 1473.05  161.68
  -5  11   2 1519.45  162.08
  -5  11   2 1630.94  162.38
  -5  11   2 1613.94  161.68
  -5  11   2 1626.54  162.28
   5 -11  -2 1550.74  163.58
   5 -11  -2 1598.14  163.08
   5 -11  -2 1532.45  162.18
  -4  10   1  788.72   83.49
  -4  10   1  785.02   84.19
  -4  10   1  771.62   83.59
   4 -10  -1  843.32   83.59
   4 -10  -1  882.01   83.89
   4 -10  -1  788.32   83.39
   4 -10  -1  791.52   84.89
  -3   9   0  959.50  100.09
  -3   9   0  981.60   99.69
  -3   9   0 1000.00   99.99
  -3   9   0  938.41  100.29
  -3   9   0  867.41  100.69
   3  -9   0  970.80  100.39
   3  -9   0  985.40   99.59
   3  -9   0  906.61  100.99
   3  -9   0 1054.79  100.19
   3  -9   0  981.60   99.99
  -2   8  -1  256.87   25.00
  -2   8  -1  261.47   25.20
  -2   8  -1  263.87   25.00
  -2   8  -1  261.27   25.40
  -2   8  -1  212.98   25.60
  -2   8  -1  244.68   24.70
   2  -8   1  200.88   24.70
   2  -8   1  203.58   24.80
   2  -8   1  240.68   25.20
   2  -8   1  226.28   25.10
   2  -8   1  224.68   25.90
  -1   7  -2  215.78   21.90
  -1   7  -2  229.58   22.60
  -1   7  -2  216.38   22.90
  -1   7  -2  184.18   22.00
   1  -7   2  218.88   22.90
   1  -7   2  215.98   22.60
   1  -7   2  203.38   22.30
   1  -7   2  184.98   21.70
   0   6  -3  143.59   19.20
   0   6  -3  174.98   19.10
   0   6  -3  159.58   19.60
   0   6  -3  173.98   17.50
   0  -6   3  173.58   19.00
   0  -6   3  153.38   17.70
   0  -6   3  165.48   19.00
   0  -6   3  171.38   20.30
   1   5  -4   30.90    7.70
   1   5  -4   27.50    8.70
  -1  -5   4   13.70    7.60
  -1  -5   4   15.60    5.90
  -1  -5   4   30.00    8.10
   2   4  -5   15.50   10.10
   2   4  -5   20.20    8.80
  -2  -4   5   24.60    8.90
  -2  -4   5   18.60   11.60
  -2  -4   5   27.00    6.70
   3   3  -6   30.80   13.00
   3   3  -6   25.80    8.80
  -3  -3   6   25.10   11.20
  -3  -3   6   26.90   11.50
   4   2  -7   11.00   12.10
   4   2  -7   11.30   14.40
  -4  -2   7    0.20   12.60
  -4  -2   7    3.30   11.30
   5   1  -8   -1.80   16.60
  -5  -1   8   -2.20   13.20
  -5  -1   8  -12.50   21.90
 -10  15   8    6.60   21.50
  10 -15  -8  -42.60   18.70
  10 -15  -8   36.30   20.00
  -9  14   7   -7.60    9.90
  -9  14   7   -2.80   16.40
   9 -14  -7  -11.80   15.40
   9 -14  -7    7.30   15.40
  -8  13   6   34.10   11.50
  -8  13   6   38.10   16.00
  -8  13   6   64.99   11.00
   8 -13  -6   23.40   14.50
   8 -13  -6   50.69   15.20
   8 -13  -6   56.49   12.30
   8 -13  -6   33.30   12.10
  -7  12   5   19.60    9.00
  -7  12   5   53.69   10.80
  -7  12   5   34.40    8.00
   7 -12  -5   25.60   12.40
   7 -12  -5   16.50   11.40
   7 -12  -5   24.30    8.80
   7 -12  -5   58.49   13.70
  -6  11   4   29.20    7.00
  -6  11   4   37.00    7.20
  -6  11   4   32.80   10.50
  -6  11   4   43.60    8.00
   6 -11  -4   37.50   12.00
   6 -11  -4   44.20   10.80
   6 -11  -4   28.70    8.40
  -5  10   3  381.96   37.10
  -5  10   3  350.86   37.50
  -5  10   3  366.36   37.50
  -5  10   3  344.77   38.30
  -5  10   3  339.17   37.40
   5 -10  -3  295.27   38.30
   5 -10  -3  353.36   39.10
   5 -10  -3  316.77   38.80
  -4   9   2  252.37   26.20
  -4   9   2  258.67   25.40
  -4   9   2  239.78   25.60
  -4   9   2  243.68   26.40
  -4   9   2  228.78   26.10
   4  -9  -2  252.17   27.60
   4  -9  -2  210.48   26.10
   4  -9  -2  228.68   25.40
   4  -9  -2  241.18   27.60
  -3   8   1  105.59   14.30
  -3   8   1  113.19   13.10
  -3   8   1   99.49   13.20
  -3   8   1  110.39   13.30
  -3   8   1  124.29   14.90
  -3   8   1  106.69   13.40
   3  -8  -1  115.79   14.70
   3  -8  -1  114.59   16.60
   3  -8  -1  124.99   12.80
   3  -8  -1  126.19   13.30
   3  -8  -1  141.69   13.00
   3  -8  -1  140.09   13.60
   3  -8  -1  107.49   13.70
   3  -8  -1  109.29   13.30
  -2   7   0 6549.65  659.63
  -2   7   0 5618.84  660.03
  -2   7   0 6181.88  659.83
  -2   7   0 6662.13  659.93
  -2   7   0 6485.55  659.63
   2  -7   0 6033.90  660.13
   2  -7   0 6820.92  659.73
   2  -7   0 6883.11  660.03
   2  -7   0 6519.65  659.63
   2  -7   0 6408.06  659.83
  -1   6  -1  221.58   22.20
  -1   6  -1  222.18   21.90
  -1   6  -1  213.38   21.60
  -1   6  -1  227.98   21.70
  -1   6  -1  202.28   22.60
  -1   6  -1  230.98   21.90
   1  -6   1  170.78   21.60
   1  -6   1  203.78   21.90
   1  -6   1  189.98   22.10
   1  -6   1  200.88   21.80
   1  -6   1  179.68   21.60
   0   5  -2   40.40    6.90
   0   5  -2   40.60    6.30
   0   5  -2   33.60    6.40
   0   5  -2   40.70    4.90
   0  -5   2   39.20    6.10
   0  -5   2   43.60    7.10
   0  -5   2   38.50    4.80
   0  -5   2   36.80    6.20
   1   4  -3   28.60    5.80
   1   4  -3   17.00    7.50
   1   4  -3   22.90    3.00
   1   4  -3   26.50    6.50
  -1  -4   3   23.70    8.60
  -1  -4   3   21.70    3.60
  -1  -4   3   24.60    5.70
  -1  -4   3   22.30    5.60
   2   3  -4   30.20    8.10
   2   3  -4   29.80    4.00
   2   3  -4   31.70    4.00
   2   3  -4   36.40    9.20
  -2  -3   4   26.00    6.30
  -2  -3   4   26.60    8.30
  -2  -3   4   34.50   11.00
   3   2  -5   77.29   11.90
   3   2  -5   60.69    7.60
   3   2  -5   82.09   12.00
  -3  -2   5   52.89   11.40
  -3  -2   5   85.39   13.20
  -3  -2   5   51.29    9.30
   4   1  -6   65.09   13.20
   4   1  -6   77.89   14.10
  -4  -1   6   55.89   13.30
  -4  -1   6   81.29   15.60
   5   0  -7    0.60   11.30
   5   0  -7    0.00   10.20
  -5   0   7   -8.40   10.50
  -5   0   7   -3.80   12.00
   6  -1  -8   -6.30   12.60
  -6   1   8  -10.30   16.10
  -6   1   8   -6.50   13.00
  -9  13   8   -5.90   20.20
   9 -13  -8   13.80   17.40
   9 -13  -8   -2.40   17.80
  -8  12   7    8.60   17.00
  -8  12   7   12.70   10.70
   8 -12  -7   13.10   15.10
   8 -12  -7  -15.70   14.90
  -7  11   6    3.20   13.60
  -7  11   6    9.30    8.50
  -7  11   6    6.90    8.60
   7 -11  -6   -2.70   13.80
   7 -11  -6  -12.80   12.00
   7 -11  -6   -7.90   12.80
   7 -11  -6   20.00   12.90
  -6  10   5   10.80    6.80
  -6  10   5    9.00   11.40
  -6  10   5   -0.80    7.40
   6 -10  -5    6.70   10.30
   6 -10  -5    9.60    7.70
   6 -10  -5   20.60   12.20
   6 -10  -5    8.80   10.40
  -5   9   4  132.39   15.90
  -5   9   4  143.09   15.70
  -5   9   4  117.19   18.10
   5  -9  -4  113.39   19.40
   5  -9  -4  124.29   18.00
   5  -9  -4  112.79   17.70
  -4   8   3 1144.89  116.19
  -4   8   3 1223.78  116.49
  -4   8   3 1115.09  116.39
  -4   8   3 1173.98  116.09
  -4   8   3 1106.49  116.69
   4  -8  -3 1114.19  117.49
   4  -8  -3  985.90  116.69
   4  -8  -3 1076.59  116.89
  -3   7   2   28.90    6.80
  -3   7   2   29.60    5.60
  -3   7   2   28.60    6.50
  -3   7   2   39.10    5.90
  -3   7   2   38.90    5.20
   3  -7  -2   32.70    5.50
   3  -7  -2   29.00    9.40
   3  -7  -2   23.60    4.60
   3  -7  -2   24.70    7.70
   3  -7  -2   37.70    6.40
  -2   6   1   53.99    9.20
  -2   6   1   84.29    9.80
  -2   6   1   78.99    9.00
  -2   6   1   74.69    9.60
  -2   6   1   89.89   10.40
  -2   6   1   71.99   10.90
  -2   6   1   76.09    8.80
   2  -6  -1   80.89    8.80
   2  -6  -1   86.29   12.70
   2  -6  -1   80.49    9.80
   2  -6  -1   94.49   11.20
   2  -6  -1   79.79    9.70
   2  -6  -1   89.39    9.10
   2  -6  -1   73.79    9.50
   2  -6  -1   78.29    9.80
  -1   5   0  418.06   41.90
  -1   5   0  359.16   42.50
  -1   5   0  396.36   42.20
  -1   5   0  410.96   42.00
   1  -5   0  421.86   41.90
   1  -5   0  403.96   42.30
   1  -5   0  421.86   42.10
   1  -5   0  404.96   42.00
   1  -5   0  390.26   42.60
   0   4  -1 3022.00  301.67
   0   4  -1 3053.19  301.77
   0   4  -1 2964.60  301.57
   0   4  -1 2994.20  301.37
   0   4  -1 2907.51  301.57
   0  -4   1 2699.93  301.47
   0  -4   1 3049.59  301.67
   0  -4   1 2798.52  301.67
   0  -4   1 2902.91  301.37
   1   3  -2  653.83   64.59
   1   3  -2  594.34   64.59
   1   3  -2  614.54   64.69
  -1  -3   2  581.64   64.59
  -1  -3   2  638.94   64.89
  -1  -3   2  605.84   64.79
  -1  -3   2  655.63   64.59
   2   2  -3  104.39   11.90
   2   2  -3  117.49   11.80
   2   2  -3   97.69   13.70
   2   2  -3  122.99   13.60
   2   2  -3  108.19   13.90
  -2  -2   3  121.19   15.30
  -2  -2   3  101.49   12.70
  -2  -2   3  101.59   13.80
   3   1  -4   -6.40    3.80
   3   1  -4    4.80    3.40
   3   1  -4    4.40    6.70
   3   1  -4   -8.20    5.40
  -3  -1   4    3.70    5.10
  -3  -1   4    2.80    6.80
  -3  -1   4    2.10    5.00
   4   0  -5    7.60    7.90
   4   0  -5  -12.60    4.80
   4   0  -5   12.80    9.60
  -4   0   5    4.10    5.70
  -4   0   5    5.30    5.80
  -4   0   5   11.30   11.30
   5  -1  -6   89.79   15.80
   5  -1  -6   52.19   12.80
  -5   1   6   42.70   12.20
  -5   1   6   52.59   11.90
  -5   1   6   73.79   17.20
   6  -2  -7    7.50   11.70
   6  -2  -7   18.20   14.20
  -6   2   7   16.20   10.80
  -6   2   7  -22.20   16.90
   7  -3  -8   17.60   13.50
  -7   3   8  -10.60   15.00
  -7   3   8   18.30   14.40
  -8  11   8    0.50   15.10
   8 -11  -8    9.80   13.40
   8 -11  -8   20.70   17.90
  -7  10   7   35.30   18.00
  -7  10   7   18.80   11.00
   7 -10  -7   23.00   16.10
   7 -10  -7   23.60   15.20
  -6   9   6   50.49   15.90
  -6   9   6   45.60   10.50
  -6   9   6   36.80   10.00
   6  -9  -6   36.90   13.20
   6  -9  -6   72.69   15.30
   6  -9  -6   26.90   13.80
  -5   8   5    6.20   10.70
  -5   8   5    8.80    6.70
  -5   8   5   10.00    7.80
   5  -8  -5    6.70    9.30
   5  -8  -5    3.20    9.80
   5  -8  -5   -4.40    7.20
   5  -8  -5    3.30    9.40
  -4   7   4  162.08   20.70
  -4   7   4  157.28   18.00
  -4   7   4  156.28   18.00
   4  -7  -4  148.39   20.20
   4  -7  -4  135.59   19.60
   4  -7  -4  163.38   20.70
  -3   6   3  159.18   17.50
  -3   6   3  141.89   18.30
  -3   6   3  159.08   17.20
   3  -6  -3  156.78   18.80
   3  -6  -3  150.18   17.30
   3  -6  -3  133.49   18.30
   3  -6  -3  165.38   20.00
  -2   5   2  139.59   16.00
  -2   5   2  135.69   15.80
  -2   5   2  151.08   15.50
  -2   5   2  149.88   17.70
  -2   5   2  139.79   16.10
  -2   5   2  137.99   15.70
   2  -5  -2  142.79   15.60
   2  -5  -2  144.89   17.20
   2  -5  -2  139.39   17.10
   2  -5  -2  120.49   15.60
   2  -5  -2  148.79   16.10
   2  -5  -2  149.29   17.80
  -1   4   1  602.74   65.79
  -1   4   1  628.14   65.49
  -1   4   1  648.24   65.99
  -1   4   1  628.04   66.59
  -1   4   1  635.24   65.79
  -1   4   1  557.14   65.99
  -1   4   1  674.63   65.79
   1  -4  -1  671.03   65.99
   1  -4  -1  644.64   65.89
   1  -4  -1  604.14   65.49
   1  -4  -1  712.73   65.79
   1  -4  -1  606.24   66.59
   1  -4  -1  613.04   66.19
   1  -4  -1  638.74   65.79
   0   3   0 2253.77  223.18
   0   3   0 2049.29  223.08
   0   3   0 2226.78  222.88
   0   3   0 2154.68  222.98
   0   3   0 2050.79  223.18
   0  -3   0 2065.09  223.08
   0  -3   0 2109.29  223.28
   0  -3   0 2216.28  222.88
   0  -3   0 2333.17  223.08
   0  -3   0 2253.87  222.88
   0  -3   0 2113.59  222.98
   1   2  -1 2391.06  244.98
   1   2  -1 2542.35  244.98
   1   2  -1 2265.07  244.78
   1   2  -1 2360.36  244.88
   1   2  -1 2503.75  245.08
  -1  -2   1 2608.44  245.08
  -1  -2   1 2198.38  244.88
  -1  -2   1 2240.38  244.98
  -1  -2   1 2204.28  244.78
  -1  -2   1 2498.25  244.88
   2   1  -2  112.39   12.00
   2   1  -2  100.29   11.00
   2   1  -2  112.99   12.80
   2   1  -2   83.59   11.70
   2   1  -2  108.19   10.80
   2   1  -2   92.49   11.80
  -2  -1   2  106.89   13.00
  -2  -1   2   86.29   11.90
  -2  -1   2   99.99   12.40
  -2  -1   2  102.59   11.80
   3   0  -3   30.00    7.10
   3   0  -3   43.70    5.90
   3   0  -3   49.10    7.80
   3   0  -3   50.59    6.80
   3   0  -3   37.20    7.70
  -3   0   3   35.60    7.90
  -3   0   3   46.30    7.10
  -3   0   3   43.60    8.20
   4  -1  -4  192.08   24.20
   4  -1  -4  237.48   22.10
   4  -1  -4  175.68   22.80
   4  -1  -4  200.38   23.00
  -4   1   4  192.58   22.60
  -4   1   4  218.28   25.30
  -4   1   4  186.78   23.30
   5  -2  -5   31.70    9.70
   5  -2  -5   49.90    9.80
   5  -2  -5   35.70    9.00
  -5   2   5   48.60    8.10
  -5   2   5   46.10   10.70
  -5   2   5   29.40    9.40
   6  -3  -6  487.15   47.30
   6  -3  -6  425.26   46.00
  -6   3   6  336.17   44.40
  -6   3   6  418.86   44.30
  -6   3   6  440.66   46.80
   7  -4  -7   34.30   15.90
   7  -4  -7   16.50   12.50
  -7   4   7   -3.80   16.70
  -7   4   7   12.80   11.00
   8  -5  -8   14.20   13.70
  -8   5   8   16.80   13.70
  -8   5   8  -29.40   20.30
  -7   9   8   -2.70   14.50
  -7   9   8   -7.80   12.50
   7  -9  -8   -0.70   15.00
   7  -9  -8    0.50   13.90
  -6   8   7   19.10   16.70
  -6   8   7   39.00   11.90
   6  -8  -7   48.90   16.70
   6  -8  -7   27.60   14.70
  -5   7   6    2.60    8.30
  -5   7   6   32.30   14.50
   5  -7  -6   23.10   13.30
   5  -7  -6   15.70   12.30
   5  -7  -6   -7.00   11.60
  -4   6   5   40.30   11.90
  -4   6   5   23.00    6.50
  -4   6   5   17.80    7.30
   4  -6  -5   17.20    8.00
   4  -6  -5    7.70   10.30
   4  -6  -5   34.60   10.10
  -3   5   4   30.10    6.90
  -3   5   4   33.10    6.70
  -3   5   4   32.70   10.30
   3  -5  -4   24.60    9.70
   3  -5  -4   38.40   10.50
  -2   4   3  108.69   15.60
  -2   4   3   94.39   16.00
  -2   4   3  101.59   13.20
  -2   4   3  131.59   13.90
   2  -4  -3  123.09   13.90
   2  -4  -3   96.49   14.30
   2  -4  -3  118.39   13.20
   2  -4  -3  128.29   15.50
  -1   3   2  114.99   13.40
  -1   3   2   94.49   11.40
  -1   3   2  104.59   11.60
  -1   3   2  107.09   13.80
  -1   3   2   98.59   12.30
   1  -3  -2  110.39   11.40
   1  -3  -2  122.49   13.40
   1  -3  -2   85.79   12.20
   1  -3  -2  108.79   12.20
   1  -3  -2   91.89   11.70
   1  -3  -2   92.39   11.60
   0   2   1 1404.96  141.59
   0   2   1 1386.76  141.89
   0   2   1 1323.77  141.99
   0   2   1 1387.26  141.59
   0   2   1 1385.26  141.69
   0  -2  -1 1362.36  141.59
   0  -2  -1 1359.76  141.79
   0  -2  -1 1393.06  141.79
   0  -2  -1 1377.96  141.69
   0  -2  -1 1422.06  141.89
   0  -2  -1 1404.26  141.59
   0  -2  -1 1270.07  141.89
   0  -2  -1 1398.06  142.09
   2   0  -1 1374.96  136.79
   2   0  -1 1266.47  136.69
   2   0  -1 1370.26  136.79
   2   0  -1 1407.96  136.69
   2   0  -1 1165.48  136.49
   2   0  -1 1428.06  136.39
  -2   0   1 1161.18  136.49
  -2   0   1 1224.98  136.59
  -2   0   1 1325.67  136.69
  -2   0   1 1396.26  136.39
  -2   0   1 1405.16  136.79
  -2   0   1 1386.96  136.59
   3  -1  -2  387.96   40.70
   3  -1  -2  381.86   40.80
   3  -1  -2  400.16   40.60
   3  -1  -2  417.56   40.30
   3  -1  -2  356.76   40.70
   3  -1  -2  376.46   40.80
  -3   1   2  359.76   40.90
  -3   1   2  382.46   41.00
  -3   1   2  386.86   40.90
  -3   1   2  395.36   40.30
  -3   1   2  399.16   40.70
   4  -2  -3   36.30    8.80
   4  -2  -3   55.59   10.00
   4  -2  -3   57.49    9.20
   4  -2  -3   69.39    7.90
   4  -2  -3   58.79    8.20
  -4   2   3   55.09    8.50
  -4   2   3   48.50    9.10
  -4   2   3   60.39   10.80
   5  -3  -4   32.60    9.10
   5  -3  -4   62.19    9.40
   5  -3  -4   46.70    9.00
   5  -3  -4   53.09    7.70
  -5   3   4   46.90    9.10
  -5   3   4   47.10    9.60
  -5   3   4   33.10    7.90
   6  -4  -5  112.29   15.80
   6  -4  -5  125.89   16.30
   6  -4  -5   95.19   15.70
  -6   4   5  108.79   15.30
  -6   4   5  117.89   17.00
  -6   4   5  106.69   14.40
   7  -5  -6   54.59   13.70
   7  -5  -6   73.39   13.10
  -7   5   6   75.29   15.00
  -7   5   6   55.39   12.00
  -7   5   6   66.49   12.60
   8  -6  -7   55.19   14.60
   8  -6  -7   66.09   16.70
  -8   6   7   42.30   18.70
  -8   6   7   12.80   11.10
   9  -7  -8    3.90   18.70
  -9   7   8    1.30   13.00
  -9   7   8  -14.40   20.30
  -6   7   8   -9.10   14.30
  -6   7   8   -0.90   14.10
   6  -7  -8    5.80   13.70
   6  -7  -8   13.00   15.70
  -5   6   7   17.20   16.10
  -5   6   7    3.70    9.90
   5  -6  -7    0.10   13.10
   5  -6  -7   20.80   14.40
  -4   5   6   25.50   14.60
  -4   5   6   11.00    8.30
   4  -5  -6   -2.60    8.20
   4  -5  -6   15.80   12.00
  -3   4   5   75.69   13.10
  -3   4   5   67.49    9.70
  -3   4   5   58.29   10.80
   3  -4  -5   79.29   13.60
   3  -4  -5   75.99   12.50
   3  -4  -5   75.59   13.30
  -2   3   4  139.39   16.60
  -2   3   4  164.58   17.90
  -2   3   4  127.59   15.70
   2  -3  -4  128.69   15.90
   2  -3  -4  155.88   18.30
   2  -3  -4  122.79   17.80
  -1   2   3  386.86   44.20
  -1   2   3  408.66   42.70
  -1   2   3  397.06   44.00
  -1   2   3  386.76   43.10
   1  -2  -3  405.76   42.70
   1  -2  -3  453.65   44.10
   1  -2  -3  443.56   43.10
   1  -2  -3  373.36   44.00
   0   1   2  123.69   15.30
   0   1   2  118.09   13.90
   0   1   2  102.49   14.40
   0   1   2  135.99   13.30
   0   1   2  108.89   14.70
   0  -1  -2  138.49   13.40
   0  -1  -2  119.59   14.90
   0  -1  -2  121.89   15.50
   0  -1  -2  109.19   13.90
   0  -1  -2  125.49   14.70
   1   0   1 1485.35  152.68
   1   0   1 1303.17  152.68
   1   0   1 1604.64  152.78
   1   0   1 1452.15  152.48
  -1   0  -1 1570.84  152.78
  -1   0  -1 1578.74  152.68
  -1   0  -1 1346.37  152.78
  -1   0  -1 1514.75  152.48
   3  -2  -1 7624.04  761.12
   3  -2  -1 6738.43  761.02
   3  -2  -1 7856.51  761.72
   3  -2  -1 7182.98  761.12
   3  -2  -1 6884.81  761.12
   3  -2  -1 7813.42  761.42
   3  -2  -1 7242.08  761.22
  -3   2   1 7646.33  761.72
  -3   2   1 7769.92  761.12
  -3   2   1 6584.74  761.02
  -3   2   1 7464.25  761.12
  -3   2   1 7822.02  761.62
  -3   2   1 7680.33  761.12
  -3   2   1 7412.56  761.22
   4  -3  -2  187.18   23.70
   4  -3  -2  243.78   23.30
   4  -3  -2  222.08   23.40
   4  -3  -2  205.88   23.10
   4  -3  -2  201.18   23.50
   4  -3  -2  202.88   23.70
   4  -3  -2  215.98   24.30
  -4   3   2  214.18   23.30
  -4   3   2  235.78   23.50
  -4   3   2  226.68   23.80
  -4   3   2  234.18   23.90
  -4   3   2  232.78   24.00
   5  -4  -3  225.68   25.70
   5  -4  -3  196.28   24.70
   5  -4  -3  239.98   24.40
   5  -4  -3  212.48   25.20
  -5   4   3  214.78   25.20
  -5   4   3  232.88   24.70
  -5   4   3  227.28   24.90
  -5   4   3  228.98   24.30
   6  -5  -4  119.29   15.90
   6  -5  -4  123.09   15.50
   6  -5  -4   95.29   15.30
  -6   5   4  122.89   16.10
  -6   5   4  113.49   14.50
  -6   5   4  121.29   15.20
   7  -6  -5   46.40    9.90
   7  -6  -5   47.80   11.50
   7  -6  -5   50.49   11.20
  -7   6   5   44.20    9.10
  -7   6   5   45.40    9.50
  -7   6   5   34.40   10.60
   8  -7  -6   60.89   12.10
   8  -7  -6   63.69   13.20
  -8   7   6   63.19   11.80
  -8   7   6   61.29   12.50
  -8   7   6   55.39   14.30
   9  -8  -7   25.70   15.60
   9  -8  -7   23.00   13.30
  -9   8   7   18.90   17.90
  -9   8   7   14.30   11.20
  10  -9  -8    1.40   17.10
 -10   9   8   -4.50   12.90
 -10   9   8  -11.80   20.40
  -5   5   8   22.10   15.90
  -5   5   8   -8.90   13.90
   5  -5  -8    6.50   15.10
   5  -5  -8   -2.20   13.90
  -4   4   7    1.90   10.00
  -4   4   7    6.30   17.00
   4  -4  -7  -21.40   13.60
   4  -4  -7    3.00   12.40
  -3   3   6  163.88   23.50
  -3   3   6  150.28   21.00
   3  -3  -6  173.08   23.00
   3  -3  -6  191.28   23.40
  -2   2   5   41.00    8.70
  -2   2   5   31.50    9.60
  -2   2   5   44.80    7.20
   2  -2  -5   47.80   10.30
   2  -2  -5   34.70    8.80
   2  -2  -5   28.50    8.10
   2  -2  -5   47.80    9.70
  -1   1   4   15.30    7.10
  -1   1   4   51.69    9.90
  -1   1   4   19.70    8.20
  -1   1   4   32.50    5.70
   1  -1  -4   31.90    6.90
   1  -1  -4   41.60    8.60
   1  -1  -4   26.70    6.20
   1  -1  -4   43.50    7.90
   0   0   3  827.92   88.79
   0   0   3  841.82   88.09
   0   0   3  894.11   89.29
   0   0   3  819.22   88.69
   0   0  -3  906.81   88.19
   0   0  -3  770.82   88.89
   0   0  -3  900.11   88.79
   1  -1   2   99.19   14.00
   1  -1   2  118.79   14.20
   1  -1   2  130.09   15.20
   1  -1   2  131.39   12.90
   1  -1   2  107.39   13.70
  -1   1  -2  127.29   13.00
  -1   1  -2  123.09   13.90
  -1   1  -2   98.69   13.90
  -1   1  -2  120.49   14.20
  -1   1  -2  128.79   13.80
   2  -2   1 1396.86  140.99
   2  -2   1 1195.78  141.09
   2  -2   1 1421.36  141.09
   2  -2   1 1425.96  140.89
   2  -2   1 1351.06  140.69
  -2   2  -1 1432.46  141.09
  -2   2  -1 1241.88  140.99
  -2   2  -1 1511.75  140.99
  -2   2  -1 1318.67  140.79
  -2   2  -1 1382.86  140.89
   3  -3   0 2059.99  211.18
   3  -3   0 2158.18  211.18
   3  -3   0 2069.89  211.18
   3  -3   0 2030.20  211.08
   3  -3   0 2028.40  211.18
  -3   3   0 2076.79  211.08
  -3   3   0 1893.61  211.18
  -3   3   0 2140.79  211.18
  -3   3   0 2104.49  211.18
  -3   3   0 1958.40  211.18
   4  -4  -1 2760.92  310.47
   4  -4  -1 3384.26  310.37
   4  -4  -1 2836.22  310.47
   4  -4  -1 3006.10  310.47
   4  -4  -1 2783.32  310.47
   4  -4  -1 2998.60  310.57
  -4   4   1 3168.18  310.37
  -4   4   1 2943.51  310.47
  -4   4   1 3133.29  310.67
  -4   4   1 3101.39  310.47
  -4   4   1 3084.69  310.57
   5  -5  -2   28.90    6.10
   5  -5  -2   37.90    6.30
   5  -5  -2   36.40    6.70
   5  -5  -2   38.40    6.90
   5  -5  -2   49.30    5.70
  -5   5   2   43.60    6.20
  -5   5   2   38.20    5.80
  -5   5   2   38.20    6.50
  -5   5   2   37.20    7.50
  -5   5   2   39.90    5.80
   6  -6  -3  178.68   20.80
   6  -6  -3  149.88   18.40
   6  -6  -3  168.28   19.00
   6  -6  -3  159.28   19.40
  -6   6   3  161.88   18.60
  -6   6   3  171.58   18.90
  -6   6   3  151.28   18.10
  -6   6   3  143.29   18.90
   7  -7  -4   94.19   13.90
   7  -7  -4   86.49   14.60
   7  -7  -4   94.39   12.60
  -7   7   4   84.09   14.80
  -7   7   4   96.09   12.00
  -7   7   4   81.39   12.00
  -7   7   4   86.49   12.50
   8  -8  -5   21.50    8.00
   8  -8  -5   -5.80    6.40
   8  -8  -5    1.80   10.00
  -8   8   5   24.10    8.20
  -8   8   5    8.10    7.60
  -8   8   5    8.50   11.10
   9  -9  -6    8.80   11.50
   9  -9  -6   12.10    9.90
  -9   9   6   29.40   10.10
  -9   9   6   27.60    8.00
  -9   9   6   21.90   11.10
  10 -10  -7    3.10   15.00
  10 -10  -7   -9.00   13.20
 -10  10   7  -10.20   16.80
 -10  10   7   15.10   11.30
  11 -11  -8   17.10   13.60
 -11  11   8  -23.30   21.50
 -11  11   8   11.60   15.90
  -4   3   8  -14.10   14.80
  -4   3   8   -9.50   11.80
   4  -3  -8   14.30   18.10
   4  -3  -8   25.80   12.30
  -3   2   7   27.90   17.20
  -3   2   7   32.40   11.40
   3  -2  -7   34.10   13.80
   3  -2  -7   41.60   16.00
  -2   1   6   78.39   14.30
  -2   1   6   87.89   16.40
   2  -1  -6   93.39   15.50
   2  -1  -6  105.99   16.70
  -1   0   5   19.60    5.10
  -1   0   5    5.80    6.90
  -1   0   5   15.00   10.80
   1   0  -5   -2.80    7.40
   1   0  -5    9.70    9.10
   1   0  -5   23.70   10.30
   1   0  -5   24.50    6.80
   1   0  -5   18.60    6.50
   0  -1   4   22.60    5.90
   0  -1   4   41.00   10.80
   0  -1   4   27.80    5.20
   0  -1   4   21.90    8.00
   0   1  -4   30.70    5.80
   0   1  -4   21.90    7.40
   0   1  -4   34.40    6.20
   0   1  -4   22.80    7.30
   0   1  -4   24.30    8.80
   1  -2   3   55.19    7.30
   1  -2   3   57.79    9.20
   1  -2   3   64.69    9.80
   1  -2   3   48.20    8.70
  -1   2  -3   70.39    7.70
  -1   2  -3   49.40    9.80
  -1   2  -3   71.39    8.80
   2  -3   2  418.86   42.10
   2  -3   2  402.56   41.10
   2  -3   2  344.57   41.70
   2  -3   2  385.56   41.50
   2  -3   2  394.46   41.60
  -2   3  -2  362.06   41.90
  -2   3  -2  415.46   41.20
  -2   3  -2  388.46   41.90
  -2   3  -2  422.06   41.50
  -2   3  -2  407.76   41.30
   3  -4   1  986.30  100.29
   3  -4   1  945.21  100.19
   3  -4   1  888.91  100.39
   3  -4   1  902.21  100.19
   3  -4   1 1081.09  100.29
  -3   4  -1  964.30  100.39
  -3   4  -1 1005.80  100.29
  -3   4  -1  875.01  100.29
  -3   4  -1 1134.39  100.39
  -3   4  -1  935.11  100.29
   4  -5   0 2869.91  299.87
   4  -5   0 2979.80  300.07
   4  -5   0 2766.12  300.37
   4  -5   0 3026.40  300.07
   4  -5   0 2943.11  300.07
   4  -5   0 2908.51  299.87
  -4   5   0 2968.50  300.07
  -4   5   0 2711.83  299.97
  -4   5   0 3096.09  300.07
  -4   5   0 2819.72  299.87
  -4   5   0 2988.70  299.87
   5  -6  -1 1210.68  127.29
   5  -6  -1 1119.79  127.09
   5  -6  -1 1393.36  127.09
   5  -6  -1 1270.47  127.39
   5  -6  -1 1015.80  127.39
   5  -6  -1 1192.08  127.09
   5  -6  -1 1155.28  127.19
  -5   6   1 1326.77  127.39
  -5   6   1 1280.87  127.39
  -5   6   1 1266.67  126.99
  -5   6   1 1267.77  127.19
  -5   6   1 1281.07  127.29
   6  -7  -2  499.05   46.70
   6  -7  -2  427.06   47.00
   6  -7  -2  415.66   47.00
   6  -7  -2  427.66   47.20
  -6   7   2  445.16   47.10
  -6   7   2  422.06   46.80
  -6   7   2  456.65   46.90
  -6   7   2  470.75   47.40
  -6   7   2  457.35   46.80
   7  -8  -3  548.45   62.39
   7  -8  -3  534.15   61.99
   7  -8  -3  576.34   63.29
  -7   8   3  637.74   62.99
  -7   8   3  647.34   62.09
  -7   8   3  569.94   61.99
  -7   8   3  574.64   62.09
  -7   8   3  640.24   61.99
   8  -9  -4   -5.50    7.40
   8  -9  -4    7.60    7.80
   8  -9  -4   14.80   10.90
  -8   9   4    4.70    6.00
  -8   9   4   12.30    6.80
  -8   9   4    1.20    6.10
  -8   9   4   -7.00    8.50
   9 -10  -5   23.70   12.10
   9 -10  -5   16.80    8.20
   9 -10  -5   32.90   10.90
  -9  10   5   26.10    9.10
  -9  10   5   19.50    9.10
  -9  10   5   28.50    8.70
  10 -11  -6   74.79   18.70
  10 -11  -6   55.59   15.50
  10 -11  -6   76.89   15.50
  10 -11  -6  100.59   14.90
 -10  11   6   63.19   13.40
 -10  11   6   64.59   15.40
 -10  11   6   71.39   12.70
  11 -12  -7   24.50   16.30
  11 -12  -7    7.40   14.80
 -11  12   7   12.30   11.20
 -11  12   7   27.20   18.40
  12 -13  -8   15.80   14.20
 -12  13   8  -18.60   13.60
 -12  13   8   -0.10   16.80
  -3   1   8  -31.30   19.00
  -3   1   8  -13.30   12.70
   3  -1  -8   -5.10   17.10
   3  -1  -8   39.20   16.10
  -2   0   7   13.60   12.60
  -2   0   7   -7.20   10.10
   2   0  -7   12.60   13.00
   2   0  -7   23.30   11.40
  -1  -1   6  113.39   19.70
  -1  -1   6   75.69   14.80
   1   1  -6   79.29   16.40
   1   1  -6  144.89   18.70
   0  -2   5   36.20    6.80
   0  -2   5   59.99    9.90
   0  -2   5   34.30    9.00
   0  -2   5   50.99   10.70
   0   2  -5   41.70    7.80
   0   2  -5   29.80    7.80
   0   2  -5   48.90   10.00
   0   2  -5   38.40   10.70
   0   2  -5   59.19    8.00
   1  -3   4   23.00    4.80
   1  -3   4   29.00    7.50
   1  -3   4   40.30   10.60
   1  -3   4   27.40    7.80
  -1   3  -4   21.70    5.70
  -1   3  -4   29.60    6.30
  -1   3  -4   22.20    6.80
  -1   3  -4   23.80    9.00
   2  -4   3   51.29    8.20
   2  -4   3   53.99   10.40
   2  -4   3   55.49    7.00
   2  -4   3   44.90    8.50
  -2   4  -3   51.19    7.60
  -2   4  -3   43.50    9.60
  -2   4  -3   59.19    7.50
   3  -5   2   87.19   12.90
   3  -5   2  124.99   13.30
   3  -5   2  107.59   12.90
   3  -5   2  118.29   12.60
  -3   5  -2  101.69   13.60
  -3   5  -2  121.49   13.50
  -3   5  -2  120.49   12.80
  -3   5  -2  111.89   12.80
   4  -6   1 1399.16  170.58
   4  -6   1 1754.42  170.78
   4  -6   1 1525.15  170.68
   4  -6   1 1710.33  170.58
   4  -6   1 1650.53  170.88
   4  -6   1 1708.53  170.68
  -4   6  -1 1649.83  170.58
  -4   6  -1 1894.81  170.88
  -4   6  -1 1522.75  170.88
  -4   6  -1 1698.43  170.78
  -4   6  -1 1720.03  170.78
   5  -7   0 8555.94  920.01
   5  -7   0 8756.82  919.61
   5  -7   0 8976.90  919.41
   5  -7   0 9999.00  919.71
   5  -7   0 8963.90  919.71
  -5   7   0 8993.40  919.71
  -5   7   0 8313.27  919.61
  -5   7   0 8307.37  920.01
  -5   7   0 9642.74  919.41
  -5   7   0 8956.70  919.71
   6  -8  -1  637.94   70.79
   6  -8  -1  658.23   71.29
   6  -8  -1  709.23   71.09
   6  -8  -1  644.54   70.69
   6  -8  -1  695.93   71.19
   6  -8  -1  647.84   70.69
  -6   8   1  706.63   71.29
  -6   8   1  723.03   70.79
  -6   8   1  675.73   71.19
  -6   8   1  731.93   70.89
  -6   8   1  691.13   70.59
   7  -9  -2  456.95   50.19
   7  -9  -2  397.86   50.59
  -7   9   2  483.25   50.59
  -7   9   2  483.45   50.49
  -7   9   2  499.65   49.90
  -7   9   2  524.25   50.19
  -7   9   2  489.25   50.59
   8 -10  -3  397.66   45.20
   8 -10  -3  365.46   43.50
   8 -10  -3  378.76   42.90
  -8  10   3  385.36   43.20
  -8  10   3  409.76   42.60
  -8  10   3  438.16   43.00
  -8  10   3  406.16   43.40
  -8  10   3  434.26   43.40
   9 -11  -4  116.39   18.20
   9 -11  -4  115.19   15.20
   9 -11  -4  113.59   15.10
  -9  11   4  104.79   14.90
  -9  11   4  108.29   15.10
  -9  11   4  122.59   14.90
  -9  11   4  104.49   16.70
  -9  11   4  125.19   15.10
  10 -12  -5   53.89   13.20
  10 -12  -5   31.70   11.40
  10 -12  -5   35.60    9.40
 -10  12   5   34.90    9.20
 -10  12   5   34.90   10.60
 -10  12   5   41.50   11.10
 -10  12   5   41.10    9.50
  11 -13  -6   48.40   14.60
  11 -13  -6   37.40   14.50
  11 -13  -6   31.90   14.00
  11 -13  -6   56.39   17.70
 -11  13   6   55.19   13.00
 -11  13   6   64.29   17.00
 -11  13   6   45.40   11.50
  12 -14  -7  -11.50   14.40
  12 -14  -7  -11.70   14.30
 -12  14   7  -15.90   10.90
 -12  14   7  -24.30   16.60
  13 -15  -8   -6.40   14.30
 -13  15   8   28.10   17.80
 -13  15   8   -6.00   14.20
  -2  -1   8    3.20   13.20
  -2  -1   8   30.70   21.70
   2   1  -8  -15.60   11.20
   2   1  -8   23.30   15.50
  -1  -2   7   34.90   12.90
  -1  -2   7   65.29   15.70
   1   2  -7   44.80   16.00
   1   2  -7   49.60   15.20
   0  -3   6  161.98   21.60
   0  -3   6  134.59   19.20
   0   3  -6  143.49   19.50
   0   3  -6  129.49   19.80
   1  -4   5  108.99   15.40
   1  -4   5  111.89   15.90
   1  -4   5  102.99   18.30
   1  -4   5  100.29   13.50
  -1   4  -5  113.29   17.30
  -1   4  -5  137.99   14.20
  -1   4  -5  128.79   16.00
   2  -5   4   31.90    8.00
   2  -5   4   32.00    7.20
   2  -5   4   41.90    9.10
   2  -5   4   44.80    6.30
  -2   5  -4   42.50    6.70
  -2   5  -4   56.89    8.60
  -2   5  -4   46.90    7.60
  -2   5  -4   29.00    8.20
   3  -6   3   79.09   10.30
   3  -6   3   62.89   10.00
   3  -6   3   69.99   12.00
   3  -6   3   78.79    9.50
  -3   6  -3   74.29   11.40
  -3   6  -3   88.89    9.90
  -3   6  -3   72.89    9.90
  -3   6  -3   66.29   10.30
   4  -7   2  134.49   14.70
   4  -7   2  123.19   14.30
   4  -7   2  111.89   13.80
   4  -7   2  127.79   14.50
  -4   7  -2  142.69   14.40
  -4   7  -2  122.09   14.50
  -4   7  -2  123.99   14.20
  -4   7  -2  109.59   14.60
   5  -8   1 1351.36  143.89
   5  -8   1 1322.17  144.49
   5  -8   1 1464.95  144.29
   5  -8   1 1248.58  144.09
  -5   8  -1 1559.34  144.29
  -5   8  -1 1460.45  144.29
  -5   8  -1 1284.07  144.59
  -5   8  -1 1509.05  144.29
  -5   8  -1 1378.96  143.89
   6  -9   0  496.25   52.89
   6  -9   0  598.74   52.89
   6  -9   0  508.05   52.29
   6  -9   0  499.65   52.89
   6  -9   0  477.75   53.49
  -6   9   0  561.44   52.29
  -6   9   0  407.06   53.29
  -6   9   0  511.85   52.79
  -6   9   0  477.25   52.69
  -6   9   0  467.95   52.49
   7 -10  -1  998.70  107.89
   7 -10  -1  992.70  106.49
   7 -10  -1  994.00  106.69
   7 -10  -1 1063.59  107.19
  -7  10   1 1016.10  107.19
  -7  10   1 1027.50  106.59
  -7  10   1 1082.09  107.19
  -7  10   1 1089.09  106.69
   8 -11  -2  313.17   37.60
   8 -11  -2  325.87   36.60
   8 -11  -2  319.47   39.20
  -8  11   2  354.66   36.50
  -8  11   2  364.06   36.60
  -8  11   2  316.47   36.90
  -8  11   2  384.66   37.50
  -8  11   2  370.96   37.10
   9 -12  -3   22.30    6.90
   9 -12  -3   14.20    8.40
   9 -12  -3   15.80    7.60
   9 -12  -3   12.00    6.20
   9 -12  -3    5.70   10.70
  -9  12   3   20.20    7.60
  -9  12   3   20.50    6.00
  -9  12   3   21.80    4.90
  -9  12   3   27.50    6.80
  -9  12   3   17.20    6.00
  10 -13  -4    4.80    8.60
  10 -13  -4    2.00    5.70
  10 -13  -4   17.00   11.10
  10 -13  -4  -10.40   10.40
 -10  13   4   17.50    6.70
 -10  13   4   17.40    7.50
 -10  13   4    2.90    7.20
 -10  13   4   13.40    7.20
 -10  13   4    2.50    6.00
  11 -14  -5   -0.80    9.30
  11 -14  -5   -2.10   12.10
  11 -14  -5    6.10   12.60
  11 -14  -5   -2.40    7.60
 -11  14   5    3.90   11.80
 -11  14   5   13.10    8.70
 -11  14   5   10.90    7.50
 -11  14   5    2.60    8.30
  12 -15  -6   40.60   17.90
  12 -15  -6   49.80   14.00
  12 -15  -6   15.00   14.30
  12 -15  -6    6.60   15.00
 -12  15   6   34.20   10.40
 -12  15   6   25.60   15.80
 -12  15   6   37.10   11.50
  13 -16  -7   -9.40   15.30
  13 -16  -7    3.30   11.00
 -13  16   7   -4.40   11.30
 -13  16   7  -19.50   12.80
 -14  17   8  -45.00   22.90
  -1  -3   8    0.50   13.60
  -1  -3   8   -4.80   13.80
   1   3  -8    3.70   11.20
   1   3  -8  -17.40   11.60
   0  -4   7    5.30   11.40
   0  -4   7   -6.80   15.60
   0   4  -7   31.90   13.40
   0   4  -7   -5.40   13.50
   1  -5   6  166.38   24.50
   1  -5   6  130.59   19.60
  -1   5  -6  189.18   22.40
  -1   5  -6  154.68   22.70
   2  -6   5  122.09   16.90
   2  -6   5   92.89   13.20
   2  -6   5  107.19   14.90
  -2   6  -5  109.79   15.80
  -2   6  -5  109.49   16.70
  -2   6  -5  137.39   13.70
   3  -7   4   26.20    7.30
   3  -7   4   14.10    6.80
   3  -7   4    8.70    4.60
   3  -7   4    8.70    6.80
  -3   7  -4   -3.80    5.40
  -3   7  -4   12.00    6.50
  -3   7  -4   22.90    5.00
  -3   7  -4   11.70    6.10
   4  -8   3  192.58   21.90
   4  -8   3  188.38   20.90
   4  -8   3  180.88   21.10
   4  -8   3  175.48   21.60
  -4   8  -3  195.88   21.00
  -4   8  -3  193.28   21.30
  -4   8  -3  192.18   21.80
  -4   8  -3  196.38   21.70
   5  -9   2   13.20    5.10
   5  -9   2   14.30    4.30
   5  -9   2    6.00    4.60
   5  -9   2   10.40    4.00
  -5   9  -2   14.20    5.10
  -5   9  -2    4.30    4.10
  -5   9  -2    7.50    6.50
  -5   9  -2   12.00    4.70
  -5   9  -2    4.80    4.60
   6 -10   1    7.10    3.40
   6 -10   1    6.90    4.30
   6 -10   1    0.10    4.10
   6 -10   1    5.80    2.60
   6 -10   1   12.10    6.70
  -6  10  -1    2.40    4.10
  -6  10  -1   10.10    5.00
  -6  10  -1   -4.40    7.00
  -6  10  -1    8.00    2.30
  -6  10  -1    4.30    2.80
   7 -11   0  167.28   17.90
   7 -11   0  161.98   20.70
  -7  11   0  175.98   18.90
  -7  11   0  155.08   17.40
  -7  11   0  154.28   18.60
   8 -12  -1  684.93   70.89
   8 -12  -1  657.43   70.79
   8 -12  -1  650.93   72.49
   8 -12  -1  733.23   71.69
  -8  12   1  656.63   71.49
  -8  12   1  674.23   70.89
  -8  12   1  726.83   70.99
  -8  12   1  682.73   71.59
   9 -13  -2  195.88   22.80
   9 -13  -2  199.68   24.50
   9 -13  -2  202.38   27.10
  -9  13   2  229.88   23.60
  -9  13   2  195.68   24.20
  -9  13   2  193.88   22.60
  -9  13   2  226.68   23.40
  -9  13   2  212.08   22.80
  10 -14  -3   33.00    8.90
  10 -14  -3   26.30   12.00
  10 -14  -3   26.80    7.30
 -10  14   3   21.80    8.20
 -10  14   3   15.80    6.10
 -10  14   3   17.50    8.30
 -10  14   3   26.80    8.30
 -10  14   3   28.80    6.30
  11 -15  -4   -0.50    7.60
  11 -15  -4   13.50   12.70
  11 -15  -4   11.80    9.40
  11 -15  -4    7.40   11.60
  11 -15  -4    3.20    8.20
 -11  15   4    3.20    5.90
 -11  15   4    3.40    7.50
 -11  15   4   14.10    8.20
 -11  15   4   15.20    6.70
 -11  15   4   12.00    9.70
  12 -16  -5   -0.20    9.90
  12 -16  -5    7.80   11.10
  12 -16  -5    6.20    9.80
  12 -16  -5   11.60   13.50
  12 -16  -5  -20.60   13.00
 -12  16   5   -4.80    8.30
 -12  16   5    7.10    9.10
 -12  16   5   10.80   12.50
 -12  16   5    6.90    9.10
 -12  16   5    8.30    7.90
  13 -17  -6   16.80   10.60
  13 -17  -6   -2.60    8.70
  13 -17  -6  -11.10   14.90
  13 -17  -6   -3.10   13.50
  13 -17  -6   23.30   17.50
 -13  17   6  -22.20   14.60
 -13  17   6   16.10   11.40
 -13  17   6   16.00    9.70
  14 -18  -7  -10.50   14.90
  14 -18  -7   -8.70   16.20
  14 -18  -7   10.80   13.40
 -14  18   7  -10.40   18.00
 -14  18   7   12.40   12.10
   0  -5   8    1.90   10.50
   0  -5   8  -21.80   18.60
   0   5  -8   -7.00   16.50
   0   5  -8   24.50   15.60
   1  -6   7   18.10   13.00
   1  -6   7   49.90   14.70
  -1   6  -7   45.40   12.70
  -1   6  -7   58.79   14.80
   2  -7   6   69.99   15.10
   2  -7   6   48.80   13.00
  -2   7  -6   93.99   15.10
  -2   7  -6   78.59   13.80
   3  -8   5  224.98   27.30
   3  -8   5  204.88   23.00
   3  -8   5  198.68   24.10
  -3   8  -5  200.98   24.60
  -3   8  -5  181.28   24.40
  -3   8  -5  229.98   23.10
   4  -9   4  131.19   17.70
   4  -9   4  134.29   18.40
   4  -9   4  145.19   19.00
   4  -9   4  166.78   19.10
  -4   9  -4  177.68   17.80
  -4   9  -4  153.88   18.70
  -4   9  -4  148.79   18.50
  -4   9  -4  169.08   18.50
   5 -10   3  168.88   21.20
   5 -10   3  206.68   22.60
   5 -10   3  183.48   21.60
   5 -10   3  180.58   22.20
  -5  10  -3  219.28   22.00
  -5  10  -3  216.18   21.60
  -5  10  -3  192.38   22.00
  -5  10  -3  166.28   21.80
   6 -11   2   57.49   10.10
   6 -11   2   73.99    9.00
   6 -11   2   53.19    9.60
  -6  11  -2   67.49   10.10
  -6  11  -2   71.29    9.30
  -6  11  -2   74.99    9.20
  -6  11  -2   62.49    8.60
   7 -12   1  257.67   26.40
   7 -12   1  235.98   28.10
  -7  12  -1  235.08   25.60
  -7  12  -1  251.07   27.10
  -7  12  -1  271.67   26.40
  -7  12  -1  234.78   25.50
   8 -13   0  254.57   25.90
   8 -13   0  215.68   27.20
  -8  13   0  219.98   26.00
  -8  13   0  243.88   25.30
  -8  13   0  247.18   26.80
   9 -14  -1  645.44   72.49
   9 -14  -1  715.13   72.69
   9 -14  -1  778.42   73.79
   9 -14  -1  664.93   75.19
  -9  14   1  736.63   72.69
  -9  14   1  716.73   73.79
  -9  14   1  672.23   72.59
  -9  14   1  688.33   73.79
  10 -15  -2   42.00    7.50
  10 -15  -2   33.50    9.90
  10 -15  -2   19.20   10.70
 -10  15   2   36.00    5.80
 -10  15   2   33.60    8.20
 -10  15   2   45.50    8.60
 -10  15   2   48.40    8.50
  11 -16  -3    5.00   12.30
  11 -16  -3   -5.50    7.70
  11 -16  -3    4.90    5.90
 -11  16   3    7.00    7.70
 -11  16   3   -1.90    5.00
 -11  16   3    8.70    5.20
 -11  16   3   -3.70    7.60
 -11  16   3   -1.70    6.70
  12 -17  -4   42.20   15.60
  12 -17  -4   76.39   12.60
  12 -17  -4   39.50   15.40
  12 -17  -4   47.80   12.00
  12 -17  -4   66.09   11.20
 -12  17   4   51.89   11.80
 -12  17   4   57.49    8.90
 -12  17   4   74.29   13.00
 -12  17   4   54.09    9.90
 -12  17   4   53.49   11.80
  13 -18  -5    7.30   12.00
  13 -18  -5   15.50   16.00
  13 -18  -5    7.50    7.50
  13 -18  -5   -8.60   14.30
  13 -18  -5   21.70   10.80
 -13  18   5   -9.50   10.00
 -13  18   5    3.90    9.20
 -13  18   5   24.70    9.60
 -13  18   5   -1.10    7.80
 -13  18   5   -0.60    9.80
  14 -19  -6   23.60   17.00
  14 -19  -6   28.30   19.90
  14 -19  -6   11.90   12.20
  14 -19  -6   19.80   11.90
  14 -19  -6   -6.60   14.50
 -14  19   6   11.30   15.30
 -14  19   6   16.30   12.70
 -14  19   6    2.10   10.00
  15 -20  -7   27.50   16.30
  15 -20  -7   24.40   13.20
 -15  20   7  -35.40   19.30
 -15  20   7   -5.80   12.60
   1  -7   8  -16.70   13.50
   1  -7   8  -13.30   13.90
  -1   7  -8   35.30   16.60
  -1   7  -8   17.40   12.70
   2  -8   7   22.30   12.80
   2  -8   7   36.80   18.50
  -2   8  -7   38.60   15.20
  -2   8  -7   70.09   15.00
   3  -9   6  160.98   23.70
   3  -9   6  169.58   26.40
  -3   9  -6  194.68   25.20
  -3   9  -6  202.58   24.90
   4 -10   5   12.50    8.90
   4 -10   5   17.00    6.30
   4 -10   5   23.80   11.50
  -4  10  -5   43.20   10.30
  -4  10  -5   11.50    9.50
  -4  10  -5   18.40    6.20
   5 -11   4   57.29   11.40
   5 -11   4   62.59   10.70
   5 -11   4   65.89   11.60
   5 -11   4   66.29   11.90
  -5  11  -4  101.29   11.00
  -5  11  -4   88.99   12.30
  -5  11  -4   85.99   12.70
   6 -12   3   28.30    7.60
   6 -12   3   24.50    7.70
   6 -12   3   21.30    6.20
  -6  12  -3   31.00    8.30
  -6  12  -3   25.10    6.90
  -6  12  -3   40.30    7.60
   7 -13   2   50.59    8.50
   7 -13   2   64.99    8.60
   7 -13   2   72.19   10.80
  -7  13  -2   61.29    9.80
  -7  13  -2   59.09   10.00
  -7  13  -2   55.79    8.60
  -7  13  -2   58.49    8.10
   8 -14   1  164.98   17.80
   8 -14   1  114.99   14.70
  -8  14  -1  122.89   14.00
  -8  14  -1  110.09   12.80
  -8  14  -1  148.79   16.20
  -8  14  -1  118.29   12.60
   9 -15   0  357.46   35.90
   9 -15   0  309.07   37.40
  -9  15   0  353.66   35.40
  -9  15   0  330.47   36.90
  -9  15   0  304.47   36.00
  10 -16  -1  469.75   44.80
  10 -16  -1  379.36   43.30
  10 -16  -1  437.36   43.70
  10 -16  -1  395.76   46.20
 -10  16   1  419.06   44.80
 -10  16   1  416.46   43.80
 -10  16   1  438.66   43.60
 -10  16   1  378.86   44.70
  11 -17  -2   44.60    7.80
  11 -17  -2   49.60    9.10
  11 -17  -2   60.19   15.00
 -11  17   2   46.10    9.30
 -11  17   2   42.30   10.30
 -11  17   2   52.89    8.80
 -11  17   2   50.49    6.90
  12 -18  -3   40.00   10.60
  12 -18  -3   45.80   12.50
  12 -18  -3   37.80    8.10
 -12  18   3   35.20   10.50
 -12  18   3   45.20    9.10
 -12  18   3   37.30    7.30
 -12  18   3   33.90    9.20
 -12  18   3   42.80    7.60
  13 -19  -4   10.50   14.40
  13 -19  -4   -0.60   10.00
  13 -19  -4    8.30    9.70
  13 -19  -4   22.70    8.70
  13 -19  -4    3.20   14.80
 -13  19   4   -7.50    9.40
 -13  19   4    1.80    6.90
 -13  19   4    3.10    6.70
 -13  19   4   13.30   10.10
 -13  19   4    6.60    9.30
  14 -20  -5   43.70   17.80
  14 -20  -5   46.00   13.80
  14 -20  -5   49.50   17.50
  14 -20  -5   34.30   12.00
  14 -20  -5   52.09   11.10
 -14  20   5   55.59   11.30
 -14  20   5   50.89   13.10
 -14  20   5   47.90   15.10
 -14  20   5   41.80   12.90
 -14  20   5   54.49   10.60
  15 -21  -6   44.90   14.70
  15 -21  -6    4.80   20.60
  15 -21  -6    8.40   15.00
  15 -21  -6   37.60   18.90
  15 -21  -6   34.90   13.50
 -15  21   6   14.30   17.30
 -15  21   6   10.70   10.80
 -15  21   6   20.60   15.00
 -15  21   6   23.10   13.80
  16 -22  -7    6.30   15.80
  16 -22  -7   15.30   14.10
 -16  22   7  -20.30   12.40
 -16  22   7  -16.90   14.60
   2  -9   8  -45.30   20.40
   2  -9   8   -4.80   10.90
  -2   9  -8   20.90   12.10
  -2   9  -8   26.00   18.40
   3 -10   7   13.20   17.00
   3 -10   7  -11.40   11.90
  -3  10  -7   15.20   10.00
  -3  10  -7   16.80   14.00
   4 -11   6  204.48   26.30
   4 -11   6  142.99   21.70
  -4  11  -6  166.28   24.00
  -4  11  -6  190.98   23.90
   5 -12   5   17.40   12.00
   5 -12   5   10.50    9.10
   5 -12   5   18.50    7.40
  -5  12  -5   20.10   10.20
  -5  12  -5   22.00   10.10
  -5  12  -5   25.10    7.00
   6 -13   4   76.49   12.50
   6 -13   4   80.89   14.00
   6 -13   4   84.49   12.50
  -6  13  -4   91.89   13.90
  -6  13  -4   93.09   13.40
  -6  13  -4  109.99   12.70
   7 -14   3  105.29   15.00
   7 -14   3  111.59   15.20
   7 -14   3  115.89   15.30
  -7  14  -3  119.89   14.80
  -7  14  -3  119.59   14.30
  -7  14  -3  119.89   14.80
   8 -15   2   51.39    8.90
   8 -15   2   34.70   10.30
  -8  15  -2   49.30    6.90
  -8  15  -2   48.10    9.70
  -8  15  -2   47.10    7.60
  -8  15  -2   40.90    9.00
   9 -16   1 1049.70  103.89
   9 -16   1  931.91  104.59
  -9  16  -1 1004.30  102.49
  -9  16  -1  925.21  102.59
  -9  16  -1 1078.19  103.69
  -9  16  -1 1016.70  103.99
  10 -17   0  938.71   87.49
  10 -17   0  748.93   88.39
 -10  17   0  869.81   86.79
 -10  17   0  757.02   87.69
  11 -18  -1  203.28   28.90
  11 -18  -1  262.27   26.00
  11 -18  -1  228.68   23.70
  11 -18  -1  205.18   23.40
 -11  18   1  218.88   24.20
 -11  18   1  204.88   26.50
 -11  18   1  238.08   26.30
  12 -19  -2  186.78   21.40
  12 -19  -2  183.98   20.00
  12 -19  -2  201.18   25.00
 -12  19   2  165.88   21.20
 -12  19   2  201.28   20.80
 -12  19   2  153.88   19.90
 -12  19   2  173.18   22.60
  13 -20  -3   45.80    8.60
  13 -20  -3   54.49   16.50
  13 -20  -3   60.19   11.90
 -13  20   3   51.79   11.30
 -13  20   3   49.40   11.80
 -13  20   3   26.20    7.60
 -13  20   3   52.39    9.90
  14 -21  -4    0.80   11.20
  14 -21  -4   21.60   16.90
  14 -21  -4   44.10    9.80
  14 -21  -4   11.00   16.50
  14 -21  -4   52.39   12.60
 -14  21   4   29.80   11.20
 -14  21   4   16.20   11.40
 -14  21   4   19.70   11.20
 -14  21   4   23.80    8.30
 -14  21   4   37.80    8.50
  15 -22  -5   36.30   18.20
  15 -22  -5   41.30   11.60
  15 -22  -5   11.10   10.10
  15 -22  -5   54.69   17.90
  15 -22  -5   41.20   13.00
 -15  22   5    7.40   13.40
 -15  22   5   30.80    9.60
 -15  22   5   39.50   10.40
 -15  22   5    7.90   12.10
 -15  22   5   25.10    9.80
  16 -23  -6   16.90   15.50
  16 -23  -6   -1.10   18.40
  16 -23  -6   41.30   20.20
  16 -23  -6   18.70   13.70
  16 -23  -6  -16.80   12.20
 -16  23   6   16.80   11.90
 -16  23   6    9.30   13.40
 -16  23   6  -31.40   15.70
 -16  23   6   10.10   13.50
 -16  23   6    6.00   10.70
  17 -24  -7  -12.80   15.90
 -17  24   7  -18.10   23.50
   3 -11   8   -5.90   15.80
   3 -11   8   -1.90   15.70
  -3  11  -8   52.49   19.10
  -3  11  -8   12.00   12.80
   4 -12   7   13.40   13.10
   4 -12   7    5.60   13.40
  -4  12  -7   30.80   11.90
  -4  12  -7   14.10   14.30
   5 -13   6   -2.40   10.90
   5 -13   6  -12.30   13.50
  -5  13  -6   27.20   12.40
  -5  13  -6   23.20   12.00
   6 -14   5   -4.50    7.20
   6 -14   5    3.90   10.90
   6 -14   5    1.80    9.10
  -6  14  -5   17.40    9.50
  -6  14  -5   17.30   10.80
   7 -15   4   45.00    9.50
   7 -15   4   42.90   10.20
   7 -15   4   49.50   10.50
  -7  15  -4   44.00    9.30
  -7  15  -4   42.80   10.40
  -7  15  -4   54.09    9.60
   8 -16   3  189.68   21.40
   8 -16   3  170.78   22.40
  -8  16  -3  196.58   22.30
  -8  16  -3  211.98   22.00
  -8  16  -3  174.38   21.00
   9 -17   2    6.20    8.70
   9 -17   2   -7.60    5.80
  -9  17  -2    2.80    3.50
  -9  17  -2    1.50    6.50
  -9  17  -2    2.90    4.40
  -9  17  -2   -6.10    6.70
  10 -18   1   79.29   11.80
  10 -18   1   94.99   15.60
 -10  18  -1   72.79   12.00
 -10  18  -1   80.89   10.40
  11 -19   0   45.30    9.40
  11 -19   0   31.80   11.00
 -11  19   0   47.70   10.80
 -11  19   0   42.10    6.70
  12 -20  -1  199.48   22.80
  12 -20  -1  244.48   29.80
  12 -20  -1  250.57   23.10
  12 -20  -1  261.07   25.80
 -12  20   1  193.38   25.00
 -12  20   1  170.68   25.60
 -12  20   1  203.38   23.80
  13 -21  -2   -8.70   10.10
  13 -21  -2   13.10    7.00
  13 -21  -2    4.70    4.80
 -13  21   2    6.10    6.60
 -13  21   2    2.70    6.90
 -13  21   2    6.70    3.70
 -13  21   2   13.00    6.40
  14 -22  -3   21.50   11.00
  14 -22  -3   45.60   17.40
  14 -22  -3   45.20    8.00
 -14  22   3   35.20   11.30
 -14  22   3   25.10   11.30
 -14  22   3   31.10    7.30
 -14  22   3   28.80    9.30
  15 -23  -4   -2.00   16.70
  15 -23  -4   21.70   18.20
  15 -23  -4    3.00   11.70
  15 -23  -4   37.60   10.40
 -15  23   4   12.30    7.90
 -15  23   4    9.70   12.00
 -15  23   4    5.30   11.30
 -15  23   4   -8.70   12.00
  16 -24  -5    0.10   18.60
  16 -24  -5   12.80   10.40
  16 -24  -5   22.60   12.70
  16 -24  -5   24.80   19.50
  16 -24  -5   -1.20    9.50
 -16  24   5    5.10   12.10
 -16  24   5   12.60   13.10
 -16  24   5    2.30    8.80
 -16  24   5   -3.70   14.10
  17 -25  -6    0.50   15.60
  17 -25  -6   23.10   21.70
  17 -25  -6   -4.20   20.70
  17 -25  -6    7.00   14.50
  17 -25  -6    8.20    9.40
 -17  25   6    8.00   12.00
 -17  25   6   -9.80   17.30
 -17  25   6    5.80   11.40
 -17  25   6    3.20   15.10
 -17  25   6    7.50   13.80
   4 -13   8  -51.99   21.20
   4 -13   8  -13.60   16.10
  -4  13  -8    5.10   13.50
  -4  13  -8   18.00   17.10
   5 -14   7   23.80   14.40
   5 -14   7   42.50   11.50
  -5  14  -7   43.00   15.40
  -5  14  -7   25.70   11.90
   6 -15   6   43.10   13.40
   6 -15   6   75.49   17.90
  -6  15  -6   61.09   12.40
  -6  15  -6   36.10   14.00
   7 -16   5   90.49   17.30
   7 -16   5  139.69   19.30
   7 -16   5   99.09   16.10
  -7  16  -5  146.79   18.30
  -7  16  -5  155.58   19.30
   8 -17   4   61.79   12.40
   8 -17   4   70.89   12.50
   8 -17   4   78.99   12.90
  -8  17  -4   80.49   12.40
  -8  17  -4   78.49   12.00
  -8  17  -4   73.29   11.60
   9 -18   3   26.20    8.40
   9 -18   3   25.30    9.30
  -9  18  -3   33.30    6.60
  -9  18  -3   28.00    7.00
  -9  18  -3   25.70    8.30
  10 -19   2   70.29   13.60
  10 -19   2   63.29   11.30
 -10  19  -2   73.49    9.20
 -10  19  -2   74.49   12.60
 -10  19  -2   80.99   10.60
 -10  19  -2   69.39    8.70
  11 -20   1   48.80    8.90
  11 -20   1   62.49   12.30
 -11  20  -1   60.49    8.40
 -11  20  -1   49.00   11.30
  12 -21   0   13.90   13.00
  12 -21   0   56.09    9.30
 -12  21   0   23.80    5.60
 -12  21   0   32.60   10.40
  13 -22  -1   55.19    7.40
  13 -22  -1   84.69    8.00
  13 -22  -1   64.09   11.80
  13 -22  -1   54.59   17.60
 -13  22   1   59.39    8.60
 -13  22   1   44.80   12.30
  14 -23  -2   29.10   10.60
  14 -23  -2   28.20   16.10
  14 -23  -2   25.70    5.90
 -14  23   2   23.50   10.50
 -14  23   2   26.90    8.80
 -14  23   2   29.30    6.60
 -14  23   2   23.80    7.40
  15 -24  -3    9.90    7.40
  15 -24  -3   13.20   17.80
  15 -24  -3   12.30   12.30
  15 -24  -3    2.70   11.40
 -15  24   3   19.20   11.00
 -15  24   3   -1.80   10.10
 -15  24   3   10.50    5.00
 -15  24   3    3.80    8.50
  16 -25  -4   -4.00   17.10
  16 -25  -4    4.60    9.60
  16 -25  -4   24.10   19.30
  16 -25  -4   -1.30   11.80
 -16  25   4   13.60   12.70
 -16  25   4    1.30   11.10
 -16  25   4   -5.80    5.10
 -16  25   4  -10.70   13.30
  17 -26  -5    5.90   13.60
  17 -26  -5    3.40   20.10
  17 -26  -5    2.10   10.70
  17 -26  -5   26.60   20.50
  17 -26  -5   -0.30   13.00
 -17  26   5    3.10   13.80
 -17  26   5   -3.10   14.60
 -17  26   5    6.30    9.60
 -17  26   5    9.40   12.40
  18 -27  -6  -19.60   20.80
  18 -27  -6    7.50   22.50
  18 -27  -6    7.80   17.40
  18 -27  -6   17.70   16.00
 -18  27   6    8.10   16.90
 -18  27   6    9.10   12.40
   5 -15   8  -12.20   16.60
  -5  15  -8   20.30   19.40
  -5  15  -8   15.80   18.70
   6 -16   7  -20.60   16.30
   6 -16   7   15.50   10.40
  -6  16  -7   -4.50   13.60
  -6  16  -7   13.10   11.10
   7 -17   6   18.40   14.80
   7 -17   6  -16.70   10.80
  -7  17  -6    5.90    9.00
  -7  17  -6   -3.60   11.90
   8 -18   5   76.39   15.10
   8 -18   5   68.59   14.00
   8 -18   5   65.49   13.40
  -8  18  -5   93.59   15.80
  -8  18  -5   71.79   13.70
   9 -19   4    4.80    6.10
   9 -19   4    5.50    8.40
  -9  19  -4   -7.50    9.10
  -9  19  -4    3.50    6.80
  -9  19  -4    3.20    9.20
  10 -20   3   15.50    6.80
  10 -20   3   41.20   10.80
 -10  20  -3   26.50    9.90
 -10  20  -3   46.10    8.20
 -10  20  -3   39.10    6.90
  11 -21   2   69.39   12.00
  11 -21   2   59.99   15.20
 -11  21  -2   94.99   10.20
 -11  21  -2  101.99   14.90
 -11  21  -2   98.59   12.40
 -11  21  -2   87.39   10.80
  12 -22   1   19.50   12.50
  12 -22   1   14.90    6.10
 -12  22  -1   21.50    9.60
 -12  22  -1    9.20    6.70
  13 -23   0   -0.40   14.00
  13 -23   0   17.60    6.60
 -13  23   0   14.40    7.40
 -13  23   0    4.50    5.80
  14 -24  -1   32.80   10.10
  14 -24  -1   31.50    4.00
  14 -24  -1   45.10   16.20
 -14  24   1   25.80   11.00
 -14  24   1   25.10    5.80
  15 -25  -2  175.58   20.70
  15 -25  -2  252.37   23.70
  15 -25  -2  188.28   29.30
 -15  25   2  170.98   21.40
 -15  25   2  168.68   24.70
  16 -26  -3   70.09   14.80
  16 -26  -3   71.69   11.10
  16 -26  -3   59.59   16.70
  16 -26  -3   95.99   22.90
 -16  26   3   52.39   10.30
 -16  26   3   69.59   13.50
 -16  26   3   54.99   14.20
 -16  26   3   61.09   13.30
  17 -27  -4  -12.50   11.80
  17 -27  -4    5.20   18.40
  17 -27  -4    5.30   20.30
 -17  27   4    3.10   12.10
 -17  27   4   13.70   13.60
 -17  27   4   -0.30    7.80
  18 -28  -5   28.10   22.30
  18 -28  -5    0.00   15.20
  18 -28  -5   13.70   21.60
  18 -28  -5   26.80   15.40
 -18  28   5   13.40    9.70
 -18  28   5   24.00   15.50
  19 -29  -6    3.70   19.70
  19 -29  -6  -13.90   18.00
  19 -29  -6   16.10   24.90
  19 -29  -6   14.20   25.20
 -19  29   6   -7.90   18.70
 -19  29   6   23.80   13.50
   6 -17   8  -22.80   16.90
  -6  17  -8   -8.10   19.80
  -6  17  -8   36.90   19.20
   7 -18   7   -7.40   10.00
  -7  18  -7   20.20   16.00
  -7  18  -7    7.20   14.40
   8 -19   6   12.60   12.00
  -8  19  -6    8.10   13.90
  -8  19  -6   30.40   13.90
   9 -20   5   27.80   11.80
   9 -20   5   16.40   11.60
  -9  20  -5   54.99   11.00
  -9  20  -5   35.00   10.90
  10 -21   4  152.78   20.60
  10 -21   4  108.29   18.90
 -10  21  -4  168.38   19.20
 -10  21  -4  167.88   21.20
 -10  21  -4  186.48   21.40
  11 -22   3   73.29   13.20
  11 -22   3   63.29   14.80
 -11  22  -3   96.99   11.30
 -11  22  -3   92.99   16.10
 -11  22  -3   77.09   13.80
  12 -23   2   51.79    9.80
  12 -23   2   52.99   14.30
 -12  23  -2   60.39    9.80
 -12  23  -2   73.29   13.50
 -12  23  -2   58.69    7.10
  13 -24   1   55.99   14.70
  13 -24   1   92.19   13.40
 -13  24  -1   99.89   15.40
 -13  24  -1   77.29   12.30
  14 -25   0   32.90   15.60
  14 -25   0   33.60    8.50
 -14  25   0   24.30    7.40
 -14  25   0   17.90    9.00
  15 -26  -1  110.19   14.80
  15 -26  -1  104.89   21.80
 -15  26   1   97.49   15.10
 -15  26   1   78.89   12.60
  16 -27  -2  130.39   23.70
  16 -27  -2  104.49   15.80
 -16  27   2   77.69   14.30
 -16  27   2   54.79   11.00
  17 -28  -3   -6.70   11.70
  17 -28  -3   23.40   17.70
  17 -28  -3    9.20   20.30
 -17  28   3  -11.80    6.40
 -17  28   3   -3.20   12.90
  18 -29  -4   19.30   16.10
  18 -29  -4    4.30   13.30
  18 -29  -4   19.80   22.20
 -18  29   4    1.10   11.00
 -18  29   4    6.00    5.90
  19 -30  -5    0.20   11.40
  19 -30  -5   19.90   23.60
  19 -30  -5    8.10   15.60
  19 -30  -5   46.00   24.50
 -19  30   5    5.70    9.90
 -19  30   5  -12.70   15.80
   8 -20   7  -11.90    9.90
  -8  20  -7   20.70   15.40
  -8  20  -7    9.10   11.90
   9 -21   6  -24.40   10.90
  -9  21  -6    0.80    9.50
  -9  21  -6    2.10   14.80
  10 -22   5   33.20   11.90
  10 -22   5    3.40   11.90
 -10  22  -5   25.50   10.70
 -10  22  -5   15.60    9.40
  11 -23   4  112.59   20.80
  11 -23   4  151.88   22.10
 -11  23  -4  175.08   23.00
 -11  23  -4  188.28   20.50
 -11  23  -4  170.08   20.90
  12 -24   3   87.79   18.40
  12 -24   3   92.69   16.60
 -12  24  -3  145.69   16.70
 -12  24  -3  144.89   18.80
  13 -25   2   19.90    7.10
  13 -25   2   23.10   13.10
 -13  25  -2   44.10   12.40
 -13  25  -2    2.90    8.60
  14 -26   1   -1.40   14.10
  14 -26   1   13.00    9.10
 -14  26  -1   26.90    9.60
 -14  26  -1    4.80    7.50
  15 -27   0   -3.90   11.40
  15 -27   0  -18.50    9.00
 -15  27   0   14.70   12.20
 -15  27   0    5.40    5.20
  16 -28  -1   24.70   10.10
  16 -28  -1    1.50   18.10
 -16  28   1   20.30    6.10
 -16  28   1   21.50   12.90
  17 -29  -2   30.60   20.70
  17 -29  -2   38.40   12.30
 -17  29   2    2.10   13.30
 -17  29   2   14.10    7.30
  18 -30  -3   29.40   21.90
  18 -30  -3   15.60   19.30
  18 -30  -3    7.30   12.40
 -18  30   3    6.50    5.30
 -18  30   3   -1.30   14.30
  19 -31  -4  -19.60   13.50
  19 -31  -4   -8.80   15.20
  19 -31  -4   11.70   23.30
 -19  31   4   -6.50    8.30
 -19  31   4    3.30   11.30
  20 -32  -5   44.20   26.60
  20 -32  -5   19.00   17.70
  20 -32  -5  -21.20   15.90
  20 -32  -5    7.70   24.80
 -20  32   5   13.60   11.80
 -20  32   5    3.90   17.90
   9 -22   7   -6.80   13.90
  -9  22  -7    5.80   16.30
  10 -23   6   16.30   12.90
 -10  23  -6   19.20   15.10
  11 -24   5   17.60    9.00
 -11  24  -5    0.70   11.80
  12 -25   4   25.70    8.90
  12 -25   4   25.00   14.50
 -12  25  -4   31.10   12.90
 -12  25  -4   50.29   14.70
  13 -26   3   -4.50   12.10
  13 -26   3   -7.80    6.50
 -13  26  -3    2.60   12.20
 -13  26  -3   11.80    7.70
  14 -27   2    1.60   13.60
  14 -27   2    0.60    6.80
 -14  27  -2   26.50   13.40
 -14  27  -2   -7.40    8.70
  15 -28   1    4.70   12.00
  15 -28   1    3.50    7.50
 -15  28  -1   15.30    8.90
 -15  28  -1   -0.10    9.80
  16 -29   0   21.90   17.90
  16 -29   0    1.20   10.90
 -16  29   0    2.10   13.50
 -16  29   0    0.30    5.60
  17 -30  -1    6.30    9.30
  17 -30  -1   40.30   16.00
 -17  30   1   23.60   10.80
 -17  30   1    9.20    5.90
  18 -31  -2   -9.30   15.30
  18 -31  -2   -1.70   12.20
 -18  31   2    6.00    7.40
 -18  31   2   12.20   10.90
  19 -32  -3   19.70   15.00
  19 -32  -3    2.00   23.80
  19 -32  -3   17.40   13.90
 -19  32   3    2.00   11.60
 -19  32   3   -2.20    5.60
  20 -33  -4   15.70   24.10
  20 -33  -4  -21.40   15.00
  20 -33  -4  -11.70   25.30
 -20  33   4    2.30    9.10
 -20  33   4    8.30   16.90
  21 -34  -5   35.40   21.20
  21 -34  -5   32.50   19.50
  21 -34  -5   -5.40   17.60
  21 -34  -5   27.80   21.90
 -21  34   5   15.90   12.00
 -21  34   5   15.10   16.00
  10 -24   7  -10.00   15.90
 -10  24  -7   11.10   13.50
  11 -25   6   18.90   13.70
 -11  25  -6   11.10   11.00
  12 -26   5   32.90   12.80
 -12  26  -5    7.00   13.40
  13 -27   4   17.00    8.30
  13 -27   4    0.00   13.10
 -13  27  -4    3.90    8.90
 -13  27  -4    7.90   13.60
  14 -28   3   20.80    8.40
  14 -28   3   27.10   14.30
 -14  28  -3   20.00   14.00
 -14  28  -3    7.90   11.10
  15 -29   2   -7.00   15.00
  15 -29   2   18.70   10.20
 -15  29  -2   12.20    7.50
 -15  29  -2  -10.90   13.70
  16 -30   1   14.90   11.50
  16 -30   1   12.30   17.20
 -16  30  -1    9.20    9.10
 -16  30  -1   29.30   15.30
  17 -31   0   20.50   10.00
  17 -31   0   47.10   20.90
 -17  31   0   21.50    9.40
 -17  31   0   29.50   12.00
  18 -32  -1  -10.20    9.70
  18 -32  -1  -20.50   14.40
 -18  32   1    5.40    7.80
 -18  32   1  -24.30   13.90
  19 -33  -2   22.40   15.40
  19 -33  -2  -10.10   16.00
 -19  33   2    1.70    5.70
 -19  33   2   -1.60   15.40
  20 -34  -3  -11.00   13.90
  20 -34  -3  -12.50   24.50
  20 -34  -3   28.30   21.80
 -20  34   3    1.50    6.20
 -20  34   3    1.10   17.20
  21 -35  -4  -14.70   28.00
  21 -35  -4   -7.60   16.80
  21 -35  -4   29.90   24.20
 -21  35   4    7.20    7.40
 -21  35   4   -6.70   17.50
  12 -27   6    6.40   13.60
 -12  27  -6   14.70   16.10
  13 -28   5    5.90   11.90
 -13  28  -5   -8.20    9.70
  14 -29   4   10.40   15.20
  14 -29   4   25.10   12.20
 -14  29  -4   36.90   15.40
 -14  29  -4   30.40   10.70
  15 -30   3   30.10   10.00
  15 -30   3   37.80   16.50
 -15  30  -3   46.80   16.80
 -15  30  -3   34.60   10.20
  16 -31   2   19.40   11.60
  16 -31   2   -7.20   16.10
 -16  31  -2   13.20   16.00
 -16  31  -2   13.00    8.30
  17 -32   1   25.60   10.00
  17 -32   1   25.30   19.10
 -17  32  -1    7.40    9.90
 -17  32  -1    1.10   15.90
  18 -33   0   43.00   20.80
  18 -33   0   13.60   10.20
 -18  33   0    0.30    6.60
 -18  33   0   33.10   12.90
  19 -34  -1    6.50   11.10
  19 -34  -1   34.30   23.10
 -19  34   1    4.20    6.30
 -19  34   1   22.20   16.20
  20 -35  -2    0.20   18.60
  20 -35  -2   11.10   16.10
  20 -35  -2   -7.00   15.80
 -20  35   2    3.90   12.40
 -20  35   2   -4.30    5.80
  21 -36  -3  -18.20   26.00
  21 -36  -3   -2.40   16.30
  21 -36  -3   26.70   17.30
 -21  36   3   -2.00    6.70
 -21  36   3   -2.30   13.10
  22 -37  -4   17.60   20.40
  22 -37  -4   31.80   32.50
  22 -37  -4  -29.00   17.70
 -22  37   4    4.50   15.70
 -22  37   4   10.80    8.60
  13 -29   6   -4.70   14.30
 -13  29  -6   -4.00   12.60
  14 -30   5   24.20   10.90
 -14  30  -5   -1.90   15.60
  15 -31   4    7.00   12.30
  15 -31   4   12.80   16.40
 -15  31  -4  -16.60   13.10
 -15  31  -4    0.70   16.60
  16 -32   3    2.80    8.90
  16 -32   3   -0.70   16.70
 -16  32  -3   -3.80   16.40
 -16  32  -3   12.10    9.40
  17 -33   2   -4.30   17.10
  17 -33   2   27.20   10.40
 -17  33  -2    9.10    8.70
 -17  33  -2   17.30   17.30
  18 -34   1   25.00   13.60
  18 -34   1    2.60   19.30
 -18  34  -1   21.70   18.30
 -18  34  -1    2.80    7.40
  19 -35   0   -3.00   13.90
  19 -35   0   -8.40   15.70
 -19  35   0    8.10   17.80
 -19  35   0   -3.50    7.30
  20 -36  -1  -13.00   10.90
  20 -36  -1    2.40   25.30
 -20  36   1   -6.90    8.80
 -20  36   1    4.10   13.00
  21 -37  -2   35.60   31.00
  21 -37  -2    3.70   23.10
  21 -37  -2    3.80   18.20
 -21  37   2    0.50   18.20
 -21  37   2  -15.40    8.30
  22 -38  -3    4.50   25.70
  22 -38  -3  -35.10   20.60
  22 -38  -3    2.40   29.50
 -22  38   3    2.10   10.10
 -22  38   3   -4.50   19.40
  15 -32   5   -1.20   13.80
 -15  32  -5  -50.59   14.20
  16 -33   4  -10.30   18.00
  16 -33   4   20.40   13.90
 -16  33  -4   -7.20   14.20
  17 -34   3   -3.20   18.80
  17 -34   3    7.40   13.30
 -17  34  -3  -17.00    9.10
 -17  34  -3   11.60   18.30
  18 -35   2   19.60   10.80
  18 -35   2   21.00   21.60
 -18  35  -2   61.59   20.20
 -18  35  -2   30.30   10.30
  19 -36   1   28.50   22.20
  19 -36   1   22.10   11.20
 -19  36  -1    0.90    8.10
 -19  36  -1   11.60   17.70
  20 -37   0  -16.10   14.50
  20 -37   0    4.40   24.10
 -20  37   0   30.50   19.10
 -20  37   0   -1.10   10.60
  21 -38  -1   12.30   16.80
  21 -38  -1   14.60   27.10
 -21  38   1    6.60   21.00
 -21  38   1   -1.30    6.90
  22 -39  -2   10.90   19.40
  22 -39  -2    1.60   31.90
  22 -39  -2    7.60   18.10
 -22  39   2  -15.70   10.00
 -22  39   2    8.50   15.50
  16 -34   5   -6.40   15.50
 -16  34  -5   -5.40   12.30
  17 -35   4   11.80   15.10
  17 -35   4  -15.10   19.80
 -17  35  -4   -8.80   10.70
  18 -36   3   -3.30   15.50
  18 -36   3   -1.40   15.00
 -18  36  -3   10.60   20.30
 -18  36  -3   -7.10   10.40
  19 -37   2    6.60   21.10
  19 -37   2   31.10   15.40
 -19  37  -2   48.80   22.00
 -19  37  -2   25.10   11.10
  20 -38   1   30.60   16.30
  20 -38   1   -5.10   17.00
 -20  38  -1   16.00    9.80
 -20  38  -1    1.50   14.90
  21 -39   0    1.70   12.80
  21 -39   0  -35.50   25.70
 -21  39   0   -5.00    7.80
 -21  39   0   -7.50   14.90
  22 -40  -1   10.90   24.50
  22 -40  -1    4.50   23.60
  22 -40  -1    7.20   19.00
 -22  40   1   -6.70   10.40
 -22  40   1  -11.20   22.50
  18 -37   4    5.50   23.90
  18 -37   4   -0.50   18.90
 -18  37  -4  -27.00   11.30
  19 -38   3  -18.50   22.10
  19 -38   3   19.90   16.60
 -19  38  -3   -9.50   22.40
 -19  38  -3  -10.80   11.40
  20 -39   2   24.40   25.30
  20 -39   2    2.10   11.70
 -20  39  -2   45.20   23.20
 -20  39  -2  -11.00   10.60
  21 -40   1    6.00   16.50
  21 -40   1   11.20   26.90
 -21  40  -1  -20.60   13.20
 -21  40  -1   23.70   24.70
  22 -41   0    2.00   19.70
  22 -41   0    7.80   21.80
 -22  41   0   -1.30    8.90
 -22  41   0   -2.70   22.50
  21 -41   2   -0.50   19.90
  21 -41   2   -3.40   27.40
 -21  41  -2   -9.70   18.50
 -18  42   0    9.40   25.90
  18 -42   0   16.90   29.50
  18 -42   0   10.30   18.30
 -17  41  -1  -12.80    9.90
 -17  41  -1    7.10   18.20
  17 -41   1   -8.50   17.90
  17 -41   1   18.70   23.10
  17 -41   1    2.30   28.00
 -16  40  -2  -21.40   10.60
 -16  40  -2  -11.60   24.80
  16 -40   2   46.60   31.40
  16 -40   2  -25.50   25.00
  16 -40   2    6.70   12.90
 -15  39  -3  -27.10   10.70
  15 -39   3  -31.40   23.70
  15 -39   3   18.90   17.70
 -18  41   1   -0.70   11.70
 -18  41   1   11.70   16.60
  18 -41  -1   -3.00   19.30
  18 -41  -1    0.30   23.40
  18 -41  -1   27.50   20.60
 -17  40   0  -21.90    8.50
 -17  40   0    9.80   16.30
  17 -40   0   -4.90   17.20
  17 -40   0   -4.20   19.40
  17 -40   0   16.70   18.80
 -16  39  -1  -23.80   21.40
 -16  39  -1   -7.20    9.30
  16 -39   1  -12.10   11.40
  16 -39   1   48.60   27.50
  16 -39   1    1.90   18.10
 -15  38  -2  -46.10   13.00
 -15  38  -2   -7.90   15.50
  15 -38   2   66.79   27.90
  15 -38   2   15.60   15.50
  15 -38   2   13.40   17.60
 -14  37  -3  -14.60   19.80
 -14  37  -3  -12.50   10.60
  14 -37   3    7.00   15.10
  14 -37   3   17.10   28.00
  14 -37   3  -29.40   21.60
 -13  36  -4  -17.90   15.60
  13 -36   4   -4.30   15.80
  13 -36   4   16.90   21.70
 -18  40   2   -3.60    8.20
 -18  40   2   11.50   22.50
  18 -40  -2   23.40   20.80
  18 -40  -2   -7.50   18.60
  18 -40  -2    6.20   33.10
 -17  39   1   -8.20    7.00
 -17  39   1  -15.20   19.80
  17 -39  -1   16.10   17.90
  17 -39  -1   25.70   25.50
  17 -39  -1  -14.00   27.60
 -16  38   0    9.80   20.70
 -16  38   0   -5.30   11.10
  16 -38   0   23.30   24.60
  16 -38   0    3.90   23.00
  16 -38   0    1.10   11.60
 -15  37  -1   -1.00   12.30
 -15  37  -1    5.30   20.10
  15 -37   1   17.80   23.10
  15 -37   1   26.50   23.40
  15 -37   1   20.00   15.20
 -14  36  -2   12.10   19.20
 -14  36  -2  -21.70   12.90
  14 -36   2   -1.90   23.10
  14 -36   2   10.30   19.80
  14 -36   2   28.30   14.60
 -13  35  -3   -7.10    9.40
 -13  35  -3    7.40   20.40
  13 -35   3   -6.80   13.50
  13 -35   3   13.30   19.30
  13 -35   3   29.80   26.00
 -12  34  -4  -22.00   13.90
  12 -34   4   14.80   18.80
  12 -34   4    2.10   16.80
 -11  33  -5  -28.70   15.90
  11 -33   5  -14.00   15.60
 -18  39   3   -8.90   15.50
 -18  39   3  -13.20   10.00
  18 -39  -3   -0.50   19.80
  18 -39  -3  -31.20   24.90
  18 -39  -3  -30.00   29.50
 -17  38   2    1.10   20.10
 -17  38   2   -2.70    7.10
  17 -38  -2    5.20   16.80
  17 -38  -2  -27.00   29.70
  17 -38  -2   29.10   25.70
 -16  37   1  -10.00   13.70
 -16  37   1   -5.70    9.50
  16 -37  -1   44.00   19.00
  16 -37  -1   -9.10   14.30
  16 -37  -1    1.60   26.20
 -15  36   0   -5.30    7.00
 -15  36   0  -19.20   12.40
  15 -36   0    2.30   15.20
  15 -36   0   10.30   14.50
  15 -36   0    4.30   16.80
 -14  35  -1    9.40   17.90
 -14  35  -1  -13.20    7.40
  14 -35   1    2.70   12.80
  14 -35   1   39.20   21.80
  14 -35   1    1.30   14.40
 -13  34  -2   10.40   17.20
 -13  34  -2   -7.30    8.40
  13 -34   2    6.20   12.80
  13 -34   2   41.80   22.40
  13 -34   2   -8.80   17.70
 -12  33  -3   -1.30    8.70
 -12  33  -3   17.70   19.90
  12 -33   3  -19.40   16.10
  12 -33   3   36.40   23.50
  12 -33   3    9.60   13.10
 -11  32  -4  -15.80   13.00
  11 -32   4  -13.00   15.70
  11 -32   4   28.60   14.70
 -10  31  -5   -2.90   15.20
  10 -31   5    8.20   15.60
  -9  30  -6  -11.80   12.00
 -17  37   3  -17.50   18.80
 -17  37   3    0.80    9.50
  17 -37  -3   17.80   28.10
  17 -37  -3   16.80   26.70
  17 -37  -3  -13.00   16.50
 -16  36   2    7.30   13.60
 -16  36   2   -6.90    8.90
  16 -36  -2  -17.00   18.80
  16 -36  -2    4.30   18.30
  16 -36  -2    3.60   15.60
 -15  35   1   10.50   17.90
 -15  35   1   -2.50    6.40
  15 -35  -1  -15.60   19.50
  15 -35  -1    0.00   16.80
  15 -35  -1    6.70   10.10
 -14  34   0   -2.70    9.80
 -14  34   0    5.40   16.50
  14 -34   0   -8.30   13.70
  14 -34   0   49.80   20.90
  14 -34   0    6.40   20.40
 -13  33  -1   -1.00    7.10
 -13  33  -1   -3.60   16.20
  13 -33   1    0.90   18.40
  13 -33   1    1.30    8.90
  13 -33   1   20.70   19.90
 -12  32  -2   26.30    9.20
 -12  32  -2   40.90   17.30
  12 -32   2   24.60    9.90
  12 -32   2   12.20   20.30
  12 -32   2   48.40   18.30
 -11  31  -3   -8.00   15.40
 -11  31  -3    1.00    8.20
  11 -31   3   12.70   12.40
  11 -31   3   37.20   22.20
  11 -31   3   18.90   16.50
 -10  30  -4   -4.10   12.10
  10 -30   4  -13.80   11.70
  10 -30   4    5.10   15.10
  -9  29  -5    9.20   14.50
   9 -29   5   11.10   10.40
   9 -29   5  -11.80   14.90
  -8  28  -6  -36.90   15.30
   8 -28   6   28.80   13.20
 -17  36   4   -3.50    7.00
 -17  36   4   -8.50   13.90
  17 -36  -4   -3.30   30.00
  17 -36  -4   -9.20   18.10
 -16  35   3  -12.20    8.20
 -16  35   3  -23.10   16.70
  16 -35  -3  -12.20   18.00
  16 -35  -3   15.60   23.20
  16 -35  -3  -31.60   14.40
 -15  34   2    1.80   16.70
 -15  34   2    3.10    8.60
  15 -34  -2   29.40   25.00
  15 -34  -2   15.40   14.40
  15 -34  -2  -13.10   20.10
 -14  33   1    4.80    6.20
 -14  33   1   -8.20   10.80
  14 -33  -1   -7.70   18.40
  14 -33  -1    3.00   12.00
  14 -33  -1  -18.70   20.40
 -13  32   0   38.50   13.20
 -13  32   0   25.80    7.90
  13 -32   0   23.30   20.00
  13 -32   0   49.90   16.70
  13 -32   0   31.50   12.80
 -12  31  -1   10.00   14.60
 -12  31  -1  -13.70    8.80
  12 -31   1   17.10   17.20
  12 -31   1   12.90   11.40
  12 -31   1   33.20   18.50
 -11  30  -2   42.90    9.50
 -11  30  -2   42.70   16.10
  11 -30   2   34.70   10.30
  11 -30   2   38.00   16.70
 -10  29  -3    6.80   16.80
 -10  29  -3    0.10    8.00
  10 -29   3   -5.00   14.30
  10 -29   3    0.50   11.10
  -9  28  -4  -17.10   11.00
   9 -28   4    5.50   14.20
   9 -28   4    5.90    8.90
  -8  27  -5    0.10    9.70
   8 -27   5    2.90   14.00
   8 -27   5    0.10   12.70
  -7  26  -6   -8.40   14.60
   7 -26   6   -9.00   14.20
 -16  34   4   -1.10   13.60
 -16  34   4   -4.50    6.50
  16 -34  -4   11.50   18.20
  16 -34  -4   15.10   20.80
 -15  33   3    1.30   11.60
 -15  33   3   -1.70    8.00
  15 -33  -3  -28.70   16.00
  15 -33  -3  -23.10   22.50
  15 -33  -3   -0.80   16.10
 -14  32   2    3.20    8.10
 -14  32   2   27.90   15.90
  14 -32  -2   11.50   19.60
  14 -32  -2   60.49   19.10
  14 -32  -2   62.39   14.70
 -13  31   1   20.20   11.10
 -13  31   1   -1.10    7.60
  13 -31  -1    7.30   11.90
  13 -31  -1    6.80   14.90
  13 -31  -1    1.20   13.40
 -12  30   0   23.80    8.80
 -12  30   0   -4.50   14.20
  12 -30   0   16.80   13.90
  12 -30   0    3.40   18.10
  12 -30   0   13.70   11.00
 -11  29  -1   31.50   15.20
 -11  29  -1   44.10   10.50
  11 -29   1   38.10   12.10
  11 -29   1   27.20   13.30
 -10  28  -2   13.60   13.30
 -10  28  -2    2.50    6.90
  10 -28   2    6.10   13.90
  10 -28   2   14.10    7.80
  -9  27  -3   29.70   14.00
  -9  27  -3    5.10    7.70
   9 -27   3   21.70   10.90
   9 -27   3   27.10   14.30
  -8  26  -4    4.70    8.10
   8 -26   4   28.40   11.90
   8 -26   4   12.20   12.70
  -7  25  -5   -9.60    8.30
   7 -25   5    7.60   12.70
   7 -25   5    1.80    8.90
  -6  24  -6  -23.10   13.10
   6 -24   6    7.80   10.40
  -5  23  -7   20.10   13.20
   5 -23   7    1.30   15.70
 -16  33   5    6.90    7.80
 -16  33   5   10.10   14.20
  16 -33  -5   27.80   21.00
  16 -33  -5    9.10   13.30
  16 -33  -5   16.50   28.50
 -15  32   4   -3.80    8.70
 -15  32   4   14.00   12.30
  15 -32  -4  -21.50   23.20
  15 -32  -4   -5.30   14.00
  15 -32  -4  -16.60   15.80
 -14  31   3    3.90   10.60
 -14  31   3  -12.50    7.10
  14 -31  -3   10.10   15.20
  14 -31  -3  -11.10   13.20
  14 -31  -3   23.40   22.40
 -13  30   2   38.50    9.50
 -13  30   2   34.60   12.40
  13 -30  -2   56.19   13.40
  13 -30  -2   47.60   16.60
  13 -30  -2    9.80   20.50
 -12  29   1   62.19   16.70
 -12  29   1   52.19    9.40
  12 -29  -1   57.89   20.60
  12 -29  -1   89.49   14.50
  12 -29  -1   69.29   21.80
 -11  28   0   31.60   14.40
 -11  28   0   39.60    8.00
  11 -28   0   43.10   18.30
  11 -28   0   57.89   12.20
  11 -28   0    1.20   16.90
 -10  27  -1  108.29   13.50
 -10  27  -1  107.09   18.20
  10 -27   1   93.69   15.30
  10 -27   1   68.49   16.60
  -9  26  -2   42.80   13.50
  -9  26  -2   32.60    7.80
   9 -26   2    4.00    7.20
   9 -26   2   14.90   13.50
  -8  25  -3  -14.10    9.10
  -8  25  -3   -9.20   12.20
   8 -25   3    6.30    7.40
   8 -25   3  -12.60   11.40
  -7  24  -4   12.90    7.80
  -7  24  -4   12.60   12.60
  -7  24  -4   14.40    8.10
   7 -24   4   11.60   12.40
   7 -24   4   18.90    8.70
  -6  23  -5   22.00   12.30
  -6  23  -5   16.10   10.20
   6 -23   5   11.30   11.90
   6 -23   5   11.60   12.10
  -5  22  -6   11.60   10.00
  -5  22  -6   39.60   14.20
   5 -22   6   -2.50   11.20
  -4  21  -7   -9.80   15.90
  -4  21  -7  -17.60   15.40
   4 -21   7    7.00   11.70
 -15  31   5   12.30   10.10
 -15  31   5    7.20   13.00
  15 -31  -5    1.10   18.30
  15 -31  -5    7.60   25.50
  15 -31  -5   -2.20   16.50
 -14  30   4    4.80    8.60
 -14  30   4    0.80   14.90
  14 -30  -4    2.90   22.30
  14 -30  -4  -11.10   12.00
  14 -30  -4   29.70   21.90
 -13  29   3   31.20    9.10
 -13  29   3   49.40   15.90
  13 -29  -3   47.70   21.40
  13 -29  -3   39.50   17.80
  13 -29  -3   41.00   13.30
 -12  28   2   27.90   11.00
 -12  28   2   27.60    8.20
  12 -28  -2   21.70   14.50
  12 -28  -2   42.50   12.30
  12 -28  -2   54.49   21.70
 -11  27   1   10.50    9.40
 -11  27   1   -7.90    4.40
  11 -27  -1    1.80   13.50
  11 -27  -1    8.30    9.60
  11 -27  -1   17.80   12.70
 -10  26   0   39.00   10.60
 -10  26   0   40.90    8.30
  10 -26   0   41.20   13.20
  10 -26   0   30.70    8.20
  10 -26   0   19.40   12.30
  -9  25  -1    7.00    8.30
  -9  25  -1   17.80    5.80
   9 -25   1   12.60    6.60
   9 -25   1   12.00   10.30
  -8  24  -2   47.30   12.00
  -8  24  -2   26.10    7.50
  -8  24  -2   41.20    6.00
   8 -24   2   26.70   13.20
   8 -24   2   25.50    9.90
  -7  23  -3  180.18   19.70
  -7  23  -3  178.98   22.60
  -7  23  -3  170.18   21.70
   7 -23   3  160.08   21.90
   7 -23   3  141.69   23.30
  -6  22  -4  103.09   16.00
  -6  22  -4  101.69   15.70
  -6  22  -4   94.39   13.50
   6 -22   4   84.69   16.50
   6 -22   4   83.79   16.30
  -5  21  -5   11.40    9.80
  -5  21  -5    9.30    8.10
   5 -21   5    3.20   10.70
   5 -21   5   -2.40    7.90
  -4  20  -6   -7.40   12.10
  -4  20  -6   -8.30   11.50
   4 -20   6   -5.30   12.50
  -3  19  -7    9.60   14.50
  -3  19  -7   -0.20   15.50
   3 -19   7  -18.40   10.50
 -15  30   6   15.70   12.40
  15 -30  -6   -0.50   19.20
  15 -30  -6    3.80   27.30
  15 -30  -6  -17.80   26.50
 -14  29   5    0.30    6.60
 -14  29   5    2.30   11.50
  14 -29  -5   -4.40   14.90
  14 -29  -5    7.90   16.50
  14 -29  -5   -2.40   20.90
 -13  28   4  -13.50   13.50
 -13  28   4   15.20    6.50
  13 -28  -4    3.20   16.60
  13 -28  -4   10.40   12.60
  13 -28  -4   22.50   20.10
 -12  27   3   34.90   14.90
 -12  27   3   19.60    6.40
 -12  27   3   43.20   11.50
  12 -27  -3   37.10   11.60
  12 -27  -3    1.30   19.30
  12 -27  -3   25.60   20.00
 -11  26   2  329.67   39.00
 -11  26   2  353.36   42.20
 -11  26   2  352.56   39.00
  11 -26  -2  297.27   45.40
  11 -26  -2  364.26   43.30
  11 -26  -2  459.95   41.00
 -10  25   1   35.20    9.80
 -10  25   1   23.40    5.90
 -10  25   1   26.20    6.10
  10 -25  -1   58.59   16.90
  10 -25  -1   25.70   12.80
  10 -25  -1   42.10    8.20
  -9  24   0  170.28   21.70
  -9  24   0  136.89   17.30
  -9  24   0  139.49   16.10
   9 -24   0  198.58   19.70
   9 -24   0  150.58   23.50
   9 -24   0  151.08   16.30
  -8  23  -1   26.70   10.80
  -8  23  -1   40.00    4.90
  -8  23  -1   29.70    7.90
  -8  23  -1   37.50    6.00
   8 -23   1   34.00   13.30
   8 -23   1   26.80    7.40
   8 -23   1   31.80    5.10
  -7  22  -2    3.80    4.10
  -7  22  -2    2.80    5.10
  -7  22  -2   -8.60    8.50
   7 -22   2   -9.60    7.20
   7 -22   2    1.90   10.60
  -6  21  -3  159.28   17.70
  -6  21  -3  157.78   18.30
  -6  21  -3  163.88   20.40
   6 -21   3  121.69   18.60
   6 -21   3  138.99   20.80
  -5  20  -4   30.30    8.50
  -5  20  -4   40.20   10.70
  -5  20  -4   29.80    8.40
   5 -20   4   31.80   11.30
   5 -20   4   28.00    8.70
  -4  19  -5   37.60   12.30
  -4  19  -5   42.60   11.00
   4 -19   5   33.50   10.10
   4 -19   5   39.10   13.20
  -3  18  -6   -2.10    8.40
  -3  18  -6   -1.70    8.30
   3 -18   6   11.00   12.70
  -2  17  -7    3.80   14.70
  -2  17  -7   39.60   15.30
   2 -17   7   10.50   15.00
  -1  16  -8   18.50   15.30
 -14  28   6   25.00   12.00
  14 -28  -6   16.80   13.80
  14 -28  -6   17.70   25.10
  14 -28  -6   -4.10   22.40
 -13  27   5  -13.50   13.60
 -13  27   5   12.70   14.80
 -13  27   5    1.40    9.30
  13 -27  -5   38.70   21.40
  13 -27  -5  -22.60   13.80
  13 -27  -5    9.00   14.50
  13 -27  -5   12.90   11.20
  13 -27  -5  -17.20   19.60
 -12  26   4    3.00    9.90
 -12  26   4   -4.20    7.70
 -12  26   4    1.00   11.20
  12 -26  -4   -2.80   11.30
  12 -26  -4   -5.50   13.70
  12 -26  -4  -10.50   17.80
  12 -26  -4   25.80   10.70
 -11  25   3  279.77   33.40
 -11  25   3  320.27   36.10
 -11  25   3  246.08   32.00
  11 -25  -3  210.78   38.60
  11 -25  -3  378.66   34.40
  11 -25  -3  333.57   40.30
 -10  24   2  172.18   25.10
 -10  24   2  185.08   22.20
 -10  24   2  163.08   21.80
  10 -24  -2  262.87   24.10
  10 -24  -2  241.48   30.20
  10 -24  -2  163.08   29.00
  -9  23   1  105.59   14.10
  -9  23   1  110.69   16.80
  -9  23   1   96.29   14.20
   9 -23  -1  155.58   13.90
   9 -23  -1  116.49   19.20
   9 -23  -1   93.89   19.40
   9 -23  -1  140.59   16.50
  -8  22   0   54.39    6.70
  -8  22   0   39.20    8.40
  -8  22   0   47.80   12.00
   8 -22   0   50.49    6.20
   8 -22   0   69.49    9.20
   8 -22   0   66.09   15.70
  -7  21  -1    7.30    2.80
  -7  21  -1    4.90    6.10
  -7  21  -1    3.90    4.10
  -7  21  -1   29.90    9.60
   7 -21   1    8.70    3.30
   7 -21   1   12.70    6.80
   7 -21   1   14.70    8.70
  -6  20  -2   33.00    6.80
  -6  20  -2   36.70    9.70
  -6  20  -2   41.70    6.00
   6 -20   2   28.10    7.20
   6 -20   2   28.90    9.00
  -5  19  -3   26.90    9.50
  -5  19  -3   24.00    6.70
  -5  19  -3   35.50    6.90
   5 -19   3   22.10    9.70
   5 -19   3   21.70    7.40
  -4  18  -4  123.39   16.10
  -4  18  -4  118.19   15.00
  -4  18  -4  118.39   15.30
   4 -18   4   98.79   15.40
   4 -18   4   87.89   16.10
  -3  17  -5  132.19   16.70
  -3  17  -5  108.99   15.10
   3 -17   5   91.99   15.60
   3 -17   5   91.29   16.00
  -2  16  -6   40.30   13.20
  -2  16  -6   40.70   11.30
   2 -16   6   47.70   14.50
  -1  15  -7   -3.20   14.00
  -1  15  -7    5.00   14.00
   1 -15   7   -7.80   13.80
   0  14  -8   24.50   14.90
   0 -14   8    8.90   13.30
 -13  26   6    3.90    8.20
 -13  26   6  -20.70   16.80
  13 -26  -6   10.30   14.00
  13 -26  -6   20.70   17.20
  13 -26  -6    2.00   20.90
  13 -26  -6   23.00   16.80
 -12  25   5   15.30    9.20
 -12  25   5    9.60   14.20
 -12  25   5   -7.10   13.50
  12 -25  -5    0.50   11.30
  12 -25  -5   -1.30   13.30
  12 -25  -5   11.50   19.40
  12 -25  -5  -15.40   18.20
  12 -25  -5    9.30   10.20
 -11  24   4   16.30   11.60
 -11  24   4   32.90   11.00
 -11  24   4   21.60    7.10
  11 -24  -4   17.20   10.30
  11 -24  -4   50.59   15.80
  11 -24  -4   41.00   11.90
  11 -24  -4   18.80   18.10
  11 -24  -4   40.30   10.30
 -10  23   3   50.79   12.90
 -10  23   3   21.00    8.80
 -10  23   3   22.70    6.00
  10 -23  -3   42.10   18.10
  10 -23  -3   33.60   17.40
  10 -23  -3   23.80    9.90
  -9  22   2   -2.40    9.90
  -9  22   2    6.00    6.10
  -9  22   2    8.30    4.20
   9 -22  -2    5.40   15.10
   9 -22  -2    7.30    7.50
   9 -22  -2   20.40   11.50
  -8  21   1   10.60    4.80
  -8  21   1   12.40    4.40
  -8  21   1   17.20   10.00
   8 -21  -1   11.90   14.00
   8 -21  -1   16.30    7.30
   8 -21  -1   16.60    4.40
   8 -21  -1   22.80   13.70
  -7  20   0   38.70    6.00
  -7  20   0   40.50    8.50
  -7  20   0   32.60    4.70
   7 -20   0   12.90   12.30
   7 -20   0   26.00    4.00
   7 -20   0   34.50    7.90
  -6  19  -1    6.50    6.40
  -6  19  -1   16.30    4.30
  -6  19  -1   15.80    4.80
  -6  19  -1   16.50    3.10
   6 -19   1    6.40    8.10
   6 -19   1   23.70    7.10
   6 -19   1   11.80    3.50
  -5  18  -2   20.50    6.90
  -5  18  -2   22.40    4.60
  -5  18  -2   13.70    8.00
   5 -18   2   15.40    6.00
   5 -18   2   11.60    9.60
  -4  17  -3  124.99   14.80
  -4  17  -3  141.09   16.10
  -4  17  -3  129.49   15.20
   4 -17   3  111.19   16.90
   4 -17   3   99.69   16.30
  -3  16  -4  253.17   26.40
  -3  16  -4  239.48   26.70
  -3  16  -4  266.27   27.50
   3 -16   4  192.28   26.70
   3 -16   4  216.58   27.90
  -2  15  -5  136.69   16.90
  -2  15  -5  114.89   16.10
   2 -15   5  103.59   15.50
   2 -15   5   65.89   15.30
  -1  14  -6   32.70   12.70
  -1  14  -6   13.10    9.10
   1 -14   6   18.30   12.90
   0  13  -7   -1.30   10.20
   0  13  -7   15.20   13.70
   0 -13   7   19.50   11.40
   1  12  -8   17.90   18.70
  -1 -12   8   -4.50   12.20
 -13  25   7  -12.30   22.20
  13 -25  -7   -4.00   20.00
  13 -25  -7   14.80   18.00
 -12  24   6  -33.70   15.60
 -12  24   6   13.60   10.90
  12 -24  -6   -4.10   13.60
  12 -24  -6   23.00   17.20
  12 -24  -6    3.30   20.30
  12 -24  -6   -4.30   20.30
 -11  23   5   17.10    7.20
 -11  23   5    9.60   12.80
 -11  23   5   -2.20   13.40
  11 -23  -5   20.50   18.60
  11 -23  -5   15.70   18.10
  11 -23  -5    2.20    9.70
  11 -23  -5   21.40   11.60
  11 -23  -5   -4.40   13.30
 -10  22   4    3.40   11.80
 -10  22   4    3.90    9.90
 -10  22   4   -6.30    5.10
  10 -22  -4  -24.80    8.40
  10 -22  -4   20.00    9.30
  10 -22  -4   -1.20   16.80
  10 -22  -4    5.30   16.30
  -9  21   3   75.69   13.30
  -9  21   3   90.89   12.90
  -9  21   3   61.59   11.10
   9 -21  -3   79.79   17.00
   9 -21  -3   87.49   13.10
   9 -21  -3   77.69   16.00
  -8  20   2  135.19   17.60
  -8  20   2  144.59   18.10
   8 -20  -2  131.39   23.90
   8 -20  -2  189.38   19.70
   8 -20  -2  171.68   23.80
  -7  19   1   18.40    4.60
  -7  19   1    8.80    4.00
  -7  19   1   10.90    7.00
   7 -19  -1   12.60   10.20
   7 -19  -1   18.50   12.90
   7 -19  -1   11.70    6.70
   7 -19  -1   19.80    4.50
  -6  18   0   74.29    9.70
  -6  18   0   79.29   11.80
  -6  18   0   76.59    8.90
   6 -18   0   95.99   15.90
   6 -18   0   97.09   11.40
   6 -18   0   67.29    8.40
  -5  17  -1  125.79   14.30
  -5  17  -1  126.79   13.10
  -5  17  -1  139.59   16.80
   5 -17   1  110.39   14.70
   5 -17   1  111.29   13.30
   5 -17   1  111.79   18.10
  -4  16  -2  190.18   22.60
  -4  16  -2  215.88   21.70
  -4  16  -2  196.48   21.10
   4 -16   2  173.68   22.60
   4 -16   2  178.68   23.80
  -3  15  -3  136.79   17.90
  -3  15  -3  169.48   17.40
  -3  15  -3  155.78   18.40
   3 -15   3  145.19   19.10
   3 -15   3  131.89   18.20
  -2  14  -4    4.90    5.60
  -2  14  -4    1.20    6.90
  -2  14  -4   10.00    5.50
   2 -14   4   -1.30    8.00
   2 -14   4    7.80    8.90
   2 -14   4    9.40    6.10
  -1  13  -5   12.60    9.40
  -1  13  -5  -21.00    8.10
   1 -13   5   -4.80    8.60
   1 -13   5   -3.10    9.60
   0  12  -6   32.30   11.80
   0  12  -6   63.79   12.10
   0 -12   6   29.80   10.50
   1  11  -7   18.80    9.80
   1  11  -7   48.90   15.10
  -1 -11   7    2.60   10.10
   2  10  -8    1.00   17.60
  -2 -10   8   -3.70   15.80
 -12  23   7   -0.30   19.40
  12 -23  -7  -21.50   13.60
  12 -23  -7   16.90   13.90
 -11  22   6   21.30   11.10
 -11  22   6  -23.40   14.20
  11 -22  -6   -9.00   13.80
  11 -22  -6    2.10    9.40
  11 -22  -6    2.40   21.20
  11 -22  -6   -3.40   14.90
 -10  21   5   15.70    7.50
 -10  21   5   -3.30   12.10
 -10  21   5    7.10    6.80
  10 -21  -5   13.60   17.30
  10 -21  -5   22.60   10.90
  10 -21  -5   -7.10   14.80
  10 -21  -5   -7.60    9.00
  10 -21  -5   -9.10   10.00
  -9  20   4   19.20   11.20
  -9  20   4    8.10    5.60
  -9  20   4    6.50    9.90
   9 -20  -4   21.00   15.00
   9 -20  -4    9.00    9.10
   9 -20  -4   17.20   16.40
   9 -20  -4   24.00    9.00
  -8  19   3   18.70    8.20
  -8  19   3   13.50    6.20
  -8  19   3   20.80    9.90
   8 -19  -3   16.50   13.70
   8 -19  -3   44.60   15.60
   8 -19  -3   26.70    8.20
  -7  18   2   17.10    6.30
  -7  18   2   14.30    6.90
  -7  18   2    7.90    4.00
   7 -18  -2   16.20    6.60
   7 -18  -2   10.20   10.30
   7 -18  -2   -0.80   12.10
  -6  17   1   81.19   11.20
  -6  17   1   82.19   13.30
  -6  17   1   91.39   11.20
   6 -17  -1  112.09   11.40
   6 -17  -1   80.69   15.30
   6 -17  -1   83.89   16.40
   6 -17  -1  100.19   12.60
  -5  16   0  274.37   31.00
  -5  16   0  300.57   31.60
  -5  16   0  300.87   32.70
   5 -16   0  286.07   30.90
   5 -16   0  358.36   32.50
   5 -16   0  307.17   34.90
  -4  15  -1  794.32   76.79
  -4  15  -1  817.92   77.49
  -4  15  -1  718.53   78.09
   4 -15   1  773.92   77.89
   4 -15   1  712.83   78.49
   4 -15   1  651.33   76.79
  -3  14  -2  158.38   17.30
  -3  14  -2  127.49   16.30
  -3  14  -2  139.39   15.30
   3 -14   2  106.79   16.20
   3 -14   2  155.08   17.50
  -2  13  -3   62.39    9.20
  -2  13  -3   74.79   10.30
  -2  13  -3   74.79    9.80
   2 -13   3   53.19   10.70
   2 -13   3   59.29    8.60
   2 -13   3   64.19   11.60
  -1  12  -4   32.40    5.60
  -1  12  -4   37.70    8.40
  -1  12  -4   28.20    7.90
   1 -12   4   24.20    6.90
   1 -12   4   27.90    8.00
   1 -12   4   25.40    5.40
   1 -12   4   30.20    7.60
   0  11  -5   21.00    9.80
   0  11  -5   26.10    8.90
   0 -11   5    5.10    8.30
   0 -11   5   -7.40    8.90
   1  10  -6   77.19   15.50
   1  10  -6   82.99   14.50
  -1 -10   6   51.49   14.70
   2   9  -7   38.40   15.70
   2   9  -7   54.29   14.10
  -2  -9   7   20.20   13.90
   3   8  -8   18.10   17.00
  -3  -8   8   -6.70   15.10
 -11  21   7  -25.50   18.10
  11 -21  -7   28.40   17.50
  11 -21  -7    2.50   13.70
 -10  20   6  -15.00   13.80
 -10  20   6   -6.80    8.70
  10 -20  -6  -19.30   14.10
  10 -20  -6   -0.10   12.40
  10 -20  -6  -11.00   17.20
  10 -20  -6    2.30   15.60
  10 -20  -6    6.30   11.20
  -9  19   5   52.29    8.90
  -9  19   5   27.80    8.50
  -9  19   5   22.80   13.10
   9 -19  -5   48.70   15.80
   9 -19  -5   34.00   11.20
   9 -19  -5   38.60   11.40
   9 -19  -5   50.39   18.80
   9 -19  -5   36.70   12.30
  -8  18   4   95.99   12.10
  -8  18   4   80.99   12.10
  -8  18   4   99.89   15.70
  -8  18   4   82.89   14.80
   8 -18  -4  101.39   14.60
   8 -18  -4   74.79   14.50
   8 -18  -4   99.79   20.10
   8 -18  -4   82.59   17.30
  -7  17   3  148.69   18.10
  -7  17   3  118.79   16.70
  -7  17   3  140.09   19.10
   7 -17  -3  156.68   18.00
   7 -17  -3  149.69   23.20
   7 -17  -3  132.09   21.10
  -6  16   2   12.40    4.00
  -6  16   2   -4.60    8.60
  -6  16   2    8.50    5.60
   6 -16  -2    9.40    6.30
   6 -16  -2   16.20    9.20
   6 -16  -2    7.10   13.30
  -5  15   1   72.39   10.30
  -5  15   1   55.89    8.10
  -5  15   1   48.40    7.70
   5 -15  -1   74.79    8.00
   5 -15  -1   58.79    9.00
   5 -15  -1   52.69   13.00
   5 -15  -1   47.60   13.80
  -4  14   0  775.32   82.89
  -4  14   0  775.72   81.59
  -4  14   0  792.52   81.99
   4 -14   0  782.92   81.49
   4 -14   0  756.92   83.59
   4 -14   0  855.21   82.39
  -3  13  -1  123.99   12.70
  -3  13  -1  134.49   15.10
  -3  13  -1  128.39   13.40
   3 -13   1  133.49   15.50
   3 -13   1  125.79   14.60
   3 -13   1   88.69   12.70
  -2  12  -2  141.69   17.20
  -2  12  -2  160.48   17.90
  -2  12  -2  176.18   17.50
   2 -12   2  139.39   17.70
   2 -12   2  166.18   19.40
   2 -12   2  156.28   18.80
  -1  11  -3   42.50    8.20
  -1  11  -3   43.00    8.40
  -1  11  -3   50.99    7.30
   1 -11   3   44.20    9.10
   1 -11   3   56.49    8.60
   1 -11   3   43.60    6.50
   0  10  -4   45.10    5.00
   0  10  -4   41.40    8.50
   0  10  -4   42.90    7.90
   0 -10   4   36.20    8.20
   0 -10   4   29.40    9.20
   0 -10   4   28.30    5.40
   0 -10   4   35.50    5.60
   1   9  -5   36.60    8.90
   1   9  -5   37.50   10.80
  -1  -9   5   17.80    8.30
  -1  -9   5   33.90   10.70
   2   8  -6   39.00   11.10
   2   8  -6   16.30   12.30
  -2  -8   6    5.20   11.40
   3   7  -7   14.60   11.00
   3   7  -7   48.60   13.30
  -3  -7   7   14.60    9.90
   4   6  -8    6.40   17.90
  -4  -6   8   -6.50   15.10
 -10  19   7    1.30   13.30
  10 -19  -7   -9.30   17.70
  10 -19  -7   -3.60   11.20
  -9  18   6   35.20   12.50
  -9  18   6   30.30    9.80
   9 -18  -6   14.70   17.40
   9 -18  -6   41.30   13.20
   9 -18  -6   16.00   15.80
   9 -18  -6   37.00   10.90
   9 -18  -6   17.50   11.50
  -8  17   5   37.50    7.80
  -8  17   5   13.70   10.10
  -8  17   5   -3.70   11.40
   8 -17  -5   25.30   13.00
   8 -17  -5   -8.60   14.80
   8 -17  -5   31.70   14.00
   8 -17  -5   24.70    9.50
  -7  16   4   10.00    9.20
  -7  16   4   17.30    7.70
  -7  16   4   23.50    5.90
  -7  16   4   32.60    8.20
   7 -16  -4   14.90   11.80
   7 -16  -4   23.60   10.90
   7 -16  -4   18.40    8.20
   7 -16  -4   34.50   12.00
  -6  15   3   99.79   14.70
  -6  15   3   83.89   11.60
  -6  15   3  104.09   13.70
  -6  15   3   99.79   11.30
   6 -15  -3  100.69   16.60
   6 -15  -3   78.09   13.00
   6 -15  -3   91.89   18.60
  -5  14   2  175.88   21.10
  -5  14   2  172.38   20.30
  -5  14   2  153.68   20.00
   5 -14  -2  205.38   24.10
   5 -14  -2  170.28   23.90
   5 -14  -2  205.08   20.60
  -4  13   1   89.59   11.20
  -4  13   1   86.49   10.80
  -4  13   1   71.39   12.20
   4 -13  -1  104.49   15.40
   4 -13  -1   84.69   15.10
   4 -13  -1  109.29   11.70
   4 -13  -1  108.99   11.20
  -3  12   0  532.15   53.39
  -3  12   0  506.65   52.89
  -3  12   0  484.75   53.79
   3 -12   0  504.55   54.49
   3 -12   0  528.65   53.39
   3 -12   0  479.85   54.89
   3 -12   0  523.25   52.89
  -2  11  -1  269.87   27.30
  -2  11  -1  256.07   26.20
  -2  11  -1  271.37   26.60
   2 -11   1  247.58   28.20
   2 -11   1  264.87   27.70
   2 -11   1  249.78   26.80
   2 -11   1  210.98   26.20
  -1  10  -2  256.17   27.50
  -1  10  -2  301.47   27.80
  -1  10  -2  247.28   27.30
   1 -10   2  263.57   28.40
   1 -10   2  243.18   28.20
   1 -10   2  233.38   27.10
   0   9  -3  114.49   13.60
   0   9  -3  117.49   13.90
   0   9  -3  113.69   12.30
   0  -9   3   93.09   13.60
   0  -9   3  113.09   14.10
   0  -9   3   93.99   11.80
   1   8  -4   14.80    5.90
   1   8  -4   19.00    5.40
  -1  -8   4   18.20    7.80
  -1  -8   4    4.00    6.40
  -1  -8   4    0.70    6.50
   2   7  -5   44.90    9.80
   2   7  -5   46.20   11.20
  -2  -7   5   25.90   12.50
  -2  -7   5   34.80    9.00
  -2  -7   5   40.90    9.10
   3   6  -6   39.20   11.70
   3   6  -6   57.49   12.00
  -3  -6   6   57.29   14.00
  -3  -6   6   45.30   13.00
   4   5  -7   -3.70   12.00
   4   5  -7    4.40   13.80
  -4  -5   7   -5.30   11.60
   5   4  -8   -8.10   16.40
  -5  -4   8  -23.90   13.20
 -10  18   8  -41.90   22.40
  -9  17   7    8.10   17.70
   9 -17  -7   17.00   16.00
   9 -17  -7   -3.10   18.40
  -8  16   6   16.30   14.70
  -8  16   6    6.90    8.10
   8 -16  -6   -1.00   12.50
   8 -16  -6   11.80   16.30
   8 -16  -6   16.70   14.50
   8 -16  -6   15.90   10.30
   8 -16  -6    6.80   16.50
  -7  15   5   43.80    9.30
  -7  15   5   33.30    9.10
  -7  15   5   28.70   12.60
  -7  15   5   39.30    8.80
   7 -15  -5   33.10   11.60
   7 -15  -5   33.70   11.20
   7 -15  -5   23.50   15.30
   7 -15  -5   34.40   13.50
  -6  14   4    8.80    8.90
  -6  14   4   13.00    5.60
  -6  14   4   10.50    7.00
  -6  14   4   18.10    5.40
   6 -14  -4    8.30    7.50
   6 -14  -4   28.70    7.60
   6 -14  -4    4.90   10.30
   6 -14  -4   34.70   12.80
  -5  13   3  196.98   24.60
  -5  13   3  222.78   22.40
  -5  13   3  212.88   23.50
  -5  13   3  191.88   24.00
  -5  13   3  183.38   22.50
   5 -13  -3  226.78   26.00
   5 -13  -3  189.88   24.60
   5 -13  -3  188.78   23.80
   5 -13  -3  253.27   28.60
  -4  12   2  635.84   64.39
  -4  12   2  578.74   63.59
  -4  12   2  575.84   63.99
   4 -12  -2  602.94   65.89
   4 -12  -2  599.94   65.39
   4 -12  -2  670.63   64.09
  -3  11   1   76.49   11.50
  -3  11   1   90.59   11.60
  -3  11   1   89.79   12.70
  -3  11   1   98.69   11.30
   3 -11  -1  123.79   12.00
   3 -11  -1  121.69   11.60
   3 -11  -1  101.49   14.80
   3 -11  -1  106.79   15.30
  -2  10   0  483.15   48.60
  -2  10   0  458.35   49.40
  -2  10   0  469.65   48.80
   2 -10   0  453.15   50.29
   2 -10   0  494.15   49.10
   2 -10   0  480.75   48.50
   2 -10   0  420.46   49.70
  -1   9  -1  618.24   61.99
  -1   9  -1  698.63   62.29
  -1   9  -1  598.24   62.49
   1  -9   1  586.64   62.99
   1  -9   1  557.14   62.29
   1  -9   1  593.14   62.49
   1  -9   1  548.65   61.99
   0   8  -2  246.78   25.90
   0   8  -2  254.17   25.80
   0   8  -2  254.77   25.70
   0  -8   2  218.38   26.10
   0  -8   2  228.08   25.40
   0  -8   2  244.68   26.60
   1   7  -3  623.34   61.29
   1   7  -3  619.54   60.99
  -1  -7   3  535.55   59.99
  -1  -7   3  558.14   59.89
  -1  -7   3  614.84   61.09
  -1  -7   3  580.74   61.49
   2   6  -4  116.09   14.30
   2   6  -4  103.29   13.30
  -2  -6   4  111.69   13.90
  -2  -6   4  111.09   15.00
  -2  -6   4   85.19   14.70
   3   5  -5    3.70    7.10
   3   5  -5   -0.10    6.70
  -3  -5   5   -4.20    6.00
  -3  -5   5    9.80    8.20
  -3  -5   5    0.60    8.10
   4   4  -6  107.99   15.70
   4   4  -6  105.09   18.10
  -4  -4   6   80.69   16.00
  -4  -4   6   99.39   17.70
  -4  -4   6   97.89   17.40
   5   3  -7   21.00   11.40
   5   3  -7   20.40   12.50
  -5  -3   7   12.20    9.20
  -5  -3   7   11.00   12.90
   6   2  -8  -20.60   11.40
  -6  -2   8   -3.30   14.20
  -9  16   8   -3.60   20.50
   9 -16  -8  -20.30   21.30
   9 -16  -8   12.20   20.20
  -8  15   7    9.20   17.00
   8 -15  -7    2.40   16.00
   8 -15  -7   11.80   15.60
  -7  14   6   -0.10   13.70
  -7  14   6    7.40    9.20
   7 -14  -6    2.60   10.30
   7 -14  -6    9.00   16.90
   7 -14  -6  -12.80   12.70
   7 -14  -6   17.00   22.00
  -6  13   5   31.40   10.10
  -6  13   5   21.80    8.10
  -6  13   5   34.60    8.90
   6 -13  -5   20.50   12.10
   6 -13  -5   30.80   13.00
   6 -13  -5   26.70   13.80
  -5  12   4   19.30    5.80
  -5  12   4   18.90    6.70
  -5  12   4    4.10    8.80
  -5  12   4   19.30    5.40
   5 -12  -4   -1.80   11.30
   5 -12  -4    7.20    9.30
   5 -12  -4   18.40    7.80
  -4  11   3  147.29   19.10
  -4  11   3  164.38   16.80
  -4  11   3  152.88   18.10
  -4  11   3  150.18   17.30
  -4  11   3  158.98   17.90
   4 -11  -3  146.49   22.20
   4 -11  -3  119.69   18.20
   4 -11  -3  144.59   20.60
   4 -11  -3  137.69   17.90
  -3  10   2  324.87   33.60
  -3  10   2  306.17   34.50
  -3  10   2  322.47   35.10
  -3  10   2  305.07   34.10
   3 -10  -2  341.47   37.40
   3 -10  -2  326.77   35.60
   3 -10  -2  330.77   34.40
   3 -10  -2  317.17   33.60
  -2   9   1  821.22   93.69
  -2   9   1  877.81   93.69
  -2   9   1  884.41   94.19
   2  -9  -1 1009.20   93.79
   2  -9  -1  858.51   93.49
   2  -9  -1 1026.30   93.79
   2  -9  -1  873.71   94.99
   2  -9  -1  896.91   94.69
  -1   8   0 1163.68  115.59
  -1   8   0 1073.89  116.19
  -1   8   0 1182.98  115.79
  -1   8   0  990.90  116.29
   1  -8   0 1086.29  116.09
   1  -8   0 1169.28  115.59
   1  -8   0 1053.99  116.49
   1  -8   0 1019.50  116.99
   1  -8   0 1195.18  115.79
   1  -8   0 1222.08  115.89
   0   7  -1   32.40    8.00
   0   7  -1   37.70    5.80
   0   7  -1   50.29    6.20
   0   7  -1   46.20    5.50
   0   7  -1   32.10    6.60
   0  -7   1   45.90    5.40
   0  -7   1   34.70    5.60
   0  -7   1   44.90    8.20
   0  -7   1   52.39    6.10
   0  -7   1   29.30    6.80
   1   6  -2  428.46   43.80
   1   6  -2  442.36   43.10
   1   6  -2  431.46   44.10
   1   6  -2  448.56   43.60
  -1  -6   2  393.36   43.00
  -1  -6   2  369.16   43.60
  -1  -6   2  400.86   43.50
  -1  -6   2  446.46   44.00
  -1  -6   2  393.86   43.80
   2   5  -3  322.97   36.30
   2   5  -3  315.97   36.70
  -2  -5   3  372.46   36.30
  -2  -5   3  388.46   37.50
  -2  -5   3  308.17   36.40
   3   4  -4  154.98   18.80
   3   4  -4  161.28   19.80
  -3  -4   4  173.98   20.80
  -3  -4   4  157.08   18.10
  -3  -4   4  142.09   18.50
   4   3  -5    5.30    8.80
   4   3  -5   -2.00    7.10
  -4  -3   5    9.20    6.40
  -4  -3   5    0.30   10.80
  -4  -3   5  -14.70    7.60
   5   2  -6   -7.10    8.20
   5   2  -6   12.90    8.90
  -5  -2   6    1.90   10.20
  -5  -2   6   11.60    8.60
  -5  -2   6    6.30    9.50
   6   1  -7   -2.70   10.90
   6   1  -7   -1.70   13.90
  -6  -1   7   -9.70   11.10
  -6  -1   7   16.30   17.60
   7   0  -8   29.80   18.20
  -7   0   8  -14.30   13.60
  -8  14   8   27.60   16.80
   8 -14  -8    8.50   14.40
   8 -14  -8   25.10   15.50
  -7  13   7    0.90   10.40
  -7  13   7  -25.10   10.60
   7 -13  -7   -2.20   15.80
   7 -13  -7    4.80   10.70
  -6  12   6   27.20    8.90
  -6  12   6   10.60   10.80
   6 -12  -6   32.40   11.10
   6 -12  -6   13.80   14.50
   6 -12  -6   18.00   14.50
  -5  11   5   13.90    6.50
  -5  11   5   18.60    7.50
  -5  11   5   28.10   12.00
   5 -11  -5   24.30   11.20
   5 -11  -5   24.30   12.30
   5 -11  -5   -7.10   11.60
  -4  10   4  180.38   18.30
  -4  10   4  156.68   19.80
  -4  10   4  133.59   18.00
   4 -10  -4  156.68   20.20
   4 -10  -4  145.49   20.60
   4 -10  -4  155.18   21.90
  -3   9   3 2061.29  225.28
  -3   9   3 2379.56  224.68
  -3   9   3 2200.78  224.98
  -3   9   3 2228.28  225.08
   3  -9  -3 1955.30  225.48
   3  -9  -3 2200.28  225.68
   3  -9  -3 2200.68  226.38
  -2   8   2 1285.47  127.49
  -2   8   2 1269.37  127.19
  -2   8   2 1329.97  126.79
  -2   8   2 1198.88  127.39
  -2   8   2 1098.89  127.49
   2  -8  -2 1180.08  126.69
   2  -8  -2 1260.57  127.79
   2  -8  -2 1171.18  127.09
   2  -8  -2 1240.48  127.09
   2  -8  -2 1166.48  127.49
   2  -8  -2 1326.97  128.59
  -1   7   1    5.40    7.20
  -1   7   1   14.10    6.00
  -1   7   1   14.80    4.20
  -1   7   1   27.80    7.00
  -1   7   1   21.30    3.50
  -1   7   1   15.60    3.90
   1  -7  -1   12.50    4.10
   1  -7  -1   23.80    3.70
   1  -7  -1   18.90    5.50
   1  -7  -1   21.80    5.00
   1  -7  -1   21.80    3.60
   1  -7  -1   20.30    3.10
   1  -7  -1   17.20    5.00
   1  -7  -1   19.20    9.40
   0   6   0 1265.97  126.79
   0   6   0 1260.97  126.69
   0   6   0 1198.48  127.29
   0   6   0 1126.09  127.49
   0   6   0 1244.68  127.09
   0  -6   0 1184.78  127.69
   0  -6   0 1155.48  127.19
   0  -6   0 1277.37  126.79
   0  -6   0 1278.87  126.79
   0  -6   0 1200.58  126.99
   0  -6   0 1295.87  126.69
   1   5  -1 1259.57  126.89
   1   5  -1 1265.47  126.49
   1   5  -1 1234.38  126.59
   1   5  -1 1279.07  126.49
   1   5  -1 1224.68  126.79
  -1  -5   1 1153.18  126.79
  -1  -5   1 1173.48  126.79
  -1  -5   1 1324.87  126.99
  -1  -5   1 1242.28  126.49
  -1  -5   1 1119.99  126.49
   2   4  -2  443.46   47.10
   2   4  -2  499.65   47.40
   2   4  -2  443.76   47.00
  -2  -4   2  474.45   47.30
  -2  -4   2  410.06   47.00
  -2  -4   2  434.06   47.40
   3   3  -3  133.99   17.30
   3   3  -3  154.38   18.30
  -3  -3   3  165.58   17.60
  -3  -3   3  132.59   17.90
  -3  -3   3  174.08   19.30
   4   2  -4   90.39   14.30
   4   2  -4  129.19   16.10
  -4  -2   4  121.99   15.60
  -4  -2   4  105.99   16.60
  -4  -2   4  125.19   14.50
   5   1  -5   17.20    7.70
   5   1  -5    2.90    6.70
  -5  -1   5   12.80    8.50
  -5  -1   5    3.40    8.10
  -5  -1   5   11.40    6.70
   6   0  -6   35.60   10.90
   6   0  -6   55.79   13.90
  -6   0   6   28.00    9.30
  -6   0   6   39.20   11.40
  -6   0   6   39.00   16.10
   7  -1  -7    2.70   11.00
   7  -1  -7  -13.00   13.50
  -7   1   7   -8.70   10.60
  -7   1   7  -18.30   16.70
   8  -2  -8  -19.80   16.80
  -8   2   8   -1.20   10.10
  -7  12   8   11.60   15.10
   7 -12  -8    7.90   18.20
   7 -12  -8   20.80   13.60
  -6  11   7    2.60   11.20
  -6  11   7   16.50   12.70
   6 -11  -7   14.30   11.10
   6 -11  -7   13.70   11.90
  -5  10   6   10.90    8.10
  -5  10   6    2.70    9.80
   5 -10  -6    1.10    8.90
   5 -10  -6  -12.90   12.10
   5 -10  -6   11.90   13.30
  -4   9   5   24.50    7.60
  -4   9   5   37.20    7.70
  -4   9   5   43.10   12.20
   4  -9  -5   16.80   13.50
   4  -9  -5    9.30   11.40
   4  -9  -5   42.90   10.70
  -3   8   4   94.49   12.10
  -3   8   4   90.89   12.30
  -3   8   4  103.39   13.90
   3  -8  -4   81.29   13.30
   3  -8  -4   88.69   16.20
   3  -8  -4   97.19   14.30
  -2   7   3  202.48   20.70
  -2   7   3  189.88   21.00
  -2   7   3  201.88   22.00
  -2   7   3  170.78   21.70
   2  -7  -3  156.68   22.70
   2  -7  -3  188.88   23.90
   2  -7  -3  203.38   22.80
   2  -7  -3  182.48   20.60
  -1   6   2  696.73   69.49
  -1   6   2  718.23   69.89
  -1   6   2  635.54   70.09
   1  -6  -2  657.13   71.09
   1  -6  -2  687.93   69.69
   1  -6  -2  654.63   70.29
   1  -6  -2  653.93   69.59
   1  -6  -2  658.53   70.29
   0   5   1  370.06   42.30
   0   5   1  400.46   42.10
   0   5   1  392.76   43.70
   0   5   1  392.66   42.40
   0  -5  -1  397.96   43.20
   0  -5  -1  442.16   42.40
   0  -5  -1  405.26   42.60
   0  -5  -1  412.06   41.80
   0  -5  -1  409.56   42.00
   0  -5  -1  413.16   42.70
   1   4   0 2957.10  321.17
   1   4   0 3201.68  320.67
   1   4   0 3090.19  321.07
   1   4   0 3124.79  320.67
   1   4   0 3196.78  320.67
  -1  -4   0 2945.11  321.17
  -1  -4   0 3291.37  320.67
  -1  -4   0 3097.09  320.67
  -1  -4   0 3058.59  320.97
  -1  -4   0 3109.59  320.87
  -1  -4   0 3211.18  320.67
   2   3  -1 1190.28  118.99
   2   3  -1 1186.38  118.99
   2   3  -1 1215.08  118.79
   2   3  -1 1241.78  118.59
   2   3  -1 1129.69  118.69
  -2  -3   1 1090.29  118.69
  -2  -3   1 1091.59  118.59
  -2  -3   1 1079.89  118.69
  -2  -3   1 1115.49  118.89
  -2  -3   1 1199.48  118.99
  -2  -3   1 1127.39  118.59
   3   2  -2  137.19   15.40
   3   2  -2  132.89   15.20
   3   2  -2  130.19   15.70
  -3  -2   2  136.99   15.60
  -3  -2   2  150.28   15.70
  -3  -2   2  128.19   15.40
  -3  -2   2  153.18   15.90
   4   1  -3  598.74   65.59
   4   1  -3  536.15   65.09
   4   1  -3  632.44   64.29
   4   1  -3  662.83   64.19
  -4  -1   3  579.04   65.49
  -4  -1   3  640.34   65.09
  -4  -1   3  699.33   66.19
   5   0  -4  104.99   12.20
   5   0  -4  102.89   13.90
   5   0  -4   77.09   13.30
   5   0  -4  112.89   11.50
  -5   0   4  107.79   13.00
  -5   0   4   90.09   14.30
  -5   0   4   86.59   14.00
   6  -1  -5   25.80   10.10
   6  -1  -5   28.20    8.30
   6  -1  -5   20.60    6.30
  -6   1   5   16.60   11.40
  -6   1   5   25.10    7.50
  -6   1   5   18.20    7.00
   7  -2  -6   78.49   14.00
   7  -2  -6  106.39   15.20
  -7   2   6  111.09   17.00
  -7   2   6   66.59   12.60
  -7   2   6   59.99   13.80
   8  -3  -7   19.70   11.90
   8  -3  -7   33.00   12.30
  -8   3   7   44.50   12.70
  -8   3   7   10.60   13.40
   9  -4  -8   19.30   14.10
  -9   4   8  -16.90   15.60
  -9   4   8    8.00   13.10
  -6  10   8  -37.40   18.80
   6 -10  -8   11.00   13.40
   6 -10  -8   26.00   17.50
  -5   9   7    3.50   10.00
  -5   9   7    4.70   11.80
   5  -9  -7   -4.10   15.20
   5  -9  -7  -12.70   10.10
  -4   8   6   75.39   13.20
  -4   8   6   91.79   16.40
   4  -8  -6   90.79   17.60
   4  -8  -6   82.29   17.80
   4  -8  -6   93.49   15.50
  -3   7   5    2.80    5.80
  -3   7   5    7.80   10.70
  -3   7   5    1.40    5.90
   3  -7  -5   16.10    8.90
   3  -7  -5   -0.60    7.50
   3  -7  -5    7.20   12.00
  -2   6   4  132.89   16.20
  -2   6   4  118.59   14.10
  -2   6   4  112.39   14.40
   2  -6  -4   92.99   16.70
   2  -6  -4  109.29   14.90
   2  -6  -4  109.69   16.70
   2  -6  -4  127.59   15.70
  -1   5   3  650.93   64.99
  -1   5   3  600.34   65.59
  -1   5   3  634.84   64.79
   1  -5  -3  601.24   65.69
   1  -5  -3  615.34   66.29
   1  -5  -3  620.44   64.69
   1  -5  -3  620.44   65.39
   0   4   2  341.27   36.70
   0   4   2  350.36   36.10
   0   4   2  347.87   36.10
   0   4   2  344.67   36.40
   0  -4  -2  349.96   36.10
   0  -4  -2  339.47   36.10
   0  -4  -2  314.37   37.30
   0  -4  -2  352.86   37.70
   0  -4  -2  342.17   36.60
   0  -4  -2  361.56   36.70
   1   3   1  929.61  100.09
   1   3   1  964.20   99.69
   1   3   1  981.10   99.99
   1   3   1  939.01  100.09
   1   3   1  916.41  100.49
   1   3   1 1011.40  100.29
  -1  -3  -1 1059.29   99.99
  -1  -3  -1  970.40  100.09
  -1  -3  -1  937.71  100.49
  -1  -3  -1  955.40  100.29
  -1  -3  -1  944.81   99.69
  -1  -3  -1 1015.60  100.19
   2   2   0 1949.70  213.38
   2   2   0 2132.89  213.38
   2   2   0 1992.10  213.78
   2   2   0 2137.39  213.38
   2   2   0 2128.29  213.68
  -2  -2   0 1982.00  213.38
  -2  -2   0 2180.78  213.68
  -2  -2   0 2185.58  213.38
  -2  -2   0 1980.70  213.68
   3   1  -1  600.24   61.79
   3   1  -1  607.84   61.39
   3   1  -1  609.04   61.59
   3   1  -1  650.23   61.79
   3   1  -1  555.04   61.29
  -3  -1   1  644.04   61.29
  -3  -1   1  524.75   61.49
  -3  -1   1  524.75   61.39
  -3  -1   1  656.33   61.79
  -3  -1   1  574.74   61.69
   4   0  -2  359.16   36.00
   4   0  -2  352.96   36.00
   4   0  -2  357.26   35.30
   4   0  -2  314.87   35.70
  -4   0   2  330.57   35.20
  -4   0   2  296.67   35.70
  -4   0   2  387.46   36.30
  -4   0   2  339.67   35.90
  -4   0   2  336.77   36.00
   5  -1  -3   82.99   11.90
   5  -1  -3  103.19   10.70
   5  -1  -3   95.19   11.50
   5  -1  -3   77.69   11.70
  -5   1   3   94.19   12.70
  -5   1   3   88.99   12.00
  -5   1   3   93.19   13.00
   6  -2  -4   97.99   10.90
   6  -2  -4   77.39   11.60
   6  -2  -4   93.19   12.40
   6  -2  -4   75.99   12.10
  -6   2   4   79.09   11.70
  -6   2   4   81.89   12.40
  -6   2   4   89.69   14.60
   7  -3  -5   99.79   14.80
   7  -3  -5  118.99   16.10
   7  -3  -5   88.19   15.40
  -7   3   5  127.19   16.30
  -7   3   5  117.39   15.10
  -7   3   5  150.18   17.70
   8  -4  -6  222.38   26.40
   8  -4  -6  187.78   25.20
  -8   4   6  183.18   25.00
  -8   4   6  221.28   27.40
  -8   4   6  200.38   24.50
   9  -5  -7   29.60   12.20
   9  -5  -7   21.20   11.70
  -9   5   7   16.50   11.40
  -9   5   7   15.10   14.20
  10  -6  -8    3.30   13.70
 -10   6   8    9.00   15.90
 -10   6   8   10.10   14.30
  -5   8   8   -1.00   19.30
   5  -8  -8   17.00   13.80
   5  -8  -8    7.90   16.60
  -4   7   7   20.00   12.50
  -4   7   7    0.20   11.30
   4  -7  -7    6.60   10.80
   4  -7  -7    6.70   14.30
  -3   6   6   20.50    9.30
  -3   6   6   15.80   10.80
   3  -6  -6   13.40    9.50
   3  -6  -6   -0.70   12.50
   3  -6  -6  -14.80   12.10
  -2   5   5   70.19   10.40
  -2   5   5   56.39   13.90
  -2   5   5   63.19    9.30
   2  -5  -5   49.99   13.70
   2  -5  -5   53.49   13.50
   2  -5  -5   84.49   11.50
  -1   4   4   -1.70    4.10
  -1   4   4    4.10    6.60
  -1   4   4   11.50    5.40
   1  -4  -4    9.30    8.90
   1  -4  -4  -12.90    9.10
   1  -4  -4   23.90    6.70
   1  -4  -4    4.80    4.40
   0   3   3   32.50   10.60
   0   3   3   28.60    6.20
   0   3   3   35.30    5.50
   0   3   3   36.80    7.90
   0  -3  -3   30.70   10.20
   0  -3  -3   38.00    7.10
   0  -3  -3   41.50    7.80
   0  -3  -3   39.10    5.50
   0  -3  -3   47.80    7.30
   1   2   2  393.26   41.50
   1   2   2  376.16   40.50
   1   2   2  381.36   41.40
   1   2   2  391.96   42.00
   1   2   2  383.56   40.30
  -1  -2  -2  406.96   40.60
  -1  -2  -2  390.46   40.50
  -1  -2  -2  367.56   41.20
  -1  -2  -2  389.96   40.30
  -1  -2  -2  421.46   41.60
  -1  -2  -2  372.36   41.00
   2   1   1 6594.94  734.73
   2   1   1 7245.08  734.73
   2   1   1 7138.49  734.53
   2   1   1 6835.22  734.53
   2   1   1 6846.11  734.83
  -2  -1  -1 6799.82  734.53
  -2  -1  -1 7396.06  734.93
  -2  -1  -1 7897.31  734.73
  -2  -1  -1 6585.14  734.83
  -2  -1  -1 7905.91  735.03
  -2  -1  -1 7391.86  734.73
   3   0   0 2067.09  210.78
   3   0   0 2114.29  210.88
   3   0   0 1874.51  210.78
   3   0   0 2026.50  210.98
  -3   0   0 2053.89  210.68
  -3   0   0 2099.29  210.78
  -3   0   0 2080.99  210.98
  -3   0   0 2031.00  210.78
  -3   0   0 1997.50  210.78
  -3   0   0 2142.89  210.88
   4  -1  -1  914.51   96.89
   4  -1  -1  945.41   96.69
   4  -1  -1 1005.30   96.99
   4  -1  -1  939.61   96.79
   4  -1  -1  941.61   96.89
   4  -1  -1  859.21   96.59
   4  -1  -1  927.31   96.49
  -4   1   1  964.70   96.59
  -4   1   1  909.31   96.79
  -4   1   1  959.60   96.89
  -4   1   1  928.21   96.69
  -4   1   1  976.40   96.99
   5  -2  -2  104.49   12.40
   5  -2  -2  108.29   13.00
   5  -2  -2  111.19   13.30
   5  -2  -2  115.69   13.20
   5  -2  -2  133.59   12.60
  -5   2   2  118.99   13.50
  -5   2   2  102.89   12.50
  -5   2   2  124.19   13.20
  -5   2   2  121.29   13.70
  -5   2   2   97.89   13.20
   6  -3  -3   88.39   11.70
   6  -3  -3   66.19   11.80
   6  -3  -3   89.49   10.10
   6  -3  -3   65.99   10.80
  -6   3   3   79.19   11.60
  -6   3   3   76.29    9.90
  -6   3   3   88.69   11.00
  -6   3   3   90.09   13.20
   7  -4  -4   -1.70    8.00
   7  -4  -4    2.20    6.70
   7  -4  -4    9.10    7.40
   7  -4  -4   21.80    5.90
  -7   4   4   11.40    6.00
  -7   4   4    8.80    6.80
  -7   4   4   17.90    9.70
   8  -5  -5  211.88   24.00
   8  -5  -5  180.68   24.00
   8  -5  -5  187.88   24.10
  -8   5   5  221.88   25.00
  -8   5   5  203.28   23.10
  -8   5   5  192.58   23.60
   9  -6  -6  194.08   23.70
   9  -6  -6  145.29   22.50
  -9   6   6  214.18   25.60
  -9   6   6  174.78   21.90
  -9   6   6  157.98   22.40
  10  -7  -7    6.60   10.40
  10  -7  -7   16.70   11.50
 -10   7   7    0.80   11.10
 -10   7   7  -16.00   13.20
  11  -8  -8   10.30   13.50
 -11   8   8    3.00   14.30
 -11   8   8   25.00   16.60
  -4   6   8   -2.40   20.80
  -4   6   8    0.30   16.80
   4  -6  -8    8.90   15.40
   4  -6  -8    6.90   13.50
  -3   5   7   26.60   12.80
  -3   5   7   18.00   10.80
   3  -5  -7   47.20   12.00
   3  -5  -7   35.20   12.20
  -2   4   6   69.29   13.20
  -2   4   6   91.99   16.10
   2  -4  -6   59.49   15.40
   2  -4  -6  122.19   15.90
   2  -4  -6   95.39   17.00
  -1   3   5   18.10    8.50
  -1   3   5   11.80    4.90
  -1   3   5    9.40    6.50
   1  -3  -5   11.70    6.90
   1  -3  -5    9.90    7.90
   1  -3  -5   12.30    6.80
   1  -3  -5   -5.50    9.30
   0   2   4  333.77   34.60
   0   2   4  319.07   35.40
   0   2   4  318.87   37.20
   0  -2  -4  331.57   36.40
   0  -2  -4  327.47   34.70
   0  -2  -4  341.07   36.80
   1   1   3   60.19    8.60
   1   1   3   59.99    7.40
   1   1   3   54.39   11.10
   1   1   3   66.69   11.00
  -1  -1  -3   66.29    7.70
  -1  -1  -3   59.19   10.90
  -1  -1  -3   66.19    9.60
   2   0   2  203.18   22.60
   2   0   2  212.28   23.30
   2   0   2  202.78   23.60
   2   0   2  209.48   23.40
  -2   0  -2  204.48   23.40
  -2   0  -2  223.68   22.70
  -2   0  -2  218.28   23.50
  -2   0  -2  220.08   22.10
  -2   0  -2  211.58   22.20
   3  -1   1 2411.56  248.98
   3  -1   1 2082.69  248.98
   3  -1   1 2394.46  248.58
   3  -1   1 2574.74  248.68
  -3   1  -1 2689.83  248.68
  -3   1  -1 2459.65  248.58
  -3   1  -1 2081.29  248.98
  -3   1  -1 2472.35  248.98
  -3   1  -1 2576.64  248.98
   4  -2   0 2044.40  209.18
   4  -2   0 1863.61  209.38
   4  -2   0 2059.19  209.38
   4  -2   0 2096.39  209.18
   4  -2   0 2069.99  209.38
   4  -2   0 1929.51  209.18
  -4   2   0 2178.18  209.38
  -4   2   0 2148.58  209.38
  -4   2   0 2131.29  209.18
  -4   2   0 2069.69  209.18
  -4   2   0 1775.72  209.28
   5  -3  -1 2931.51  298.97
   5  -3  -1 2774.52  298.77
   5  -3  -1 2830.42  298.97
   5  -3  -1 2751.92  298.87
   5  -3  -1 2822.92  298.77
   5  -3  -1 3298.77  298.57
  -5   3   1 2612.44  298.77
  -5   3   1 2869.91  298.97
  -5   3   1 3255.37  298.57
  -5   3   1 2787.62  298.77
  -5   3   1 3001.70  298.87
   6  -4  -2  865.01   84.99
   6  -4  -2  776.82   85.39
   6  -4  -2  838.72   85.19
   6  -4  -2  766.12   85.19
   6  -4  -2  794.62   85.39
  -6   4   2  879.31   85.09
  -6   4   2  835.72   85.49
  -6   4   2  838.62   85.79
  -6   4   2  818.92   85.09
  -6   4   2  801.42   85.39
   7  -5  -3  436.06   41.90
   7  -5  -3  371.96   42.10
   7  -5  -3  390.56   43.00
   7  -5  -3  380.86   42.20
  -7   5   3  383.06   41.70
  -7   5   3  382.26   42.30
  -7   5   3  427.16   42.70
  -7   5   3  388.26   42.10
   8  -6  -4   45.00   10.50
   8  -6  -4   60.49   10.70
   8  -6  -4   39.30    9.50
  -8   6   4   57.89   10.60
  -8   6   4   63.49    9.80
  -8   6   4   57.39    9.20
  -8   6   4   46.10    8.10
   9  -7  -5   75.09   11.90
   9  -7  -5   58.19   11.80
   9  -7  -5   55.69   12.60
  -9   7   5   58.19   11.20
  -9   7   5   64.99   10.90
  -9   7   5   60.49   12.70
  10  -8  -6   15.30   11.90
  10  -8  -6   28.90   10.40
 -10   8   6   28.20    9.50
 -10   8   6   37.60   16.20
 -10   8   6   40.70    9.00
  11  -9  -7   14.10   11.30
  11  -9  -7   -4.70   14.00
 -11   9   7   -0.70   11.20
 -11   9   7   -1.40   12.50
  12 -10  -8   19.00   13.60
 -12  10   8  -16.20   15.70
 -12  10   8   -4.80   13.30
  -3   4   8   11.50   12.50
  -3   4   8  -10.90   13.60
   3  -4  -8   39.10   16.50
   3  -4  -8   -9.60   12.80
  -2   3   7   31.20   11.90
  -2   3   7   39.60   13.60
   2  -3  -7   56.59   13.30
   2  -3  -7   48.10   12.30
  -1   2   6   91.29   14.10
  -1   2   6   89.39   16.50
   1  -2  -6   72.69   16.60
   1  -2  -6  103.39   15.50
   0   1   5   10.20    6.80
   0   1   5   19.60    4.50
   0   1   5   17.10    8.30
   0  -1  -5    5.50    9.50
   0  -1  -5    4.10    8.30
   0  -1  -5    8.60    5.50
   1   0   4   26.50    4.30
   1   0   4   26.80    8.00
   1   0   4   24.70    6.50
  -1   0  -4   19.10    4.70
  -1   0  -4   15.70    7.10
  -1   0  -4   35.10    9.00
   2  -1   3  399.26   42.90
   2  -1   3  377.66   41.40
   2  -1   3  372.16   42.30
   2  -1   3  406.76   43.00
  -2   1  -3  377.76   42.80
  -2   1  -3  436.76   41.50
  -2   1  -3  424.46   42.80
   3  -2   2   98.79   12.70
   3  -2   2  100.09   11.80
   3  -2   2  101.79   12.40
  -3   2  -2  108.69   11.70
  -3   2  -2   98.19   13.20
  -3   2  -2  102.99   12.20
  -3   2  -2   95.79   12.30
   4  -3   1  652.13   64.49
   4  -3   1  623.54   64.29
   4  -3   1  549.05   64.69
   4  -3   1  607.94   64.59
  -4   3  -1  700.93   64.59
  -4   3  -1  623.84   64.29
  -4   3  -1  553.34   64.69
  -4   3  -1  654.73   64.79
   5  -4   0  372.06   39.20
   5  -4   0  377.86   39.40
   5  -4   0  365.96   39.10
   5  -4   0  393.66   39.00
   5  -4   0  369.66   39.50
   5  -4   0  388.36   39.50
  -5   4   0  370.96   39.10
  -5   4   0  383.56   39.00
  -5   4   0  340.67   39.50
  -5   4   0  391.16   39.50
  -5   4   0  391.06   39.40
   6  -5  -1  194.58   21.60
   6  -5  -1  197.08   21.10
   6  -5  -1  187.18   21.10
   6  -5  -1  195.98   20.80
   6  -5  -1  179.28   21.30
  -6   5   1  215.38   20.60
  -6   5   1  178.98   21.30
  -6   5   1  215.28   20.90
  -6   5   1  185.88   21.60
   7  -6  -2  250.07   23.10
   7  -6  -2  214.48   23.70
   7  -6  -2  183.98   23.30
   7  -6  -2  221.88   23.80
  -7   6   2  202.18   23.90
  -7   6   2  204.38   23.50
  -7   6   2  220.68   23.80
  -7   6   2  234.98   23.30
  -7   6   2  218.68   23.80
   8  -7  -3  262.07   31.90
   8  -7  -3  276.47   31.70
  -8   7   3  278.97   31.90
  -8   7   3  297.87   31.50
  -8   7   3  328.37   31.60
  -8   7   3  312.17   31.60
  -8   7   3  277.87   32.10
   9  -8  -4   29.00    8.10
   9  -8  -4   23.60   10.00
   9  -8  -4    9.80    6.40
  -9   8   4    9.40    7.60
  -9   8   4   22.80    6.70
  -9   8   4   22.90    7.20
  -9   8   4   12.80    7.00
  10  -9  -5   23.20    8.30
  10  -9  -5   46.50   12.30
  10  -9  -5   31.10   10.10
 -10   9   5   11.30    8.70
 -10   9   5   33.10    8.90
 -10   9   5   14.90    9.40
  11 -10  -6   28.40   12.80
  11 -10  -6   37.50   11.80
 -11  10   6   63.29   16.80
 -11  10   6   47.30   11.90
 -11  10   6   56.39   11.60
  12 -11  -7   61.99   14.90
  12 -11  -7   79.09   21.80
 -12  11   7   56.49   16.20
 -12  11   7   58.09   14.30
  13 -12  -8   19.60   19.50
 -13  12   8    4.00   14.10
 -13  12   8  -13.10   16.80
  -2   2   8   -6.50   12.50
  -2   2   8   -8.20   14.10
   2  -2  -8   -1.10   12.60
   2  -2  -8   21.10   15.00
  -1   1   7   12.10   10.10
  -1   1   7   14.80   12.50
   1  -1  -7   10.70   13.00
   1  -1  -7  -15.80   12.90
   0   0   6   98.99   15.20
   0   0   6   96.09   19.80
   0   0  -6   95.69   16.00
   0   0  -6  132.89   19.20
   1  -1   5   16.00   11.10
   1  -1   5   23.90    7.50
   1  -1   5   18.40    4.00
  -1   1  -5   12.90    9.30
  -1   1  -5    5.10    7.90
  -1   1  -5   11.90    5.40
   2  -2   4  322.87   35.20
   2  -2   4  342.57   38.20
   2  -2   4  311.27   36.40
   2  -2   4  307.97   37.10
  -2   2  -4  348.57   37.90
  -2   2  -4  346.97   36.60
  -2   2  -4  375.96   35.50
   3  -3   3   39.70    8.00
   3  -3   3   37.90    4.70
   3  -3   3   37.00    8.00
   3  -3   3   30.80    6.80
  -3   3  -3   35.90    5.10
  -3   3  -3   43.80    7.40
  -3   3  -3   39.50    9.00
   4  -4   2  350.56   37.10
   4  -4   2  331.97   36.80
   4  -4   2  334.17   37.00
   4  -4   2  344.57   36.30
   4  -4   2  346.57   36.20
  -4   4  -2  383.06   36.90
  -4   4  -2  359.46   37.10
  -4   4  -2  329.87   36.50
  -4   4  -2  378.26   37.00
  -4   4  -2  351.66   37.50
   5  -5   1  434.46   43.00
   5  -5   1  368.36   43.20
   5  -5   1  401.46   42.80
   5  -5   1  384.66   43.30
   5  -5   1  402.26   42.90
  -5   5  -1  391.36   42.90
  -5   5  -1  420.56   42.90
  -5   5  -1  399.56   43.10
  -5   5  -1  441.66   43.30
  -5   5  -1  470.05   43.00
   6  -6   0 1178.28  121.29
   6  -6   0 1193.58  120.89
   6  -6   0 1191.48  121.39
   6  -6   0 1171.58  121.39
   6  -6   0 1145.39  121.09
  -6   6   0 1223.18  121.49
  -6   6   0 1161.08  120.89
  -6   6   0 1225.18  121.09
  -6   6   0 1199.38  121.39
  -6   6   0 1057.29  121.29
   7  -7  -1   47.40    5.80
   7  -7  -1    2.80    7.40
   7  -7  -1   39.20    5.40
   7  -7  -1   43.10    5.00
   7  -7  -1   22.50    6.90
   7  -7  -1   31.60    6.90
   7  -7  -1   42.90    5.70
  -7   7   1   40.90    5.40
  -7   7   1   29.00    6.90
  -7   7   1   45.90    5.80
  -7   7   1   40.10    4.80
  -7   7   1   30.40    7.10
   8  -8  -2  218.38   27.00
   8  -8  -2  302.47   26.90
  -8   8   2  277.07   27.00
  -8   8   2  239.48   27.50
  -8   8   2  263.27   27.20
  -8   8   2  255.87   27.50
  -8   8   2  209.98   27.40
   9  -9  -3  107.29   15.10
   9  -9  -3  117.79   14.50
  -9   9   3   79.69   14.70
  -9   9   3  114.59   14.50
  -9   9   3  113.49   15.00
  -9   9   3  135.89   14.80
  -9   9   3  127.19   14.20
  10 -10  -4   52.09    9.90
  10 -10  -4   27.10   10.70
  10 -10  -4   37.90    9.30
 -10  10   4   43.40    8.50
 -10  10   4   43.70    8.80
 -10  10   4   28.10    7.50
 -10  10   4   45.50   12.30
  11 -11  -5  -16.60    8.90
  11 -11  -5    7.30   12.10
  11 -11  -5   23.40    8.00
 -11  11   5   -5.60    8.40
 -11  11   5   11.80    6.20
 -11  11   5   10.60    8.00
 -11  11   5   21.40    9.40
  12 -12  -6   10.30    9.40
  12 -12  -6   -0.60   12.00
 -12  12   6   41.20   12.50
 -12  12   6   58.99   13.80
 -12  12   6   43.80   10.90
  13 -13  -7    9.50   11.20
 -13  13   7   -5.30   14.40
 -13  13   7   12.70   11.60
  14 -14  -8   51.39   20.20
 -14  14   8    3.50   15.20
  -1   0   8  -16.70   19.80
  -1   0   8   -8.30   12.40
   1   0  -8   -6.10   16.60
   1   0  -8    6.00   16.10
   0  -1   7    7.20   16.70
   0  -1   7   14.60   10.50
   0   1  -7   10.90   14.30
   0   1  -7   24.90   14.10
   1  -2   6   94.09   15.00
   1  -2   6  103.69   16.70
  -1   2  -6   84.19   15.30
  -1   2  -6   93.99   15.40
   2  -3   5   87.89   11.30
   2  -3   5   97.19   13.90
   2  -3   5  106.59   15.50
  -2   3  -5  126.49   14.80
  -2   3  -5   95.29   13.30
  -2   3  -5  104.49   14.60
  -2   3  -5  113.89   15.00
   3  -4   4  175.18   23.00
   3  -4   4  188.68   22.30
   3  -4   4  182.78   21.10
   3  -4   4  205.28   23.60
  -3   4  -4  221.18   22.40
  -3   4  -4  221.98   24.60
  -3   4  -4  217.38   21.50
   4  -5   3   96.79   12.80
   4  -5   3  102.69   12.90
   4  -5   3   98.99   11.20
   4  -5   3   90.89   14.10
  -4   5  -3  111.49   12.80
  -4   5  -3   90.19   12.80
  -4   5  -3   96.89   11.80
   5  -6   2 1032.50  106.39
   5  -6   2 1042.00  106.19
   5  -6   2  990.20  105.99
   5  -6   2 1024.10  105.79
   5  -6   2  996.30  106.19
  -5   6  -2 1030.30  106.49
  -5   6  -2 1125.29  106.19
  -5   6  -2  972.40  106.09
   6  -7   1   92.69   13.70
   6  -7   1  126.29   14.00
   6  -7   1  130.99   14.30
   6  -7   1  128.19   13.80
   6  -7   1  122.99   13.50
   6  -7   1  125.39   15.00
  -6   7  -1  141.59   13.80
  -6   7  -1  135.69   14.60
  -6   7  -1  123.69   13.90
  -6   7  -1  120.69   13.80
  -6   7  -1  115.69   13.50
   7  -8   0  480.05   47.90
   7  -8   0  457.55   48.70
   7  -8   0  424.86   48.30
   7  -8   0  438.56   49.50
   7  -8   0  547.05   49.00
   7  -8   0  478.55   48.90
  -7   8   0  482.55   48.30
  -7   8   0  483.35   48.70
  -7   8   0  401.36   48.70
  -7   8   0  478.25   48.80
  -7   8   0  450.25   47.90
   8  -9  -1 1260.57  139.89
   8  -9  -1 1373.16  140.69
   8  -9  -1 1508.75  139.89
   8  -9  -1 1310.27  139.89
  -8   9   1 1458.75  140.09
  -8   9   1 1400.26  139.79
  -8   9   1 1363.46  140.29
  -8   9   1 1388.06  140.49
  -8   9   1 1166.48  139.79
   9 -10  -2  234.78   31.90
   9 -10  -2  275.57   31.00
  -9  10   2  316.17   31.60
  -9  10   2  287.97   30.70
  -9  10   2  314.87   31.50
  -9  10   2  282.77   31.60
  -9  10   2  306.27   31.10
  10 -11  -3  155.18   19.90
  10 -11  -3  161.68   20.30
 -10  11   3  150.98   20.00
 -10  11   3  211.78   21.20
 -10  11   3  178.78   19.20
 -10  11   3  174.58   20.50
 -10  11   3  161.98   19.30
  11 -12  -4   45.60   10.20
  11 -12  -4   46.80   10.30
  11 -12  -4   49.50   12.70
 -11  12   4   53.79    8.70
 -11  12   4   37.40    8.70
 -11  12   4   55.89   11.90
 -11  12   4   28.80    8.60
 -11  12   4   51.59    9.90
  12 -13  -5   19.20    8.00
  12 -13  -5   22.20   14.60
  12 -13  -5   28.00   11.00
 -12  13   5   24.00   10.30
 -12  13   5   27.50    9.80
 -12  13   5   19.20    9.30
 -12  13   5    6.80    8.60
  13 -14  -6   15.20    9.70
  13 -14  -6   39.00   15.50
  13 -14  -6   31.30   19.70
  13 -14  -6   29.60   13.40
 -13  14   6   31.50   12.60
 -13  14   6   29.60   10.80
 -13  14   6   25.60   11.60
  14 -15  -7  -25.80   14.00
 -14  15   7   -5.30   11.40
 -14  15   7   21.80   18.90
  15 -16  -8    1.80   20.00
   0  -2   8  -21.90   18.40
   0  -2   8  -18.50   12.30
   0   2  -8   26.50   16.40
   0   2  -8   -4.80   16.30
   1  -3   7   50.69   14.10
   1  -3   7    8.00   10.90
  -1   3  -7   36.90   12.10
  -1   3  -7   30.10   13.80
   2  -4   6   57.09   12.20
   2  -4   6   66.19   16.40
  -2   4  -6   57.59   14.60
  -2   4  -6   55.09   14.10
   3  -5   5   33.30    9.40
   3  -5   5   37.10    6.10
   3  -5   5   49.90   13.00
  -3   5  -5   60.39   12.40
  -3   5  -5   62.29    8.60
  -3   5  -5   45.10   11.20
   4  -6   4   86.09   12.10
   4  -6   4   96.29   13.20
   4  -6   4   74.99   12.10
   4  -6   4   70.19    9.70
  -4   6  -4   77.49   13.00
  -4   6  -4   83.49   10.50
  -4   6  -4  101.19   11.30
   5  -7   3  213.78   25.30
   5  -7   3  221.08   24.20
   5  -7   3  209.78   25.20
   5  -7   3  200.48   24.60
  -5   7  -3  233.08   24.90
  -5   7  -3  245.18   25.50
  -5   7  -3  262.17   25.10
   6  -8   2  197.38   21.50
   6  -8   2  181.38   21.60
   6  -8   2  186.58   21.00
   6  -8   2  202.18   21.70
   6  -8   2  185.18   21.50
  -6   8  -2  206.28   21.70
  -6   8  -2  194.28   22.00
  -6   8  -2  182.68   21.50
  -6   8  -2  221.88   21.60
   7  -9   1   12.30    6.60
   7  -9   1    7.20    3.10
   7  -9   1    5.40    4.70
   7  -9   1   -1.50    2.00
   7  -9   1    3.10    4.00
  -7   9  -1    7.30    3.30
  -7   9  -1    7.30    3.90
  -7   9  -1    1.90    4.00
  -7   9  -1    4.20    2.50
  -7   9  -1    5.10    6.60
   8 -10   0  654.43   79.19
   8 -10   0  808.22   77.29
   8 -10   0  831.82   78.39
  -8  10   0  798.62   77.79
  -8  10   0  700.63   77.29
  -8  10   0  721.73   78.29
  -8  10   0  712.03   78.29
   9 -11  -1  291.97   31.30
   9 -11  -1  300.17   32.70
   9 -11  -1  291.17   31.10
  -9  11   1  298.47   31.20
  -9  11   1  294.97   31.90
  -9  11   1  312.17   32.50
  10 -12  -2  485.95   55.79
  10 -12  -2  532.65   55.19
 -10  12   2  498.85   54.89
 -10  12   2  577.24   55.59
 -10  12   2  493.15   55.49
 -10  12   2  563.74   56.09
 -10  12   2  541.65   55.09
  11 -13  -3   11.50    6.40
  11 -13  -3   -7.00    5.40
 -11  13   3   15.20    4.50
 -11  13   3   -2.30    7.10
 -11  13   3   -1.60    3.50
 -11  13   3    9.20    7.60
 -11  13   3    6.90    7.10
  12 -14  -4   19.70    9.50
  12 -14  -4   30.60    9.70
  12 -14  -4   11.10   11.60
  12 -14  -4   33.70    8.90
 -12  14   4   30.20    9.10
 -12  14   4   16.90    8.00
 -12  14   4   17.80   10.30
 -12  14   4   28.90    7.90
 -12  14   4   37.00    7.80
  13 -15  -5    5.00   10.10
  13 -15  -5    4.00   13.50
  13 -15  -5   17.90   15.70
  13 -15  -5   -4.40   10.60
 -13  15   5   24.00   13.00
 -13  15   5   21.30    9.80
 -13  15   5    7.80   10.40
 -13  15   5   16.90    8.80
  14 -16  -6   -0.20   11.80
  14 -16  -6  -10.90   12.90
  14 -16  -6    6.30   15.70
  14 -16  -6    6.50   15.10
 -14  16   6   10.40   11.30
 -14  16   6   -4.00    6.90
 -14  16   6   -9.20   14.40
  15 -17  -7  -11.70   14.80
  15 -17  -7   17.10   12.90
 -15  17   7    6.80   12.70
 -15  17   7   -9.20   18.60
   1  -4   8   -1.30   13.80
   1  -4   8   -7.00   13.60
  -1   4  -8   22.00   12.40
  -1   4  -8    3.40   12.20
   2  -5   7   46.30   17.60
   2  -5   7    1.90    8.40
  -2   5  -7   50.89   14.40
  -2   5  -7   32.20   14.80
   3  -6   6  381.06   48.30
   3  -6   6  461.05   49.50
  -3   6  -6  443.06   48.60
  -3   6  -6  491.75   49.80
   4  -7   5  121.19   18.80
   4  -7   5  113.69   15.50
   4  -7   5  103.49   13.60
  -4   7  -5  132.99   17.80
  -4   7  -5  122.39   14.70
  -4   7  -5  153.68   17.10
   5  -8   4   56.49    9.60
   5  -8   4   58.19    8.60
   5  -8   4   64.69   12.60
   5  -8   4   58.89   11.70
  -5   8  -4   89.49   10.10
  -5   8  -4   79.09   12.00
  -5   8  -4   64.39   10.40
  -5   8  -4   65.69    9.70
   6  -9   3  193.58   22.20
   6  -9   3  170.58   23.40
   6  -9   3  185.48   23.10
   6  -9   3  215.28   23.80
  -6   9  -3  233.58   23.00
  -6   9  -3  223.78   23.20
  -6   9  -3  196.38   23.20
   7 -10   2  110.29   12.60
   7 -10   2  109.69   12.90
   7 -10   2  107.39   13.30
   7 -10   2   89.79   12.10
  -7  10  -2  100.49   12.60
  -7  10  -2   94.89   12.70
  -7  10  -2   99.79   13.50
  -7  10  -2  110.59   13.00
   8 -11   1  172.58   18.80
   8 -11   1  179.48   19.80
   8 -11   1  148.19   20.30
  -8  11  -1  176.48   19.40
  -8  11  -1  183.68   18.60
  -8  11  -1  196.88   19.50
  -8  11  -1  167.08   19.70
   9 -12   0  594.14   71.69
   9 -12   0  657.53   74.09
   9 -12   0  739.63   72.79
   9 -12   0  794.22   71.69
  -9  12   0  690.73   72.99
  -9  12   0  706.43   72.29
  -9  12   0  682.73   72.99
  10 -13  -1  811.92   86.19
  10 -13  -1  979.50   87.69
  10 -13  -1  765.82   86.39
  10 -13  -1  811.62   88.19
 -10  13   1  823.02   87.19
 -10  13   1  837.82   87.09
 -10  13   1  852.91   86.39
  11 -14  -2  287.57   31.80
  11 -14  -2  292.17   32.80
  11 -14  -2  250.77   35.60
 -11  14   2  295.77   31.50
 -11  14   2  299.47   33.20
 -11  14   2  270.67   33.00
 -11  14   2  285.87   31.50
 -11  14   2  367.96   32.70
  12 -15  -3    9.60    8.30
  12 -15  -3   -7.40   11.80
  12 -15  -3    4.30    4.40
 -12  15   3    8.90    5.60
 -12  15   3    2.30    7.40
 -12  15   3   10.10    7.90
 -12  15   3    2.20    7.00
 -12  15   3    3.50    3.70
  13 -16  -4    0.00    6.10
  13 -16  -4   -0.40   12.30
  13 -16  -4   -1.90    9.00
  13 -16  -4   15.40    9.50
  13 -16  -4    2.40    7.40
 -13  16   4   -5.30    6.50
 -13  16   4    5.00    4.90
 -13  16   4   -3.70    6.10
 -13  16   4   -1.10    8.00
 -13  16   4    2.30    6.50
  14 -17  -5   44.00   11.30
  14 -17  -5   16.50   10.70
  14 -17  -5   38.50   15.00
  14 -17  -5   34.60   12.60
  14 -17  -5   31.30   15.40
 -14  17   5   19.10   10.80
 -14  17   5   32.60   10.80
 -14  17   5   36.40   13.90
 -14  17   5   33.90    9.80
 -14  17   5   15.70    9.70
  15 -18  -6   -2.40   16.60
  15 -18  -6   -2.60   11.50
  15 -18  -6   -0.80   17.40
  15 -18  -6   10.10   12.00
  15 -18  -6   -7.10   14.30
 -15  18   6  -20.90   15.30
 -15  18   6    5.00   12.20
 -15  18   6   -6.40    9.20
 -15  18   6   15.90   11.20
  16 -19  -7   20.30   13.60
  16 -19  -7    4.00   11.20
 -16  19   7  -31.20   13.50
 -16  19   7    5.70   12.90
   2  -6   8  -20.00   19.90
   2  -6   8  -25.60   13.50
  -2   6  -8   42.60   17.00
  -2   6  -8   21.60   17.30
   3  -7   7   15.30   12.70
   3  -7   7    8.70   12.20
  -3   7  -7   76.99   15.50
  -3   7  -7   27.10   11.60
   4  -8   6  179.28   26.10
   4  -8   6  220.68   29.80
  -4   8  -6  255.57   28.20
  -4   8  -6  207.48   27.80
   5  -9   5  202.68   26.50
   5  -9   5  229.68   27.90
   5  -9   5  215.78   25.40
  -5   9  -5  235.38   28.10
  -5   9  -5  261.37   26.20
  -5   9  -5  288.47   28.90
   6 -10   4   81.69   10.10
   6 -10   4   56.09   10.40
   6 -10   4   67.79   12.80
  -6  10  -4   60.39   11.00
  -6  10  -4   89.19   11.40
  -6  10  -4   71.39   11.40
  -6  10  -4   83.69   10.70
   7 -11   3  174.38   19.90
   7 -11   3  170.38   20.80
   7 -11   3  150.08   20.30
   7 -11   3  170.58   20.00
  -7  11  -3  166.28   20.20
  -7  11  -3  196.48   20.20
  -7  11  -3  172.28   20.80
   8 -12   2  123.29   14.00
   8 -12   2  113.19   14.90
   8 -12   2  104.09   14.10
  -8  12  -2  101.09   14.60
  -8  12  -2  132.89   15.00
  -8  12  -2  108.39   13.70
   9 -13   1   88.59   12.80
   9 -13   1   82.39    9.70
   9 -13   1   96.89   11.60
  -9  13  -1   93.69   10.90
  -9  13  -1   85.69    9.50
  -9  13  -1   98.69   12.60
  10 -14   0  174.28   24.10
  10 -14   0  216.08   21.60
 -10  14   0  165.28   21.10
 -10  14   0  189.68   20.50
 -10  14   0  184.18   21.80
  11 -15  -1  655.93   69.69
  11 -15  -1  776.42   71.19
  11 -15  -1  646.44   69.39
  11 -15  -1  644.94   72.59
 -11  15   1  700.73   70.99
 -11  15   1  678.43   69.79
 -11  15   1  624.34   70.49
  12 -16  -2  141.49   19.70
  12 -16  -2  145.69   22.70
  12 -16  -2  149.79   17.20
 -12  16   2  171.68   19.80
 -12  16   2  135.69   17.20
 -12  16   2  170.78   18.00
 -12  16   2  161.38   19.90
  13 -17  -3   55.59   11.80
  13 -17  -3   50.19   15.20
  13 -17  -3   58.29    9.20
 -13  17   3   53.39    9.80
 -13  17   3   54.99    8.80
 -13  17   3   58.19   10.70
 -13  17   3   28.60   10.40
 -13  17   3   50.79    8.10
  14 -18  -4   56.29   16.10
  14 -18  -4   53.69   12.50
  14 -18  -4   58.19   10.40
  14 -18  -4   50.09   10.80
  14 -18  -4   64.79   17.00
 -14  18   4   46.30   12.10
 -14  18   4   54.39   10.00
 -14  18   4   48.40    9.50
 -14  18   4   36.00   12.80
 -14  18   4   51.99   11.60
  15 -19  -5   40.00   12.90
  15 -19  -5   52.19   12.30
  15 -19  -5   63.39   19.40
  15 -19  -5   43.60   13.40
  15 -19  -5   12.40   16.50
 -15  19   5   39.80   12.10
 -15  19   5   40.60   10.90
 -15  19   5   48.80   10.80
 -15  19   5   37.80   14.90
 -15  19   5   60.09   13.30
  16 -20  -6    2.00   18.00
  16 -20  -6   25.60   14.70
  16 -20  -6   24.00   12.60
  16 -20  -6   14.50   17.40
  16 -20  -6   42.50   13.00
 -16  20   6   13.60   10.90
 -16  20   6   29.30   13.90
 -16  20   6   -1.80   15.70
 -16  20   6   26.00   13.10
  17 -21  -7   18.20   14.40
  17 -21  -7   14.30   16.50
 -17  21   7  -16.80   13.00
   3  -8   8  -12.90   13.90
   3  -8   8  -22.80   13.70
  -3   8  -8    8.80   12.40
  -3   8  -8   26.50   17.50
   4  -9   7   23.10   13.20
   4  -9   7   35.70   18.40
  -4   9  -7   66.59   16.30
  -4   9  -7   58.29   15.10
   5 -10   6  104.59   17.60
   5 -10   6  112.79   20.90
  -5  10  -6  129.89   19.50
  -5  10  -6  126.49   19.50
   6 -11   5  103.59   15.70
   6 -11   5  153.78   19.30
   6 -11   5  123.19   18.30
  -6  11  -5  171.38   20.00
  -6  11  -5  166.98   17.40
  -6  11  -5  133.29   18.10
   7 -12   4   29.20    7.30
   7 -12   4   33.90    9.60
   7 -12   4   34.70    8.50
  -7  12  -4   30.90    8.90
  -7  12  -4   34.50    9.80
  -7  12  -4   35.60    7.80
   8 -13   3  158.08   18.50
   8 -13   3  148.89   18.20
   8 -13   3  143.89   18.50
  -8  13  -3  159.68   19.20
  -8  13  -3  150.98   18.00
  -8  13  -3  158.08   18.60
   9 -14   2   55.59    9.50
   9 -14   2   59.59    8.50
   9 -14   2   58.59   11.20
  -9  14  -2   60.59    8.20
  -9  14  -2   52.99    8.30
  -9  14  -2   72.09   10.80
  -9  14  -2   62.19    9.20
  10 -15   1  675.13   67.29
  10 -15   1  563.84   68.29
 -10  15  -1  623.64   67.29
 -10  15  -1  579.64   65.89
 -10  15  -1  700.53   66.89
 -10  15  -1  683.93   65.89
  11 -16   0   70.99   16.30
  11 -16   0   69.09   11.60
 -11  16   0   89.19   12.50
 -11  16   0   85.99   12.80
 -11  16   0   76.49    9.70
  12 -17  -1  330.97   42.40
  12 -17  -1  440.06   40.30
  12 -17  -1  343.07   37.70
  12 -17  -1  356.96   38.10
 -12  17   1  356.46   39.40
 -12  17   1  377.36   40.10
 -12  17   1  360.76   38.30
  13 -18  -2  134.39   18.10
  13 -18  -2  132.99   15.40
  13 -18  -2  124.59   19.80
 -13  18   2  137.39   17.30
 -13  18   2  141.29   18.10
 -13  18   2  124.29   14.80
  14 -19  -3    3.10    5.80
  14 -19  -3   18.60   14.20
  14 -19  -3    3.30    9.50
 -14  19   3   10.10    9.00
 -14  19   3   -1.20    7.40
 -14  19   3    6.20    5.20
 -14  19   3   -1.70    5.70
 -14  19   3    8.30    8.90
  15 -20  -4   39.80   12.60
  15 -20  -4   21.50   11.80
  15 -20  -4   14.40   14.60
  15 -20  -4   66.89   14.90
  15 -20  -4   53.99   10.70
 -15  20   4   46.50   12.50
 -15  20   4   36.30   10.10
 -15  20   4   39.10   10.00
 -15  20   4   37.20    7.70
 -15  20   4   50.39    9.90
  16 -21  -5   96.59   14.70
  16 -21  -5   75.39   15.60
  16 -21  -5   54.29   20.50
  16 -21  -5   92.09   16.80
  16 -21  -5   91.99   21.10
 -16  21   5   57.59   15.20
 -16  21   5  105.99   17.80
 -16  21   5   67.59   13.10
 -16  21   5   51.39   14.80
 -16  21   5   69.59   13.20
  17 -22  -6   13.00   22.50
  17 -22  -6   58.59   14.60
  17 -22  -6   30.00   14.00
  17 -22  -6   37.60   15.60
  17 -22  -6    6.00   21.10
 -17  22   6   38.70   11.70
 -17  22   6   18.70   16.40
 -17  22   6   27.50   15.50
 -17  22   6   25.60   17.80
  18 -23  -7  -16.40   15.60
  18 -23  -7    8.70   15.60
 -18  23   7   -6.70   14.40
   4 -10   8   -3.80   20.80
   4 -10   8   -5.90   14.20
  -4  10  -8    2.40   16.50
  -4  10  -8   22.50   13.10
   5 -11   7    6.60   16.60
   5 -11   7  -14.10   11.40
  -5  11  -7    9.40   13.60
  -5  11  -7    4.30   10.00
   6 -12   6   53.09   13.60
   6 -12   6   39.20   13.10
  -6  12  -6   82.69   15.10
  -6  12  -6   79.09   15.70
   7 -13   5   71.89   14.90
   7 -13   5   61.39   10.90
   7 -13   5   63.09   11.70
  -7  13  -5   78.49   14.50
  -7  13  -5   62.39   13.60
  -7  13  -5  101.29   12.20
   8 -14   4    4.30    5.40
   8 -14   4    7.10    6.50
   8 -14   4    3.20    8.20
  -8  14  -4   14.70    7.30
  -8  14  -4   16.40    6.60
  -8  14  -4    9.10    7.40
   9 -15   3   53.59   10.40
   9 -15   3   53.69    9.00
   9 -15   3   39.40    9.20
  -9  15  -3   54.29    9.20
  -9  15  -3   53.99    9.90
  -9  15  -3   55.29    8.60
  10 -16   2   90.09   12.20
  10 -16   2   90.09   11.50
  10 -16   2   95.29   14.70
 -10  16  -2  103.19   11.80
 -10  16  -2   96.19   12.50
 -10  16  -2  107.29   14.00
 -10  16  -2   93.29   11.20
  11 -17   1  620.94   63.09
  11 -17   1  569.34   64.59
 -11  17  -1  565.64   63.09
 -11  17  -1  618.04   62.59
  12 -18   0  463.95   45.80
  12 -18   0  381.66   46.90
 -12  18   0  414.36   46.20
 -12  18   0  439.86   44.80
 -12  18   0  397.86   45.40
  13 -19  -1  646.24   60.09
  13 -19  -1  548.65   62.39
  13 -19  -1  577.84   58.49
  13 -19  -1  538.25   58.19
 -13  19   1  522.35   60.29
 -13  19   1  559.74   60.29
 -13  19   1  553.74   58.79
  14 -20  -2   37.10    6.50
  14 -20  -2   16.60   15.00
  14 -20  -2   40.10   10.80
 -14  20   2   37.00   10.40
 -14  20   2   36.40   10.60
 -14  20   2   36.50    6.60
  15 -21  -3   16.90    7.30
  15 -21  -3    3.90   11.30
  15 -21  -3   22.50   10.90
 -15  21   3   25.70    9.70
 -15  21   3   15.90    8.00
 -15  21   3    2.10    7.10
 -15  21   3    7.10    5.70
  16 -22  -4    0.90    8.90
  16 -22  -4   -3.80   11.50
  16 -22  -4   -9.80   10.70
  16 -22  -4   -9.10   16.10
 -16  22   4    2.80    5.30
 -16  22   4   -5.40    7.70
 -16  22   4   -3.60    7.40
 -16  22   4    6.70   11.00
 -16  22   4    4.40   12.50
  17 -23  -5   15.40   13.70
  17 -23  -5   -7.40   13.30
  17 -23  -5   11.70   12.40
  17 -23  -5    5.00   17.20
  17 -23  -5   28.20   11.50
 -17  23   5    2.90   14.60
 -17  23   5   22.20    9.80
 -17  23   5   36.20   10.20
 -17  23   5   12.30   12.20
 -17  23   5   11.70    9.50
  18 -24  -6   11.30   13.70
  18 -24  -6    1.20   12.40
  18 -24  -6   -9.60   20.00
  18 -24  -6   16.60   17.90
  18 -24  -6    9.40   20.60
 -18  24   6   14.40   11.80
 -18  24   6   -1.00   10.50
 -18  24   6   15.80   14.60
 -18  24   6    0.50   14.80
   5 -12   8   27.20   16.30
   5 -12   8    0.20   16.00
  -5  12  -8   34.70   18.80
  -5  12  -8   15.80   17.60
   6 -13   7   33.20   11.40
   6 -13   7   31.20   14.50
  -6  13  -7   69.39   16.60
  -6  13  -7   62.19   13.50
   7 -14   6   38.10   11.10
   7 -14   6   71.39   14.40
  -7  14  -6   68.69   15.20
  -7  14  -6   62.69   12.40
   8 -15   5   15.90    8.30
   8 -15   5    6.80    9.30
   8 -15   5   20.20   12.00
  -8  15  -5   12.50   11.10
  -8  15  -5   21.50    8.60
  -8  15  -5   15.10   10.20
   9 -16   4   62.49   10.30
   9 -16   4   49.00    9.60
   9 -16   4   63.39   11.60
  -9  16  -4   56.39   10.60
  -9  16  -4   69.59   11.60
  -9  16  -4   60.99   10.60
  10 -17   3    2.70    7.60
  10 -17   3    1.30    6.30
  10 -17   3    4.30    6.60
 -10  17  -3    3.10    7.60
 -10  17  -3    3.40    5.70
 -10  17  -3   -3.30    5.20
  11 -18   2   29.70    8.50
  11 -18   2   27.60    6.50
 -11  18  -2   31.10    7.60
 -11  18  -2   31.00    5.20
 -11  18  -2   27.80    6.50
 -11  18  -2   31.40    5.60
  12 -19   1   44.80   12.50
  12 -19   1   32.20    6.70
 -12  19  -1    9.50    8.90
 -12  19  -1   27.10    7.10
  13 -20   0   22.20   10.70
  13 -20   0   36.10    9.00
 -13  20   0   34.20    7.00
 -13  20   0   39.60    8.50
 -13  20   0   32.80   10.10
  14 -21  -1  190.08   21.30
  14 -21  -1  220.38   21.80
  14 -21  -1  213.38   27.40
  14 -21  -1  241.58   25.10
 -14  21   1  197.88   22.10
 -14  21   1  186.28   25.10
 -14  21   1  191.98   23.80
  15 -22  -2  221.48   22.70
  15 -22  -2  194.48   28.00
  15 -22  -2  261.27   26.50
 -15  22   2  187.08   22.40
 -15  22   2  212.98   24.60
 -15  22   2  176.28   24.50
  16 -23  -3  110.29   16.80
  16 -23  -3   81.89   21.80
  16 -23  -3   90.59   13.20
 -16  23   3   95.09   15.00
 -16  23   3   85.69   12.40
 -16  23   3   96.39   16.50
  17 -24  -4   22.80   19.00
  17 -24  -4   -7.90   12.80
  17 -24  -4   -9.80   16.30
  17 -24  -4   -2.40    9.70
 -17  24   4   -1.70    5.40
 -17  24   4    2.30   11.50
 -17  24   4    4.20   11.70
  18 -25  -5   -8.30   14.20
  18 -25  -5    9.30   13.20
  18 -25  -5    8.40   19.10
  18 -25  -5   34.80   19.40
  18 -25  -5   -6.50   10.00
 -18  25   5  -13.50   13.00
 -18  25   5   31.70   13.80
 -18  25   5   19.30    9.60
  19 -26  -6   12.40   22.00
  19 -26  -6   25.70   16.90
  19 -26  -6  -14.20   21.20
  19 -26  -6    6.30   14.60
  19 -26  -6   11.20   12.70
 -19  26   6   11.90   15.70
 -19  26   6   23.20   12.30
 -19  26   6    0.60   16.30
 -19  26   6   12.10   11.90
   6 -14   8   -5.50   16.30
   6 -14   8   -7.80   20.90
  -6  14  -8    1.70   13.30
  -6  14  -8   15.30   13.70
   7 -15   7  -17.40   16.80
   7 -15   7   -4.30   12.50
  -7  15  -7   21.30   11.40
  -7  15  -7   16.50   14.50
   8 -16   6   -5.40   13.10
   8 -16   6   18.50    9.00
  -8  16  -6    8.30   11.90
  -8  16  -6   19.50   10.20
   9 -17   5   -3.60    9.20
   9 -17   5   -3.50   10.90
   9 -17   5    8.10    8.20
  -9  17  -5    6.40   15.60
  -9  17  -5   13.20    9.70
  -9  17  -5    9.00   11.50
  10 -18   4   46.20   10.80
  10 -18   4   40.90   10.20
  10 -18   4   22.30    7.50
 -10  18  -4   33.70    9.60
 -10  18  -4   42.10    9.20
 -10  18  -4   28.00    9.50
  11 -19   3  179.28   22.90
  11 -19   3  202.08   22.80
  11 -19   3  194.18   24.80
 -11  19  -3  203.08   22.60
 -11  19  -3  219.98   24.70
 -11  19  -3  218.48   23.70
  12 -20   2   12.90   10.10
  12 -20   2   -1.10    6.40
 -12  20  -2   10.70    3.80
 -12  20  -2   -1.20    8.40
 -12  20  -2    5.20    3.30
 -12  20  -2   -3.50    4.80
  13 -21   1   42.50    9.20
  13 -21   1   50.79   11.70
 -13  21  -1   51.09   11.40
 -13  21  -1   37.30    7.20
  14 -22   0   24.70   11.30
  14 -22   0   42.00    9.50
 -14  22   0   47.20   11.30
 -14  22   0   26.80    7.00
  15 -23  -1  141.49   16.70
  15 -23  -1  180.88   20.00
  15 -23  -1  161.78   23.50
  15 -23  -1  197.28   17.20
 -15  23   1  155.28   20.40
 -15  23   1  138.49   17.80
 -15  23   1  149.19   20.50
  16 -24  -2   42.90   15.10
  16 -24  -2   55.69   13.10
  16 -24  -2   69.89    8.60
 -16  24   2   58.89   11.80
 -16  24   2   67.19   11.90
 -16  24   2   49.70    8.20
  17 -25  -3   32.10    7.40
  17 -25  -3   12.70   12.40
  17 -25  -3   19.20   20.20
 -17  25   3   36.30   13.10
 -17  25   3   31.10   12.70
 -17  25   3   19.70    7.30
  18 -26  -4  -10.20   17.80
  18 -26  -4   15.40    9.90
  18 -26  -4    5.40   19.60
  18 -26  -4    6.20   13.20
 -18  26   4    5.70   12.60
 -18  26   4    7.10    7.70
 -18  26   4    2.40   12.90
  19 -27  -5   11.70   21.20
  19 -27  -5   18.50   14.20
  19 -27  -5   28.50   15.50
  19 -27  -5   14.40   20.00
 -19  27   5    0.40    7.00
 -19  27   5    9.80   14.40
 -19  27   5    5.20   14.00
  20 -28  -6   22.20   20.30
  20 -28  -6   20.60   24.10
  20 -28  -6    8.90   17.10
  20 -28  -6   17.70   25.90
 -20  28   6   -0.60   17.70
 -20  28   6   40.20   17.80
 -20  28   6   12.70   13.20
   7 -16   8   -4.20   22.80
   7 -16   8   -9.60   16.80
  -7  16  -8    9.30   18.60
  -7  16  -8   27.90   19.10
   8 -17   7   21.80   18.60
   8 -17   7   24.90   14.10
  -8  17  -7   29.30   15.70
  -8  17  -7   26.60   12.40
   9 -18   6   23.70   15.20
   9 -18   6   -1.30    8.10
  -9  18  -6   24.70   10.80
  -9  18  -6    8.60   12.60
  10 -19   5   40.80   12.90
  10 -19   5   38.00   11.90
  10 -19   5   35.70   11.60
 -10  19  -5   51.09   14.00
 -10  19  -5   67.09   12.40
  11 -20   4   30.50   11.70
  11 -20   4   28.70    9.90
  11 -20   4   39.00   10.60
 -11  20  -4   49.40   12.60
 -11  20  -4   29.70    9.40
 -11  20  -4   45.80   11.90
  12 -21   3   23.00   10.60
  12 -21   3   16.30    8.40
 -12  21  -3   38.00    9.80
 -12  21  -3   16.50    5.80
 -12  21  -3   22.10   10.40
  13 -22   2   17.40    8.10
  13 -22   2   15.20   11.70
 -13  22  -2   33.60    8.80
 -13  22  -2   34.80    4.80
 -13  22  -2   28.20    4.40
 -13  22  -2   30.90    8.80
  14 -23   1    8.20   12.60
  14 -23   1   -0.30    5.50
 -14  23  -1   13.00   10.30
 -14  23  -1   11.60    5.30
  15 -24   0   22.00   11.30
  15 -24   0   16.30    7.30
 -15  24   0   12.00   10.40
 -15  24   0    3.80    4.60
  16 -25  -1   18.10    8.10
  16 -25  -1   37.40   16.40
 -16  25   1   22.40    6.70
 -16  25   1   21.00    9.10
  17 -26  -2  267.47   26.80
  17 -26  -2  173.58   28.30
 -17  26   2  175.98   21.90
 -17  26   2  188.68   26.40
 -17  26   2  211.48   24.80
  18 -27  -3   46.40   22.50
  18 -27  -3   47.60   13.40
 -18  27   3   35.30   11.20
 -18  27   3   30.50   13.00
 -18  27   3   20.60    6.40
  19 -28  -4   24.90   21.10
  19 -28  -4    3.40   13.40
  19 -28  -4   10.00   21.50
 -19  28   4    2.50   12.60
 -19  28   4    8.30   14.00
 -19  28   4    7.60    7.90
  20 -29  -5    2.50   23.10
  20 -29  -5   -1.40   15.30
  20 -29  -5    0.20   22.00
  20 -29  -5   12.80   11.80
 -20  29   5  -10.90   15.30
 -20  29   5   15.40   10.30
 -20  29   5   30.40   15.00
  21 -30  -6   -8.70   27.30
  21 -30  -6   12.40   26.60
  21 -30  -6   14.60   19.40
 -21  30   6    7.60   19.80
   9 -19   7    6.40   13.90
   9 -19   7  -22.70   17.00
  -9  19  -7    1.90   15.30
  -9  19  -7   12.00   11.80
  10 -20   6   16.00    9.60
  10 -20   6    4.00   14.70
 -10  20  -6   12.10   14.00
 -10  20  -6   12.60   12.70
  11 -21   5   35.70   12.70
  11 -21   5   47.20   11.00
 -11  21  -5   71.59   13.80
 -11  21  -5   67.79   12.40
  12 -22   4  222.18   28.10
  12 -22   4  167.08   26.40
 -12  22  -4  255.17   27.20
 -12  22  -4  213.78   25.90
 -12  22  -4  272.67   28.30
  13 -23   3    7.70    8.20
  13 -23   3   11.90   11.20
 -13  23  -3    4.20    6.90
 -13  23  -3   12.50    5.60
 -13  23  -3   14.80   10.60
  14 -24   2   54.19   14.80
  14 -24   2   50.79   11.00
 -14  24  -2   57.69   10.00
 -14  24  -2   67.19   13.70
  15 -25   1   48.80    9.40
  15 -25   1   30.30   15.30
 -15  25  -1   36.50    7.80
 -15  25  -1   42.10   12.80
  16 -26   0   60.09   10.10
  16 -26   0   40.90   14.10
 -16  26   0   21.00   12.60
 -16  26   0   36.70    7.30
  17 -27  -1   36.50   11.50
  17 -27  -1   23.70   18.00
 -17  27   1   17.00    5.70
 -17  27   1   15.60   12.50
  18 -28  -2   66.19   22.50
  18 -28  -2  117.49   15.00
 -18  28   2   75.19   14.60
 -18  28   2   63.09   10.30
  19 -29  -3    6.70   13.10
  19 -29  -3  -13.70   14.90
 -19  29   3   18.70   10.00
 -19  29   3    3.90   13.40
 -19  29   3    3.70    7.00
  20 -30  -4   -1.60   13.50
  20 -30  -4   -6.40   13.30
  20 -30  -4    1.90   15.90
 -20  30   4   26.80   11.30
 -20  30   4   -7.80   10.80
 -20  30   4   -0.80    8.10
  21 -31  -5   13.20   26.30
  21 -31  -5   -3.50   17.00
  21 -31  -5   -5.20   15.90
  21 -31  -5    0.20   23.50
 -21  31   5   13.90   10.60
 -21  31   5   18.20   18.20
  10 -21   7   -1.20   10.90
 -10  21  -7    7.40   15.50
 -10  21  -7   16.00   12.60
  11 -22   6    6.50   12.20
 -11  22  -6   22.50   15.00
 -11  22  -6    0.80    9.70
  12 -23   5    6.10   11.00
 -12  23  -5   22.40   12.90
 -12  23  -5   13.90   10.20
  13 -24   4  194.78   27.50
  13 -24   4  203.28   28.50
 -13  24  -4  266.47   29.40
 -13  24  -4  249.78   27.70
  14 -25   3   46.10   14.40
  14 -25   3   41.00    9.80
 -14  25  -3   71.89   15.60
 -14  25  -3   56.09   12.80
  15 -26   2   13.00   14.00
  15 -26   2    6.70    7.10
 -15  26  -2   14.10    7.00
 -15  26  -2    2.40   12.00
  16 -27   1   20.40   10.30
  16 -27   1   12.30   11.70
 -16  27  -1   13.40    6.30
 -16  27  -1   25.30   13.50
  17 -28   0    4.00    8.20
  17 -28   0    7.90   17.10
 -17  28   0   -7.30   12.60
 -17  28   0  -16.70    6.90
  18 -29  -1   31.90   13.10
  18 -29  -1   -9.10   17.30
 -18  29   1   -2.00    6.90
 -18  29   1   -0.60   12.90
  19 -30  -2   24.00   21.60
  19 -30  -2   23.00   13.30
 -19  30   2   21.70   14.80
 -19  30   2   23.50    6.10
  20 -31  -3   17.60   17.30
  20 -31  -3   -4.90   13.10
 -20  31   3   -3.80    7.40
 -20  31   3    4.50   14.40
  21 -32  -4  -18.10   14.90
  21 -32  -4   19.30   18.60
  21 -32  -4    7.10   21.10
 -21  32   4   23.70   16.10
 -21  32   4   -0.30    8.30
  22 -33  -5   19.60   26.80
  22 -33  -5    1.40   29.40
  22 -33  -5   24.20   17.80
  22 -33  -5   17.80   18.60
 -22  33   5   21.90   12.20
 -22  33   5   -2.00   19.00
  11 -23   7   16.60   14.90
 -11  23  -7   20.90   18.30
  12 -24   6    3.40   12.30
 -12  24  -6   21.60   15.70
  13 -25   5   33.30   10.10
 -13  25  -5   39.60   11.30
  14 -26   4   21.30    8.50
  14 -26   4   22.90   12.90
 -14  26  -4    8.60   11.90
 -14  26  -4   23.10   14.00
  15 -27   3   30.40    8.80
  15 -27   3   35.80   15.00
 -15  27  -3   33.70   14.50
 -15  27  -3   24.20    9.60
  16 -28   2   19.70   15.10
  16 -28   2   11.40    7.60
 -16  28  -2    6.30    9.60
 -16  28  -2    2.70   13.70
  17 -29   1   52.79   18.40
  17 -29   1   58.79   11.10
 -17  29  -1   17.20   15.10
 -17  29  -1   41.90    9.10
  18 -30   0   24.90   19.20
  18 -30   0   33.30   12.80
 -18  30   0   16.70   14.40
 -18  30   0    2.30    8.00
  19 -31  -1    4.50   15.60
  19 -31  -1   -1.60   13.00
 -19  31   1   -3.00   10.30
 -19  31   1    2.60    5.40
  20 -32  -2    3.10   13.10
  20 -32  -2   13.00   22.00
 -20  32   2    2.40   11.40
 -20  32   2   -2.50    5.20
  21 -33  -3    4.30   17.50
  21 -33  -3   11.50   14.60
  21 -33  -3   47.80   17.60
 -21  33   3    1.30    8.40
 -21  33   3   30.00   13.20
  22 -34  -4   25.70   20.60
  22 -34  -4   14.80   17.10
  22 -34  -4   48.30   25.10
 -22  34   4    9.60    7.00
 -22  34   4   30.70   19.00
  12 -25   7   14.40   15.50
 -12  25  -7   -6.70   13.10
  13 -26   6    4.10    9.70
 -13  26  -6  -19.40   10.30
  14 -27   5   13.70   12.00
 -14  27  -5   25.30   14.60
  15 -28   4   39.90   10.60
  15 -28   4   48.40   17.80
 -15  28  -4   48.00   12.20
 -15  28  -4   57.09   16.10
  16 -29   3    7.70    8.00
  16 -29   3    7.30   14.90
 -16  29  -3   -7.60   11.80
 -16  29  -3   17.80   15.30
  17 -30   2   22.30   11.40
  17 -30   2   34.70   16.90
 -17  30  -2   20.80   11.30
 -17  30  -2   23.50   15.70
  18 -31   1    5.70   18.10
  18 -31   1    5.00   11.70
 -18  31  -1   22.20   16.10
 -18  31  -1   11.80    7.40
  19 -32   0   -7.60   19.50
  19 -32   0   -0.40   12.80
 -19  32   0    1.90   11.30
 -19  32   0   -4.40    5.90
  20 -33  -1   18.90   15.20
  20 -33  -1   24.20   17.80
 -20  33   1    6.60    6.10
 -20  33   1   12.20   15.70
  21 -34  -2  -16.10   23.30
  21 -34  -2   10.30   11.90
 -21  34   2    5.10   16.20
 -21  34   2   -6.90    7.90
  22 -35  -3    8.90   16.30
  22 -35  -3   -0.60   20.60
  22 -35  -3    5.80   25.40
 -22  35   3    8.30   17.80
 -22  35   3    7.50    8.90
  23 -36  -4    7.60   19.10
  23 -36  -4  -20.50   18.60
  23 -36  -4   14.30   30.20
 -23  36   4    0.50   14.80
 -23  36   4    1.30    7.40
  14 -28   6   -0.50   13.50
 -14  28  -6   -7.20   15.60
  15 -29   5   18.00   12.20
 -15  29  -5  -13.20    9.70
  16 -30   4   -7.00   17.70
  16 -30   4    6.90   11.70
 -16  30  -4    2.50   15.80
 -16  30  -4   38.20   11.70
  17 -31   3   -9.40    7.90
  17 -31   3   11.40   16.20
 -17  31  -3  -13.10   11.80
 -17  31  -3   12.40   15.90
  18 -32   2   25.80   12.80
  18 -32   2   40.50   18.40
 -18  32  -2   14.40   17.40
 -18  32  -2   22.10   11.90
  19 -33   1    8.60   12.80
  19 -33   1   10.40   14.90
 -19  33  -1   22.00   17.30
 -19  33  -1    9.60    7.70
  20 -34   0   -3.40   21.00
  20 -34   0    2.10   10.40
 -20  34   0    4.50   12.70
 -20  34   0   -0.10    6.30
  21 -35  -1   22.70   18.50
  21 -35  -1    3.40   15.60
 -21  35   1  -11.60    8.10
 -21  35   1   12.30   17.30
  22 -36  -2   15.10   20.00
  22 -36  -2    1.40   12.60
 -22  36   2   -5.30   13.00
 -22  36   2   -9.70    5.80
  23 -37  -3   13.00   17.00
  23 -37  -3  -27.00   27.30
  23 -37  -3   21.20   18.40
 -23  37   3   -5.10    7.20
 -23  37   3    1.90   14.00
  15 -30   6   -3.90   14.40
 -15  30  -6  -17.70   16.90
  16 -31   5   -4.50    9.00
 -16  31  -5  -18.10   14.00
  17 -32   4   20.10   19.50
  17 -32   4   11.70   13.40
 -17  32  -4  -14.80   14.10
 -17  32  -4    5.70   19.90
  18 -33   3  -18.50   16.80
  18 -33   3    3.40   12.30
 -18  33  -3    8.00   13.00
 -18  33  -3   -6.00    9.60
  19 -34   2   32.60   10.80
  19 -34   2   -5.10   17.50
 -19  34  -2    0.70   11.60
 -19  34  -2    5.50   18.40
  20 -35   1    3.00   21.00
  20 -35   1   -3.50   10.30
 -20  35  -1  -13.70   17.10
 -20  35  -1   -9.90    7.30
  21 -36   0   10.70   17.90
  21 -36   0  -19.40    9.90
 -21  36   0    5.60   18.30
 -21  36   0   -2.90   10.40
  22 -37  -1   39.10   28.10
  22 -37  -1  -21.10   16.10
 -22  37   1   -2.80    6.60
 -22  37   1   -0.90   14.00
  23 -38  -2    0.40   18.00
  23 -38  -2   12.70   19.90
  23 -38  -2   -8.30   21.40
 -23  38   2    0.80    7.00
 -23  38   2   11.60   15.50
  24 -39  -3   19.10   32.90
  24 -39  -3  -10.30   28.20
  24 -39  -3  -31.30   20.90
 -24  39   3    1.90   22.40
 -24  39   3   -3.80    8.00
  17 -33   5    3.00   10.90
 -17  33  -5  -31.30   15.90
  18 -34   4   12.30   14.50
  18 -34   4    6.70   19.50
 -18  34  -4   26.60   16.20
  19 -35   3   30.00   20.30
  19 -35   3    2.50   14.00
 -19  35  -3    9.30   15.10
 -19  35  -3   -6.20   10.20
  20 -36   2   16.80   14.20
  20 -36   2   -3.70   21.10
 -20  36  -2   -6.40   12.70
 -20  36  -2   33.80   20.30
  21 -37   1   43.00   16.20
  21 -37   1    3.00   22.50
 -21  37  -1   11.00   19.30
 -21  37  -1    8.40    9.00
  22 -38   0  -22.90   15.60
  22 -38   0   24.70   25.90
 -22  38   0   10.70   19.90
 -22  38   0  -12.10    7.60
  23 -39  -1  -19.40   17.90
  23 -39  -1    1.00   31.30
 -23  39   1  -13.70    6.90
 -23  39   1   -0.60   16.10
  24 -40  -2  -25.90   20.00
  24 -40  -2    2.10   23.70
  24 -40  -2   21.20   25.90
 -24  40   2  -19.10   10.30
 -24  40   2   -6.90   22.30
  19 -36   4   -4.20   14.90
  19 -36   4  -15.40   21.30
 -19  36  -4   23.20   18.10
  20 -37   3    7.90   16.40
  20 -37   3    2.10   20.40
 -20  37  -3  -11.90   10.40
 -20  37  -3   18.90   22.50
  21 -38   2  -16.50   22.40
  21 -38   2   -4.70   14.60
 -21  38  -2  -23.00   14.00
 -21  38  -2   -9.30   21.70
  22 -39   1  -38.30   16.50
  22 -39   1   -5.00   11.80
 -22  39  -1  -20.40   12.20
 -22  39  -1  -17.60   16.10
  23 -40   0   -9.70   18.90
  23 -40   0   38.10   30.40
 -23  40   0  -10.80    8.30
 -23  40   0   21.30   16.50
  24 -41  -1    4.20   34.10
  24 -41  -1  -27.10   19.70
 -24  41   1   -0.40   11.60
 -24  41   1   26.00   25.40
  21 -39   3   -7.90   24.70
  21 -39   3    1.60   12.40
 -21  39  -3   -5.50   24.60
 -21  39  -3  -24.20   11.40
  22 -40   2   24.70   17.20
  22 -40   2   -9.00   26.10
 -22  40  -2  -38.50   14.80
 -22  40  -2   10.50   24.50
  23 -41   1    2.20   18.20
  23 -41   1    7.50   30.00
 -23  41  -1   -5.30   18.60
 -23  41  -1  -30.10   13.30
  24 -42   0  -38.50   19.20
 -24  42   0   33.30   19.80
 -24  42   0  -23.40   13.00
 -16  41   0   48.00   25.20
 -16  41   0   -3.90    9.20
  16 -41   0   14.70   13.50
  16 -41   0  -17.80   28.80
  16 -41   0   -9.40   26.40
 -15  40  -1  -14.10    9.70
 -15  40  -1   -2.90   17.00
  15 -40   1   21.70   27.30
  15 -40   1  -13.40   16.40
  15 -40   1   23.00   21.60
 -14  39  -2   -3.00   23.20
 -14  39  -2  -24.20   13.80
  14 -39   2   13.50   12.90
  14 -39   2   13.10   23.20
  14 -39   2  -17.30   32.50
 -13  38  -3   -1.60   10.50
  13 -38   3   -3.10   16.80
  13 -38   3   13.20   17.60
 -16  40   1   15.50   16.50
 -16  40   1    2.90   11.90
  16 -40  -1   29.00   20.60
  16 -40  -1   47.30   30.80
  16 -40  -1   25.60   17.80
 -15  39   0    1.40   14.90
 -15  39   0  -12.60   11.10
  15 -39   0    4.00   18.70
  15 -39   0  -25.00   17.80
  15 -39   0    3.50   16.10
 -14  38  -1  -24.50   12.20
 -14  38  -1   14.50   22.80
  14 -38   1   32.40   25.90
  14 -38   1    3.10   17.50
  14 -38   1   -7.60   10.60
 -13  37  -2  -26.20   19.50
 -13  37  -2  -16.30    8.60
  13 -37   2  -15.00   26.20
  13 -37   2    8.60   15.20
  13 -37   2   15.40   15.10
 -12  36  -3   -2.10   19.70
 -12  36  -3   11.80   10.30
  12 -36   3   17.30   15.10
  12 -36   3   21.80   27.20
  12 -36   3    7.00   20.30
 -11  35  -4  -20.50   10.50
  11 -35   4  -20.70   21.80
  11 -35   4    7.80   14.70
 -16  39   2  -13.70   21.20
 -16  39   2    1.40   10.60
  16 -39  -2   -0.20   29.40
  16 -39  -2   10.90   25.80
  16 -39  -2   14.30   17.40
 -15  38   1    5.70   19.60
 -15  38   1   -8.70    9.80
  15 -38  -1    2.60   27.80
  15 -38  -1  -17.90   15.70
  15 -38  -1    1.80   23.70
 -14  37   0    5.10    8.00
 -14  37   0   13.50   19.90
  14 -37   0   14.40   23.60
  14 -37   0    9.20   10.70
  14 -37   0   45.20   24.00
 -13  36  -1    0.20    8.50
 -13  36  -1   -5.80   13.40
  13 -36   1   28.00   17.90
  13 -36   1   -9.40   20.80
  13 -36   1   -9.90   14.00
 -12  35  -2   -4.10    8.80
 -12  35  -2    6.80   17.70
  12 -35   2   45.70   23.10
  12 -35   2  -12.60   13.30
  12 -35   2   20.30   15.10
 -11  34  -3   -2.10   13.30
 -11  34  -3  -17.40   16.90
  11 -34   3  -21.80   18.30
  11 -34   3   15.90   23.70
  11 -34   3   -5.90   13.70
 -10  33  -4  -10.70    9.70
  10 -33   4    4.90   14.10
  10 -33   4    2.40   18.00
  -9  32  -5  -14.90   10.70
   9 -32   5  -11.40   22.30
   9 -32   5   11.10   15.90
 -16  38   3   -0.10    7.30
 -16  38   3   -4.70   15.10
  16 -38  -3   27.00   20.90
  16 -38  -3   -5.20   29.40
 -15  37   2  -19.70   19.70
 -15  37   2   -8.00    9.40
  15 -37  -2    0.70   15.60
  15 -37  -2   24.90   28.40
  15 -37  -2   35.40   25.70
 -14  36   1    0.10    6.60
 -14  36   1   -7.10   13.10
  14 -36  -1   26.40   24.80
  14 -36  -1   24.80   14.30
  14 -36  -1    5.30   16.30
 -13  35   0    6.20   18.10
 -13  35   0    0.70   10.20
  13 -35   0   37.60   13.60
  13 -35   0   79.69   23.70
  13 -35   0   12.80   21.40
 -12  34  -1   27.60   18.20
 -12  34  -1    7.40    8.10
  12 -34   1   43.30   22.30
  12 -34   1   21.60   19.20
  12 -34   1   37.70   13.60
 -11  33  -2    9.70   17.20
 -11  33  -2   -7.90    7.60
  11 -33   2   -9.10   17.30
  11 -33   2    7.40   21.20
  11 -33   2   -0.10   12.20
 -10  32  -3   -4.80   15.60
 -10  32  -3  -21.00   11.50
  10 -32   3   35.00   13.80
  10 -32   3   20.80   23.00
  10 -32   3   -7.90   16.00
  -9  31  -4    4.90    9.50
   9 -31   4    1.90   13.30
   9 -31   4   14.10   16.50
  -8  30  -5    2.10   10.70
   8 -30   5   -6.40   14.10
   8 -30   5    9.40   17.10
  -7  29  -6  -34.30   16.40
   7 -29   6   -4.90   16.40
 -16  37   4   48.60   22.40
 -16  37   4   18.60   11.40
  16 -37  -4   21.30   28.60
  16 -37  -4   20.50   30.90
 -15  36   3    5.10   19.30
 -15  36   3    0.30    7.20
  15 -36  -3  -29.60   25.60
  15 -36  -3   -7.20   24.50
  15 -36  -3   -6.00   15.10
 -14  35   2   -2.20   12.80
 -14  35   2    1.40    6.50
  14 -35  -2   25.70   18.10
  14 -35  -2  -37.70   21.80
  14 -35  -2    6.50   14.90
 -13  34   1    5.40    9.30
 -13  34   1   13.30   13.00
  13 -34  -1    5.90    9.80
  13 -34  -1   -4.80   14.50
  13 -34  -1   16.50   22.60
 -12  33   0   16.10   12.40
 -12  33   0    8.00    6.70
  12 -33   0   17.80   14.80
  12 -33   0   34.70   16.10
  12 -33   0   16.70    9.50
 -11  32  -1    8.20    9.90
 -11  32  -1  -12.00   15.00
  11 -32   1   40.80   14.50
  11 -32   1   35.10   12.20
  11 -32   1   28.10   19.80
 -10  31  -2   -7.80   10.70
 -10  31  -2  -19.70   10.00
  10 -31   2   19.90   14.90
  10 -31   2    9.00   11.50
  10 -31   2   -9.10   15.50
  -9  30  -3   -5.90   10.50
  -9  30  -3    3.00   14.80
   9 -30   3    4.50   11.20
   9 -30   3   32.60   20.70
   9 -30   3   -2.10   11.80
  -8  29  -4   -4.50    8.70
   8 -29   4    9.70   10.10
   8 -29   4    6.50   15.20
  -7  28  -5   -2.30    9.40
   7 -28   5  -11.90   14.50
   7 -28   5  -12.80    9.30
  -6  27  -6   -9.50   14.70
   6 -27   6    8.70   16.00
 -15  35   4    6.60    9.70
 -15  35   4    0.00   14.30
  15 -35  -4    5.20   28.80
  15 -35  -4   17.90   19.60
 -14  34   3   16.10   17.90
 -14  34   3    6.50    6.60
  14 -34  -3    7.80   16.60
  14 -34  -3   59.99   25.80
  14 -34  -3  -26.50   20.80
 -13  33   2   -2.90   11.70
 -13  33   2    5.30    6.10
  13 -33  -2    8.40   22.90
  13 -33  -2    8.50   15.80
  13 -33  -2   26.80   13.60
 -12  32   1  -14.30    7.50
 -12  32   1   -3.00   15.70
  12 -32  -1   -1.20   11.50
  12 -32  -1  -10.60   15.00
  12 -32  -1   -3.20   19.10
 -11  31   0   22.40    9.40
 -11  31   0   30.00   16.20
  11 -31   0   29.50   19.60
  11 -31   0   33.90   12.20
  11 -31   0   16.60   18.70
 -10  30  -1   32.30   15.40
 -10  30  -1   22.80    7.50
  10 -30   1   17.80   13.20
  10 -30   1   13.70    8.70
  10 -30   1   40.60   19.30
  -9  29  -2   21.10   14.60
  -9  29  -2   -6.50    9.10
   9 -29   2    3.40   14.90
   9 -29   2   12.70   11.30
   9 -29   2   44.60   19.20
  -8  28  -3    0.80   14.70
  -8  28  -3   -6.90   10.10
   8 -28   3    0.50    7.90
   8 -28   3   30.90   20.60
   8 -28   3    0.50   13.40
  -7  27  -4   12.40    8.50
   7 -27   4    9.50   13.60
   7 -27   4   18.50   12.30
  -6  26  -5   11.00   12.70
   6 -26   5   -7.50   15.90
   6 -26   5   13.40   13.60
  -5  25  -6   18.50   11.30
   5 -25   6    9.70   14.80
  -4  24  -7  -13.20   16.40
 -15  34   5    3.10    8.20
 -15  34   5   28.40   15.00
  15 -34  -5   -1.30   29.10
  15 -34  -5   24.20   14.60
  15 -34  -5   -1.50   20.20
 -14  33   4   11.90    9.50
 -14  33   4    2.90   12.70
  14 -33  -4  -23.50   23.00
  14 -33  -4   18.60   18.50
 -13  32   3    6.20    6.00
 -13  32   3   16.80   16.10
  13 -32  -3   -1.80   13.30
  13 -32  -3    0.20   23.90
  13 -32  -3    3.60   20.90
 -12  31   2   32.70   16.40
 -12  31   2    8.10    6.00
  12 -31  -2   41.50   17.20
  12 -31  -2   21.80   12.30
  12 -31  -2   -0.80   19.40
 -11  30   1   58.99   10.10
 -11  30   1   58.79   17.40
  11 -30  -1   83.49   14.80
  11 -30  -1  100.09   23.60
  11 -30  -1   66.09   22.10
 -10  29   0   24.50    7.10
 -10  29   0   47.60   12.50
  10 -29   0   14.80   13.40
  10 -29   0   21.10   10.40
  10 -29   0   12.40   16.70
  -9  28  -1   68.09   11.30
  -9  28  -1   89.49   17.50
   9 -28   1   88.09   14.50
   9 -28   1   72.99   21.00
   9 -28   1   54.89   18.60
  -8  27  -2   59.09   14.60
  -8  27  -2   48.80   11.20
   8 -27   2   46.20   18.40
   8 -27   2   45.40   12.50
   8 -27   2   28.50   15.50
  -7  26  -3   -0.90   12.20
  -7  26  -3   13.00   10.10
   7 -26   3    9.90   13.30
   7 -26   3   30.70   16.60
   7 -26   3   30.40   11.20
  -6  25  -4   51.89   12.60
   6 -25   4   46.60   14.10
   6 -25   4   23.30   12.40
  -5  24  -5   13.40   10.80
  -5  24  -5   -9.80   11.40
   5 -24   5  -18.30   12.70
   5 -24   5   15.50    9.80
  -4  23  -6    5.30   12.60
  -4  23  -6    8.80   13.50
   4 -23   6   27.90   15.70
  -3  22  -7    5.30   16.80
  -3  22  -7   -6.80   15.60
   3 -22   7  -30.80   14.90
 -14  32   5   14.50   14.00
 -14  32   5   -4.20   10.30
  14 -32  -5   -3.40   18.60
  14 -32  -5    9.60   17.60
  14 -32  -5   -5.10   26.70
 -13  31   4   -6.00   11.10
 -13  31   4    1.40    6.20
  13 -31  -4  -21.90   12.80
  13 -31  -4   23.00   23.70
  13 -31  -4   12.10   16.70
 -12  30   3    7.40    5.90
 -12  30   3    0.40   10.70
  12 -30  -3   16.80   12.80
  12 -30  -3   18.70   22.20
  12 -30  -3    8.10   15.00
 -11  29   2   12.40    5.80
 -11  29   2    9.20   13.80
  11 -29  -2    2.70   19.90
  11 -29  -2    2.50   18.70
  11 -29  -2    0.80   11.00
 -10  28   1   48.00   12.50
 -10  28   1   41.10    8.30
  10 -28  -1   81.19   12.70
  10 -28  -1   58.49   16.50
  10 -28  -1   36.80   15.40
  -9  27   0  115.99   16.20
  -9  27   0   73.59   11.90
   9 -27   0   78.69   17.90
   9 -27   0  113.49   15.30
   9 -27   0   87.29   17.30
  -8  26  -1   45.90    9.80
  -8  26  -1   52.09   14.20
   8 -26   1   44.60   11.20
   8 -26   1   29.90   16.80
   8 -26   1   69.59   16.20
  -7  25  -2   17.30    8.90
  -7  25  -2   24.10    5.60
  -7  25  -2   16.10    7.00
   7 -25   2   37.80   11.00
   7 -25   2   22.40   10.10
   7 -25   2   14.80   11.30
  -6  24  -3   29.10   10.10
  -6  24  -3   29.90   11.50
  -6  24  -3   32.70    7.80
   6 -24   3   35.60   11.10
   6 -24   3   20.20   10.10
   6 -24   3   53.19   16.20
  -5  23  -4   90.89   12.70
  -5  23  -4   79.29   14.30
   5 -23   4   77.79   15.70
   5 -23   4   63.99   15.80
  -4  22  -5   24.40    9.30
  -4  22  -5   37.60   10.90
   4 -22   5   23.80   10.40
   4 -22   5   15.20   15.00
  -3  21  -6   13.40   12.40
  -3  21  -6    8.90   12.90
   3 -21   6   -7.40    9.40
  -2  20  -7   19.20   16.70
  -2  20  -7    1.00   15.80
   2 -20   7  -25.10   14.80
 -13  30   5    5.60    7.10
  13 -30  -5    7.20   22.40
  13 -30  -5  -18.50   10.90
  13 -30  -5   -5.10   16.40
 -12  29   4   13.50   11.30
 -12  29   4   -2.00    5.80
  12 -29  -4  -25.00   10.90
  12 -29  -4   14.60   15.70
  12 -29  -4   21.20   21.60
 -11  28   3   67.29   14.40
 -11  28   3   50.99   10.60
  11 -28  -3   70.89   22.50
  11 -28  -3   79.79   13.90
  11 -28  -3   52.79   18.00
 -10  27   2   77.39   11.30
 -10  27   2   55.99   16.60
  10 -27  -2   99.59   19.30
  10 -27  -2   98.49   22.80
  10 -27  -2  101.49   15.10
  -9  26   1   48.70    7.80
  -9  26   1   36.60    7.10
  -9  26   1   15.20   10.00
   9 -26  -1   71.49   18.30
   9 -26  -1   54.69   10.70
   9 -26  -1   33.40   14.20
  -8  25   0  222.98   28.40
  -8  25   0  226.68   25.40
  -8  25   0  196.78   23.70
   8 -25   0  273.27   26.50
   8 -25   0  241.28   29.40
   8 -25   0  228.98   31.80
  -7  24  -1  100.79   12.00
  -7  24  -1   91.89   10.20
  -7  24  -1  104.59   14.80
   7 -24   1   77.29   17.00
   7 -24   1   65.09   12.10
   7 -24   1   54.39   15.60
  -6  23  -2   57.59   13.20
  -6  23  -2   70.79    8.60
  -6  23  -2   63.79    9.80
   6 -23   2   46.80   14.10
   6 -23   2   47.40   10.20
   6 -23   2   69.19   16.30
  -5  22  -3  337.07   33.00
  -5  22  -3  312.97   33.70
  -5  22  -3  333.37   35.00
   5 -22   3  253.67   33.90
   5 -22   3  289.57   35.80
   5 -22   3  271.97   37.00
  -4  21  -4  152.38   19.30
  -4  21  -4  170.88   19.40
  -4  21  -4  166.08   20.30
   4 -21   4  134.79   20.10
   4 -21   4  158.58   23.50
   4 -21   4  126.39   21.00
  -3  20  -5   41.20   12.30
  -3  20  -5   57.49   12.20
   3 -20   5   32.80   12.70
   3 -20   5   47.70   13.60
  -2  19  -6   15.40   12.60
  -2  19  -6    7.20    8.70
   2 -19   6    9.10    9.90
  -1  18  -7   12.10   14.60
  -1  18  -7   20.60   16.50
   1 -18   7   -2.30   11.40
 -13  29   6    8.00    9.10
  13 -29  -6   32.60   32.60
  13 -29  -6   -7.80   13.40
  13 -29  -6  -29.40   25.70
 -12  28   5   18.40    9.40
  12 -28  -5   13.40   21.50
  12 -28  -5    3.60   15.20
  12 -28  -5   -4.40   21.00
 -11  27   4   -9.20    7.60
 -11  27   4    9.00   11.00
 -11  27   4   15.70   11.70
  11 -27  -4   25.30   15.70
  11 -27  -4    5.20   19.80
  11 -27  -4   -3.80   12.00
 -10  26   3   63.39   12.80
 -10  26   3   57.69   13.40
 -10  26   3   46.70   10.50
  10 -26  -3   80.19   13.30
  10 -26  -3   90.09   22.10
  10 -26  -3   77.99   18.40
  -9  25   2   39.40    8.80
  -9  25   2   49.20    9.60
  -9  25   2   52.09   14.00
   9 -25  -2   58.79   19.40
   9 -25  -2   65.99   11.60
   9 -25  -2   42.90   18.80
  -8  24   1   93.79   13.30
  -8  24   1  107.19   13.50
  -8  24   1  109.29   16.50
   8 -24  -1  137.39   21.90
   8 -24  -1  120.99   19.90
   8 -24  -1  143.49   16.20
  -7  23   0  149.59   15.80
   7 -23   0  119.09   14.40
   7 -23   0  207.58   23.20
  -6  22  -1   75.89    7.90
  -6  22  -1   58.99   12.70
  -6  22  -1   62.19    9.90
   6 -22   1   52.99   15.60
   6 -22   1   63.19   10.00
   6 -22   1   51.89    7.90
   6 -22   1   61.69   12.60
  -5  21  -2    6.30    8.80
  -5  21  -2   13.00    5.60
  -5  21  -2   14.60    5.00
   5 -21   2   35.90    8.50
   5 -21   2   16.50   12.30
   5 -21   2    4.00   10.50
  -4  20  -3  170.48   19.70
  -4  20  -3  183.08   21.30
  -4  20  -3  193.88   20.10
   4 -20   3  133.29   20.50
   4 -20   3  147.59   22.40
   4 -20   3  175.88   23.60
  -3  19  -4  180.28   20.70
  -3  19  -4  175.38   20.70
  -3  19  -4  208.48   21.80
   3 -19   4  155.38   22.30
   3 -19   4  123.79   20.60
   3 -19   4  161.08   22.20
  -2  18  -5   86.79   14.10
  -2  18  -5   81.09   13.70
   2 -18   5   70.59   15.30
   2 -18   5   55.69   15.20
  -1  17  -6   11.50   11.70
  -1  17  -6    5.40   11.20
   1 -17   6   -0.60    9.40
   0  16  -7   -4.90   14.80
   0  16  -7   -9.70   14.50
   0 -16   7    5.40   11.60
   1  15  -8  -14.00   19.30
 -12  27   6   10.70   20.60
 -12  27   6   27.90   12.10
  12 -27  -6   25.30   14.10
  12 -27  -6    6.00   17.40
  12 -27  -6   17.20   22.40
  12 -27  -6   -0.30   17.90
 -11  26   5   10.70    7.30
 -11  26   5   26.50   15.10
  11 -26  -5   19.20   12.60
  11 -26  -5  -14.70   19.60
  11 -26  -5   -7.70   20.30
  11 -26  -5   13.70   10.90
 -10  25   4    4.00   10.60
 -10  25   4    2.30   12.70
 -10  25   4    1.80    7.60
  10 -25  -4    0.80    9.40
  10 -25  -4    2.50   10.60
  10 -25  -4   -7.10   18.70
  10 -25  -4    1.40   19.00
  -9  24   3   57.99    9.60
  -9  24   3   58.79   15.50
  -9  24   3   60.19   11.80
   9 -24  -3   73.89   16.90
   9 -24  -3   68.29   21.30
   9 -24  -3   91.99   13.20
  -8  23   2  441.66   45.40
  -8  23   2  358.86   42.40
  -8  23   2  393.56   42.70
   8 -23  -2  373.66   48.30
   8 -23  -2  473.05   47.70
  -7  22   1   24.30    5.90
  -7  22   1   20.70    5.10
  -7  22   1   20.90    8.20
   7 -22  -1    9.50   10.90
   7 -22  -1   29.90    5.50
   7 -22  -1   15.40   10.50
   7 -22  -1   21.90    7.50
   6 -21   0   65.49   16.30
  -5  20  -1   60.49    6.60
  -5  20  -1   44.30    8.50
  -5  20  -1   53.79   11.30
   5 -20   1   43.90    9.30
   5 -20   1   40.90    6.50
   5 -20   1   57.19   14.90
   5 -20   1   45.80   10.80
  -4  19  -2   16.10    5.30
  -4  19  -2   13.70    4.60
  -4  19  -2   30.00    8.50
   4 -19   2   21.80   10.20
   4 -19   2    9.10    7.50
   4 -19   2    2.40   10.50
  -3  18  -3  244.88   26.30
  -3  18  -3  233.68   25.20
  -3  18  -3  251.57   26.00
   3 -18   3  228.08   27.00
   3 -18   3  191.58   25.50
   3 -18   3  193.58   27.70
  -2  17  -4  166.38   21.10
  -2  17  -4  195.68   21.40
  -2  17  -4  195.98   21.10
   2 -17   4  193.78   23.00
   2 -17   4  150.78   21.90
   2 -17   4  161.78   22.60
  -1  16  -5   -4.20    6.60
  -1  16  -5    6.50    9.30
   1 -16   5    6.30    9.90
   1 -16   5    3.80   10.90
   0  15  -6    4.00    8.50
   0  15  -6   20.00   11.40
   0 -15   6   -7.00    8.70
   1  14  -7    5.10   13.50
   1  14  -7    7.70   14.30
  -1 -14   7   -3.80   10.10
   2  13  -8   29.80   15.00
  -2 -13   8   -6.30   12.30
 -12  26   7  -19.00   22.80
 -11  25   6   -2.50   16.60
 -11  25   6    7.60   10.90
  11 -25  -6   -6.70   16.80
  11 -25  -6   12.70   14.10
  11 -25  -6   23.00   20.90
  11 -25  -6    3.40   21.60
 -10  24   5   -4.40   13.00
 -10  24   5    4.10    6.60
  10 -24  -5    3.10   13.90
  10 -24  -5    4.20   10.90
  10 -24  -5   21.40   18.50
  10 -24  -5   -4.20   14.90
  10 -24  -5    1.90   10.90
  -9  23   4   41.70   12.50
  -9  23   4   57.69   15.20
  -9  23   4   48.10    8.70
   9 -23  -4   23.00   10.90
   9 -23  -4   57.79   20.30
   9 -23  -4   55.39   12.10
   9 -23  -4   67.99   18.40
  -8  22   3   31.10    6.70
  -8  22   3   43.20   13.00
  -8  22   3   31.40    9.30
   8 -22  -3   24.50   16.40
   8 -22  -3   37.10    9.50
   8 -22  -3   70.29   19.10
  -7  21   2   28.00    7.40
  -7  21   2   29.80   11.00
  -7  21   2   18.10    5.20
   7 -21  -2   37.20    7.90
   7 -21  -2    9.50   15.20
   7 -21  -2   37.80   14.50
  -6  20   1   37.90    6.90
  -6  20   1   42.80    7.50
  -6  20   1   31.50    9.30
   6 -20  -1   44.60   12.30
   6 -20  -1   56.59    8.90
   6 -20  -1   59.99    7.40
   6 -20  -1   63.79   14.10
  -5  19   0  220.38   24.30
  -5  19   0  200.88   23.20
  -5  19   0  262.27   26.90
   5 -19   0  247.88   28.20
   5 -19   0  208.58   23.10
   5 -19   0  219.28   29.30
   5 -19   0  237.48   24.30
  -4  18  -1  152.78   14.60
  -4  18  -1  140.09   17.00
  -4  18  -1  154.78   15.50
   4 -18   1   99.49   14.60
   4 -18   1  134.59   19.10
   4 -18   1  147.39   19.70
   4 -18   1  119.19   15.70
  -3  17  -2    2.90    5.70
  -3  17  -2    7.50    4.30
  -3  17  -2    3.20    7.00
   3 -17   2   -9.10    8.40
   3 -17   2    2.30   11.30
   3 -17   2   -1.60    4.80
  -2  16  -3   74.39   10.90
  -2  16  -3   86.79   10.40
  -2  16  -3   87.79   10.50
   2 -16   3   59.79   10.80
   2 -16   3   53.19   12.80
   2 -16   3   58.89   12.30
  -1  15  -4   40.70    9.20
  -1  15  -4   49.40    9.20
  -1  15  -4   38.10    7.40
   1 -15   4   26.60    9.20
   1 -15   4   34.00    8.70
   1 -15   4   39.70   10.10
   0  14  -5   32.90   10.20
   0  14  -5   18.80    9.40
   0 -14   5    7.40   10.30
   0 -14   5   21.50    9.00
   1  13  -6   37.20   11.20
   1  13  -6   49.10   12.20
  -1 -13   6   37.40   11.60
   2  12  -7  -16.00    9.70
   2  12  -7    3.80   11.80
  -2 -12   7    5.00   13.80
   3  11  -8   33.70   19.40
  -3 -11   8   19.40   17.30
 -11  24   7   -7.00   21.00
  11 -24  -7    6.70   27.10
  11 -24  -7   14.40   18.00
  11 -24  -7  -17.20   20.50
 -10  23   6    6.30   10.60
 -10  23   6   -1.60   16.10
  10 -23  -6    3.90   13.30
  10 -23  -6   33.90   20.00
  10 -23  -6   31.50   20.40
  10 -23  -6  -20.60   14.50
  -9  22   5    5.60   12.70
  -9  22   5   22.50    9.50
   9 -22  -5   18.40   18.50
   9 -22  -5   10.40   12.50
   9 -22  -5   -5.60   13.50
   9 -22  -5    5.20   17.50
  -8  21   4   10.40    9.00
  -8  21   4   31.10   10.90
  -8  21   4   17.00    6.40
   8 -21  -4   11.70    9.10
   8 -21  -4   23.30   14.10
   8 -21  -4    0.40   15.10
   8 -21  -4   14.70    9.40
  -7  20   3    4.70    7.20
  -7  20   3   -3.10    5.70
  -7  20   3   -3.00    7.10
   7 -20  -3    8.00   11.50
   7 -20  -3   -6.00    6.60
   7 -20  -3   -3.00    9.50
  -6  19   2   19.80    8.00
  -6  19   2   23.30    6.60
  -6  19   2   22.40    5.20
   6 -19  -2   67.19   13.60
   6 -19  -2   37.90   13.60
   6 -19  -2   25.80    7.20
  -5  18   1  227.38   28.20
  -5  18   1  231.68   25.90
  -5  18   1  203.88   25.40
   5 -18  -1  224.18   31.40
   5 -18  -1  270.07   30.10
   5 -18  -1  284.77   26.40
  -4  17   0   10.20    6.70
  -4  17   0    3.90    3.30
  -4  17   0    8.40    5.50
   4 -17   0   10.50    5.90
   4 -17   0   11.90    3.20
   4 -17   0  -12.80    9.10
   4 -17   0   10.20    8.80
  -3  16  -1   83.29    9.70
  -3  16  -1  101.69   10.70
  -3  16  -1   69.99   12.60
   3 -16   1   85.39   14.80
   3 -16   1   96.39   16.40
   3 -16   1   72.49    9.70
   3 -16   1   91.09   12.00
  -2  15  -2   80.09    9.20
  -2  15  -2   63.49   10.70
  -2  15  -2   67.29   10.20
   2 -15   2   71.39   11.10
   2 -15   2   58.79   12.50
   2 -15   2   76.39   13.30
  -1  14  -3   64.79   10.00
  -1  14  -3   56.59    9.40
  -1  14  -3   77.09    9.80
   1 -14   3   60.39   10.10
   1 -14   3   73.79   11.70
   1 -14   3   53.39   11.10
   0  13  -4   54.99    9.50
   0  13  -4   56.29    9.60
   0 -13   4   59.39   10.50
   0 -13   4   39.70    7.10
   0 -13   4   46.80   11.20
   0 -13   4   41.30    8.20
   1  12  -5   32.30    9.20
   1  12  -5   34.60   10.50
  -1 -12   5    9.60    8.90
  -1 -12   5   21.30    8.80
   2  11  -6   78.59   15.40
   2  11  -6   40.10   12.20
  -2 -11   6   57.89   14.40
   3  10  -7   60.19   14.10
   3  10  -7   34.50   16.00
  -3 -10   7   27.70   14.80
   4   9  -8   27.80   17.80
  -4  -9   8    9.70   16.50
 -10  22   7   -0.30   18.60
  10 -22  -7   41.90   17.90
  10 -22  -7  -20.20   20.00
  -9  21   6   -1.80   10.80
   9 -21  -6   -5.20   17.30
   9 -21  -6    9.80   19.90
   9 -21  -6    3.40    9.50
   9 -21  -6  -17.90   14.10
  -8  20   5   23.00   13.00
  -8  20   5   12.10    7.00
   8 -20  -5   26.50   18.30
   8 -20  -5   10.90   13.40
   8 -20  -5   15.60   13.80
   8 -20  -5   14.30   11.30
  -7  19   4   35.60   10.90
  -7  19   4   16.50    6.70
  -7  19   4   67.89   13.00
   7 -19  -4   39.20   10.10
   7 -19  -4   40.10   10.80
   7 -19  -4   50.39   15.50
   7 -19  -4   31.60   17.10
  -6  18   3    4.40    5.90
  -6  18   3    2.00    7.00
  -6  18   3    5.80    9.40
   6 -18  -3    4.70    6.50
   6 -18  -3   13.80   12.30
   6 -18  -3   24.90   15.20
  -5  17   2   64.19   10.00
  -5  17   2   71.99   10.60
  -5  17   2   76.19   13.30
   5 -17  -2   90.19   14.00
   5 -17  -2   82.49   10.80
   5 -17  -2   67.19   17.40
  -4  16   1   99.39   12.50
  -4  16   1  104.59   12.90
  -4  16   1   77.09   14.20
   4 -16  -1  117.89   13.50
   4 -16  -1  127.69   12.80
   4 -16  -1  118.49   17.90
   4 -16  -1   86.99   17.20
  -3  15   0  888.41   93.39
  -3  15   0  935.91   92.49
  -3  15   0  859.61   91.99
   3 -15   0  818.12   94.79
   3 -15   0  954.70   92.69
   3 -15   0  900.51   91.89
   3 -15   0  841.62   93.99
  -2  14  -1  561.74   49.70
  -2  14  -1  486.15   49.00
  -2  14  -1  481.45   50.39
   2 -14   1  398.16   49.00
   2 -14   1  478.35   51.19
   2 -14   1  434.76   51.69
   2 -14   1  481.15   49.99
  -1  13  -2  350.46   35.50
  -1  13  -2  353.46   36.30
  -1  13  -2  355.66   35.60
   1 -13   2  314.47   37.70
   1 -13   2  336.47   37.20
   1 -13   2  285.57   36.00
   0  12  -3   97.69   12.00
   0  12  -3  125.89   12.00
   0 -12   3   67.79   10.50
   0 -12   3   96.49   13.10
   0 -12   3   91.39   12.20
   0 -12   3   81.99   12.60
   1  11  -4   47.60    8.00
   1  11  -4   56.29    8.90
  -1 -11   4   36.60   10.10
  -1 -11   4   31.50    8.40
  -1 -11   4   44.00    5.80
  -1 -11   4   37.30    5.30
   2  10  -5   45.50   10.00
   2  10  -5   53.89   10.50
  -2 -10   5   53.69   11.00
  -2 -10   5   45.30   12.10
   3   9  -6   16.80   10.10
   3   9  -6   26.00   12.40
  -3  -9   6   16.80    9.40
  -3  -9   6   20.50   12.50
   4   8  -7   17.40   15.10
   4   8  -7   32.60   12.30
  -4  -8   7    8.60   10.20
   5   7  -8    8.30   17.40
  -5  -7   8   -2.10   15.40
  -9  20   7   22.90   18.40
   9 -20  -7    5.10   16.40
   9 -20  -7  -15.90   18.30
  -8  19   6   -8.60   14.40
   8 -19  -6   10.80   13.10
   8 -19  -6   -7.80   17.00
   8 -19  -6    5.90   15.40
  -7  18   5   19.90    7.50
  -7  18   5   29.70    9.90
  -7  18   5   24.00    7.90
   7 -18  -5   30.40   14.80
   7 -18  -5    3.00   16.40
   7 -18  -5   18.20   10.70
   7 -18  -5    9.10   10.00
  -6  17   4   51.79   11.90
  -6  17   4   50.99    8.80
  -6  17   4   56.09    8.40
   6 -17  -4   50.29   10.90
   6 -17  -4   50.89   11.40
   6 -17  -4   61.49   14.90
   6 -17  -4   44.00   16.70
  -5  16   3   81.89   12.20
  -5  16   3   62.59    9.90
  -5  16   3   67.99   11.80
   5 -16  -3   80.79   11.60
   5 -16  -3   87.09   13.70
   5 -16  -3   79.79   15.30
  -4  15   2  150.98   19.50
  -4  15   2  157.98   18.80
  -4  15   2  162.08   20.50
   4 -15  -2  164.38   23.80
   4 -15  -2  205.18   20.00
   4 -15  -2  189.08   23.40
  -3  14   1   15.70    4.60
  -3  14   1    2.10    8.40
  -3  14   1    7.80    3.90
   3 -14  -1   20.40   13.20
   3 -14  -1   21.70    4.30
   3 -14  -1   26.20    5.20
   3 -14  -1   17.20   10.70
  -2  13   0   66.49   11.80
  -2  13   0   75.49    9.10
  -2  13   0   98.89   10.30
   2 -13   0   80.29   12.00
   2 -13   0   86.69   10.30
   2 -13   0   54.79   14.70
   2 -13   0   78.79    8.90
  -1  12  -1   47.80    8.50
  -1  12  -1   45.30    7.10
  -1  12  -1   55.49    6.30
   1 -12   1   44.70    6.20
   1 -12   1   50.19    8.10
   1 -12   1   47.70   10.20
   1 -12   1   49.99   11.30
   0  11  -2   58.39    7.50
   0  11  -2   53.29    7.80
   0  11  -2   49.90    8.00
   0 -11   2   44.80   10.10
   0 -11   2   43.10    7.40
   0 -11   2   34.50    8.80
   0 -11   2   55.09   10.10
   1  10  -3  186.48   19.50
   1  10  -3  184.78   19.40
  -1 -10   3  153.58   17.90
  -1 -10   3  156.98   20.30
  -1 -10   3  163.08   19.00
  -1 -10   3  180.38   20.20
   2   9  -4  124.49   14.80
   2   9  -4  103.89   14.00
  -2  -9   4   87.59   14.50
  -2  -9   4  128.69   15.40
   3   8  -5   57.29   10.90
   3   8  -5   66.09   11.00
  -3  -8   5   45.90   12.20
  -3  -8   5   59.79   11.20
   4   7  -6    8.50    9.30
   4   7  -6   -3.80    8.30
  -4  -7   6    1.40    9.20
  -4  -7   6  -15.50   10.40
   5   6  -7   12.90   10.90
   5   6  -7   20.80   11.90
  -5  -6   7   -0.80   12.40
   6   5  -8   22.20   13.80
  -6  -5   8    1.70   11.60
  -8  18   7   20.50   18.40
   8 -18  -7   86.09   18.90
   8 -18  -7    1.50   17.80
  -7  17   6   14.20   10.60
  -7  17   6    6.80    9.00
   7 -17  -6    0.50   16.90
   7 -17  -6   -3.10   14.60
   7 -17  -6   19.50   11.00
   7 -17  -6    9.10    9.80
  -6  16   5    6.00   11.70
  -6  16   5    7.80    6.30
  -6  16   5   -6.90    8.80
   6 -16  -5    2.80   12.00
   6 -16  -5  -10.60   14.40
   6 -16  -5    6.70    8.30
   6 -16  -5    5.30   12.20
  -5  15   4   10.60    7.20
  -5  15   4   10.40    5.30
  -5  15   4    9.30    9.00
   5 -15  -4   13.40   10.80
   5 -15  -4    3.20   10.50
   5 -15  -4   11.80    7.90
   5 -15  -4   24.40   14.10
  -4  14   3  182.88   22.10
  -4  14   3  207.38   23.00
  -4  14   3  196.68   23.90
   4 -14  -3  188.08   22.50
   4 -14  -3  203.98   25.10
   4 -14  -3  189.58   24.00
   4 -14  -3  187.08   26.80
  -3  13   2   70.89   10.50
  -3  13   2   44.00    8.50
  -3  13   2   42.30    9.00
   3 -13  -2   73.39    8.60
   3 -13  -2   48.00   13.00
   3 -13  -2   62.99   13.00
  -2  12   1  129.29   16.70
  -2  12   1  137.69   16.50
  -2  12   1  150.38   18.70
  -2  12   1  144.19   16.90
   2 -12  -1  176.18   16.90
   2 -12  -1  147.79   18.50
   2 -12  -1  140.09   21.70
   2 -12  -1  181.38   16.90
  -1  11   0  138.89   16.60
  -1  11   0  135.89   14.50
  -1  11   0  128.59   14.20
   1 -11   0  128.29   16.20
   1 -11   0  121.79   18.50
   1 -11   0  134.29   14.20
   1 -11   0  134.39   15.00
   0  10  -1  358.26   32.80
   0  10  -1  325.57   33.40
   0  10  -1  317.67   32.50
   0 -10   1  327.97   33.40
   0 -10   1  302.27   34.20
   0 -10   1  278.67   32.60
   0 -10   1  278.27   34.40
   0 -10   1  291.87   33.10
   1   9  -2  304.17   30.90
   1   9  -2  291.17   31.00
   1   9  -2  293.37   30.90
  -1  -9   2  313.47   32.00
  -1  -9   2  292.57   30.60
  -1  -9   2  262.77   31.30
  -1  -9   2  272.07   31.70
   2   8  -3  439.76   40.90
   2   8  -3  399.96   40.90
  -2  -8   3  358.66   39.60
  -2  -8   3  348.67   41.10
  -2  -8   3  439.66   41.80
  -2  -8   3  366.66   39.90
   3   7  -4  148.49   17.40
   3   7  -4  145.09   17.30
  -3  -7   4  125.49   17.80
  -3  -7   4  147.49   17.50
   4   6  -5   14.30    9.30
   4   6  -5   12.90    6.80
  -4  -6   5    7.80    7.80
  -4  -6   5    2.50    6.80
   5   5  -6  -11.70   11.10
   5   5  -6    4.50   10.00
  -5  -5   6    0.90    9.00
  -5  -5   6  -12.40    7.00
   6   4  -7   29.40   16.00
   6   4  -7   29.60   11.70
  -6  -4   7   14.30   12.60
   7   3  -8    9.50   17.10
  -7  -3   8    2.30   15.30
  -8  17   8  -19.00   16.20
   8 -17  -8   -2.40   19.60
   8 -17  -8   -4.30   22.20
  -7  16   7   -5.10   12.10
   7 -16  -7    6.80   12.30
   7 -16  -7   -7.40   11.00
  -6  15   6    2.80    9.00
  -6  15   6    4.20   14.10
   6 -15  -6    4.70   10.50
   6 -15  -6   -2.10   15.90
   6 -15  -6   30.70   11.60
  -5  14   5   29.70    9.80
  -5  14   5   38.30    7.50
   5 -14  -5   23.80   10.20
   5 -14  -5   17.20   13.70
   5 -14  -5   26.30    9.10
   5 -14  -5   23.00   14.00
  -4  13   4   14.80    8.90
  -4  13   4    4.80    6.90
  -4  13   4    6.30    4.80
   4 -13  -4    7.60    6.10
   4 -13  -4   15.00   12.60
   4 -13  -4    4.40    9.50
   4 -13  -4  -11.90    9.70
  -3  12   3  335.37   38.00
  -3  12   3  368.76   36.60
  -3  12   3  314.87   37.40
   3 -12  -3  355.66   41.00
   3 -12  -3  358.06   37.60
   3 -12  -3  384.76   39.00
   3 -12  -3  306.67   37.90
  -2  11   2  123.69   15.50
  -2  11   2  133.29   16.40
  -2  11   2  137.49   17.70
   2 -11  -2  136.29   21.10
   2 -11  -2  139.59   15.10
   2 -11  -2  138.19   16.00
   2 -11  -2  165.38   18.70
  -1  10   1  254.77   31.70
  -1  10   1  291.87   31.90
  -1  10   1  288.77   32.70
  -1  10   1  281.27   32.00
   1 -10  -1  328.47   31.90
   1 -10  -1  334.07   33.70
   1 -10  -1  297.07   34.10
   1 -10  -1  373.46   32.10
   0   9   0  471.55   47.90
   0   9   0  464.25   47.60
   0   9   0  408.96   49.20
   0   9   0  481.85   48.60
   0   9   0  472.25   47.80
   0  -9   0  473.05   47.60
   0  -9   0  450.05   48.70
   0  -9   0  408.06   48.60
   0  -9   0  418.66   49.70
   0  -9   0  496.25   48.00
   1   8  -1 1510.75  142.49
   1   8  -1 1414.96  142.69
   1   8  -1 1449.76  142.49
  -1  -8   1 1448.36  143.29
  -1  -8   1 1374.76  142.59
  -1  -8   1 1324.37  142.79
  -1  -8   1 1204.18  142.39
  -1  -8   1 1337.77  143.19
   2   7  -2  494.25   49.99
   2   7  -2  525.75   49.90
  -2  -7   2  447.36   49.99
  -2  -7   2  496.65   50.59
  -2  -7   2  445.86   49.50
  -2  -7   2  472.65   50.49
   3   6  -3 1603.94  160.48
   3   6  -3 1569.54  160.18
  -3  -6   3 1543.25  160.48
  -3  -6   3 1478.15  160.68
   4   5  -4  136.79   16.70
   4   5  -4  147.09   16.90
  -4  -5   4  140.89   17.40
  -4  -5   4  123.09   17.30
   5   4  -5   25.40    8.30
   5   4  -5   56.59   11.30
  -5  -4   5   32.30    8.50
  -5  -4   5   24.00    8.60
   6   3  -6   18.30    9.70
   6   3  -6   12.90    9.50
  -6  -3   6   26.50    9.50
  -6  -3   6    8.30    8.40
   7   2  -7   14.60   11.00
   7   2  -7    8.80   14.10
  -7  -2   7  -17.90   11.40
   8   1  -8   14.00   13.60
  -8  -1   8   -4.20    9.70
  -7  15   8    4.30   15.60
   7 -15  -8   -1.20   14.20
   7 -15  -8   12.40   15.20
  -6  14   7   -9.50   15.70
   6 -14  -7   24.20   17.00
   6 -14  -7   11.00   11.50
  -5  13   6  -18.10   12.80
  -5  13   6    7.40    7.70
   5 -13  -6   21.90   14.80
   5 -13  -6  -11.10   14.30
  -4  12   5   27.30    9.70
  -4  12   5   28.50    7.60
   4 -12  -5    7.20   12.10
   4 -12  -5   24.50   13.80
   4 -12  -5   33.00   10.60
  -3  11   4   20.30    6.40
  -3  11   4   33.70    8.30
  -3  11   4   37.40    8.50
   3 -11  -4   41.20   10.20
   3 -11  -4   31.70   10.80
   3 -11  -4   36.70   12.80
  -2  10   3  478.05   53.89
  -2  10   3  526.25   53.99
  -2  10   3  551.24   52.99
   2 -10  -3  439.46   53.49
   2 -10  -3  459.25   54.89
   2 -10  -3  572.04   54.79
   2 -10  -3  528.95   56.49
  -1   9   2 1569.94  157.98
  -1   9   2 1464.45  158.58
  -1   9   2 1513.15  158.38
   1  -9  -2 1431.76  158.88
   1  -9  -2 1581.64  159.08
   1  -9  -2 1511.25  157.98
   1  -9  -2 1623.84  160.08
   1  -9  -2 1584.94  158.28
   0   8   1  774.82   87.09
   0   8   1  838.52   87.69
   0   8   1  814.72   87.09
   0   8   1  723.63   87.49
   0  -8  -1  956.20   87.19
   0  -8  -1  841.32   88.79
   0  -8  -1  929.71   86.89
   0  -8  -1  833.72   87.69
   1   7   0  498.05   50.99
   1   7   0  423.26   52.09
   1   7   0  481.05   50.89
   1   7   0  474.45   51.99
   1   7   0  481.85   51.59
   1   7   0  538.15   51.09
  -1  -7   0  525.95   50.89
  -1  -7   0  535.45   50.99
  -1  -7   0  443.06   52.59
  -1  -7   0  474.75   51.09
  -1  -7   0  456.45   51.29
  -1  -7   0  510.65   51.99
   2   6  -1  786.12   69.99
   2   6  -1  674.73   70.69
   2   6  -1  641.34   70.69
   2   6  -1  655.73   70.19
   2   6  -1  708.13   69.99
  -2  -6   1  628.84   69.79
  -2  -6   1  646.84   70.19
  -2  -6   1  732.53   70.79
  -2  -6   1  724.03   70.09
  -2  -6   1  631.54   70.59
  -2  -6   1  609.14   69.89
   3   5  -2  669.13   67.09
   3   5  -2  683.03   66.69
  -3  -5   2  616.54   67.19
  -3  -5   2  615.44   66.49
  -3  -5   2  580.74   66.69
  -3  -5   2  709.23   67.39
  -3  -5   2  644.24   66.29
   4   4  -3 1111.29  114.79
   4   4  -3 1145.19  115.19
  -4  -4   3 1071.19  115.39
  -4  -4   3 1103.19  115.09
   5   3  -4   94.19   14.10
   5   3  -4   94.39   12.80
  -5  -3   4   77.29   13.80
  -5  -3   4  110.59   13.40
   6   2  -5   47.50    9.60
   6   2  -5   69.49   10.80
  -6  -2   5   46.20   11.30
  -6  -2   5   47.20   10.80
  -6  -2   5   30.80    9.50
   7   1  -6    8.10    9.10
   7   1  -6   19.40   11.90
  -7  -1   6    6.50    7.80
  -7  -1   6   -7.80   10.30
   8   0  -7   -2.40   11.00
   8   0  -7   -1.20   10.10
  -8   0   7  -10.30   10.90
   9  -1  -8    9.20   13.70
  -9   1   8   -1.70   14.10
  -6  13   8  -10.10   20.00
   6 -13  -8   13.20   20.00
   6 -13  -8   -0.10   18.20
  -5  12   7    5.60   15.80
   5 -12  -7   -1.90   15.80
   5 -12  -7   -4.90   14.70
  -4  11   6   20.60   13.80
  -4  11   6   10.30    7.90
   4 -11  -6  -17.10   16.00
   4 -11  -6    6.80   13.60
  -3  10   5   11.40    6.00
  -3  10   5    1.70   10.30
   3 -10  -5   17.30   10.00
   3 -10  -5   -1.50   11.10
   3 -10  -5   -5.20   11.50
  -2   9   4  262.47   27.90
  -2   9   4  242.98   29.80
   2  -9  -4  253.97   31.60
   2  -9  -4  274.77   29.60
   2  -9  -4  232.48   30.30
  -1   8   3   95.99   13.10
  -1   8   3   76.39   12.00
  -1   8   3  101.79   11.30
   1  -8  -3  119.49   17.00
   1  -8  -3   96.39   11.70
   1  -8  -3  118.89   13.90
   1  -8  -3   80.39   13.50
   0   7   2  119.69   14.80
   0   7   2  117.29   13.80
   0   7   2  112.89   13.50
   0   7   2  126.09   12.80
   0  -7  -2  117.49   13.50
   0  -7  -2  104.79   14.60
   0  -7  -2  118.89   14.70
   0  -7  -2  121.19   13.60
   0  -7  -2  140.39   17.90
   0  -7  -2  108.49   12.90
   1   6   1   99.59   13.20
   1   6   1  111.99   17.00
   1   6   1  118.59   13.90
   1   6   1  111.69   13.50
  -1  -6  -1  139.99   16.20
  -1  -6  -1  133.19   13.60
  -1  -6  -1  131.09   15.00
  -1  -6  -1  159.18   14.20
  -1  -6  -1  108.99   14.10
  -1  -6  -1  133.69   13.10
   2   5   0 9361.06  957.20
   2   5   0 9555.64  957.70
   2   5   0 8648.83  957.70
   2   5   0 9707.63  957.60
   2   5   0 9388.46  957.50
  -2  -5   0 9173.88  957.70
  -2  -5   0 9200.68  957.30
  -2  -5   0 8799.92  957.30
  -2  -5   0 9244.47  957.50
  -2  -5   0 9501.25  957.90
  -2  -5   0 9905.91  958.00
   3   4  -1  197.58   18.60
   3   4  -1  176.58   18.70
   3   4  -1  166.68   19.90
   3   4  -1  181.68   19.10
   3   4  -1  178.48   20.00
  -3  -4   1  200.58   20.00
  -3  -4   1  161.98   19.50
  -3  -4   1  143.09   18.80
  -3  -4   1  204.68   19.70
  -3  -4   1  166.78   18.50
   4   3  -2   31.60    3.90
   4   3  -2   34.20    6.00
   4   3  -2   33.60    4.40
   4   3  -2   35.50    5.70
  -4  -3   2   33.10    6.20
  -4  -3   2   27.40    5.40
  -4  -3   2   25.50    3.40
  -4  -3   2   27.90    3.40
  -4  -3   2   24.70    5.10
   5   2  -3  160.88   20.00
   5   2  -3  178.18   20.10
  -5  -2   3  198.18   21.20
  -5  -2   3  177.68   20.30
  -5  -2   3  177.28   21.40
   6   1  -4   10.90    6.40
   6   1  -4   20.80    6.30
  -6  -1   4   33.20    8.30
  -6  -1   4   21.50    6.60
  -6  -1   4   22.10    7.20
   7   0  -5   27.50    8.50
   7   0  -5   36.40   11.10
  -7   0   5   29.20   12.70
  -7   0   5   42.90   10.00
  -7   0   5   33.50    8.10
   8  -1  -6   45.10   11.20
   8  -1  -6   20.60   10.00
  -8   1   6   31.70   10.10
  -8   1   6   14.10   10.40
  -8   1   6   29.00   12.10
   9  -2  -7   23.60   15.40
   9  -2  -7   -5.00   16.60
  -9   2   7    8.70    9.00
  10  -3  -8   -0.20   18.00
 -10   3   8   -5.40   13.90
  -5  11   8    1.10   19.90
   5 -11  -8   39.50   19.30
   5 -11  -8   10.40   20.30
  -4  10   7    5.80   16.70
  -4  10   7   12.40   11.30
   4 -10  -7   -2.60   15.50
   4 -10  -7    6.00   15.50
  -3   9   6   13.50   10.30
  -3   9   6    7.90    7.80
   3  -9  -6  -15.30   14.20
   3  -9  -6    5.50   10.10
  -2   8   5   37.50   12.30
  -2   8   5   39.10    8.60
   2  -8  -5   38.90   14.60
   2  -8  -5   53.59   10.80
   2  -8  -5   39.80   12.90
  -1   7   4   21.50    5.40
  -1   7   4   24.80    9.60
   1  -7  -4   12.50    7.40
   1  -7  -4   18.50   10.40
   1  -7  -4   17.00    8.00
   0   6   3  138.89   14.10
   0   6   3  107.59   15.20
   0  -6  -3  100.19   15.50
   0  -6  -3  112.99   17.80
   0  -6  -3  129.29   14.30
   0  -6  -3  112.69   13.90
   0  -6  -3  128.19   15.40
   1   5   2 1047.00  103.09
   1   5   2 1004.50  103.59
   1   5   2  942.51  103.69
   1   5   2  916.11  103.59
  -1  -5  -2 1006.60  103.09
  -1  -5  -2 1002.40  103.59
  -1  -5  -2  940.21  103.99
  -1  -5  -2 1065.19  103.29
  -1  -5  -2 1061.19  104.69
   2   4   1 1621.34  180.18
   2   4   1 1674.33  179.68
   2   4   1 1663.63  179.58
   2   4   1 1655.73  179.78
  -2  -4  -1 1583.04  179.88
  -2  -4  -1 1699.63  180.38
  -2  -4  -1 1788.12  179.78
  -2  -4  -1 1992.20  179.68
  -2  -4  -1 1717.63  179.18
  -2  -4  -1 1843.22  179.18
  -2  -4  -1 1916.61  179.68
   3   3   0  900.61   99.39
   3   3   0  966.60   99.39
   3   3   0  892.51  100.09
   3   3   0 1010.50   99.89
   3   3   0 1009.60   99.39
  -3  -3   0  931.41   99.39
  -3  -3   0  928.71   99.49
  -3  -3   0  997.90   99.79
  -3  -3   0 1046.00   99.39
  -3  -3   0  954.20  100.09
   4   2  -1   83.19    9.90
   4   2  -1   87.29    8.80
   4   2  -1   89.89   10.60
   4   2  -1   75.19    9.70
   4   2  -1   80.39    9.70
  -4  -2   1   69.19    9.20
  -4  -2   1   68.59    8.90
  -4  -2   1  101.59   10.10
  -4  -2   1   83.29   10.20
  -4  -2   1  102.49   10.80
   5   1  -2  613.24   67.39
   5   1  -2  709.93   68.09
   5   1  -2  685.33   67.89
   5   1  -2  672.73   67.19
  -5  -1   2  659.33   68.09
  -5  -1   2  572.34   67.49
  -5  -1   2  697.73   67.99
  -5  -1   2  630.74   67.09
   6   0  -3  132.59   15.30
   6   0  -3  105.69   13.10
   6   0  -3  104.39   13.60
   6   0  -3  118.79   12.50
  -6   0   3  124.19   12.50
  -6   0   3  116.99   14.50
  -6   0   3   95.29   13.70
  -6   0   3  113.59   15.00
   7  -1  -4  118.49   17.20
   7  -1  -4  141.79   16.50
   7  -1  -4  152.78   15.70
   7  -1  -4  132.29   18.50
  -7   1   4  157.98   19.80
  -7   1   4  151.38   17.80
  -7   1   4  132.69   17.10
   8  -2  -5  282.87   31.20
   8  -2  -5  253.07   29.90
   8  -2  -5  255.87   28.80
  -8   2   5  242.88   29.60
  -8   2   5  349.37   33.10
  -8   2   5  257.67   29.60
   9  -3  -6   10.30   10.70
   9  -3  -6   43.80   10.40
  -9   3   6   18.90    9.90
  -9   3   6   14.50   15.40
  -9   3   6   24.20   10.50
  10  -4  -7   -0.40   14.30
 -10   4   7    8.70   11.70
  11  -5  -8   -0.90   18.80
 -11   5   8    0.00   14.20
  -4   9   8  -17.70   18.50
   4  -9  -8  -10.80   16.90
   4  -9  -8   10.60   17.90
  -3   8   7   19.00   16.60
  -3   8   7    2.00    9.80
   3  -8  -7    7.20   11.50
   3  -8  -7   40.80   15.70
  -2   7   6   22.40   10.60
  -2   7   6    3.70    7.70
   2  -7  -6   -0.70    9.70
   2  -7  -6   -7.90   14.00
  -1   6   5   15.80   10.90
  -1   6   5    5.60    6.00
   1  -6  -5   10.40    8.10
   1  -6  -5   12.40   10.60
   1  -6  -5   17.30    8.00
   0   5   4  109.39   12.60
   0   5   4   89.59   15.10
   0  -5  -4   94.39   13.20
   0  -5  -4   98.19   12.00
   0  -5  -4  116.39   16.10
   0  -5  -4   86.79   14.20
   1   4   3   97.49   12.60
   1   4   3   93.89   11.10
  -1  -4  -3  103.69   14.60
  -1  -4  -3   92.49   11.60
  -1  -4  -3   85.39   10.60
  -1  -4  -3   83.99   12.70
  -1  -4  -3   84.79   11.10
   2   3   2  106.49   11.80
   2   3   2   89.19   12.60
   2   3   2  112.59   12.80
  -2  -3  -2  107.69   11.80
  -2  -3  -2  101.49   14.00
  -2  -3  -2  111.19   12.40
  -2  -3  -2  111.49   11.90
  -2  -3  -2  121.19   15.00
   3   2   1 2834.82  292.37
   3   2   1 2631.44  292.47
   3   2   1 2662.73  292.07
   3   2   1 2785.22  292.17
   3   2   1 2845.52  291.97
  -3  -2  -1 2764.82  292.37
  -3  -2  -1 3235.18  292.17
  -3  -2  -1 2805.72  292.47
  -3  -2  -1 2909.11  292.07
  -3  -2  -1 2908.81  291.97
   4   1   0  354.96   39.60
   4   1   0  352.26   40.30
   4   1   0  373.26   39.70
   4   1   0  384.86   40.00
   4   1   0  405.96   39.70
  -4  -1   0  367.56   40.10
  -4  -1   0  405.46   40.10
  -4  -1   0  434.86   39.70
  -4  -1   0  422.46   39.70
  -4  -1   0  369.86   39.70
  -4  -1   0  327.97   39.90
   5   0  -1  404.96   39.40
   5   0  -1  414.36   39.80
   5   0  -1  344.17   39.00
   5   0  -1  400.16   39.40
   5   0  -1  375.66   39.60
  -5   0   1  408.56   39.80
  -5   0   1  320.17   39.00
  -5   0   1  399.46   39.40
  -5   0   1  360.46   39.50
  -5   0   1  410.56   39.90
   6  -1  -2 1048.50  104.79
   6  -1  -2  903.51  104.29
   6  -1  -2 1045.80  104.29
   6  -1  -2 1060.59  104.89
  -6   1   2 1035.40  104.79
  -6   1   2 1025.40  104.79
  -6   1   2 1009.70  104.39
  -6   1   2  976.80  104.19
   7  -2  -3  237.38   23.50
   7  -2  -3  206.98   23.50
   7  -2  -3  232.18   24.50
   7  -2  -3  202.28   23.90
  -7   2   3  208.78   23.40
  -7   2   3  198.48   24.20
  -7   2   3  237.08   24.60
  -7   2   3  236.98   25.10
  -7   2   3  226.98   25.10
   8  -3  -4   66.89   10.60
   8  -3  -4   86.79    9.30
   8  -3  -4   77.09   10.50
   8  -3  -4   56.99   10.50
  -8   3   4   53.49   10.20
  -8   3   4   56.79   11.30
  -8   3   4   52.99   11.00
   9  -4  -5  227.18   26.30
   9  -4  -5  205.38   26.90
   9  -4  -5  232.48   26.70
  -9   4   5  249.68   27.80
  -9   4   5  225.88   26.20
  -9   4   5  230.48   27.00
  10  -5  -6  103.39   18.60
  10  -5  -6  109.19   16.50
 -10   5   6  159.88   22.20
 -10   5   6   87.99   15.10
 -10   5   6  110.69   16.20
  11  -6  -7   -2.90   14.40
 -11   6   7   -8.20   11.10
  12  -7  -8   16.50   19.10
 -12   7   8   25.20   15.00
  -3   7   8  -30.60   18.90
   3  -7  -8   -0.10   18.50
   3  -7  -8   35.00   18.20
  -2   6   7    0.70    9.20
  -2   6   7    0.00   15.50
   2  -6  -7  -12.80   14.10
   2  -6  -7   21.90   14.60
  -1   5   6   74.39   14.70
  -1   5   6   66.69   11.70
   1  -5  -6   65.29   16.00
   1  -5  -6   72.19   13.90
   0   4   5    6.90    6.80
   0   4   5   17.00    8.20
   0  -4  -5  -12.70   10.80
   0  -4  -5    5.10   10.40
   0  -4  -5    4.00    6.40
   1   3   4  183.38   23.40
   1   3   4  177.68   22.50
  -1  -3  -4  201.58   22.10
  -1  -3  -4  232.58   25.50
  -1  -3  -4  208.98   21.50
  -1  -3  -4  203.18   23.80
   2   2   3   51.19    8.80
   2   2   3   45.20    7.30
  -2  -2  -3   47.10    7.80
  -2  -2  -3   55.09    6.30
  -2  -2  -3   61.29   11.60
  -2  -2  -3   42.00   10.60
  -2  -2  -3   53.09    7.00
   3   1   2  157.88   22.90
   3   1   2  188.78   21.90
   3   1   2  204.48   22.00
   3   1   2  207.78   22.70
  -3  -1  -2  215.08   21.60
  -3  -1  -2  225.88   21.80
  -3  -1  -2  233.48   23.70
  -3  -1  -2  191.98   23.00
  -3  -1  -2  225.88   22.00
   4   0   1 2605.84  307.17
   4   0   1 2987.70  306.87
   4   0   1 3119.69  306.77
   4   0   1 2923.91  307.07
   4   0   1 2800.82  307.37
  -4   0  -1 3378.66  306.77
  -4   0  -1 2885.81  307.37
  -4   0  -1 3297.67  307.07
  -4   0  -1 3070.39  306.87
  -4   0  -1 2731.33  307.17
   5  -1   0 2965.70  301.27
   5  -1   0 2556.44  301.27
   5  -1   0 3019.50  301.47
   5  -1   0 2910.91  301.57
  -5   1   0 2635.84  301.27
  -5   1   0 3056.79  301.47
  -5   1   0 3056.69  301.27
  -5   1   0 3057.49  301.27
  -5   1   0 3122.29  301.57
   6  -2  -1 1735.93  178.58
   6  -2  -1 1719.93  178.28
   6  -2  -1 1559.24  178.38
   6  -2  -1 1709.13  178.28
   6  -2  -1 1997.60  177.88
   6  -2  -1 1770.42  177.98
  -6   2   1 1691.43  178.28
  -6   2   1 1728.23  178.58
  -6   2   1 1719.43  178.48
  -6   2   1 1526.15  178.28
  -6   2   1 1848.12  177.98
   7  -3  -2  131.49   12.80
   7  -3  -2  100.19   13.30
   7  -3  -2  121.59   13.50
   7  -3  -2  113.59   13.30
  -7   3   2  122.69   13.70
  -7   3   2  116.59   14.20
  -7   3   2  115.99   13.20
   8  -4  -3  173.18   19.50
   8  -4  -3  170.68   20.80
   8  -4  -3  189.28   19.40
   8  -4  -3  155.18   20.20
  -8   4   3  195.38   22.00
  -8   4   3  186.08   20.10
  -8   4   3  165.78   20.50
  -8   4   3  173.88   19.40
   9  -5  -4  168.58   19.10
   9  -5  -4  143.19   18.40
   9  -5  -4  156.58   18.10
   9  -5  -4  137.99   18.30
  -9   5   4  172.88   19.50
  -9   5   4  170.18   19.30
  -9   5   4  173.48   19.20
  -9   5   4  129.99   17.30
  10  -6  -5    0.30    7.70
  10  -6  -5   10.70    8.60
  10  -6  -5   16.60    7.50
 -10   6   5   12.40    7.40
 -10   6   5   21.50    8.80
 -10   6   5   29.60    9.80
  11  -7  -6  143.29   22.00
  11  -7  -6  242.38   25.20
 -11   7   6  210.58   27.10
 -11   7   6  158.68   21.20
 -11   7   6  136.69   20.60
  12  -8  -7    8.40   15.20
 -12   8   7   -5.90   11.00
  13  -9  -8    7.50   17.60
 -13   9   8    6.80   14.30
  -2   5   8  -11.30   18.70
   2  -5  -8   11.10   16.30
   2  -5  -8   17.00   18.10
  -1   4   7    1.10   15.30
  -1   4   7   -9.70    9.50
   1  -4  -7  -21.30   13.20
   1  -4  -7   27.40   14.40
   0   3   6   49.90   10.40
   0   3   6   32.60   14.90
   0  -3  -6   44.70   13.70
   0  -3  -6   66.09   12.50
   1   2   5  102.69   15.50
   1   2   5   93.79   13.30
  -1  -2  -5   86.79   14.80
  -1  -2  -5  115.69   13.70
  -1  -2  -5  103.19   12.40
  -1  -2  -5   90.99   15.90
   2   1   4   10.20    7.60
   2   1   4   29.00    6.30
  -2  -1  -4   22.20    8.50
  -2  -1  -4   24.60    7.60
  -2  -1  -4   26.70    4.80
  -2  -1  -4   23.60    4.20
   3   0   3  210.78   21.90
   3   0   3  187.98   19.80
   3   0   3  163.28   22.60
  -3   0  -3  180.38   18.50
  -3   0  -3  192.18   22.30
  -3   0  -3  189.38   21.30
  -3   0  -3  166.88   18.60
   4  -1   2  613.34   65.99
   4  -1   2  625.84   65.29
   4  -1   2  608.94   65.79
  -4   1  -2  693.23   65.39
  -4   1  -2  565.14   65.89
  -4   1  -2  659.23   65.99
   5  -2   1 1253.37  121.29
   5  -2   1 1123.79  121.79
   5  -2   1 1057.69  121.69
   5  -2   1 1175.68  121.49
   5  -2   1 1103.59  121.29
  -5   2  -1 1101.59  121.59
  -5   2  -1 1183.28  121.79
  -5   2  -1 1275.87  121.49
  -5   2  -1 1311.07  121.39
  -5   2  -1 1157.68  121.29
   6  -3   0  946.21   98.99
   6  -3   0  848.52   98.59
   6  -3   0  986.80   98.49
   6  -3   0  973.90   98.59
   6  -3   0  984.70   98.89
   6  -3   0  874.01   98.89
  -6   3   0 1009.30   98.69
  -6   3   0 1023.90   98.89
  -6   3   0  975.90   98.89
  -6   3   0  938.41   98.59
   7  -4  -1 1918.71  200.68
   7  -4  -1 1773.22  200.68
   7  -4  -1 2177.78  200.38
   7  -4  -1 1929.01  200.78
   7  -4  -1 1951.80  200.88
  -7   4   1 1878.71  200.68
  -7   4   1 1971.70  200.78
  -7   4   1 2017.90  200.98
  -7   4   1 1775.72  200.68
  -7   4   1 2075.99  200.38
   8  -5  -2   19.60    5.20
   8  -5  -2   11.10    2.70
   8  -5  -2    7.20    4.30
   8  -5  -2    3.60    3.80
  -8   5   2   11.50    3.50
  -8   5   2    5.90    3.80
  -8   5   2    9.70    5.30
  -8   5   2    8.00    5.60
  10  -7  -4   62.19   11.40
  10  -7  -4   71.49   12.50
  10  -7  -4   97.19   13.50
 -10   7   4   80.79   11.70
 -10   7   4   68.69   14.30
 -10   7   4   78.79   10.60
 -10   7   4   71.89   11.80
  11  -8  -5  188.88   24.50
  11  -8  -5  202.98   23.90
  11  -8  -5  195.18   23.30
 -11   8   5  190.58   23.70
 -11   8   5  198.68   23.20
 -11   8   5  175.58   22.40
 -11   8   5  219.08   24.80
  12  -9  -6   10.60   11.00
  12  -9  -6   49.70   13.60
 -12   9   6   33.80   10.70
 -12   9   6   27.70   10.80
 -12   9   6   20.50   15.70
  13 -10  -7   77.19   18.30
 -13  10   7   55.69   14.50
  14 -11  -8  -12.70   17.10
 -14  11   8   10.90   14.10
  -1   3   8    0.60   19.20
  -1   3   8  -11.90   12.80
   1  -3  -8   -3.30   16.60
   1  -3  -8    3.20   16.30
   0   2   7   -0.90   10.00
   0   2   7  -16.50   14.50
   0  -2  -7   -2.40    9.90
   0  -2  -7   18.50   13.60
   1   1   6   91.29   18.70
   1   1   6   87.99   13.20
  -1  -1  -6   99.29   16.70
  -1  -1  -6   62.89   15.70
   2   0   5   39.10   12.30
   2   0   5   29.50    8.20
  -2   0  -5   36.10   11.80
  -2   0  -5   42.10    5.80
  -2   0  -5   50.09    6.20
  -2   0  -5   31.60   10.20
   3  -1   4  152.68   19.10
   3  -1   4  128.29   16.10
  -3   1  -4  141.09   14.10
  -3   1  -4  158.68   17.80
  -3   1  -4  123.19   14.10
  -3   1  -4  129.69   17.20
   4  -2   3  107.09   13.30
   4  -2   3  110.89   14.40
   4  -2   3  103.79   14.60
  -4   2  -3  131.59   15.00
  -4   2  -3  100.29   15.20
   5  -3   2  153.28   15.30
   5  -3   2  122.89   14.20
   5  -3   2  134.99   16.30
   5  -3   2  128.49   16.10
   5  -3   2  123.39   14.10
  -5   3  -2  147.19   16.70
  -5   3  -2  170.48   15.10
  -5   3  -2  168.68   16.10
   6  -4   1   78.79    9.30
   6  -4   1   83.79    9.20
   6  -4   1   72.09    9.50
   6  -4   1   66.99   10.00
   6  -4   1   87.09   10.10
  -6   4  -1   83.59    9.40
  -6   4  -1   74.49    9.00
  -6   4  -1   78.79    9.90
  -6   4  -1   83.09    9.90
   7  -5   0 5854.01  625.24
   7  -5   0 6096.39  625.54
   7  -5   0 5965.90  625.44
   7  -5   0 6219.38  625.44
   7  -5   0 6125.49  625.24
   7  -5   0 6107.09  625.64
  -7   5   0 6417.36  625.54
  -7   5   0 6173.28  625.44
  -7   5   0 6058.69  625.54
  -7   5   0 6363.46  625.24
  -7   5   0 5529.65  625.44
   8  -6  -1  243.28   24.90
   8  -6  -1  235.78   25.70
   8  -6  -1  233.18   25.80
   8  -6  -1  274.67   24.60
   8  -6  -1  214.38   25.10
  -8   6   1  211.28   25.50
  -8   6   1  202.78   24.80
  -8   6   1  251.67   24.60
  -8   6   1  211.78   25.90
  -8   6   1  238.78   25.00
   9  -7  -2  329.17   37.50
   9  -7  -2  402.96   37.00
   9  -7  -2  338.77   38.10
  -9   7   2  359.66   37.80
  -9   7   2  317.57   37.50
  -9   7   2  348.67   38.10
  -9   7   2  363.26   37.10
  10  -8  -3   24.50    6.30
  10  -8  -3   26.20    7.50
 -10   8   3   27.20    6.00
 -10   8   3   26.60    7.40
 -10   8   3   19.10    7.90
 -10   8   3   20.40    6.30
 -10   8   3   27.10    6.20
  11  -9  -4  141.39   18.30
  11  -9  -4  125.69   16.60
  11  -9  -4  121.49   17.40
 -11   9   4  163.78   19.30
 -11   9   4  118.59   15.80
 -11   9   4  135.19   17.10
 -11   9   4  134.09   17.00
  12 -10  -5   -6.30    6.20
  12 -10  -5   14.60    9.20
  12 -10  -5   19.60   11.30
 -12  10   5   -2.80    8.60
 -12  10   5    7.60    9.60
 -12  10   5   -1.40    7.00
 -12  10   5   -3.40    8.10
  13 -11  -6   14.50   12.60
  13 -11  -6   18.60   12.90
 -13  11   6   30.10   11.00
 -13  11   6   18.70   16.00
 -13  11   6   34.80   11.20
  14 -12  -7   15.80   15.70
 -14  12   7    8.40   11.90
  15 -13  -8   22.90   19.20
 -15  13   8    5.60   15.20
   0   1   8  -11.40   12.80
   0   1   8   14.00   15.30
   0  -1  -8    5.80   12.40
   0  -1  -8    1.00   15.50
   1   0   7    2.70   11.40
   1   0   7    2.20   10.10
  -1   0  -7   18.50   13.20
  -1   0  -7   -4.60    9.90
   2  -1   6   74.89   15.40
   2  -1   6   82.69   13.30
  -2   1  -6   85.59   14.40
  -2   1  -6   76.19   16.30
   3  -2   5   -3.90    6.10
   3  -2   5    7.60   10.50
  -3   2  -5    6.00    7.70
  -3   2  -5    1.50    6.90
   4  -3   4   -2.20    6.50
   4  -3   4   -0.50    5.50
  -4   3  -4   -5.30    5.80
  -4   3  -4    5.00    6.80
   5  -4   3  642.54   64.99
   5  -4   3  592.94   63.39
   5  -4   3  576.04   64.69
   5  -4   3  625.04   64.49
   5  -4   3  589.94   63.39
  -5   4  -3  691.13   64.69
  -5   4  -3  643.24   65.39
   6  -5   2  654.23   71.49
   6  -5   2  674.33   70.79
   6  -5   2  695.73   71.19
   6  -5   2  617.34   70.89
   6  -5   2  671.23   71.59
  -6   5  -2  785.02   71.39
  -6   5  -2  657.13   71.79
  -6   5  -2  746.03   71.59
   7  -6   1   21.80    3.70
   7  -6   1   22.40    4.30
   7  -6   1   22.70    6.00
   7  -6   1   13.10    4.30
   7  -6   1   19.90    4.40
  -7   6  -1   21.60    3.80
  -7   6  -1   25.80    4.20
  -7   6  -1   21.10    4.60
  -7   6  -1    9.10    5.30
  -7   6  -1   25.90    6.20
   8  -7   0  968.20  109.69
   8  -7   0 1180.68  109.99
   8  -7   0 1026.10  109.49
   8  -7   0 1088.39  109.19
   8  -7   0 1030.80  109.69
   8  -7   0 1065.09  109.49
  -8   7   0 1086.79  109.89
  -8   7   0 1070.39  109.19
  -8   7   0 1139.29  109.39
  -8   7   0  951.40  109.79
  -8   7   0 1061.59  109.89
   9  -8  -1  585.64   61.29
   9  -8  -1  543.45   62.19
   9  -8  -1  663.03   61.29
   9  -8  -1  583.64   61.59
  -9   8   1  592.74   61.19
  -9   8   1  609.44   62.09
  -9   8   1  556.64   61.69
  -9   8   1  623.94   61.59
  -9   8   1  551.04   61.39
  10  -9  -2  227.38   28.00
  10  -9  -2  297.37   27.60
 -10   9   2  263.67   29.00
 -10   9   2  232.98   28.00
 -10   9   2  258.67   27.60
 -10   9   2  279.47   28.40
  11 -10  -3   47.90    9.10
  11 -10  -3   47.40    9.00
 -11  10   3   41.90    8.00
 -11  10   3   44.70    8.50
 -11  10   3   57.19   10.60
 -11  10   3   54.49    8.20
 -11  10   3   65.59   10.20
  12 -11  -4   35.50    8.90
  12 -11  -4   29.50    8.80
  12 -11  -4   24.80   10.60
 -12  11   4   27.40    8.10
 -12  11   4   24.60    7.50
 -12  11   4   33.00    7.30
 -12  11   4   30.30    8.70
 -12  11   4   41.30   11.20
  13 -12  -5   -6.50    6.50
  13 -12  -5  -14.40   10.30
  13 -12  -5   13.70   10.50
 -13  12   5   -1.80    9.90
 -13  12   5    2.90    8.20
 -13  12   5    3.40    7.20
 -13  12   5   14.60    9.70
  14 -13  -6    3.00   12.10
  14 -13  -6   10.70   11.70
 -14  13   6    8.50   15.50
 -14  13   6   28.90   11.10
 -14  13   6   14.90   10.80
  15 -14  -7    6.80   15.00
 -15  14   7   -6.90   11.80
  16 -15  -8   34.80   20.70
   1  -1   8   -2.10   14.20
   1  -1   8   15.00   13.30
  -1   1  -8   -0.30   11.50
  -1   1  -8   19.10   12.70
   2  -2   7    8.10   10.80
   2  -2   7   -3.50   16.00
  -2   2  -7   18.10   10.70
  -2   2  -7    6.90   14.30
   3  -3   6   46.50   16.20
   3  -3   6   43.30   10.90
  -3   3  -6   59.39   14.80
  -3   3  -6   60.39   14.50
   4  -4   5    3.40    7.80
   4  -4   5    1.60    6.70
  -4   4  -5    4.90    9.70
  -4   4  -5   10.90    7.00
   5  -5   4   90.99   12.70
   5  -5   4   98.69   13.90
   5  -5   4   89.99   10.00
   5  -5   4   89.19   10.00
  -5   5  -4  126.69   13.10
  -5   5  -4   97.69   13.40
  -5   5  -4   97.39   10.40
   6  -6   3  123.69   14.90
   6  -6   3  147.69   15.40
   6  -6   3  115.09   13.30
   6  -6   3  116.59   13.10
  -6   6  -3  135.89   15.10
  -6   6  -3  100.39   14.90
   7  -7   2  105.69   13.80
   7  -7   2  124.59   13.40
   7  -7   2  144.09   14.60
   7  -7   2  117.79   13.90
   7  -7   2  119.69   14.50
  -7   7  -2  116.09   14.10
  -7   7  -2  129.69   14.60
  -7   7  -2   98.59   14.10
   8  -8   1  816.42   88.99
   8  -8   1  847.42   88.19
   8  -8   1  835.12   88.39
   8  -8   1  863.41   88.39
   8  -8   1  768.92   88.89
  -8   8  -1  924.41   88.09
  -8   8  -1  893.31   88.79
  -8   8  -1  886.71   88.49
  -8   8  -1  821.22   88.39
   9  -9   0  463.35   47.50
   9  -9   0  454.95   46.60
   9  -9   0  436.06   47.00
  -9   9   0  444.26   46.60
  -9   9   0  462.35   47.70
  -9   9   0  472.75   47.00
  -9   9   0  425.36   47.40
  10 -10  -1  303.67   31.80
  10 -10  -1  275.77   32.00
  10 -10  -1  327.97   31.90
  10 -10  -1  294.97   33.30
 -10  10   1  321.17   32.70
 -10  10   1  303.27   31.70
 -10  10   1  330.17   32.30
 -10  10   1  278.37   31.90
 -10  10   1  301.47   32.50
  11 -11  -2   46.60    7.40
  11 -11  -2   18.30    9.70
 -11  11   2   50.29    6.50
 -11  11   2   54.99    9.10
 -11  11   2   36.40    7.50
 -11  11   2   44.80    9.30
  12 -12  -3   52.59   12.10
  12 -12  -3   69.69   12.30
 -12  12   3  130.39   12.00
 -12  12   3   89.89   13.20
 -12  12   3   92.69   11.30
 -12  12   3   91.99   12.40
  13 -13  -4   29.10    9.80
  13 -13  -4   45.90    8.50
 -13  13   4   54.39    9.40
 -13  13   4   42.20    9.80
 -13  13   4   42.40    9.70
 -13  13   4   39.70    8.20
 -13  13   4   35.50    9.90
  14 -14  -5   17.10   10.60
  14 -14  -5    7.50   10.00
  14 -14  -5    7.60   12.60
 -14  14   5   29.30    9.80
 -14  14   5   12.20    9.80
 -14  14   5   10.30    8.50
 -14  14   5   34.30   13.70
  15 -15  -6   20.00    9.30
  15 -15  -6  -18.10   11.60
 -15  15   6   -9.40    9.60
 -15  15   6    5.70   11.60
 -15  15   6   -2.70   11.30
  16 -16  -7   -9.70   11.00
 -16  16   7  -10.60   11.50
   2  -3   8   -9.90   18.30
   2  -3   8   -7.80   13.20
  -2   3  -8   23.70   17.40
  -2   3  -8  -16.70   15.90
   3  -4   7   56.69   18.40
   3  -4   7   35.20   12.30
  -3   4  -7   35.10   15.50
  -3   4  -7   36.60   11.60
   4  -5   6   48.20   12.30
   4  -5   6   83.19   14.80
  -4   5  -6   82.89   15.70
  -4   5  -6   63.19   13.10
   5  -6   5   10.50    8.30
   5  -6   5   22.30    3.10
   5  -6   5   -0.10    7.30
  -5   6  -5   28.70    7.40
  -5   6  -5   32.00    8.70
   6  -7   4  127.99   14.40
   6  -7   4  123.09   16.60
   6  -7   4  125.99   14.50
   6  -7   4  149.88   18.70
  -6   7  -4  135.89   15.30
  -6   7  -4  140.79   17.20
  -6   7  -4  155.08   16.80
   7  -8   3  509.65   54.39
   7  -8   3  566.44   54.79
   7  -8   3  485.15   53.79
   7  -8   3  494.25   53.59
  -7   8  -3  516.45   55.19
  -7   8  -3  601.34   54.69
  -7   8  -3  470.95   54.09
   8  -9   2  396.46   46.30
   8  -9   2  422.06   46.00
   8  -9   2  433.56   45.90
   8  -9   2  445.46   46.40
  -8   9  -2  452.75   46.20
  -8   9  -2  456.85   46.80
  -8   9  -2  470.25   46.50
   9 -10   1  146.39   16.40
   9 -10   1  137.49   16.00
   9 -10   1  157.68   18.60
  -9  10  -1  162.68   17.00
  -9  10  -1  160.18   15.70
  -9  10  -1  129.59   16.70
  -9  10  -1  136.99   16.90
  10 -11   0  101.49   15.80
  10 -11   0  125.19   12.30
  10 -11   0  125.69   14.00
 -10  11   0  108.99   13.80
 -10  11   0  107.89   12.40
 -10  11   0  120.79   14.90
 -10  11   0  116.99   12.90
  11 -12  -1  372.46   37.30
  11 -12  -1  372.96   39.10
  11 -12  -1  322.27   37.50
 -11  12   1  362.96   38.40
 -11  12   1  370.56   38.70
 -11  12   1  327.57   37.40
 -11  12   1  387.06   37.40
  12 -13  -2  134.89   19.80
  12 -13  -2  153.08   17.50
 -12  13   2  151.48   17.20
 -12  13   2  154.68   18.00
 -12  13   2  148.99   19.10
 -12  13   2  174.98   18.60
  13 -14  -3   -8.20    8.10
  13 -14  -3   13.70    6.30
 -13  14   3   34.70    9.00
 -13  14   3   21.10    8.20
 -13  14   3   14.10    7.20
 -13  14   3    8.70    5.10
 -13  14   3    3.10    6.00
  14 -15  -4   48.70   10.90
  14 -15  -4   47.70    9.90
  14 -15  -4   45.30   11.20
 -14  15   4   41.80    8.60
 -14  15   4   56.09   12.20
 -14  15   4   52.29   11.00
 -14  15   4   44.60    9.50
 -14  15   4   30.50    9.70
  15 -16  -5   -2.20   10.60
  15 -16  -5   -2.60   13.40
  15 -16  -5   13.10   10.20
  15 -16  -5   -5.00    9.90
 -15  16   5    3.60   10.40
 -15  16   5   -2.90    8.20
 -15  16   5   19.80   13.60
 -15  16   5    9.00    8.80
 -15  16   5   -5.20   10.40
  16 -17  -6   25.40   16.90
  16 -17  -6   11.40   11.50
  16 -17  -6   -0.20   14.70
  16 -17  -6  -16.60   11.70
 -16  17   6   -2.90   10.10
 -16  17   6   -4.50   11.30
  17 -18  -7   19.60   13.20
  17 -18  -7   -8.10   15.10
 -17  18   7    2.40   13.00
   3  -5   8    8.40   14.60
   3  -5   8   -4.80   13.10
  -3   5  -8   -3.40   12.00
  -3   5  -8   40.50   16.40
   4  -6   7    2.20   11.20
   4  -6   7  -13.20   10.50
  -4   6  -7   10.10   13.40
  -4   6  -7   21.10   14.00
   5  -7   6   88.09   16.00
   5  -7   6   93.19   19.60
  -5   7  -6  109.09   18.50
  -5   7  -6  135.29   19.10
   6  -8   5  235.48   29.40
   6  -8   5  241.08   27.70
   6  -8   5  292.47   32.30
  -6   8  -5  326.17   29.60
  -6   8  -5  277.17   31.80
   7  -9   4   84.19   10.80
   7  -9   4   91.39   11.00
   7  -9   4   80.49   12.70
   7  -9   4  122.99   15.30
  -7   9  -4  107.59   12.80
  -7   9  -4   79.69   13.90
  -7   9  -4   97.49   12.30
   8 -10   3  320.27   35.90
   8 -10   3  336.77   36.50
   8 -10   3  339.07   37.10
   8 -10   3  325.47   35.70
  -8  10  -3  403.76   36.80
  -8  10  -3  363.66   37.60
  -8  10  -3  290.17   36.70
   9 -11   2   48.40    8.20
   9 -11   2   44.40    7.00
   9 -11   2   59.79    9.90
  -9  11  -2   58.99    9.30
  -9  11  -2   43.90    7.60
  -9  11  -2   42.00    7.90
  10 -12   1  514.15   54.89
  10 -12   1  466.05   56.59
  10 -12   1  533.65   55.49
 -10  12  -1  567.94   55.69
 -10  12  -1  511.25   55.69
 -10  12  -1  504.65   55.79
 -10  12  -1  574.44   54.79
  11 -13   0  229.18   23.80
  11 -13   0  236.28   21.70
  11 -13   0  191.78   26.10
 -11  13   0  219.28   22.60
 -11  13   0  187.68   24.00
 -11  13   0  183.38   21.70
 -11  13   0  187.68   23.70
  12 -14  -1  381.16   42.70
  12 -14  -1  378.36   45.20
  12 -14  -1  451.25   44.10
  12 -14  -1  397.46   42.40
 -12  14   1  432.66   42.70
 -12  14   1  437.06   43.90
 -12  14   1  385.36   43.60
  13 -15  -2  159.38   18.20
  13 -15  -2  141.89   20.80
 -13  15   2  151.88   19.30
 -13  15   2  191.68   21.10
 -13  15   2  160.98   18.00
 -13  15   2  173.48   18.90
  14 -16  -3   35.90   10.50
  14 -16  -3   22.80    7.10
 -14  16   3   28.40    6.20
 -14  16   3   30.50    7.50
 -14  16   3   36.30    9.10
 -14  16   3   38.40   10.30
  15 -17  -4   19.60   11.00
  15 -17  -4   17.60    8.60
  15 -17  -4   27.00   10.00
  15 -17  -4   10.50   10.10
 -15  17   4   10.10   10.60
 -15  17   4   22.00    5.90
 -15  17   4   11.40    7.70
 -15  17   4   12.90    9.60
 -15  17   4   25.70    8.10
  16 -18  -5   34.60   16.00
  16 -18  -5   17.00   12.50
  16 -18  -5   38.50    9.30
  16 -18  -5    8.70    8.50
  16 -18  -5   29.20   15.90
 -16  18   5   17.50   10.80
 -16  18   5   17.80    9.60
 -16  18   5   39.50   11.80
 -16  18   5   16.90    7.60
 -16  18   5   29.80   11.70
  17 -19  -6   18.60   11.90
  17 -19  -6    8.00   18.60
  17 -19  -6   25.90   13.10
  17 -19  -6    6.50   16.30
  17 -19  -6  -28.70   12.90
 -17  19   6    4.30   13.10
 -17  19   6    3.30   10.50
 -17  19   6    6.60   11.70
  18 -20  -7   -1.30   15.70
  18 -20  -7   25.50   15.60
 -18  20   7  -24.10   12.50
   4  -7   8   -7.60   19.20
   4  -7   8  -30.30   13.30
  -4   7  -8   22.20   20.60
  -4   7  -8   10.10   11.70
   5  -8   7   -4.80   11.20
   5  -8   7   -1.70   16.00
  -5   8  -7   21.20   14.80
  -5   8  -7   23.40   14.10
   6  -9   6   33.90   12.30
   6  -9   6   12.60   10.00
  -6   9  -6   27.40   12.40
  -6   9  -6   24.80   13.60
   7 -10   5  176.08   22.00
   7 -10   5  215.98   26.70
   7 -10   5  185.58   24.40
  -7  10  -5  214.98   25.80
  -7  10  -5  244.48   24.10
  -7  10  -5  211.68   25.60
   8 -11   4   72.69   11.50
   8 -11   4   88.39   13.30
   8 -11   4   70.39    9.90
   8 -11   4   68.39    9.90
  -8  11  -4   74.09   11.70
  -8  11  -4   83.69   11.60
  -8  11  -4   80.59   11.90
   9 -12   3   65.99   10.40
   9 -12   3   62.09   10.30
   9 -12   3   74.99   11.80
  -9  12  -3   82.69   11.70
  -9  12  -3   67.09   10.60
  10 -13   2  231.48   27.70
  10 -13   2  254.27   26.60
  10 -13   2  217.68   26.40
 -10  13  -2  253.47   27.60
 -10  13  -2  263.97   27.10
 -10  13  -2  241.28   26.20
  11 -14   1  399.46   41.70
  11 -14   1  344.27   42.40
  11 -14   1  363.46   40.50
 -11  14  -1  397.76   42.50
 -11  14  -1  340.67   41.30
 -11  14  -1  428.56   40.30
 -11  14  -1  425.66   41.40
  12 -15   0  707.43   80.29
  12 -15   0  674.03   77.19
  12 -15   0  839.22   78.69
 -12  15   0  766.32   78.59
 -12  15   0  795.82   77.89
 -12  15   0  742.33   78.69
  13 -16  -1  148.49   17.70
  13 -16  -1  159.78   17.10
  13 -16  -1  189.28   19.70
  13 -16  -1  140.09   21.80
 -13  16   1  162.98   19.30
 -13  16   1  149.99   19.20
 -13  16   1  163.68   17.80
  14 -17  -2   71.09    9.00
  14 -17  -2   67.29   12.60
  14 -17  -2   49.00   13.30
 -14  17   2   58.39   10.40
 -14  17   2   75.69   11.10
 -14  17   2   59.09    8.50
  15 -18  -3   85.99   16.30
  15 -18  -3   94.79   12.70
  15 -18  -3   76.69   14.90
 -15  18   3   82.69   11.50
 -15  18   3  106.99   14.00
 -15  18   3   82.69   12.40
 -15  18   3  102.19   14.60
  16 -19  -4   79.19   13.00
  16 -19  -4   56.89   18.80
  16 -19  -4   56.89   13.00
  16 -19  -4   72.19   13.90
 -16  19   4   65.09   11.60
 -16  19   4   84.39   15.00
 -16  19   4   87.79   14.60
 -16  19   4  101.49   12.10
  17 -20  -5   33.70   10.20
  17 -20  -5   17.00   18.90
  17 -20  -5   15.60   10.80
  17 -20  -5   22.90   13.20
  17 -20  -5   35.20   16.80
 -17  20   5   28.60   11.80
 -17  20   5   32.70   10.30
 -17  20   5   35.30    8.70
 -17  20   5   35.50   12.80
  18 -21  -6   22.00   12.20
  18 -21  -6   26.90   20.70
  18 -21  -6   12.20   20.20
  18 -21  -6   -1.30   15.10
  18 -21  -6   13.20   12.40
 -18  21   6   15.00   11.10
 -18  21   6   32.50   15.20
 -18  21   6   14.90   13.90
  19 -22  -7   12.40   11.30
  19 -22  -7   -3.50   15.80
 -19  22   7  -14.50   13.80
   5  -9   8    8.20   14.20
   5  -9   8   -4.20   14.50
  -5   9  -8   -2.90   11.90
  -5   9  -8    0.90   16.70
   6 -10   7    3.10   12.70
   6 -10   7   35.80   17.50
  -6  10  -7   41.30   15.60
  -6  10  -7   28.70   14.50
   7 -11   6   96.39   17.70
   7 -11   6  111.59   18.80
  -7  11  -6  136.79   18.30
  -7  11  -6  145.89   20.30
   8 -12   5   69.39   11.90
   8 -12   5  115.79   17.30
   8 -12   5   95.49   14.40
  -8  12  -5  105.29   14.00
  -8  12  -5   96.69   14.40
  -8  12  -5   96.39   15.40
   9 -13   4   90.19   14.00
   9 -13   4  100.09   13.20
   9 -13   4  105.89   15.50
  -9  13  -4  106.19   14.60
  -9  13  -4  116.89   14.50
  -9  13  -4   90.89   15.20
  10 -14   3   22.70    7.40
  10 -14   3   29.60    8.20
  10 -14   3   38.10    8.70
 -10  14  -3   45.90    9.30
 -10  14  -3   26.10    9.20
  11 -15   2   70.59    9.90
  11 -15   2   63.29   12.70
  11 -15   2   60.39   10.60
 -11  15  -2   87.99   11.10
 -11  15  -2   76.99   12.40
 -11  15  -2   82.29    9.50
  12 -16   1  414.76   45.00
  12 -16   1  373.06   43.80
  12 -16   1  399.96   47.20
 -12  16  -1  459.25   45.00
 -12  16  -1  464.35   46.30
 -12  16  -1  464.25   43.70
 -12  16  -1  385.86   45.40
  13 -17   0  395.86   49.40
  13 -17   0  527.45   48.60
 -13  17   0  395.16   47.90
 -13  17   0  461.75   47.20
 -13  17   0  458.55   48.80
  14 -18  -1   35.70    5.00
  14 -18  -1   41.20    6.00
  14 -18  -1   44.10    8.60
  14 -18  -1   27.70   11.20
 -14  18   1   31.20    6.10
 -14  18   1   31.20    8.20
 -14  18   1   27.10    8.00
  15 -19  -2   51.69   12.10
  15 -19  -2   55.29   13.70
  15 -19  -2   66.09    8.30
 -15  19   2   43.50    7.10
 -15  19   2   56.69   11.80
 -15  19   2   67.19   10.70
  16 -20  -3   33.30    7.70
  16 -20  -3   24.10    9.10
  16 -20  -3   52.89   17.00
 -16  20   3   45.50   11.60
 -16  20   3   36.00    9.30
 -16  20   3   44.50    7.50
 -16  20   3   28.80    7.00
  17 -21  -4    9.60    7.70
  17 -21  -4    5.10    8.40
  17 -21  -4  -19.30   11.30
 -17  21   4    1.00    6.00
 -17  21   4  -15.60   10.30
 -17  21   4   17.60    7.40
 -17  21   4   -3.80    7.70
  18 -22  -5   18.70   10.80
  18 -22  -5    1.60   16.40
  18 -22  -5   13.50   10.00
  18 -22  -5    4.90    8.80
  18 -22  -5   -0.50   17.40
 -18  22   5   11.20   12.40
 -18  22   5   11.40   12.00
 -18  22   5    6.80    7.20
 -18  22   5    9.80    9.60
  19 -23  -6   21.70   21.50
  19 -23  -6   19.00   14.00
  19 -23  -6   12.30   18.80
  19 -23  -6   13.40   13.40
 -19  23   6   -4.00   11.20
 -19  23   6   14.40   14.10
 -19  23   6   15.50   14.60
 -19  23   6   -0.70   14.00
  20 -24  -7    9.30   16.60
   6 -11   8    8.90   21.50
   6 -11   8   -2.90   15.20
  -6  11  -8    6.40   12.30
  -6  11  -8    1.20   16.50
   7 -12   7    0.20   12.00
   7 -12   7    9.70   12.90
  -7  12  -7   27.30   14.20
  -7  12  -7   36.40   11.80
   8 -13   6   15.10   10.90
   8 -13   6   25.90   15.40
  -8  13  -6   29.60   10.40
  -8  13  -6   35.60   13.90
   9 -14   5  239.68   29.60
   9 -14   5  289.67   32.00
   9 -14   5  201.78   29.70
  -9  14  -5  297.97   30.00
  -9  14  -5  245.88   30.50
  -9  14  -5  285.87   30.50
  10 -15   4   16.40    7.40
  10 -15   4    9.30    5.80
  10 -15   4   25.30    9.10
 -10  15  -4   23.70    9.30
 -10  15  -4   20.80    7.60
 -10  15  -4   18.00    8.10
  11 -16   3  157.28   19.80
  11 -16   3  165.48   19.80
  11 -16   3  175.38   20.90
 -11  16  -3  149.49   19.40
 -11  16  -3  169.58   19.90
 -11  16  -3  183.48   21.00
  12 -17   2   55.19   11.50
  12 -17   2   42.70    7.20
  12 -17   2   39.00    8.70
 -12  17  -2   58.79   10.60
 -12  17  -2   49.50    6.80
 -12  17  -2   46.40    8.30
 -12  17  -2   52.49    7.00
  13 -18   1   99.59   13.60
  13 -18   1  117.89   18.10
 -13  18  -1  111.99   14.10
 -13  18  -1  109.59   14.90
  14 -19   0   47.60   13.90
  14 -19   0   11.40    7.60
 -14  19   0   13.50    6.60
 -14  19   0    8.50    6.50
  15 -20  -1   37.20    9.90
  15 -20  -1   51.39   15.60
  15 -20  -1   31.80    5.80
  15 -20  -1   29.20    4.40
 -15  20   1   21.50    7.90
 -15  20   1   32.10    5.50
 -15  20   1   41.60   10.00
  16 -21  -2   87.59   19.00
  16 -21  -2   79.59   14.00
  16 -21  -2   82.99    9.50
 -16  21   2   48.50    9.20
 -16  21   2   69.19   13.20
 -16  21   2   78.49   12.20
  17 -22  -3  175.38   24.20
  17 -22  -3  149.19   20.30
  17 -22  -3  178.48   18.30
 -17  22   3  162.48   20.60
 -17  22   3  131.59   20.90
 -17  22   3  122.69   17.60
  18 -23  -4    9.00    9.00
  18 -23  -4   -1.20   18.00
  18 -23  -4    4.90    8.10
 -18  23   4   -4.10   11.10
 -18  23   4  -17.00   10.70
 -18  23   4    9.30    7.40
 -18  23   4    2.80    6.10
  19 -24  -5   35.00   19.70
  19 -24  -5   44.30   16.10
  19 -24  -5   46.60   15.20
  19 -24  -5   48.70   13.00
  19 -24  -5   45.00   12.10
 -19  24   5   58.09   10.40
 -19  24   5   38.90   11.20
 -19  24   5   42.10   12.00
 -19  24   5   38.80   14.50
  20 -25  -6    1.40   22.00
  20 -25  -6   37.20   21.40
  20 -25  -6   14.70   14.80
  20 -25  -6    6.80   12.80
 -20  25   6    6.70   12.60
 -20  25   6   -4.20   15.60
 -20  25   6    9.70   15.60
   7 -13   8  -21.30   19.80
   7 -13   8   -5.60   15.50
  -7  13  -8   -6.00   17.90
  -7  13  -8    3.40   17.60
   8 -14   7   46.30   14.50
   8 -14   7   42.50   15.20
  -8  14  -7   46.20   13.30
  -8  14  -7   70.49   14.30
   9 -15   6   17.40   14.40
   9 -15   6    8.40   10.60
  -9  15  -6    6.80   12.90
  -9  15  -6   29.60   12.20
  10 -16   5   57.89   14.40
  10 -16   5   65.89   11.40
 -10  16  -5   80.59   12.10
 -10  16  -5   68.59   13.00
 -10  16  -5   53.69   12.10
  11 -17   4   50.69   10.20
  11 -17   4   40.80    9.30
  11 -17   4   53.29   11.50
 -11  17  -4   92.29   12.30
 -11  17  -4   61.89   10.80
 -11  17  -4   79.39   11.50
  12 -18   3  104.59   16.20
  12 -18   3   96.09   14.50
  12 -18   3  113.29   14.70
 -12  18  -3  133.59   16.90
 -12  18  -3  125.89   15.40
 -12  18  -3  133.69   15.00
  13 -19   2   16.70    4.90
  13 -19   2   19.00   10.60
  13 -19   2   19.60    7.40
 -13  19  -2   25.80    9.70
 -13  19  -2   21.80    4.40
 -13  19  -2   30.90    4.80
 -13  19  -2   21.30    6.30
  14 -20   1   76.19   10.70
  14 -20   1   53.09   14.80
 -14  20  -1   52.49    8.60
 -14  20  -1   44.90   11.70
  16 -22  -1   13.50    2.90
  16 -22  -1   14.50   14.90
  16 -22  -1   15.00    4.50
  16 -22  -1   10.70    7.30
 -16  22   1    4.00    6.90
 -16  22   1   16.70    9.10
 -16  22   1   11.40    4.20
  17 -23  -2  102.39   10.60
  17 -23  -2   49.20   19.10
  17 -23  -2   91.89   15.60
 -17  23   2   67.79   10.70
 -17  23   2   61.69   13.00
 -17  23   2   77.19   14.70
  18 -24  -3   26.40   13.10
  18 -24  -3   53.29    9.40
  18 -24  -3   14.80   19.20
 -18  24   3   53.69   13.60
 -18  24   3   35.80    8.10
 -18  24   3   47.60   10.90
  19 -25  -4   26.80    9.80
  19 -25  -4   33.60   14.70
  19 -25  -4   26.00   10.80
  19 -25  -4   49.10   21.00
 -19  25   4   28.20    8.70
 -19  25   4   15.10   12.90
 -19  25   4   19.10   10.20
  20 -26  -5   26.70   20.80
  20 -26  -5   -3.50   13.60
  20 -26  -5   10.60   14.10
  20 -26  -5  -10.80   10.00
  20 -26  -5   29.50   19.40
 -20  26   5   23.80   10.50
 -20  26   5   20.50   14.20
 -20  26   5   -0.10   12.60
  21 -27  -6   17.70   25.20
  21 -27  -6   -2.40   16.50
  21 -27  -6   -5.00   21.80
 -21  27   6   11.40   17.50
 -21  27   6   10.90   17.50
   8 -15   8   -0.40   17.10
   8 -15   8  -11.30   15.80
  -8  15  -8    5.90   13.40
  -8  15  -8   16.60   14.30
   9 -16   7   12.50   13.10
   9 -16   7  -11.50   16.20
  -9  16  -7   10.10   15.10
  -9  16  -7   -0.80   10.10
  10 -17   6   24.60   11.70
  10 -17   6   22.40   14.70
 -10  17  -6   28.30   10.60
 -10  17  -6   59.29   15.00
  11 -18   5  124.89   17.60
  11 -18   5   70.19   13.50
 -11  18  -5   93.79   17.20
 -11  18  -5   99.59   15.60
 -11  18  -5   95.99   15.60
  12 -19   4   -4.10    7.80
  12 -19   4   10.10    8.00
  12 -19   4    7.60    9.30
 -12  19  -4   -2.60    7.00
 -12  19  -4    2.50    9.20
 -12  19  -4   -5.60    7.00
  13 -20   3    5.30    7.60
  13 -20   3   16.50   10.00
  13 -20   3   22.10    7.10
 -13  20  -3   41.50    7.10
 -13  20  -3   20.50    7.20
 -13  20  -3   17.70    9.90
  14 -21   2  112.49   17.10
  14 -21   2  132.39   19.90
 -14  21  -2  139.09   14.80
 -14  21  -2  125.39   14.80
 -14  21  -2  159.18   19.70
 -14  21  -2  162.38   17.10
  15 -22   1   78.19   17.40
  15 -22   1   94.59   12.40
 -15  22  -1   85.39   12.20
 -15  22  -1   74.89   13.20
  16 -23   0   24.40    9.20
 -16  23   0   15.30    5.10
  17 -24  -1    2.30    2.10
  17 -24  -1    8.50    9.20
  17 -24  -1    6.50   11.60
 -17  24   1   -0.30    5.30
 -17  24   1   -5.40    7.20
 -17  24   1    1.90    7.10
  18 -25  -2  183.98   22.10
  18 -25  -2  150.68   24.90
  18 -25  -2  176.08   18.40
 -18  25   2  160.68   21.70
 -18  25   2  136.29   22.80
 -18  25   2  150.28   19.10
  19 -26  -3   32.40   13.80
  19 -26  -3   75.39   21.90
 -19  26   3   28.20   13.30
 -19  26   3   59.39   14.50
 -19  26   3   28.70    7.90
  20 -27  -4   -7.70   14.50
  20 -27  -4    8.00   18.30
  20 -27  -4   -1.50   13.90
 -20  27   4    2.60    5.70
 -20  27   4    1.80   13.20
 -20  27   4   10.20   10.10
  21 -28  -5    7.90   14.90
  21 -28  -5   33.60   23.30
  21 -28  -5   10.20   15.20
  21 -28  -5   13.30   20.50
 -21  28   5    7.80   10.70
 -21  28   5   15.40   15.40
 -21  28   5   23.60   15.60
  22 -29  -6    8.40   24.50
  22 -29  -6   -1.30   26.60
  22 -29  -6   -4.10   16.70
 -22  29   6    0.80   17.80
 -22  29   6  -14.40   18.50
   9 -17   8   -5.80   16.90
   9 -17   8  -19.70   22.10
  -9  17  -8  -14.20   18.40
  -9  17  -8   10.50   19.30
  10 -18   7  -10.60   17.70
  10 -18   7   -0.30   13.20
 -10  18  -7   14.70   11.90
 -10  18  -7   13.80   11.70
  11 -19   6  -16.90    9.80
  11 -19   6    0.50   14.10
 -11  19  -6   11.20   10.20
 -11  19  -6   -1.20   11.90
  12 -20   5   36.50   11.30
  12 -20   5   16.80   13.50
 -12  20  -5   23.90   13.00
 -12  20  -5   31.20   12.30
 -12  20  -5   26.60   12.60
  13 -21   4   10.50    6.70
  13 -21   4    9.60    9.60
  13 -21   4    3.50    8.00
 -13  21  -4   17.90    8.00
 -13  21  -4   33.30   11.80
 -13  21  -4   13.00   11.10
  14 -22   3   15.30   11.20
  14 -22   3   37.90    7.70
 -14  22  -3   46.30   12.00
 -14  22  -3   23.80    6.70
 -14  22  -3   15.70    9.70
  15 -23   2   44.30   10.60
  15 -23   2   42.80   14.20
 -15  23  -2   57.59    6.70
 -15  23  -2   54.69    9.70
 -15  23  -2   55.19   13.70
  16 -24   1    6.20   13.30
  16 -24   1   20.00    9.00
 -16  24  -1   22.40    7.80
 -16  24  -1   34.70   11.70
  17 -25   0   40.90   16.40
  17 -25   0   13.90    9.90
 -17  25   0   -0.30   10.80
 -17  25   0   17.30    6.90
  18 -26  -1   92.19   15.50
  18 -26  -1   94.89   18.20
 -18  26   1   88.79   15.80
 -18  26   1   58.39    9.90
 -18  26   1   83.59   13.60
  19 -27  -2   86.59   22.00
  19 -27  -2   87.19   16.00
 -19  27   2   62.69   10.80
 -19  27   2   79.39   16.00
 -19  27   2   56.99   13.50
  20 -28  -3    0.90    9.80
  20 -28  -3   22.50   16.20
 -20  28   3    8.40    7.40
 -20  28   3    8.40    9.90
 -20  28   3   -1.50   13.30
  21 -29  -4   15.80   14.10
  21 -29  -4   12.00   19.60
  21 -29  -4   13.90   17.00
 -21  29   4  -12.20    9.40
 -21  29   4   19.90   16.00
 -21  29   4    9.70    8.50
  22 -30  -5   40.10   24.20
  22 -30  -5   -5.00   16.40
  22 -30  -5   38.10   17.30
  22 -30  -5   -2.70   26.50
 -22  30   5   -6.80   16.30
 -22  30   5   18.80   16.20
 -22  30   5   10.30    8.00
  11 -20   7   -5.10   16.90
  11 -20   7    1.40   13.40
 -11  20  -7   13.50   17.00
 -11  20  -7   21.20   16.00
  12 -21   6   24.30   15.20
  12 -21   6   -0.30   11.40
 -12  21  -6   61.49   14.50
 -12  21  -6   50.29   16.40
  13 -22   5   15.80   11.00
  13 -22   5   44.20   12.80
 -13  22  -5   52.09   11.80
 -13  22  -5   38.20   11.30
  14 -23   4  148.79   23.40
  14 -23   4  131.69   21.50
 -14  23  -4  188.68   22.40
 -14  23  -4  179.68   21.00
 -14  23  -4  197.38   23.80
  15 -24   3    4.60   12.00
  15 -24   3   16.80    7.30
 -15  24  -3   22.20    8.20
 -15  24  -3   36.50   12.80
  16 -25   2   25.00   14.00
  16 -25   2   15.90    9.10
 -16  25  -2   30.70   10.10
 -16  25  -2   10.60    9.40
  17 -26   1   13.40    9.50
  17 -26   1  -13.10   10.40
 -17  26  -1    8.70   12.30
 -17  26  -1   12.30    6.00
  18 -27   0   -8.30   16.20
  18 -27   0   20.70   10.90
 -18  27   0   19.90   12.70
 -18  27   0   15.30    7.60
  19 -28  -1   18.60   18.20
  19 -28  -1    7.70   11.00
 -19  28   1   -5.70    6.70
 -19  28   1   16.40   13.20
  20 -29  -2   11.40   12.50
  20 -29  -2   14.20   20.90
 -20  29   2   15.40    7.30
 -20  29   2   31.60   11.30
 -20  29   2   33.70   13.60
  21 -30  -3   -8.20   14.10
  21 -30  -3   12.10   16.50
 -21  30   3   18.70   14.80
 -21  30   3   17.90   10.70
 -21  30   3   14.20    7.90
  22 -31  -4  -13.30   23.20
  22 -31  -4  -11.60   10.50
  22 -31  -4   25.40   16.90
 -22  31   4   -6.10   13.90
 -22  31   4   10.00    6.50
 -22  31   4   -4.10   11.10
  23 -32  -5    7.80   26.10
  23 -32  -5    3.70   19.20
  23 -32  -5    3.60   17.00
  23 -32  -5   15.60   27.70
 -23  32   5    4.00   17.30
 -23  32   5    3.70   19.10
 -23  32   5   27.20   12.20
  12 -22   7    4.00   10.50
 -12  22  -7    6.50   13.40
  13 -23   6  -12.10    8.00
 -13  23  -6    3.40   11.10
  14 -24   5   20.50   10.70
 -14  24  -5   11.10   13.30
  15 -25   4    9.90   12.20
  15 -25   4   14.90    7.60
 -15  25  -4    0.20    8.70
 -15  25  -4   11.90   13.90
  16 -26   3    5.90    7.10
  16 -26   3   -9.20   12.70
 -16  26  -3   -0.80   12.90
 -16  26  -3    6.80   11.00
  17 -27   2   14.90    7.70
  17 -27   2   25.90   15.30
 -17  27  -2   19.90    7.60
 -17  27  -2   -8.30   12.60
  18 -28   1   28.60   13.30
  18 -28   1   22.30    8.70
 -18  28  -1   14.20    7.20
 -18  28  -1   35.20   14.40
  19 -29   0   29.20   19.20
  19 -29   0   21.30    9.20
 -19  29   0   -6.10   13.20
 -19  29   0   11.40    8.10
  20 -30  -1   38.80   11.70
  20 -30  -1    6.10   20.20
 -20  30   1   24.50    6.80
 -20  30   1   35.20   15.30
  21 -31  -2   43.40   14.70
  21 -31  -2   45.40   23.00
 -21  31   2   42.10   16.10
 -21  31   2   34.50    8.80
  22 -32  -3   25.20   11.80
  22 -32  -3   -6.70   16.60
 -22  32   3   24.80   11.30
 -22  32   3   23.70   15.90
 -22  32   3   -3.30    7.90
  23 -33  -4   16.60   16.80
  23 -33  -4   17.60   25.80
  23 -33  -4   42.00   23.50
 -23  33   4   -0.50   17.20
 -23  33   4    8.00    7.10
  13 -24   7    6.60   14.10
 -13  24  -7   40.80   20.20
  14 -25   6   -0.10   12.20
 -14  25  -6   15.50   15.10
  15 -26   5   20.50   11.60
 -15  26  -5   18.40   10.30
  16 -27   4   -7.10    6.90
  16 -27   4   28.10   14.50
 -16  27  -4   15.30   14.60
 -16  27  -4   12.90    9.20
  17 -28   3    4.20   13.60
  17 -28   3   11.00    8.20
 -17  28  -3   27.00   15.10
 -17  28  -3   30.40    9.50
  18 -29   2    8.20    7.90
  18 -29   2    5.60   16.00
 -18  29  -2   -3.40   14.30
 -18  29  -2   14.60    8.00
  19 -30   1   33.10   13.50
  19 -30   1  100.79   21.70
 -19  30  -1   47.60   16.90
 -19  30  -1   45.60    9.70
  20 -31   0   24.00   20.50
  20 -31   0   33.40   10.80
 -20  31   0   35.70   15.90
 -20  31   0   12.90    6.70
  21 -32  -1    8.00   20.90
  21 -32  -1   29.10   11.70
 -21  32   1    6.50   11.20
 -21  32   1   15.60    8.50
  22 -33  -2   -7.80   23.90
  22 -33  -2    2.70   13.90
 -22  33   2    3.00    5.50
 -22  33   2   -3.10   11.10
  23 -34  -3   -6.00   17.70
  23 -34  -3   -3.30   15.40
 -23  34   3   -0.20    8.50
 -23  34   3  -13.90   17.40
  24 -35  -4   -2.30   27.80
  24 -35  -4  -28.20   16.80
  24 -35  -4   26.10   26.30
 -24  35   4   -5.50   10.10
 -24  35   4   24.50   19.00
  15 -27   6   -9.90   12.60
 -15  27  -6   14.20   11.80
  16 -28   5    7.80   11.90
 -16  28  -5    5.80   14.60
  17 -29   4    1.10   15.20
  17 -29   4  -17.90    6.80
 -17  29  -4    1.70   12.70
 -17  29  -4   12.30   16.10
  18 -30   3    6.90    7.90
  18 -30   3    0.70   15.80
 -18  30  -3  -10.70    7.80
 -18  30  -3    5.10   15.70
  19 -31   2    3.80   11.50
  19 -31   2   12.10   13.70
 -19  31  -2   18.70   16.90
 -19  31  -2   11.80   10.60
  20 -32   1   22.60   19.60
  20 -32   1   10.80    9.70
 -20  32  -1    0.10   16.20
 -20  32  -1   12.50    7.60
  21 -33   0    8.70   13.80
  21 -33   0   32.10   22.50
 -21  33   0    0.40    6.50
 -21  33   0    1.90   12.00
  22 -34  -1   -9.40   22.10
  22 -34  -1   -1.80   11.10
 -22  34   1   14.60   12.80
 -22  34   1    1.10    6.10
  23 -35  -2   -0.70   17.00
  23 -35  -2   10.00   27.00
 -23  35   2    0.80    8.00
 -23  35   2    7.40   17.00
  24 -36  -3   -4.60   16.10
  24 -36  -3  -13.50   19.40
  24 -36  -3  -21.00   16.40
 -24  36   3    7.40    9.50
 -24  36   3  -10.90   13.20
  16 -29   6   -3.10   13.80
 -16  29  -6  -13.00   17.30
  17 -30   5    0.50   11.90
 -17  30  -5  -22.20    9.90
  18 -31   4   25.30   12.90
  18 -31   4    8.40   16.90
 -18  31  -4    0.70   18.10
 -18  31  -4   31.70   11.60
  19 -32   3    6.30   17.10
  19 -32   3    8.60   12.00
 -19  32  -3  -26.80   11.60
 -19  32  -3    9.70   17.10
  20 -33   2   57.59   21.40
  20 -33   2   25.00   10.30
 -20  33  -2   22.50   13.00
 -20  33  -2   37.70   19.10
  21 -34   1   -2.20   18.90
  21 -34   1    9.30   13.70
 -21  34  -1    0.40    7.80
 -21  34  -1   32.40   18.70
  22 -35   0    3.90   15.20
  22 -35   0   73.39   24.70
 -22  35   0   -5.60    9.50
 -22  35   0  -21.80   11.50
  23 -36  -1   -5.10   11.70
  23 -36  -1   11.40   19.00
 -23  36   1   -6.40    9.00
 -23  36   1   -1.90   19.50
  24 -37  -2  -19.30   18.20
  24 -37  -2   29.40   30.70
 -24  37   2    7.60   20.70
 -24  37   2   -4.90    9.20
  25 -38  -3  -11.20   21.40
  25 -38  -3   -8.20   14.10
  25 -38  -3   -3.80   24.40
 -25  38   3   13.60   20.80
 -25  38   3  -23.50   10.30
  18 -32   5   12.00   10.90
 -18  32  -5  -17.40   11.10
  19 -33   4   19.20   19.10
  19 -33   4   -4.00   13.10
 -19  33  -4    2.40   19.70
 -19  33  -4  -12.80   10.90
  20 -34   3   11.60   18.20
  20 -34   3   20.20   13.70
 -20  34  -3   14.60   14.80
 -20  34  -3  -12.30   13.60
  21 -35   2    5.10   19.40
  21 -35   2    8.10   13.10
 -21  35  -2   -9.60   12.10
 -21  35  -2   21.40   19.70
  22 -36   1   -1.60   14.10
  22 -36   1   14.90   18.00
 -22  36  -1   -1.60    8.20
 -22  36  -1   66.59   22.00
  23 -37   0    9.50   16.70
  23 -37   0   48.90   25.60
 -23  37   0    8.10   10.50
 -23  37   0   14.90   14.50
  24 -38  -1   21.00   22.70
  24 -38  -1   22.10   13.30
 -24  38   1    2.70   21.20
 -24  38   1    0.80    7.30
  25 -39  -2   -6.10   30.70
  25 -39  -2    4.60   20.70
 -25  39   2  -12.70    6.90
 -25  39   2  -14.60   15.20
  19 -34   5  -13.10   10.30
 -19  34  -5  -18.00   18.00
  20 -35   4   18.40   24.30
  20 -35   4   14.10   11.30
 -20  35  -4    2.00   24.50
 -20  35  -4  -33.70   15.90
  21 -36   3  -10.90   21.10
  21 -36   3    7.70   15.40
 -21  36  -3   -3.40   10.60
 -21  36  -3    3.70   15.80
  22 -37   2  -20.60   21.70
  22 -37   2   -9.90   15.70
 -22  37  -2  -12.20   21.40
 -22  37  -2  -14.00   13.50
  23 -38   1    2.90   15.80
  23 -38   1   21.00   24.40
 -23  38  -1  -12.80   12.10
 -23  38  -1   17.40   21.90
  24 -39   0   20.50   17.40
  24 -39   0  -49.30   17.70
 -24  39   0    0.40   20.80
 -24  39   0  -16.20    7.70
  25 -40  -1   -6.40   23.20
  25 -40  -1    8.00   15.10
 -25  40   1   -0.10   11.00
 -25  40   1   -0.70   16.30
  21 -37   4   -4.50   12.90
  21 -37   4   -5.50   35.50
 -21  37  -4   -8.70   18.30
  22 -38   3   15.60   12.30
  22 -38   3   -7.80   22.40
 -22  38  -3   -7.90   17.60
 -22  38  -3  -17.50   11.30
  23 -39   2  -10.50   11.40
  23 -39   2    1.20   26.60
 -23  39  -2  -23.00   15.00
 -23  39  -2   -9.20   24.00
  24 -40   1   -1.80   18.10
  24 -40   1   26.50   27.40
 -24  40  -1  -19.00   13.00
 -24  40  -1    5.40   24.50
  25 -41   0   -1.90   14.60
  25 -41   0   31.20   23.40
 -25  41   0    1.90   23.60
 -25  41   0  -15.20    8.80
 -14  41  -1  -40.00   24.80
  14 -41   1  -11.80   27.80
  14 -41   1   15.40   18.90
  14 -41   1   51.49   33.10
 -13  40  -2  -18.60   24.60
 -13  40  -2  -23.70   14.10
  13 -40   2   -5.20   18.10
  13 -40   2  -38.50   23.60
  13 -40   2   28.60   33.70
 -15  41   1   35.00   25.20
 -15  41   1    2.30   14.50
  15 -41  -1   37.50   19.70
  15 -41  -1   -6.40   48.90
  15 -41  -1   59.39   30.60
 -14  40   0   25.30   24.70
 -14  40   0   -1.80   12.30
  14 -40   0    2.70   29.10
  14 -40   0    2.10   26.30
  14 -40   0   11.40   12.80
 -13  39  -1  -12.20   13.40
 -13  39  -1   21.10   22.30
  13 -39   1   11.10   16.40
  13 -39   1   24.20   24.40
  13 -39   1    0.50   27.90
 -12  38  -2  -14.30    9.30
 -12  38  -2   13.00   21.70
  12 -38   2    5.10   12.00
  12 -38   2   36.60   28.90
  12 -38   2  -33.40   21.00
 -11  37  -3  -42.10   14.00
  11 -37   3   -1.30   15.70
  11 -37   3   16.80   16.70
 -10  36  -4  -37.90   15.40
  10 -36   4   13.80   17.10
  10 -36   4   22.40   22.30
 -15  40   2   10.70   11.30
 -15  40   2   -6.30   17.10
  15 -40  -2   18.90   20.80
  15 -40  -2   -3.10   21.90
 -14  39   1    5.40   15.30
 -14  39   1   -6.70    8.20
  14 -39  -1   -7.70   28.10
  14 -39  -1    6.30   19.00
  14 -39  -1   11.40   15.00
 -13  38   0    8.90   20.40
 -13  38   0   -0.60    8.30
  13 -38   0    6.60   15.80
  13 -38   0   -5.50   18.40
  13 -38   0   -0.40   23.40
 -12  37  -1    0.60    9.10
 -12  37  -1    8.70   20.30
  12 -37   1   -5.90   16.30
  12 -37   1   24.60   24.80
  12 -37   1   16.70   14.70
 -11  36  -2   44.40   21.20
 -11  36  -2    8.50    9.10
  11 -36   2    2.20   10.50
  11 -36   2    4.10   19.50
  11 -36   2   46.20   25.80
 -10  35  -3  -36.80   12.30
  10 -35   3   23.60   14.50
  10 -35   3   -7.70   14.20
  -9  34  -4  -36.10   14.10
   9 -34   4   -7.40   14.60
   9 -34   4   -3.10   18.30
  -8  33  -5  -57.09   14.50
   8 -33   5  -37.00   22.70
   8 -33   5  -15.80   20.00
 -15  39   3   -3.40   10.70
  15 -39  -3  -10.60   30.70
 -14  38   2    4.50   15.80
 -14  38   2   -4.10    7.10
  14 -38  -2   -3.50   16.10
  14 -38  -2   -7.50   18.60
  14 -38  -2    5.60   26.00
 -13  37   1  -10.70    6.80
 -13  37   1  -13.80   18.00
  13 -37  -1   34.80   24.70
  13 -37  -1  -26.30   14.70
  13 -37  -1  -21.30   23.80
 -12  36   0  -17.90   10.50
 -12  36   0   24.50   15.10
  12 -36   0   15.20   16.30
  12 -36   0   30.40   13.40
  12 -36   0    0.60   21.70
 -11  35  -1    9.20   11.70
 -11  35  -1   35.60   19.30
  11 -35   1   -3.40   21.80
  11 -35   1   33.40   14.30
  11 -35   1   18.50   20.90
 -10  34  -2   -8.80   11.20
 -10  34  -2    4.50   18.50
  10 -34   2   22.00   13.50
  10 -34   2   16.20   23.90
  10 -34   2  -22.80   16.30
  -9  33  -3   37.30   19.80
  -9  33  -3  -10.90    8.50
   9 -33   3   31.60   14.30
   9 -33   3    8.30   13.30
   9 -33   3   37.80   27.70
  -8  32  -4   -9.30   13.10
   8 -32   4    0.60   16.90
   8 -32   4    4.40   13.70
  -7  31  -5  -31.90   13.90
   7 -31   5   12.40   16.90
   7 -31   5  -13.20   17.80
 -14  37   3    1.30    9.70
 -14  37   3    3.70   14.90
  14 -37  -3   12.50   19.60
  14 -37  -3   -9.70   26.30
 -13  36   2    1.90    7.20
 -13  36   2   36.50   20.60
  13 -36  -2    8.10   25.10
  13 -36  -2   45.90   19.90
  13 -36  -2   24.30   15.30
 -12  35   1   -7.40    8.90
 -12  35   1    6.20   17.90
  12 -35  -1   -1.40   17.00
  12 -35  -1   -6.00   13.50
  12 -35  -1   34.00   23.00
 -11  34   0    0.40   17.20
 -11  34   0   -1.40    6.90
  11 -34   0   12.00   12.70
  11 -34   0   10.20   20.60
  11 -34   0    8.50   21.10
 -10  33  -1   12.40   12.60
 -10  33  -1   -9.00    7.00
  10 -33   1  -17.50   17.30
  10 -33   1   37.60   13.50
  10 -33   1   10.40   15.70
  -9  32  -2   -7.10    7.30
  -9  32  -2   10.70   15.50
   9 -32   2   21.30   12.50
   9 -32   2    5.30   12.60
   9 -32   2   -3.20   19.20
  -8  31  -3    2.30   15.50
  -8  31  -3  -18.50    7.50
   8 -31   3   29.10   21.60
   8 -31   3   15.20   15.50
   8 -31   3    6.50    9.20
  -7  30  -4    4.90   12.50
   7 -30   4   10.40   15.60
   7 -30   4   13.70   10.30
  -6  29  -5  -29.90   13.80
   6 -29   5   -2.60   11.00
   6 -29   5  -33.80   17.40
  -5  28  -6    2.80   12.00
   5 -28   6   -4.10   12.10
 -14  36   4  -10.20   19.90
 -14  36   4   12.20    8.00
  14 -36  -4  -31.20   30.70
  14 -36  -4    0.40   26.20
 -13  35   3    0.90    9.30
 -13  35   3   11.00   18.00
  13 -35  -3   -0.90   26.00
  13 -35  -3  -15.20   24.60
 -12  34   2    4.70    6.60
 -12  34   2    9.60   17.40
  12 -34  -2   14.20   22.20
  12 -34  -2   27.10   13.80
  12 -34  -2   34.70   24.80
 -11  33   1  -10.20   11.70
 -11  33   1   -2.20    6.20
  11 -33  -1   35.40   12.60
  11 -33  -1   -0.50   15.00
  11 -33  -1    5.00   21.00
 -10  32   0   66.69   18.80
 -10  32   0   53.39   12.30
  10 -32   0   71.09   14.30
  10 -32   0   43.10   20.10
  10 -32   0   43.20   22.30
  -9  31  -1   43.80   16.50
  -9  31  -1   38.80    9.10
   9 -31   1    5.10   19.10
   9 -31   1   20.40   18.00
   9 -31   1   30.50   12.60
  -8  30  -2   -7.30    6.70
  -8  30  -2   -1.80   15.00
   8 -30   2    6.10   11.30
   8 -30   2    4.80   18.80
   8 -30   2   -0.30   14.40
  -7  29  -3    9.80    8.30
  -7  29  -3   13.30   14.10
   7 -29   3    5.60    8.70
   7 -29   3   29.80   20.00
   7 -29   3   23.30   15.50
  -6  28  -4    6.20   11.70
   6 -28   4   20.60   13.10
   6 -28   4    6.90   14.30
  -5  27  -5    6.10   12.90
   5 -27   5   20.00   15.30
   5 -27   5    7.90   14.80
  -4  26  -6  -21.10   14.70
   4 -26   6    4.80   15.60
 -13  34   4   -2.60    6.60
 -13  34   4    8.60   18.60
  13 -34  -4   10.80   27.90
  13 -34  -4   36.80   24.70
 -12  33   3   23.80   17.50
 -12  33   3   23.50    9.50
  12 -33  -3   36.50   24.90
  12 -33  -3   30.90   16.70
  12 -33  -3    4.50   23.10
 -11  32   2   -6.20    7.80
 -11  32   2   -6.00   11.30
  11 -32  -2    4.90   16.40
  11 -32  -2  -37.90   13.40
  11 -32  -2    4.80   12.20
 -10  31   1   30.40    8.40
 -10  31   1   86.29   15.50
  10 -31  -1   79.49   14.00
  10 -31  -1   35.40   16.80
  10 -31  -1   53.79   17.50
  -9  30   0   29.30    7.90
  -9  30   0   36.60   12.60
   9 -30   0   28.40   15.40
   9 -30   0   24.70    9.10
   9 -30   0   55.69   15.30
  -8  29  -1   13.80   14.50
  -8  29  -1    0.60    8.60
   8 -29   1    7.90   15.50
   8 -29   1   -0.90   17.90
   8 -29   1   10.90   10.30
  -7  28  -2   21.90   14.00
  -7  28  -2   17.10    7.60
   7 -28   2   18.60   14.70
   7 -28   2   21.50    8.60
   7 -28   2  -13.90   17.20
  -6  27  -3    6.40   12.50
  -6  27  -3    7.40    7.50
   6 -27   3   22.40   14.40
   6 -27   3  -13.30   10.30
   6 -27   3   -1.80   16.60
  -5  26  -4   11.70   10.70
   5 -26   4   -4.40   13.20
   5 -26   4    3.50   11.90
  -4  25  -5   14.30   11.70
   4 -25   5   -7.30    9.80
   4 -25   5    5.40   14.20
  -3  24  -6  -15.80   13.70
   3 -24   6   -6.40   10.60
  -2  23  -7   -8.90   16.90
 -13  33   5   -2.10   10.30
  13 -33  -5   17.50   27.20
  13 -33  -5  -22.20   26.80
  13 -33  -5  -23.90   17.80
 -12  32   4  -15.40   17.20
 -12  32   4    3.60    6.30
  12 -32  -4  -40.20   22.10
  12 -32  -4   26.20   22.80
 -11  31   3    5.70    8.00
 -11  31   3  -10.80   15.50
  11 -31  -3   16.40   21.50
  11 -31  -3   21.30   14.10
  11 -31  -3   -4.80   22.10
 -10  30   2   43.70   14.10
 -10  30   2   57.39    9.70
  10 -30  -2   42.50   17.60
  10 -30  -2  101.29   14.80
  10 -30  -2   81.69   24.00
  -9  29   1   29.30   12.40
  -9  29   1   29.00    7.20
   9 -29  -1   56.69   15.90
   9 -29  -1   37.60   10.90
   9 -29  -1   45.70   15.90
  -8  28   0   44.60   12.00
  -8  28   0   17.50    6.70
   8 -28   0   26.30   13.00
   8 -28   0   31.00   10.60
   8 -28   0   20.70   13.80
  -7  27  -1   23.40   14.60
  -7  27  -1    5.80    6.00
   7 -27   1    9.20    9.90
   7 -27   1   29.40   15.00
   7 -27   1   39.30   18.20
  -6  26  -2   -4.00    8.50
  -6  26  -2   -6.60   12.40
   6 -26   2    0.00    9.20
   6 -26   2   21.90   13.50
   6 -26   2   11.50   15.80
  -5  25  -3   10.40    7.30
  -5  25  -3   23.90   11.40
  -5  25  -3   11.00    7.30
   5 -25   3   14.20   15.50
   5 -25   3   22.50   10.80
   5 -25   3    3.40   12.50
  -4  24  -4   19.50   10.70
  -4  24  -4   36.70   10.30
   4 -24   4   32.00   14.10
   4 -24   4   31.60   12.30
  -3  23  -5    8.20   10.60
  -3  23  -5   -9.20    7.70
   3 -23   5   -5.40   13.00
   3 -23   5   -7.50   12.50
  -2  22  -6   -2.80   12.80
  -2  22  -6    3.70   13.20
   2 -22   6   -6.30   14.10
  -1  21  -7  -26.50   14.30
  -1  21  -7   -3.60   17.60
   1 -21   7   -6.70   15.80
 -12  31   5    8.50    7.70
  12 -31  -5   29.40   26.00
  12 -31  -5    3.00   24.20
  12 -31  -5   -2.30   12.40
 -11  30   4    3.10   15.40
 -11  30   4    4.00    8.50
  11 -30  -4   -6.00   22.00
  11 -30  -4    1.20   21.10
 -10  29   3    7.60    5.80
 -10  29   3   -1.40   14.20
  10 -29  -3   37.90   21.30
  10 -29  -3    6.80   11.40
  10 -29  -3    7.50   20.10
  -9  28   2   32.90    7.80
  -9  28   2   33.80   12.00
   9 -28  -2   65.49   12.00
   9 -28  -2   44.10   16.30
   9 -28  -2   59.69   16.90
  -8  27   1   23.50   14.40
  -8  27   1   25.10    6.90
   8 -27  -1   45.70   21.30
   8 -27  -1   78.79   19.30
   8 -27  -1   50.79   11.00
  -7  26   0   27.50    8.20
  -7  26   0   23.60    6.80
   7 -26   0   23.90    9.40
   7 -26   0   79.99   16.60
   7 -26   0   27.30   12.90
  -6  25  -1   21.60    7.90
  -6  25  -1   16.80   12.00
  -6  25  -1   27.20    5.10
   6 -25   1    9.90   15.30
   6 -25   1   29.20   13.90
   6 -25   1    4.60    8.70
  -5  24  -2   36.90    6.90
  -5  24  -2   41.20   12.00
  -5  24  -2   47.70    9.80
   5 -24   2   39.50   16.20
   5 -24   2   26.20   10.70
   5 -24   2   32.50   10.20
  -4  23  -3  157.28   16.80
  -4  23  -3  117.29   18.20
  -4  23  -3  135.29   16.10
   4 -23   3  127.29   21.70
   4 -23   3   86.79   17.60
   4 -23   3  117.19   18.40
  -3  22  -4   95.79   15.50
  -3  22  -4  115.59   15.20
   3 -22   4  117.29   18.50
   3 -22   4  103.59   16.30
  -2  21  -5   43.40   11.90
  -2  21  -5   37.50   11.70
   2 -21   5   22.30   13.30
   2 -21   5   18.30   13.20
  -1  20  -6   12.80   12.70
  -1  20  -6    0.80    9.00
   1 -20   6    6.10   14.30
   0  19  -7   -1.70   16.20
   0  19  -7   -1.80   15.40
   0 -19   7  -25.90   15.20
 -12  30   6   17.10    9.40
  12 -30  -6   -9.10   13.70
  12 -30  -6   29.00   28.50
 -11  29   5    6.90    9.60
  11 -29  -5   15.00   16.60
  11 -29  -5    1.00   22.70
  11 -29  -5  -17.50   22.90
 -10  28   4   -9.10   14.30
 -10  28   4   -0.20    5.90
  10 -28  -4  -14.80    9.30
  10 -28  -4    5.60   20.60
  10 -28  -4  -21.40   10.00
  10 -28  -4   18.40   19.90
  -9  27   3   82.29   14.30
  -9  27   3   65.89   11.70
  -9  27   3   86.19   19.10
   9 -27  -3  115.69   24.70
   9 -27  -3  112.69   15.60
   9 -27  -3  132.99   24.80
  -8  26   2  185.78   23.00
  -8  26   2  117.19   18.80
  -8  26   2  182.98   20.50
   8 -26  -2  145.69   25.80
   8 -26  -2  223.58   21.80
   8 -26  -2  189.88   28.60
  -7  25   1   18.10   12.20
  -7  25   1   14.20    5.30
  -7  25   1   19.50    6.50
   7 -25  -1    9.30   16.30
   7 -25  -1   28.40    8.40
   7 -25  -1   22.30   15.60
  -6  24   0   87.89   12.20
  -6  24   0  102.19   13.80
  -6  24   0  131.49   17.90
   6 -24   0  129.19   15.20
   6 -24   0  104.39   19.00
   6 -24   0  105.29   19.40
  -5  23  -1   16.70   10.60
  -5  23  -1   28.20    4.90
  -5  23  -1   25.90    6.10
   5 -23   1   31.20   13.30
   5 -23   1   27.50    8.70
   5 -23   1   28.20   14.50
  -4  22  -2   69.59   13.80
  -4  22  -2   88.69   10.20
  -4  22  -2   79.59   11.00
   4 -22   2   59.49   11.40
   4 -22   2   59.09   16.60
   4 -22   2   78.49   15.40
  -3  21  -3  124.99   15.00
  -3  21  -3  135.79   15.40
  -3  21  -3  112.29   16.50
   3 -21   3  110.99   20.00
   3 -21   3  104.29   16.10
   3 -21   3   91.29   17.80
  -2  20  -4   62.29   11.80
  -2  20  -4   66.39   11.10
   2 -20   4   46.60   13.00
   2 -20   4   56.29   13.90
  -1  19  -5   35.90   10.80
  -1  19  -5   34.10   10.80
   1 -19   5    7.80   13.60
   1 -19   5   17.20    9.60
   0  18  -6  -19.70   11.10
   0  18  -6  -11.30   11.30
   0 -18   6    2.00   13.20
   1  17  -7   11.00   14.70
   1  17  -7    3.60   13.70
  -1 -17   7  -37.90   15.20
 -11  28   6   25.10   12.20
  11 -28  -6   27.50   25.00
  11 -28  -6    4.30   19.20
 -10  27   5   -2.40    6.60
 -10  27   5   -6.50   14.10
  10 -27  -5  -17.80   10.00
  10 -27  -5   -4.10   21.80
  10 -27  -5    4.20   21.80
  -9  26   4    3.80    8.20
  -9  26   4   10.90   11.40
  -9  26   4   -0.90   14.00
   9 -26  -4   35.10   19.40
   9 -26  -4  -21.60   12.10
   9 -26  -4   33.10   21.30
   9 -26  -4   12.50   12.30
  -8  25   3   64.49   14.70
  -8  25   3   66.39   12.20
  -8  25   3   80.89   14.50
   8 -25  -3   75.19   19.20
   8 -25  -3  159.78   23.30
   8 -25  -3  103.79   14.80
  -7  24   2   30.80    9.90
  -7  24   2   19.90    8.10
  -7  24   2   23.70    6.10
   7 -24  -2   25.50   13.40
   7 -24  -2   35.10   16.60
   7 -24  -2   52.49   10.40
  -6  23   1   48.80    7.80
  -6  23   1   36.20   10.60
  -6  23   1   47.20    8.40
   6 -23  -1   41.60   14.00
   6 -23  -1   78.79   10.40
   6 -23  -1   61.19   13.90
  -5  22   0   -2.80    3.90
  -5  22   0    1.90    7.00
  -5  22   0    3.80    4.10
   5 -22   0    9.80    6.80
   5 -22   0   10.50    3.80
   5 -22   0   12.30   10.40
   5 -22   0    4.60   12.00
  -4  21  -1   66.19   14.20
  -4  21  -1   95.99   10.20
  -4  21  -1   74.49   11.70
   4 -21   1   83.09   14.40
   4 -21   1   90.39   12.90
   4 -21   1   81.09   17.60
  -3  20  -2   56.19    8.20
  -3  20  -2   73.39   11.70
  -3  20  -2   68.09    9.10
   3 -20   2   68.99   15.10
   3 -20   2   42.10   10.70
   3 -20   2   41.70   10.80
  -2  19  -3  220.28   24.30
  -2  19  -3  227.18   25.70
  -2  19  -3  257.87   25.00
   2 -19   3  166.88   24.50
   2 -19   3  211.28   26.90
   2 -19   3  200.08   27.20
  -1  18  -4  260.87   30.20
  -1  18  -4  237.78   27.30
  -1  18  -4  259.57   26.90
   1 -18   4  202.48   31.00
   1 -18   4  213.38   28.20
   1 -18   4  203.18   28.50
   0  17  -5   97.59   15.00
   0  17  -5   99.29   14.30
   0 -17   5   63.89   13.80
   0 -17   5   66.19   15.00
   1  16  -6   -3.70   11.30
   1  16  -6   -0.40    7.70
  -1 -16   6    9.50   13.20
   2  15  -7    0.90   14.90
   2  15  -7   -3.50   12.90
  -2 -15   7   -1.20   15.80
 -10  26   6   11.10   11.00
 -10  26   6   16.70   13.50
  10 -26  -6    2.10   12.10
  10 -26  -6   26.30   22.90
  10 -26  -6   19.50   14.40
  -9  25   5    6.80   13.80
  -9  25   5    7.70    6.80
   9 -25  -5    0.20   14.60
   9 -25  -5   19.50   14.90
   9 -25  -5  -27.90   18.20
  -8  24   4   12.50   10.20
  -8  24   4   30.20   11.60
  -8  24   4   12.20    6.20
   8 -24  -4   39.20   18.20
   8 -24  -4    5.20   14.00
   8 -24  -4   18.40   10.30
   8 -24  -4   10.70   10.70
  -7  23   3   76.29   11.90
  -7  23   3   89.39   14.90
  -7  23   3   69.39   14.80
   7 -23  -3  131.99   20.50
   7 -23  -3  127.09   14.70
   7 -23  -3  100.59   18.20
  -6  22   2   87.99   14.30
  -6  22   2  132.19   19.20
  -6  22   2  137.49   16.20
   6 -22  -2   98.19   22.70
   6 -22  -2  157.88   20.50
   6 -22  -2  161.38   16.30
  -5  21   1   39.50    9.80
  -5  21   1   34.80    6.00
  -5  21   1   26.80    6.90
   5 -21  -1   32.90   12.30
   5 -21  -1   43.60   11.70
   5 -21  -1   38.80    8.50
  -4  20   0   21.40    4.20
  -4  20   0    6.50    4.30
  -4  20   0   28.50    8.00
   4 -20   0   14.60    4.00
   4 -20   0   11.00    6.50
   4 -20   0   13.00   10.10
   4 -20   0   18.10    8.80
  -3  19  -1  117.39   16.50
  -3  19  -1  123.19   12.80
  -3  19  -1  110.09   13.60
   3 -19   1  117.09   18.10
   3 -19   1  103.29   14.90
   3 -19   1   80.39   18.70
  -2  18  -2  124.79   13.90
  -2  18  -2  120.79   14.10
  -2  18  -2  105.49   15.60
   2 -18   2  134.79   16.10
   2 -18   2   86.79   17.70
   2 -18   2  110.89   16.30
  -1  17  -3  100.49   13.20
  -1  17  -3  109.49   13.40
  -1  17  -3   98.89   13.00
   1 -17   3   85.39   14.70
   1 -17   3   80.29   15.20
   1 -17   3   77.69   13.20
   0  16  -4   21.10    8.10
   0  16  -4   16.50    6.30
   0 -16   4   35.70    9.50
   0 -16   4   22.90    8.10
   0 -16   4   15.30   10.00
   1  15  -5    6.20    9.30
   1  15  -5   -1.60    8.50
  -1 -15   5    1.10   10.70
  -1 -15   5   -3.40    9.60
   2  14  -6    5.40   11.60
   2  14  -6   -2.20   10.30
  -2 -14   6  -12.20   12.20
   3  13  -7  -12.80   10.00
  -3 -13   7    1.20   15.30
   4  12  -8   13.50   14.30
  -4 -12   8   -8.20   17.50
 -10  25   7   -5.00   22.10
  10 -25  -7  -26.20   19.60
  10 -25  -7   27.80   27.00
  10 -25  -7   -7.20   17.90
  -9  24   6    9.40    7.90
  -9  24   6   -8.30   15.60
   9 -24  -6    0.80   14.30
   9 -24  -6   -9.40   11.30
   9 -24  -6   11.50   20.50
  -8  23   5   16.40   13.40
  -8  23   5   35.60   10.00
   8 -23  -5    2.60   18.00
   8 -23  -5   27.10   14.80
   8 -23  -5   12.50   19.60
  -7  22   4    5.60    5.70
  -7  22   4    1.40   10.00
   7 -22  -4    9.20   15.50
   7 -22  -4   15.10   17.90
   7 -22  -4   12.30    9.40
   7 -22  -4   -4.20    9.10
  -6  21   3   69.99   13.50
  -6  21   3   65.19   10.80
  -6  21   3   86.19   16.00
   6 -21  -3  114.49   13.50
   6 -21  -3  131.49   20.00
   6 -21  -3   71.49   20.50
  -5  20   2   15.40    6.00
  -5  20   2   12.70    7.90
  -5  20   2   24.40    6.60
   5 -20  -2   17.80    6.70
   5 -20  -2   36.70   12.60
   5 -20  -2    6.90    9.90
  -4  19   1   98.19   14.20
  -4  19   1  132.99   18.10
  -4  19   1  113.99   13.90
   4 -19  -1  141.59   18.40
   4 -19  -1  100.49   21.20
   4 -19  -1  144.89   15.10
  -3  18   0   58.59   11.30
  -3  18   0   44.00    6.20
  -3  18   0   40.70    6.70
   3 -18   0   38.00   14.80
   3 -18   0   53.09   12.70
   3 -18   0   44.20    8.00
   3 -18   0   42.40    6.10
  -2  17  -1  540.75   55.29
  -2  17  -1  535.55   54.19
  -2  17  -1  535.65   53.59
   2 -17   1  457.55   55.89
   2 -17   1  502.35   54.69
   2 -17   1  470.85   56.79
  -1  16  -2   63.69    8.50
  -1  16  -2   57.29    8.30
  -1  16  -2   50.59   10.50
   1 -16   2   50.09   10.30
   1 -16   2   75.69   14.10
   1 -16   2   61.49   11.90
   0  15  -3   54.59    8.70
   0  15  -3   58.59    8.10
   0  15  -3   48.80    9.00
   0 -15   3   42.80   11.20
   0 -15   3   49.40    9.40
   0 -15   3   52.19   11.20
   1  14  -4   54.29    9.00
   1  14  -4   66.39    9.90
  -1 -14   4   43.10   11.30
  -1 -14   4   50.49    8.90
  -1 -14   4   43.10   10.10
   2  13  -5    7.40    8.30
   2  13  -5    4.60    7.00
  -2 -13   5   -8.80    8.70
  -2 -13   5    7.70   10.90
   3  12  -6   64.79   14.10
   3  12  -6   40.70   12.10
  -3 -12   6   25.90   13.50
  -3 -12   6   17.60   12.70
   4  11  -7   13.90   10.90
   4  11  -7   15.50   19.20
  -4 -11   7   16.60   14.70
   5  10  -8   32.00   19.10
  -5 -10   8   -6.70   17.10
  -9  23   7    0.20   14.90
   9 -23  -7   15.80   22.90
   9 -23  -7   17.60   17.40
   9 -23  -7   -5.60   14.50
  -8  22   6  -34.10   13.50
  -8  22   6    4.60    7.80
   8 -22  -6   12.00   19.80
   8 -22  -6    2.60   11.20
  -7  21   5   29.80   11.20
  -7  21   5   33.70   10.30
   7 -21  -5   38.60   10.90
   7 -21  -5   33.10   17.70
   7 -21  -5   22.30   14.70
   7 -21  -5   30.60   14.50
  -6  20   4    3.20    5.70
  -6  20   4   -0.30    9.10
   6 -20  -4   14.00   14.50
   6 -20  -4   21.00    9.40
   6 -20  -4   16.00    9.20
   6 -20  -4    5.50   12.50
  -5  19   3    5.70    7.60
  -5  19   3    3.80    4.40
  -5  19   3   13.00    7.60
   5 -19  -3   13.20   11.50
   5 -19  -3   -1.00    7.10
   5 -19  -3   10.50   12.50
  -4  18   2   13.20    6.30
  -4  18   2   19.50    4.80
  -4  18   2   18.40    9.90
   4 -18  -2   17.60   12.30
   4 -18  -2    3.20   14.60
   4 -18  -2   21.90    5.90
  -3  17   1   95.39   12.00
  -3  17   1  102.49   14.00
  -3  17   1   85.39   11.50
   3 -17  -1  102.19   17.10
   3 -17  -1   82.89   16.50
   3 -17  -1  105.79   12.30
  -2  16   0   41.00    6.80
  -2  16   0   50.69    9.30
  -2  16   0   44.70    6.40
   2 -16   0   46.90   14.60
   2 -16   0   48.10    8.10
   2 -16   0   35.50   10.30
   2 -16   0   53.49    6.50
  -1  15  -1  320.27   31.10
  -1  15  -1  272.17   32.80
  -1  15  -1  305.77   31.40
   1 -15   1  283.67   33.90
   1 -15   1  247.18   34.60
   1 -15   1  285.47   32.30
   0  14  -2    2.90    5.30
   0  14  -2    5.60    4.60
   0  14  -2    4.40    6.60
   0 -14   2   -4.00    8.00
   0 -14   2    1.00    4.90
   0 -14   2   14.60    8.70
   1  13  -3   15.10    5.80
   1  13  -3    2.10    4.20
  -1 -13   3   11.60    8.10
  -1 -13   3    9.00    4.50
  -1 -13   3    9.90    7.00
  -1 -13   3   12.50    7.80
   2  12  -4   38.60    7.70
   2  12  -4   40.50    8.70
  -2 -12   4   25.60    9.20
  -2 -12   4   28.70    4.70
  -2 -12   4   21.80    9.70
  -2 -12   4   26.50    5.10
   3  11  -5   10.60    7.10
   3  11  -5   12.20    8.10
  -3 -11   5  -12.40    9.10
  -3 -11   5  -10.30    7.20
   4  10  -6    9.50   12.30
   4  10  -6   21.60    9.80
  -4 -10   6  -13.90    8.30
  -4 -10   6   -5.80   10.60
   5   9  -7   22.80   14.50
  -5  -9   7  -11.30    9.60
   6   8  -8   24.90   14.30
  -6  -8   8  -19.70   15.80
  -8  21   7  -11.20   19.00
   8 -21  -7    5.00   24.10
   8 -21  -7    2.60   13.80
   8 -21  -7   23.60   17.60
  -7  20   6    9.00   10.90
   7 -20  -6    9.00   17.70
   7 -20  -6  -14.70   10.90
  -6  19   5    8.20    9.10
  -6  19   5    5.50   12.20
   6 -19  -5   -1.30   16.10
   6 -19  -5   13.80   10.50
   6 -19  -5   16.80   13.90
   6 -19  -5    9.10   15.90
  -5  18   4    3.50    5.40
  -5  18   4   -2.10    9.00
   5 -18  -4   12.60   11.80
   5 -18  -4    7.80    7.10
   5 -18  -4    5.40   15.30
   5 -18  -4   -7.70    7.60
  -4  17   3   52.69   10.60
  -4  17   3   44.70    8.00
  -4  17   3   73.39   10.60
   4 -17  -3   65.39   12.20
   4 -17  -3   56.59    8.90
   4 -17  -3   35.40    9.80
   4 -17  -3   51.89   14.00
  -3  16   2  139.79   18.20
  -3  16   2  159.18   19.40
  -3  16   2  130.09   17.30
   3 -16  -2  190.28   18.20
   3 -16  -2  165.18   22.60
   3 -16  -2  164.38   21.90
  -2  15   1    5.90    3.80
  -2  15   1    3.90    6.90
  -2  15   1    6.00    4.20
   2 -15  -1   -0.40    9.70
   2 -15  -1   17.90    5.40
   2 -15  -1   10.00   10.80
  -1  14   0  516.45   54.79
  -1  14   0  522.05   55.99
  -1  14   0  526.55   55.29
   1 -14   0  537.95   55.39
   1 -14   0  554.64   54.79
   1 -14   0  470.15   57.19
   1 -14   0  546.65   57.09
   0  13  -1  281.37   31.70
   0  13  -1  310.77   30.80
   0  13  -1  290.67   30.30
   0 -13   1  281.17   31.30
   0 -13   1  278.27   32.80
   0 -13   1  261.37   33.40
   1  12  -2  163.18   18.80
   1  12  -2  188.48   19.10
   1  12  -2  160.98   19.60
  -1 -12   2  162.38   21.00
  -1 -12   2  159.28   19.40
  -1 -12   2  172.68   19.50
  -1 -12   2  165.48   21.10
   2  11  -3    3.70    5.70
   2  11  -3   12.70    5.40
  -2 -11   3   13.90    6.10
  -2 -11   3    2.90    7.30
  -2 -11   3    0.40    3.50
  -2 -11   3    8.80    7.30
   3  10  -4    2.00    7.00
   3  10  -4    9.70    5.90
  -3 -10   4    0.30    6.20
  -3 -10   4    4.80    7.40
   4   9  -5   77.19   14.30
   4   9  -5   96.49   12.70
  -4  -9   5   54.29   14.30
  -4  -9   5   85.49   13.20
   5   8  -6   59.59   12.20
   5   8  -6   53.29   11.30
  -5  -8   6   45.90   12.70
  -5  -8   6   23.70   13.50
   6   7  -7   10.80   10.60
  -6  -7   7  -25.50   11.90
   7   6  -8   18.30   18.80
  -7  -6   8  -16.40   10.70
  -7  19   7   44.70   14.50
   7 -19  -7   -2.40   14.10
   7 -19  -7   -2.10   20.80
   7 -19  -7   31.70   17.30
  -6  18   6    4.40   14.20
   6 -18  -6    6.20   10.90
   6 -18  -6  -10.00   16.50
  -5  17   5   12.10    6.90
  -5  17   5   30.40    9.80
  -5  17   5   21.70    7.40
   5 -17  -5   12.90   16.30
   5 -17  -5   13.00   13.60
   5 -17  -5   23.60   10.20
   5 -17  -5   20.40   11.00
  -4  16   4    7.00    8.90
  -4  16   4    5.20    7.10
  -4  16   4   10.40    4.30
   4 -16  -4   15.00   14.70
   4 -16  -4    7.30    8.00
   4 -16  -4   25.10    7.30
   4 -16  -4   18.20   11.40
  -3  15   3    2.20    4.30
  -3  15   3   15.90    7.50
   3 -15  -3    8.20    7.30
   3 -15  -3   14.80    6.30
   3 -15  -3   18.50   10.50
   3 -15  -3    6.60   13.50
  -2  14   2   47.60    8.20
  -2  14   2   20.40    7.10
  -2  14   2   34.00    9.00
   2 -14  -2   39.60   12.70
   2 -14  -2   57.19   10.30
   2 -14  -2   47.70    7.20
  -1  13   1   83.39   11.70
  -1  13   1   93.89   11.90
  -1  13   1  123.29   14.30
  -1  13   1   97.89   12.10
   1 -13  -1   99.19   15.70
   1 -13  -1  102.39   16.30
   1 -13  -1  137.59   12.50
   0  12   0  485.85   50.79
   0  12   0  497.35   52.09
   0  12   0  468.65   50.89
   0 -12   0  501.35   51.19
   0 -12   0  476.25   53.59
   0 -12   0  507.15   50.79
   0 -12   0  475.65   52.09
   1  11  -1  431.16   40.70
   1  11  -1  384.46   40.50
   1  11  -1  393.66   41.40
  -1 -11   1  325.47   42.40
  -1 -11   1  368.66   41.30
  -1 -11   1  401.66   42.40
   2  10  -2  543.55   54.69
   2  10  -2  579.74   54.49
  -2 -10   2  539.15   55.29
  -2 -10   2  465.75   54.89
  -2 -10   2  489.05   55.19
  -2 -10   2  502.55   54.49
   3   9  -3   29.30    5.80
   3   9  -3   16.70    6.60
  -3  -9   3   15.60    3.40
  -3  -9   3   19.70    8.00
  -3  -9   3   21.70    4.90
  -3  -9   3   22.10    8.20
   4   8  -4   92.89   13.40
   4   8  -4   90.59   12.20
  -4  -8   4   96.49   13.10
  -4  -8   4   76.59   12.70
   5   7  -5   25.50   10.30
   5   7  -5   32.50    8.00
  -5  -7   5   25.40   10.40
  -5  -7   5   19.40    8.70
   6   6  -6   28.30   10.00
   6   6  -6   26.10    9.90
  -6  -6   6   27.40    9.90
  -6  -6   6   11.70    8.90
   7   5  -7    3.50   14.50
  -7  -5   7   -7.10   12.50
   8   4  -8    8.90   13.20
  -8  -4   8  -13.50   14.70
  -7  18   8    1.20   16.20
  -6  17   7   32.50   18.00
   6 -17  -7   17.50   18.40
   6 -17  -7   43.50   14.20
  -5  16   6   17.90   14.70
   5 -16  -6   14.20   15.20
   5 -16  -6    6.20   16.80
  -4  15   5   10.90   11.50
  -4  15   5    2.60    6.50
   4 -15  -5   10.70    9.00
   4 -15  -5   20.20   11.60
   4 -15  -5   23.00   12.00
   4 -15  -5   23.40   10.30
  -3  14   4   18.80    5.90
  -3  14   4   14.70    7.10
  -3  14   4   12.20    4.80
   3 -14  -4   -5.40    9.30
   3 -14  -4   10.20    7.70
   3 -14  -4   42.70   11.70
   3 -14  -4   13.60    6.90
  -2  13   3  137.39   18.80
  -2  13   3  147.99   18.40
   2 -13  -3  149.29   20.10
   2 -13  -3  181.78   23.00
   2 -13  -3  187.18   18.90
   2 -13  -3  187.88   21.60
  -1  12   2  270.47   33.10
  -1  12   2  272.07   33.60
   1 -12  -2  384.06   33.20
   1 -12  -2  360.86   35.50
   1 -12  -2  292.67   32.60
   1 -12  -2  324.97   38.00
   0  11   1  134.89   17.60
   0  11   1  144.99   18.10
   0  11   1  158.68   18.00
   0  11   1  168.28   20.00
   0 -11  -1  189.08   17.80
   0 -11  -1  179.98   22.60
   0 -11  -1  189.78   18.60
   0 -11  -1  171.68   20.40
   1  10   0  116.49   13.40
   1  10   0  116.89   13.50
   1  10   0  110.59   15.20
   1  10   0  122.99   13.90
  -1 -10   0  137.29   14.10
  -1 -10   0  123.39   17.70
  -1 -10   0  135.69   16.40
  -1 -10   0  131.39   13.50
   2   9  -1  343.87   32.40
   2   9  -1  308.57   34.10
   2   9  -1  321.97   32.30
  -2  -9   1  293.47   33.90
  -2  -9   1  320.57   33.40
  -2  -9   1  313.27   32.80
  -2  -9   1  286.17   32.70
  -2  -9   1  275.07   32.30
   3   8  -2  395.86   37.30
   3   8  -2  367.66   37.40
  -3  -8   2  317.37   37.80
  -3  -8   2  313.67   38.20
  -3  -8   2  346.37   37.10
  -3  -8   2  372.86   38.10
   4   7  -3  439.66   43.30
   4   7  -3  470.05   43.00
  -4  -7   3  376.76   43.60
  -4  -7   3  431.06   43.90
  -4  -7   3  366.06   41.90
  -4  -7   3  407.86   41.90
   5   6  -4   38.20    7.20
   5   6  -4   33.60    7.70
  -5  -6   4   33.30    8.40
  -5  -6   4   43.10    8.40
   6   5  -5   32.80    7.80
   6   5  -5   26.10    8.30
  -6  -5   5   22.70    8.40
  -6  -5   5   14.70    8.00
   7   4  -6   19.90    8.90
   7   4  -6   -4.10   11.70
  -7  -4   6    6.00   11.00
  -7  -4   6    5.70   10.00
   8   3  -7    1.00   10.80
  -8  -3   7    1.30   11.80
   9   2  -8    4.50   17.80
  -9  -2   8   -4.30   15.00
  -6  16   8   15.20   20.90
   6 -16  -8   -2.50   14.90
   6 -16  -8   -2.30   20.80
  -5  15   7   12.50   16.90
   5 -15  -7   21.50   18.10
   5 -15  -7   10.50   17.40
  -4  14   6   13.00   10.70
  -4  14   6    8.00    7.20
   4 -14  -6   14.50   16.80
   4 -14  -6   27.20    8.90
   4 -14  -6  -13.00   13.80
  -3  13   5   14.90    8.60
  -3  13   5    1.10    6.10
   3 -13  -5   -0.40    8.90
   3 -13  -5   17.90    8.40
   3 -13  -5    1.90   14.40
   3 -13  -5   10.20   11.60
  -2  12   4   29.70    9.50
  -2  12   4   26.10    5.30
  -2  12   4    9.10    7.20
   2 -12  -4   12.10   10.70
   2 -12  -4    9.10    8.50
   2 -12  -4   29.80    7.20
   2 -12  -4   26.00   13.20
  -1  11   3   29.60    4.80
  -1  11   3   23.60    6.10
  -1  11   3   36.50    8.70
   1 -11  -3   23.80    5.20
   1 -11  -3   29.50   13.20
   1 -11  -3   25.50    8.00
   1 -11  -3   29.10   10.30
   1 -11  -3   29.00    6.40
   0  10   2  199.38   23.20
   0  10   2  201.18   23.50
   0 -10  -2  206.48   22.30
   0 -10  -2  239.28   22.70
   0 -10  -2  179.88   24.90
   0 -10  -2  203.58   24.60
   0 -10  -2  248.58   28.30
   1   9   1  136.69   15.20
   1   9   1  119.09   14.50
   1   9   1  119.99   15.10
  -1  -9  -1  144.69   17.00
  -1  -9  -1  155.38   15.20
  -1  -9  -1  149.79   14.60
  -1  -9  -1  122.39   17.80
   2   8   0  709.93   80.89
   2   8   0  813.02   79.49
   2   8   0  776.72   79.39
   2   8   0  734.23   79.29
  -2  -8   0  873.41   79.49
  -2  -8   0  694.43   80.09
  -2  -8   0  780.12   79.49
  -2  -8   0  691.43   80.79
  -2  -8   0  803.82   79.39
  -2  -8   0  740.73   80.39
   3   7  -1  981.60  103.39
   3   7  -1 1062.69  102.59
  -3  -7   1 1088.09  103.39
  -3  -7   1  909.91  103.09
  -3  -7   1 1048.00  102.79
  -3  -7   1  902.51  102.49
  -3  -7   1  959.00  102.39
  -3  -7   1 1008.50  102.99
   4   6  -2 1142.79  109.79
   4   6  -2 1183.78  109.39
  -4  -6   2  999.70  109.39
  -4  -6   2  986.40  109.99
  -4  -6   2  883.41  109.39
  -4  -6   2 1080.29  109.19
  -4  -6   2 1160.08  110.29
   5   5  -3  344.97   36.70
   5   5  -3  361.36   37.20
  -5  -5   3  317.47   37.90
  -5  -5   3  358.66   37.70
   6   4  -4  132.89   17.40
   6   4  -4  163.38   18.00
  -6  -4   4  150.68   18.60
   7   3  -5   10.50    9.40
   7   3  -5   12.20    7.60
  -7  -3   5   26.20    7.90
  -7  -3   5   -1.70    6.40
   8   2  -6   -3.60    9.80
   8   2  -6    6.20    8.80
  -8  -2   6   -5.90   10.50
  -8  -2   6    2.10    9.80
   9   1  -7   14.70   14.40
  -9  -1   7    5.10    9.80
  10   0  -8   13.90   18.50
 -10   0   8   -1.20   14.00
  -5  14   8  -10.40   20.60
   5 -14  -8   23.20   19.80
   5 -14  -8  -15.70   20.20
  -4  13   7    0.90   11.90
   4 -13  -7    6.50   15.10
   4 -13  -7   32.00   13.20
  -3  12   6   -3.10   13.00
  -3  12   6   10.30    7.30
   3 -12  -6   18.00   16.00
   3 -12  -6    1.70   14.20
  -2  11   5   34.60    7.60
  -2  11   5   26.50    9.60
   2 -11  -5   25.90   13.10
   2 -11  -5   34.10   14.00
   2 -11  -5   50.59   11.80
  -1  10   4   30.30    9.90
  -1  10   4   30.70    5.90
   1 -10  -4    6.50   10.60
   1 -10  -4   36.50    8.70
   1 -10  -4   24.90   12.50
   0   9   3 1207.38  110.99
   0   9   3 1036.10  111.69
   0   9   3  995.10  111.89
   0  -9  -3 1010.00  112.39
   0  -9  -3  990.20  111.29
   0  -9  -3 1047.10  111.09
   0  -9  -3 1155.58  113.79
   0  -9  -3 1157.68  112.09
   1   8   2  384.86   43.90
   1   8   2  419.06   45.20
   1   8   2  401.56   43.60
  -1  -8  -2  485.15   44.40
  -1  -8  -2  383.66   42.90
  -1  -8  -2  438.06   44.20
  -1  -8  -2  390.36   45.20
  -1  -8  -2  453.95   43.20
  -1  -8  -2  378.36   44.30
   2   7   1    3.70    2.00
   2   7   1   11.30    3.90
   2   7   1    1.30    5.60
   2   7   1    7.20    3.70
  -2  -7  -1    9.90    7.00
  -2  -7  -1    5.80    2.00
  -2  -7  -1    4.10    3.70
  -2  -7  -1    9.70    4.50
   3   6   0  500.15   53.69
   3   6   0  540.75   53.09
   3   6   0  452.45   54.59
   3   6   0  516.75   52.99
   3   6   0  510.25   52.89
  -3  -6   0  546.75   52.99
  -3  -6   0  511.15   53.09
  -3  -6   0  495.55   53.89
  -3  -6   0  471.95   54.49
   4   5  -1  245.88   28.40
   4   5  -1  254.77   27.80
   4   5  -1  278.57   27.20
   4   5  -1  295.57   27.00
  -4  -5   1  239.08   26.90
  -4  -5   1  218.88   27.20
  -4  -5   1  251.77   27.60
  -4  -5   1  260.57   28.20
  -4  -5   1  287.07   28.50
   5   4  -2  237.68   25.30
   5   4  -2  242.28   25.70
   5   4  -2  261.17   24.90
  -5  -4   2  219.48   25.70
  -5  -4   2  255.37   26.20
  -5  -4   2  208.48   25.10
  -5  -4   2  229.28   24.90
   6   3  -3 2307.27  217.78
   6   3  -3 2117.49  217.08
  -6  -3   3 1871.01  217.18
  -6  -3   3 2044.10  217.68
  -6  -3   3 2209.28  217.68
   7   2  -4  230.78   26.50
   7   2  -4  263.37   28.00
  -7  -2   4  250.87   27.20
  -7  -2   4  230.78   27.20
   8   1  -5   22.90    7.80
   8   1  -5   28.10    8.20
  -8  -1   5   16.80    7.30
  -8  -1   5   19.80    8.10
   9   0  -6   50.79   11.60
   9   0  -6   28.40    9.80
  -9   0   6   29.40    9.70
  -9   0   6   29.10   11.80
  10  -1  -7   26.20   15.00
 -10   1   7  -30.20   10.80
  11  -2  -8    6.90   13.60
 -11   2   8   -9.80   14.50
  -4  12   8   -5.30   19.60
   4 -12  -8  -25.10   20.00
   4 -12  -8   60.49   19.40
  -3  11   7    9.60   12.20
   3 -11  -7  -26.50   15.40
   3 -11  -7  -10.80   10.60
  -2  10   6    1.70    7.10
  -2  10   6   14.00   13.60
   2 -10  -6   -2.60   10.00
   2 -10  -6  -13.40   13.50
  -1   9   5   22.60    8.90
  -1   9   5   29.70    6.60
   1  -9  -5   27.00    9.30
   1  -9  -5   32.90   13.00
   1  -9  -5   -1.10   12.00
   0   8   4  104.59   13.90
   0   8   4  126.49   17.10
   0  -8  -4  143.89   15.90
   0  -8  -4  103.89   18.40
   0  -8  -4  118.49   16.50
   1   7   3  457.05   54.69
   1   7   3  554.14   53.79
   1   7   3  513.65   54.59
  -1  -7  -3  509.05   54.09
  -1  -7  -3  562.64   54.89
  -1  -7  -3  496.85   55.39
  -1  -7  -3  540.75   56.89
  -1  -7  -3  499.45   53.89
   2   6   2  210.28   21.50
   2   6   2  166.98   21.60
   2   6   2  188.28   21.20
   2   6   2  195.68   19.80
  -2  -6  -2  186.78   20.00
  -2  -6  -2  172.98   22.50
  -2  -6  -2  189.18   21.40
  -2  -6  -2  206.68   22.90
  -2  -6  -2  184.98   20.20
   3   5   1 1348.27  142.09
   3   5   1 1296.77  143.09
   3   5   1 1339.87  142.19
   3   5   1 1194.28  141.59
  -3  -5  -1 1314.97  142.49
  -3  -5  -1 1646.24  142.29
  -3  -5  -1 1415.06  142.39
  -3  -5  -1 1440.76  143.09
  -3  -5  -1 1428.36  141.69
   4   4   0 1011.10  104.69
   4   4   0 1045.20  104.29
   4   4   0  933.81  104.99
   4   4   0  971.90  104.29
   4   4   0 1037.00  104.29
  -4  -4   0  995.40  104.29
  -4  -4   0 1023.80  104.79
  -4  -4   0 1073.69  104.29
  -4  -4   0  984.40  105.19
   5   3  -1   89.09   14.20
   5   3  -1  139.39   15.80
   5   3  -1  134.39   15.10
   5   3  -1  146.59   13.50
   5   3  -1  162.98   15.60
  -5  -3   1  176.88   15.40
  -5  -3   1  165.88   14.90
  -5  -3   1  107.89   13.50
  -5  -3   1  140.49   15.00
  -5  -3   1   97.49   13.80
   6   2  -2 1334.37  127.19
   6   2  -2 1210.18  126.49
   6   2  -2 1273.07  126.69
  -6  -2   2 1106.39  126.59
  -6  -2   2 1166.98  127.19
  -6  -2   2 1261.27  126.49
  -6  -2   2 1251.47  127.19
   7   1  -3  110.49   13.30
   7   1  -3   83.79   11.40
   7   1  -3   93.69   10.70
  -7  -1   3  109.49   13.80
  -7  -1   3   77.59   11.80
  -7  -1   3   99.09   10.30
  -7  -1   3  105.59   13.10
   8   0  -4  105.59   14.00
   8   0  -4  112.99   12.40
   8   0  -4  114.99   12.70
   8   0  -4  124.89   15.20
  -8   0   4  111.79   15.70
  -8   0   4  131.59   15.40
   9  -1  -5   20.80    7.40
   9  -1  -5   30.70   10.20
  -9   1   5   21.20    8.20
  -9   1   5   25.90    9.60
  10  -2  -6   45.50   13.30
  10  -2  -6   20.20   10.40
 -10   2   6    7.90   10.40
 -10   2   6   -0.20   10.30
  11  -3  -7   30.70   11.90
 -11   3   7   10.80   13.00
  12  -4  -8    2.40   13.80
 -12   4   8   -9.20   14.60
  -3  10   8  -21.40   18.10
   3 -10  -8   22.20   18.20
   3 -10  -8   14.80   14.00
  -2   9   7   -7.90   11.00
   2  -9  -7   15.30   11.50
   2  -9  -7    2.80   11.80
  -1   8   6   -8.10   12.90
  -1   8   6    7.80    8.50
   1  -8  -6   -6.10   10.00
   1  -8  -6   -8.70   13.10
   0   7   5   40.30   12.30
   0   7   5   36.00    7.30
   0  -7  -5   34.50    8.90
   0  -7  -5   45.90   13.40
   0  -7  -5   34.90   12.90
   1   6   4  128.99   16.10
   1   6   4  141.59   18.80
  -1  -6  -4  128.29   15.70
  -1  -6  -4  153.08   17.10
  -1  -6  -4  141.09   19.60
  -1  -6  -4  164.88   20.50
   2   5   3  209.68   23.60
   2   5   3  194.58   24.60
  -2  -5  -3  203.18   25.40
  -2  -5  -3  237.18   24.30
  -2  -5  -3  232.48   27.60
  -2  -5  -3  226.48   23.70
  -2  -5  -3  225.68   23.50
   3   4   2  114.29   12.60
   3   4   2  102.69   13.80
   3   4   2  108.89   13.70
  -3  -4  -2  126.99   12.70
  -3  -4  -2  140.19   15.50
  -3  -4  -2  106.59   15.30
  -3  -4  -2  120.29   13.50
   4   3   1 1926.81  196.28
   4   3   1 1780.52  196.18
   4   3   1 1998.30  196.38
   4   3   1 1831.32  196.88
   4   3   1 1793.12  196.58
  -4  -3  -1 1722.23  196.58
  -4  -3  -1 2084.39  196.38
  -4  -3  -1 1943.11  196.88
  -4  -3  -1 2046.90  196.28
   5   2   0 5947.10  620.34
   5   2   0 5544.95  620.74
   5   2   0 6060.19  620.34
   5   2   0 6105.89  620.34
   5   2   0 6006.70  620.64
  -5  -2   0 5951.80  620.84
  -5  -2   0 6414.16  620.44
  -5  -2   0 5848.71  620.54
  -5  -2   0 6396.66  620.74
  -5  -2   0 6074.49  620.44
   6   1  -1   16.50    4.40
   6   1  -1   25.90    4.60
   6   1  -1   24.80    5.80
   6   1  -1   38.60    6.70
  -6  -1   1   17.80    2.30
  -6  -1   1   16.20    4.60
  -6  -1   1    8.00    4.90
  -6  -1   1   22.30    5.50
  -6  -1   1   14.00    3.40
   7   0  -2  117.89   12.20
   7   0  -2  115.79   13.10
   7   0  -2   80.09   11.50
  -7   0   2  128.69   13.60
  -7   0   2  116.79   12.90
  -7   0   2   96.79   11.80
  -7   0   2  115.29   11.70
   8  -1  -3  521.75   51.19
   8  -1  -3  429.26   50.09
   8  -1  -3  441.46   50.49
   8  -1  -3  529.25   50.29
  -8   1   3  504.45   51.59
  -8   1   3  521.05   51.29
  -8   1   3  477.85   50.09
  -8   1   3  466.15   50.69
   9  -2  -4   73.59   12.70
   9  -2  -4   89.49   10.40
   9  -2  -4   95.69   11.00
   9  -2  -4   74.79   11.40
  -9   2   4   88.29   12.30
  -9   2   4   67.79   11.60
  -9   2   4   81.59   10.00
  10  -3  -5  189.28   23.80
  10  -3  -5  216.18   24.10
 -10   3   5  183.98   24.60
 -10   3   5  207.18   23.70
  11  -4  -6  107.79   19.10
  11  -4  -6   93.89   15.90
 -11   4   6  107.99   17.20
 -11   4   6  116.29   16.30
  12  -5  -7   16.20   11.20
 -12   5   7   -0.10    8.10
  13  -6  -8  -15.10   13.40
 -13   6   8    0.40   10.80
  -2   8   8  -22.90   12.50
   2  -8  -8    8.10   18.70
   2  -8  -8    5.00   17.70
  -1   7   7   -6.90    8.80
  -1   7   7  -12.60   10.60
   1  -7  -7    5.20   11.00
   1  -7  -7  -13.20   15.70
   0   6   6   30.90   14.50
   0   6   6   34.80    9.90
   0  -6  -6   28.70   15.20
   0  -6  -6   38.00   14.90
   1   5   5   31.50    7.10
   1   5   5   23.20    9.00
  -1  -5  -5   36.10   11.90
  -1  -5  -5   35.40   10.00
  -1  -5  -5   41.30    7.90
   2   4   4   73.69   10.40
   2   4   4   79.59   13.40
  -2  -4  -4  112.49   15.10
  -2  -4  -4   68.59    9.30
  -2  -4  -4   81.59   12.80
  -2  -4  -4   89.49   10.40
   3   3   3   70.09   10.90
   3   3   3   68.49    9.10
  -3  -3  -3   93.99    9.50
  -3  -3  -3   79.59    9.30
  -3  -3  -3   55.69   12.80
  -3  -3  -3   64.19    8.60
  -3  -3  -3   75.39   13.40
   4   2   2  756.32   82.59
   4   2   2  733.73   81.99
   4   2   2  739.53   81.79
  -4  -2  -2  856.01   81.89
  -4  -2  -2  749.53   82.89
  -4  -2  -2  859.31   83.39
  -4  -2  -2  861.21   81.99
   5   1   1  197.18   21.50
   5   1   1  184.08   22.20
   5   1   1  193.78   20.90
   5   1   1  181.98   22.50
   5   1   1  204.88   20.90
   5   1   1  184.48   21.80
  -5  -1  -1  225.68   22.30
  -5  -1  -1  195.98   21.10
  -5  -1  -1  215.78   23.40
  -5  -1  -1  229.08   21.70
  -5  -1  -1  190.78   21.50
  -5  -1  -1  237.58   21.70
   6   0   0 1118.69  122.19
   6   0   0 1195.88  122.09
   6   0   0 1162.28  121.79
   6   0   0 1181.48  121.79
  -6   0   0 1204.98  122.09
  -6   0   0 1225.28  122.29
  -6   0   0 1080.09  121.79
  -6   0   0 1188.08  121.79
  -6   0   0 1262.07  121.79
  -6   0   0 1194.68  121.69
   7  -1  -1  106.39   13.70
   7  -1  -1  117.19   13.70
   7  -1  -1  117.99   13.30
   7  -1  -1  124.19   13.20
  -7   1   1  123.09   13.90
  -7   1   1  120.99   13.70
  -7   1   1  105.79   14.30
  -7   1   1  115.99   12.90
   8  -2  -2  170.28   20.20
   8  -2  -2  194.08   19.60
   8  -2  -2  168.88   19.80
   8  -2  -2  194.38   20.40
  -8   2   2  222.78   21.40
  -8   2   2  184.28   20.10
  -8   2   2  193.58   21.20
   9  -3  -3  166.78   22.10
   9  -3  -3  202.38   23.10
   9  -3  -3  204.98   21.40
   9  -3  -3  196.58   21.80
  -9   3   3  187.68   22.50
  -9   3   3  192.88   21.60
  -9   3   3  242.78   22.50
  -9   3   3  211.18   23.10
  10  -4  -4   73.89   11.90
  10  -4  -4   52.89    9.80
  10  -4  -4   73.09    9.70
  10  -4  -4   71.29   10.90
 -10   4   4   93.69   11.80
 -10   4   4   64.19   11.80
 -10   4   4   69.99    9.10
  11  -5  -5  117.69   16.90
  11  -5  -5  123.79   16.60
  11  -5  -5  179.38   18.70
 -11   5   5  115.19   16.70
 -11   5   5  124.99   17.30
  12  -6  -6   49.40   14.60
  12  -6  -6   36.30   10.90
 -12   6   6   53.59   12.50
 -12   6   6   50.09   12.80
  13  -7  -7   35.40   12.60
 -13   7   7   18.50    9.70
  14  -8  -8   27.30   18.70
 -14   8   8   -6.60   15.00
  -1   6   8    1.90   14.60
   1  -6  -8   11.10   12.50
   1  -6  -8   16.80   18.70
   0   5   7   -1.00   11.60
   0   5   7   -6.00    9.20
   0  -5  -7   11.40   11.00
   0  -5  -7    9.20   14.20
   1   4   6   53.19   11.90
   1   4   6   56.39   16.40
  -1  -4  -6   98.39   17.50
  -1  -4  -6   95.79   16.80
   2   3   5   39.80    9.90
   2   3   5   34.50    8.20
  -2  -3  -5   42.10   13.10
  -2  -3  -5   43.00    6.60
  -2  -3  -5   23.80   12.30
   3   2   4   43.60    7.60
   3   2   4   32.70   10.30
  -3  -2  -4   55.49   11.50
  -3  -2  -4   42.60    5.40
  -3  -2  -4   32.90    9.30
  -3  -2  -4   44.20    5.80
   4   1   3  201.08   23.90
   4   1   3  197.98   22.90
  -4  -1  -3  203.88   24.50
  -4  -1  -3  237.48   22.90
  -4  -1  -3  209.08   25.30
  -4  -1  -3  208.18   22.00
  -4  -1  -3  214.38   22.10
   5   0   2   39.60    5.30
   5   0   2   27.40    7.90
   5   0   2   36.30    7.30
   5   0   2   34.00    5.00
  -5   0  -2   50.29    8.90
  -5   0  -2   50.49    5.30
  -5   0  -2   35.70    7.10
  -5   0  -2   43.30    5.10
   6  -1   1 1240.68  123.79
   6  -1   1 1187.68  123.59
   6  -1   1 1039.40  124.09
   6  -1   1 1243.68  123.99
   6  -1   1 1207.88  124.39
  -6   1  -1 1096.49  124.09
  -6   1  -1 1313.97  123.79
  -6   1  -1 1197.88  123.69
  -6   1  -1 1263.47  124.49
   7  -2   0 9125.79  939.31
   7  -2   0 9137.39  939.51
   7  -2   0 8353.96  939.11
   7  -2   0 9160.18  939.91
  -7   2   0 8670.23  939.61
  -7   2   0 9262.37  939.11
  -7   2   0 9613.74  939.71
  -7   2   0 9516.65  939.51
  -7   2   0 9430.06  939.41
   8  -3  -1 1390.96  139.79
   8  -3  -1 1462.85  139.39
   8  -3  -1 1335.17  139.99
   8  -3  -1 1284.77  140.09
   8  -3  -1 1283.67  139.99
  -8   3   1 1381.46  140.29
  -8   3   1 1380.26  139.99
  -8   3   1 1268.07  139.79
  -8   3   1 1400.66  139.99
   9  -4  -2   11.60    5.00
   9  -4  -2   12.40    2.50
   9  -4  -2   13.80    3.70
   9  -4  -2    1.30    4.50
  -9   4   2    8.20    5.30
  -9   4   2    3.30    4.30
  -9   4   2   20.10    4.00
  10  -5  -3  174.08   20.70
  10  -5  -3  191.78   20.00
  10  -5  -3  166.88   20.80
  10  -5  -3  210.08   21.80
 -10   5   3  174.18   20.50
 -10   5   3  194.28   21.10
 -10   5   3  187.98   21.00
  11  -6  -4   55.29   10.70
  11  -6  -4   81.19   11.20
 -11   6   4   72.79    9.90
 -11   6   4   72.09   11.70
 -11   6   4   79.09   12.10
  12  -7  -5   32.90   10.20
  12  -7  -5   34.80    8.80
  12  -7  -5   23.00    8.30
 -12   7   5   15.40    7.00
 -12   7   5   24.50   10.20
 -12   7   5   18.40    9.30
  13  -8  -6    0.40   10.70
  13  -8  -6   11.60    9.50
 -13   8   6   14.30   10.40
 -13   8   6    1.50   11.10
  14  -9  -7   35.60   12.90
 -14   9   7   44.10   13.50
  15 -10  -8   14.30   18.00
 -15  10   8   14.70   15.20
   0   4   8  -22.70   18.90
   0  -4  -8   17.30   17.20
   0  -4  -8   -4.50   17.20
   1   3   7   36.60   12.30
   1   3   7   33.00   13.30
  -1  -3  -7   36.90   12.20
  -1  -3  -7   36.60   12.50
   2   2   6   36.40   12.00
   2   2   6   38.30   10.70
  -2  -2  -6   46.10   14.30
  -2  -2  -6   39.60   14.50
   3   1   5  101.49   13.80
   3   1   5  105.89   16.20
  -3  -1  -5  123.59   17.90
  -3  -1  -5  107.39   17.00
   4   0   4   22.50    6.10
   4   0   4   36.20    8.00
  -4   0  -4   28.70    8.20
  -4   0  -4   33.30   10.50
   5  -1   3   31.10    8.70
   5  -1   3   28.70    5.80
  -5   1  -3   22.60    5.50
  -5   1  -3   31.40    7.40
  -5   1  -3   27.50    8.60
   6  -2   2  442.96   48.40
   6  -2   2  471.95   48.80
   6  -2   2  448.06   49.30
  -6   2  -2  502.95   49.80
  -6   2  -2  430.36   49.50
  -6   2  -2  449.26   48.40
  -6   2  -2  551.44   48.90
   7  -3   1  173.68   20.60
   7  -3   1  167.38   19.50
   7  -3   1  184.08   18.80
   7  -3   1  156.08   19.00
   7  -3   1  178.48   18.90
  -7   3  -1  186.98   19.70
  -7   3  -1  167.88   19.90
  -7   3  -1  175.48   19.10
  -7   3  -1  178.88   19.00
  -7   3  -1  191.88   19.10
   8  -4   0 1057.99  103.09
   8  -4   0  968.40  103.59
   8  -4   0  973.20  103.49
   8  -4   0  955.10  103.49
   8  -4   0  999.90  103.19
   8  -4   0  936.81  103.19
  -8   4   0  868.11  103.59
  -8   4   0 1051.39  103.19
  -8   4   0 1090.99  103.79
  -8   4   0 1066.59  103.19
  -8   4   0 1012.50  103.49
   9  -5  -1  507.85   48.30
   9  -5  -1  470.35   48.70
   9  -5  -1  444.16   49.00
  -9   5   1  454.55   49.20
  -9   5   1  500.95   48.30
  -9   5   1  456.35   49.00
  -9   5   1  415.36   48.60
  -9   5   1  467.15   48.80
  10  -6  -2   77.79   10.40
  10  -6  -2   89.99   10.10
  10  -6  -2   84.69    9.10
  10  -6  -2   71.49    9.90
 -10   6   2   64.29   10.60
 -10   6   2   85.69   10.90
 -10   6   2   81.39   10.30
 -10   6   2   83.19    9.50
  11  -7  -3   94.49   12.70
  11  -7  -3  119.39   12.10
  11  -7  -3  102.99   13.10
 -11   7   3   97.59   13.80
 -11   7   3   92.69   14.30
 -11   7   3   93.79   12.90
  12  -8  -4  102.59   12.50
  12  -8  -4   72.19   11.70
 -12   8   4   92.29   13.10
 -12   8   4   95.29   13.00
 -12   8   4   72.79   11.30
  13  -9  -5   27.00   10.40
  13  -9  -5   46.80   11.80
  13  -9  -5   44.20    9.80
 -13   9   5   32.10    8.50
 -13   9   5   34.90   10.40
 -13   9   5   49.40   10.60
  14 -10  -6  133.79   19.60
  14 -10  -6   77.19   16.20
 -14  10   6  121.99   17.70
 -14  10   6  124.89   18.50
  15 -11  -7    6.40   11.10
 -15  11   7   -6.10   11.80
  16 -12  -8   13.00   14.20
 -16  12   8   -9.90   14.50
   1   2   8  -19.60   19.00
  -1  -2  -8   20.60   12.40
  -1  -2  -8    5.70   17.30
   2   1   7   22.10   10.90
   2   1   7   25.20   16.40
  -2  -1  -7   69.09   16.90
  -2  -1  -7   49.10   15.60
   3   0   6  118.79   18.90
   3   0   6  160.58   21.70
  -3   0  -6  167.08   21.20
  -3   0  -6  163.38   21.20
   4  -1   5   81.79   14.80
   4  -1   5   58.59   11.40
  -4   1  -5   85.49   13.90
  -4   1  -5   84.89   12.90
   5  -2   4   32.50   10.30
[truncated: 863,841 more chars]
